# Supplementary material for: Transcriptomic and Metabolic Network Analysis of Metabolic Reprogramming and IGF-1 Modulation in SCA3 Transgenic Mice
Source: Int J Mol Sci. 2021 Jul 26;22(15):7974. doi: 10.3390/ijms22157974 (PMC8348158; doi:10.3390/ijms22157974)
Supplement: Supplementary file 1 [file ijms-22-07974-s001.zip]

Archive with 11 entries (10 files):
- Supporting Information/
- Supporting Information/Figure S1.pdf
- Supporting Information/S0 DEseq2 results.xlsx
- Supporting Information/S1 GO tables.xlsx
- Supporting Information/S2 KEGG tables.xlsx
- Supporting Information/S3 Reactome tables.xlsx
- Supporting Information/S4 GSEA tables.xlsx
- Supporting Information/S5 IPA canonical pathway analysis.xlsx
- Supporting Information/S6 IPA biomarker discovery.xlsx
- Supporting Information/S7 metabolic models.xlsx
- Supporting Information/S8 PCR primer sequences.xlsx
