# Supplementary material for: Transcriptomic and Metabolic Network Analysis of Metabolic Reprogramming and IGF-1 Modulation in SCA3 Transgenic Mice
Source: Int J Mol Sci. 2021 Jul 26;22(15):7974. doi: 10.3390/ijms22157974 (PMC8348158; doi:10.3390/ijms22157974)
Supplement: Supplementary file 1 [file ijms-22-07974-s001.zip › Supporting Information/S0 DEseq2 results.xlsx]

## Sheet: DE_84Q_15Q
	baseMean	log2FoldChange	lfcSE	stat	pvalue	padj
ENSMUSG00000000001.4	859.389	-0.0446704	0.0841148	-0.531065	0.595374	0.884847
ENSMUSG00000000028.15	79.2279	0.0956556	0.219187	0.436411	0.662539	0.91094
ENSMUSG00000000031.16	42.7011	-0.254394	0.404778	-0.628479	0.52969	0.857449
ENSMUSG00000000037.17	19.5227	-0.985283	0.448139	-2.19861	0.0279057	0.232869
ENSMUSG00000000049.11	4.59099	0.0072753	0.873398	0.00832987	0.993354	0.999162
ENSMUSG00000000056.7	2188.46	0.0184619	0.0914247	0.201936	0.839967	0.96486
ENSMUSG00000000058.6	146.899	-0.129988	0.1809	-0.718566	0.472408	0.829576
ENSMUSG00000000078.7	1115.87	-0.0186022	0.0994483	-0.187054	0.851619	0.967948
ENSMUSG00000000085.16	1712.34	-0.0430893	0.0716562	-0.601335	0.547617	0.86657
ENSMUSG00000000088.7	1253.13	0.369923	0.0920566	4.01843	5.86e-05	0.00476477
ENSMUSG00000000093.6	121.601	0.0726519	0.189187	0.384022	0.700962	0.923538
ENSMUSG00000000094.12	4.70388	-0.6242	0.89738	-0.695581	0.486691	0.835929
ENSMUSG00000000120.6	251.119	-0.164544	0.238696	-0.689345	0.490606	0.838405
ENSMUSG00000000125.5	698.461	0.146009	0.0943348	1.54777	0.121677	0.487841
ENSMUSG00000000126.11	24.3403	-0.0980489	0.4083	-0.240139	0.810222	0.95742
ENSMUSG00000000127.15	518.566	-0.430167	0.126867	-3.39069	0.000697171	0.0256353
ENSMUSG00000000131.15	3630.32	0.010169	0.067296	0.151109	0.87989	0.975072
ENSMUSG00000000134.17	1907.2	0.072763	0.0676965	1.07484	0.282446	0.699926
ENSMUSG00000000142.15	866.641	-0.0750291	0.0944321	-0.79453	0.426887	0.805538
ENSMUSG00000000148.17	788.251	0.161162	0.0935546	1.72265	0.0849511	0.412295
ENSMUSG00000000149.10	2086.59	0.32039	0.079924	4.00868	6.11e-05	0.00486422
ENSMUSG00000000154.16	15.4319	-0.294089	0.488417	-0.602127	0.547089	0.866429
ENSMUSG00000000157.16	4.00173	-0.199263	1.027	-0.194024	0.846157	0.966666
ENSMUSG00000000159.16	5.61386	-0.508485	0.880503	-0.577493	0.563607	0.872691
ENSMUSG00000000167.14	22.3084	-0.352225	0.49096	-0.717421	0.473114	0.829885
ENSMUSG00000000168.9	2294.52	0.116039	0.0681049	1.70383	0.0884134	0.420512
ENSMUSG00000000171.5	1320.83	0.219065	0.0808471	2.70962	0.00673609	0.104587
ENSMUSG00000000182.9	47.1072	0.365616	0.31177	1.17271	0.240911	0.660436
ENSMUSG00000000183.6	0.250236	-1.67496	3.79669	-0.441164	0.659094
ENSMUSG00000000184.12	281.267	-0.463726	0.170238	-2.72399	0.00644979	0.101798
ENSMUSG00000000194.13	1834.51	0.122094	0.0729952	1.67263	0.0943993	0.433721
ENSMUSG00000000197.8	3475.37	-0.185702	0.086085	-2.1572	0.0309902	0.245478
ENSMUSG00000000202.9	902.922	0.074725	0.099223	0.753101	0.451389	0.82047
ENSMUSG00000000204.16	10.8875	-3.14908	0.940601	-3.34795	0.000814127	0.0281064
ENSMUSG00000000214.11	286.902	-0.0158292	0.370587	-0.0427138	0.96593	0.993233
ENSMUSG00000000215.11	0.700036	1.25387	2.7923	0.449047	0.653398
ENSMUSG00000000216.8	62.6836	0.427429	0.256858	1.66407	0.0960982	0.438487
ENSMUSG00000000223.13	1197.91	0.00277448	0.0777197	0.0356985	0.971523	0.994508
ENSMUSG00000000244.17	6.90669	0.0408929	0.768002	0.0532459	0.957536	0.991293
ENSMUSG00000000247.11	5.14128	1.49641	1.00299	1.49194	0.135714	0.513576
ENSMUSG00000000248.16	0.109769	1.78761	4.08046	0.438092	0.66132
ENSMUSG00000000253.13	516.966	0.292536	0.0956876	3.0572	0.00223415	0.0524247
ENSMUSG00000000263.15	53.4468	-0.808933	0.773709	-1.04553	0.29578	0.711721
ENSMUSG00000000266.11	1269.28	0.00794119	0.0691696	0.114807	0.908598	0.981432
ENSMUSG00000000275.16	331.395	0.187489	0.134969	1.38912	0.164795	0.559969
ENSMUSG00000000276.11	3159.71	-0.0770014	0.0534036	-1.44188	0.149337	0.534629
ENSMUSG00000000278.10	417.273	0.152824	0.11174	1.36767	0.171416	0.570129
ENSMUSG00000000282.12	1177.27	-0.16231	0.100158	-1.62054	0.105117	0.455788
ENSMUSG00000000290.13	210.689	-0.0612853	0.233382	-0.262597	0.792861	0.951606
ENSMUSG00000000295.13	75.8184	-0.0504218	0.224971	-0.224126	0.822659	0.960737
ENSMUSG00000000296.8	93.1382	-0.0576958	0.221669	-0.260279	0.794648	0.952009
ENSMUSG00000000301.16	43.0332	0.383738	0.30612	1.25355	0.210005	0.620626
ENSMUSG00000000303.12	407.818	-0.806859	0.158745	-5.08275	3.72e-07	8.79e-05
ENSMUSG00000000305.12	928.389	-0.239794	0.0905123	-2.6493	0.00806587	0.116304
ENSMUSG00000000308.14	3742.97	0.18056	0.0612094	2.94987	0.00317909	0.0662584
ENSMUSG00000000317.11	104.555	0.125889	0.198588	0.633918	0.526134	0.855917
ENSMUSG00000000318.16	35.9125	-0.640034	0.41285	-1.55028	0.121074	0.48717
ENSMUSG00000000320.10	33.9925	-0.195767	0.319492	-0.612745	0.540045	0.863782
ENSMUSG00000000325.16	1835.13	0.0826698	0.0817876	1.01079	0.312118	0.72698
ENSMUSG00000000326.13	1637.23	0.200654	0.0879702	2.28093	0.0225527	0.205575
ENSMUSG00000000339.14	784.336	0.182132	0.0975716	1.86665	0.061951	0.352924
ENSMUSG00000000340.10	530.692	-0.0113753	0.0955262	-0.11908	0.905212	0.980782
ENSMUSG00000000346.9	3179.73	0.124222	0.0630719	1.96953	0.0488918	0.313197
ENSMUSG00000000355.13	453.969	-0.056154	0.116786	-0.480829	0.630638	0.899257
ENSMUSG00000000359.3	16.3913	-0.252375	0.460231	-0.548367	0.58344	0.881129
ENSMUSG00000000365.9	33.7423	0.0191026	0.338278	0.05647	0.954967	0.990602
ENSMUSG00000000374.8	3483.89	0.0623604	0.059465	1.04869	0.29432	0.710869
ENSMUSG00000000378.15	979.551	0.084978	0.084285	1.00822	0.313348	0.727924
ENSMUSG00000000381.10	0.117717	-0.165305	4.07644	-0.0405514	0.967654
ENSMUSG00000000384.15	1229.13	0.112183	0.094126	1.19184	0.233323	0.651003
ENSMUSG00000000385.8	39.8287	-1.52396	0.315366	-4.83237	1.35e-06	0.00024392
ENSMUSG00000000386.16	25.1151	-0.46986	0.399748	-1.17539	0.239839	0.659179
ENSMUSG00000000392.17	30.277	-0.54098	0.402351	-1.34455	0.178771	0.580355
ENSMUSG00000000394.15	2.07447	-2.77785	1.51966	-1.82794	0.0675582
ENSMUSG00000000399.10	1650.37	0.156066	0.075458	2.06826	0.0386159	0.276653
ENSMUSG00000000402.2	6.58408	-0.149304	0.728616	-0.204915	0.837638	0.964602
ENSMUSG00000000409.14	9.90872	-0.181052	0.610022	-0.296795	0.766623	0.945364
ENSMUSG00000000411.7	7.39997	0.688848	0.745773	0.923669	0.355658	0.760799
ENSMUSG00000000416.16	2471.62	0.0152598	0.066331	0.230055	0.818049	0.95978
ENSMUSG00000000420.15	1610.21	0.0588164	0.0622587	0.944709	0.344807	0.753248
ENSMUSG00000000439.9	1007.3	0.0330188	0.092889	0.355465	0.722241	0.92979
ENSMUSG00000000440.12	83.7465	0.0625117	0.237046	0.263711	0.792003	0.951448
ENSMUSG00000000441.17	1456.12	0.0291982	0.0664967	0.439091	0.660595	0.910463
ENSMUSG00000000486.13	68.3437	-0.217616	0.241524	-0.901009	0.367583	0.76961
ENSMUSG00000000489.7	446.46	-0.0356411	0.0977509	-0.364611	0.715401	0.928188
ENSMUSG00000000530.16	407.216	0.241912	0.115392	2.09643	0.0360436	0.265502
ENSMUSG00000000531.5	157.76	0.0436001	0.181298	0.240488	0.809952	0.957245
ENSMUSG00000000532.11	3072.82	0.0630886	0.0623931	1.01115	0.311946	0.726909
ENSMUSG00000000538.18	10564.9	0.0796723	0.0737822	1.07983	0.280217	0.697154
ENSMUSG00000000544.14	7.72992	-6.62975	1.35118	-4.90662	9.27e-07	0.000183583
ENSMUSG00000000552.10	3304.6	0.0750574	0.114939	0.653019	0.513744	0.848794
ENSMUSG00000000555.8	82.4129	0.0196712	0.202577	0.0971049	0.922643	0.984483
ENSMUSG00000000560.9	505.217	-0.467587	0.0950363	-4.92009	8.65e-07	0.000176437
ENSMUSG00000000561.14	578.085	0.0611417	0.10648	0.574206	0.565829	0.874112
ENSMUSG00000000562.5	9.55401	0.717489	0.577494	1.24242	0.214082	0.625702
ENSMUSG00000000563.17	4495.55	0.0986321	0.0631871	1.56095	0.118535	0.48213
ENSMUSG00000000567.5	1765.66	-0.21759	0.113887	-1.91059	0.0560579	0.336118
ENSMUSG00000000568.15	5575.7	-0.135492	0.0646116	-2.09702	0.0359916	0.265397
ENSMUSG00000000579.14	1272.99	0.336456	0.10629	3.16546	0.00154836	0.0423523
ENSMUSG00000000581.8	480.058	0.129193	0.10848	1.19094	0.233678	0.6515
ENSMUSG00000000594.7	2609.7	0.0553777	0.0852247	0.649785	0.515831	0.849736
ENSMUSG00000000600.15	1798.32	-0.12019	0.0679225	-1.76952	0.0768076	0.392355
ENSMUSG00000000605.9	4196.06	0.0711971	0.0551854	1.29014	0.197001	0.60484
ENSMUSG00000000617.14	0.478133	2.57156	2.815	0.913523	0.360967
ENSMUSG00000000627.15	1975.6	0.103241	0.0760385	1.35775	0.174543	0.574445
ENSMUSG00000000628.10	564.371	-0.0453256	0.136126	-0.332968	0.739158	0.936528
ENSMUSG00000000631.20	6197.3	-0.04632	0.0673524	-0.687727	0.491625	0.838969
ENSMUSG00000000632.13	5952.76	-0.00131546	0.0949765	-0.0138504	0.988949	0.99876
ENSMUSG00000000673.9	22.1491	-0.367342	0.412259	-0.891045	0.372905	0.771839
ENSMUSG00000000682.7	35.0104	-0.381001	0.398295	-0.956581	0.338779	0.748664
ENSMUSG00000000686.11	19.472	0.14054	0.470652	0.298607	0.76524	0.944898
ENSMUSG00000000690.5	4.17069	-2.1232	1.05055	-2.02104	0.0432756	0.292923
ENSMUSG00000000693.10	150.437	0.300162	0.189808	1.5814	0.113787	0.472256
ENSMUSG00000000706.16	23.1981	0.579822	0.430179	1.34786	0.177702	0.579049
ENSMUSG00000000708.14	3701.24	-0.012402	0.0566779	-0.218816	0.826793	0.961125
ENSMUSG00000000711.3	4398.18	0.0723152	0.0587104	1.23173	0.218051	0.632375
ENSMUSG00000000724.10	0.749245	-1.10716	2.30056	-0.481259	0.630332
ENSMUSG00000000730.13	1.94817	0.431759	1.38703	0.311284	0.755585
ENSMUSG00000000731.15	3.68849	-0.290666	1.0368	-0.280348	0.77921	0.948489
ENSMUSG00000000732.9	458.46	-0.113025	0.162043	-0.697498	0.485491	0.835929
ENSMUSG00000000738.18	1985.02	0.181986	0.067153	2.71002	0.00672784	0.104527
ENSMUSG00000000739.14	6.31319	-1.06443	0.792777	-1.34266	0.179383	0.581338
ENSMUSG00000000740.12	4228.88	0.158372	0.0778003	2.03562	0.0417881	0.288262
ENSMUSG00000000743.9	1106.46	0.364049	0.0776855	4.68619	2.78e-06	0.000454951
ENSMUSG00000000751.13	2416.62	0.0761609	0.054332	1.40177	0.160984	0.554602
ENSMUSG00000000753.15	408.662	-0.181208	0.131013	-1.38313	0.166624	0.563538
ENSMUSG00000000759.14	1896.42	0.0687622	0.05685	1.20954	0.226456	0.64251
ENSMUSG00000000766.18	6.83666	-1.39376	0.811145	-1.71827	0.0857481	0.414062
ENSMUSG00000000776.13	706.336	-0.0982404	0.0890118	-1.10368	0.269733	0.687439
ENSMUSG00000000782.16	109.785	-0.0986509	0.20937	-0.47118	0.637512	0.901464
ENSMUSG00000000787.12	14375.1	-0.301416	0.218656	-1.3785	0.16805	0.565554
ENSMUSG00000000791.9	33.703	0.785191	0.406761	1.93035	0.0535638	0.327901
ENSMUSG00000000792.2	141.695	-0.218009	0.223596	-0.975016	0.329552	0.740795
ENSMUSG00000000794.9	372.196	-0.149816	0.12878	-1.16335	0.244688	0.665006
ENSMUSG00000000804.14	3367.34	-0.208499	0.0988721	-2.10878	0.0349637	0.261232
ENSMUSG00000000805.18	3590.74	0.0929441	0.0989138	0.939647	0.347399	0.75481
ENSMUSG00000000811.13	123.239	0.134789	0.173485	0.776946	0.437191	0.811597
ENSMUSG00000000817.10	3.03596	0.0682019	1.11911	0.0609429	0.951405	0.990115
ENSMUSG00000000823.16	3107.37	-0.0159988	0.113792	-0.140596	0.888189	0.976744
ENSMUSG00000000826.16	9842.62	0.0588534	0.0491796	1.1967	0.231422	0.649113
ENSMUSG00000000827.18	1328.64	0.124407	0.0685149	1.81577	0.0694054	0.373468
ENSMUSG00000000838.17	2532.55	-0.0748631	0.074074	-1.01065	0.312182	0.727034
ENSMUSG00000000861.15	497.341	0.0108682	0.116709	0.0931221	0.925807	0.985611
ENSMUSG00000000869.12	491.559	-0.0291721	0.11381	-0.256323	0.797702	0.953143
ENSMUSG00000000876.11	335.92	-0.00646396	0.113734	-0.0568342	0.954677	0.990602
ENSMUSG00000000881.12	3474.96	-0.066804	0.0542599	-1.23118	0.218254	0.632626
ENSMUSG00000000884.17	81.7804	0.381872	0.233798	1.63334	0.102398	0.451354
ENSMUSG00000000889.8	14.5733	2.35164	1.48024	1.58869	0.112131	0.469124
ENSMUSG00000000901.17	66.153	-0.0501564	0.246315	-0.203627	0.838645	0.964642
ENSMUSG00000000902.13	1539.36	0.23376	0.0906439	2.57888	0.00991205	0.131851
ENSMUSG00000000903.3	4.30913	0.637127	0.93519	0.681281	0.495694	0.840503
ENSMUSG00000000915.15	4141.08	0.0777455	0.0553289	1.40515	0.159976	0.552964
ENSMUSG00000000916.15	608.754	0.115608	0.0903302	1.27984	0.200602	0.609279
ENSMUSG00000000934.9	330.965	-0.149517	0.118112	-1.26589	0.205552	0.615053
ENSMUSG00000000938.11	1.29871	-1.99678	1.77396	-1.1256	0.260333
ENSMUSG00000000942.10	1.35836	0.789928	1.53928	0.513178	0.607826
ENSMUSG00000000948.16	273.988	-1.03382	0.21333	-4.84611	1.26e-06	0.000231124
ENSMUSG00000000957.11	577.539	0.129848	0.12192	1.06503	0.28686	0.704501
ENSMUSG00000000958.10	77.6559	0.264866	0.230271	1.15023	0.250047	0.669861
ENSMUSG00000000959.7	1403.02	0.155384	0.0687397	2.26047	0.023792	0.211382
ENSMUSG00000000976.13	1250.78	0.0435425	0.0725173	0.600443	0.548211	0.866769
ENSMUSG00000000982.5	18.2771	-0.7395	0.595865	-1.24105	0.214586	0.626498
ENSMUSG00000000983.13	4.98549	0.201164	0.908081	0.221526	0.824683	0.96087
ENSMUSG00000001016.12	2446.84	0.0118967	0.0630941	0.188554	0.850442	0.967402
ENSMUSG00000001017.15	3661.24	0.0474764	0.0546168	0.869264	0.384703	0.779851
ENSMUSG00000001018.15	1343.55	0.131718	0.0979185	1.34518	0.178568	0.580019
ENSMUSG00000001020.8	0.578029	-1.26925	2.61641	-0.485113	0.627596
ENSMUSG00000001021.13	1.91447	-0.805455	1.38862	-0.580042	0.561887
ENSMUSG00000001023.10	0.296384	-0.165325	4.07644	-0.0405562	0.96765
ENSMUSG00000001025.8	85.929	0.258764	0.244086	1.06014	0.289082	0.706839
ENSMUSG00000001027.7	1.69554	-0.45332	1.44466	-0.31379	0.753681
ENSMUSG00000001029.15	56.59	0.382775	0.271346	1.41066	0.158346	0.550171
ENSMUSG00000001034.17	1778.28	0.0871793	0.0776735	1.12238	0.2617	0.681352
ENSMUSG00000001036.17	5367.09	0.0923836	0.0637901	1.44824	0.147549	0.533178
ENSMUSG00000001039.12	250.706	0.145257	0.123657	1.17469	0.240121	0.659179
ENSMUSG00000001052.15	3428.18	-0.0768682	0.0583199	-1.31804	0.187489	0.592475
ENSMUSG00000001053.15	467.542	0.202796	0.142551	1.42262	0.154847	0.543341
ENSMUSG00000001054.9	824.392	0.344651	0.10406	3.31204	0.000926181	0.0308262
ENSMUSG00000001056.3	282.865	0.172449	0.116449	1.4809	0.138633	0.517714
ENSMUSG00000001062.18	1733.55	0.130788	0.109024	1.19962	0.230288	0.648218
ENSMUSG00000001065.15	905.57	0.105207	0.0899946	1.16903	0.242391	0.661984
ENSMUSG00000001076.7	0.831891	-2.06423	2.32	-0.889753	0.373599
ENSMUSG00000001082.12	767.873	0.233232	0.10005	2.33116	0.0197452	0.19187
ENSMUSG00000001089.14	5002.83	-0.190639	0.0871018	-2.18869	0.0286191	0.235556
ENSMUSG00000001095.5	0.335741	-1.52597	4.004	-0.381113	0.70312
ENSMUSG00000001098.15	709.971	0.285279	0.102741	2.77667	0.00549188	0.0919115
ENSMUSG00000001100.10	2557.58	0.139066	0.0593995	2.34119	0.0192222	0.188618
ENSMUSG00000001103.7	188.705	-0.19486	0.152229	-1.28005	0.200529	0.609143
ENSMUSG00000001105.15	695.03	0.180792	0.0916287	1.97309	0.0484851	0.312041
ENSMUSG00000001119.7	476.823	-0.275946	0.131047	-2.1057	0.0352304	0.262477
ENSMUSG00000001120.15	2339.55	0.159942	0.074396	2.14987	0.0315657	0.248035
ENSMUSG00000001123.15	154.439	0.120775	0.1753	0.688963	0.490846	0.838405
ENSMUSG00000001127.12	4286	0.0523602	0.0499578	1.04809	0.294598	0.710992
ENSMUSG00000001128.7	790.698	0.212545	0.0945493	2.24798	0.0245776	0.215236
ENSMUSG00000001131.11	40.3939	-0.325579	0.332811	-0.97827	0.327941	0.740384
ENSMUSG00000001134.9	74.3628	-0.17552	0.235005	-0.746878	0.455137	0.821937
ENSMUSG00000001138.13	2113.05	0.108217	0.0778374	1.39029	0.164441	0.559292
ENSMUSG00000001143.13	1474.53	-0.0640355	0.078479	-0.815958	0.414524	0.79934
ENSMUSG00000001150.7	2437.18	-0.0205051	0.0624065	-0.328573	0.742478	0.937884
ENSMUSG00000001151.10	3020.48	-0.106816	0.0664248	-1.60807	0.107821	0.460109
ENSMUSG00000001155.13	2.80177	-2.98447	1.46065	-2.04325	0.0410274	0.285612
ENSMUSG00000001156.9	1136.67	0.0258559	0.094098	0.274776	0.783488	0.949606
ENSMUSG00000001157.13	920.614	-0.070865	0.0899866	-0.787507	0.430985	0.807619
ENSMUSG00000001158.13	708.674	-0.058973	0.115708	-0.509671	0.610282	0.892135
ENSMUSG00000001166.17	20.1297	-0.691954	0.570688	-1.21249	0.225324	0.64068
ENSMUSG00000001168.16	0.380815	0.0620457	3.00256	0.0206643	0.983513
ENSMUSG00000001173.15	2403.82	-0.0202788	0.0741778	-0.273381	0.78456	0.949959
ENSMUSG00000001175.16	46927.2	0.129739	0.0602973	2.15166	0.0314239	0.247242
ENSMUSG00000001211.15	10576.2	0.057733	0.0512513	1.12647	0.259967	0.679733
ENSMUSG00000001225.12	5.27242	-3.44543	1.07035	-3.21896	0.00128657	0.0377646
ENSMUSG00000001227.12	2258.2	0.195456	0.0843636	2.31683	0.0205128	0.196194
ENSMUSG00000001228.14	41.6672	-0.295877	0.3271	-0.904548	0.365705	0.769167
ENSMUSG00000001229.9	2336.25	0.174741	0.0758559	2.30359	0.0212455	0.19898
ENSMUSG00000001240.13	210.424	0.0756108	0.147818	0.511514	0.608991	0.891593
ENSMUSG00000001247.16	132.328	-0.17118	0.201984	-0.847493	0.396721	0.788357
ENSMUSG00000001248.15	3205.35	0.115565	0.0684704	1.68781	0.0914468	0.426812
ENSMUSG00000001249.14	214.313	0.0772931	0.158813	0.486692	0.626476	0.898242
ENSMUSG00000001260.10	315.462	0.0936437	0.143255	0.653687	0.513313	0.848506
ENSMUSG00000001270.9	50942.5	0.230219	0.123429	1.8652	0.0621533	0.353483
ENSMUSG00000001280.13	1757.32	-0.252006	0.0912458	-2.76183	0.00574781	0.0945319
ENSMUSG00000001281.10	162.768	-0.191296	0.181425	-1.05441	0.291695	0.709149
ENSMUSG00000001285.12	752.431	0.10837	0.0949738	1.14105	0.253847	0.674156
ENSMUSG00000001288.15	571.985	-0.0370451	0.092261	-0.401525	0.688034	0.918637
ENSMUSG00000001289.12	1834.18	0.12688	0.107722	1.17785	0.238857	0.658056
ENSMUSG00000001300.16	1000.74	0.00758464	0.0804989	0.0942204	0.924934	0.985385
ENSMUSG00000001305.5	250.41	-0.113728	0.130801	-0.869472	0.384589	0.779765
ENSMUSG00000001313.12	960.383	0.406346	0.108663	3.73952	0.000184371	0.00993187
ENSMUSG00000001323.17	998.608	-0.114485	0.0883955	-1.29514	0.195271	0.602371
ENSMUSG00000001333.9	12.6662	-0.457521	0.653125	-0.70051	0.483609	0.835061
ENSMUSG00000001334.9	4973.37	0.0854215	0.0704304	1.21285	0.225187	0.64068
ENSMUSG00000001348.15	7.46396	-1.58344	0.818734	-1.93401	0.0531114	0.326074
ENSMUSG00000001349.5	12.8464	0.383645	0.534103	0.718299	0.472573	0.829576
ENSMUSG00000001366.14	2634.8	0.147717	0.0658863	2.24201	0.024961	0.217493
ENSMUSG00000001376.17	1685.67	0.0546836	0.0632401	0.864698	0.387204	0.782322
ENSMUSG00000001380.7	1605.36	0.151834	0.0883361	1.71882	0.085647	0.413908
ENSMUSG00000001383.9	2072.07	0.0817264	0.100755	0.811144	0.417283	0.799852
ENSMUSG00000001403.13	13.5881	-1.26027	0.619076	-2.03573	0.0417774	0.288262
ENSMUSG00000001415.10	3727.67	0.138214	0.0694506	1.99011	0.0465789	0.305122
ENSMUSG00000001416.13	2545.05	0.14491	0.0681777	2.12547	0.0335475	0.255645
ENSMUSG00000001418.13	766.011	0.253095	0.0805654	3.14149	0.00168091	0.0445534
ENSMUSG00000001419.17	8865.65	-0.0733393	0.0805272	-0.91074	0.362433	0.767212
ENSMUSG00000001420.13	43.9362	0.163571	0.285051	0.573831	0.566082	0.87412
ENSMUSG00000001424.14	2358.58	0.104509	0.0704969	1.48247	0.138216	0.517418
ENSMUSG00000001435.15	4922.23	0.0704951	0.114004	0.618359	0.536339	0.861197
ENSMUSG00000001436.15	561.798	0.110707	0.09914	1.11667	0.264135	0.683314
ENSMUSG00000001440.5	5773.36	-0.00449069	0.050403	-0.0890958	0.929006	0.986073
ENSMUSG00000001441.13	5138.65	0.0195902	0.0557989	0.351085	0.725524	0.931106
ENSMUSG00000001444.2	3.04832	-1.00101	1.11353	-0.898952	0.368678	0.770345
ENSMUSG00000001445.10	830.135	0.199683	0.11179	1.78623	0.0740616	0.385936
ENSMUSG00000001467.5	992.267	-0.206591	0.102905	-2.00759	0.0446872	0.297798
ENSMUSG00000001472.17	18065	0.055258	0.0566901	0.974737	0.329691	0.740865
ENSMUSG00000001473.7	215.949	0.147882	0.134371	1.10055	0.271092	0.688922
ENSMUSG00000001482.15	2325.39	0.219991	0.0684293	3.21487	0.00130504	0.0380263
ENSMUSG00000001493.9	23.3429	0.554883	0.407678	1.36108	0.173488	0.573503
ENSMUSG00000001494.6	55.4443	-0.4384	0.316056	-1.3871	0.165412	0.561588
ENSMUSG00000001496.15	0.117717	-0.165305	4.07644	-0.0405514	0.967654
ENSMUSG00000001497.18	1.81933	-0.036788	1.31095	-0.0280621	0.977613
ENSMUSG00000001504.10	249.062	0.328747	0.132679	2.47776	0.013221	0.154433
ENSMUSG00000001506.10	518.875	-0.657879	0.131906	-4.98747	6.12e-07	0.000129194
ENSMUSG00000001507.16	2702.69	0.0237661	0.089557	0.265374	0.790722	0.951221
ENSMUSG00000001508.15	15.0938	-0.359787	0.48859	-0.736378	0.461501	0.824469
ENSMUSG00000001510.8	20.9396	0.0129472	0.425794	0.0304071	0.975742	0.995195
ENSMUSG00000001517.14	42.7876	-0.33163	0.280046	-1.1842	0.236334	0.655039
ENSMUSG00000001518.12	1909.71	0.114279	0.0802096	1.42476	0.154228	0.542685
ENSMUSG00000001520.12	787.844	0.0813348	0.106025	0.767129	0.443005	0.815173
ENSMUSG00000001521.12	1598.21	0.050278	0.094143	0.53406	0.5933	0.883833
ENSMUSG00000001524.14	327.019	0.187914	0.136616	1.37549	0.168979	0.567111
ENSMUSG00000001525.10	4798.9	0.181336	0.0717394	2.5277	0.0114813	0.142406
ENSMUSG00000001542.7	569.452	0.0979011	0.104066	0.94076	0.346828	0.75472
ENSMUSG00000001552.14	6572.99	0.210173	0.12971	1.62033	0.105161	0.455788
ENSMUSG00000001555.10	205.955	0.19983	0.152391	1.31129	0.189759	0.594889
ENSMUSG00000001558.5	13.3198	-0.13513	0.59884	-0.225654	0.821471	0.960677
ENSMUSG00000001566.9	0.358072	-2.21184	3.29948	-0.67036	0.502628
ENSMUSG00000001569.10	1191.07	-0.0122735	0.0768993	-0.159605	0.873192	0.973456
ENSMUSG00000001576.15	3650.6	-0.00601258	0.0760343	-0.0790772	0.936971	0.986973
ENSMUSG00000001583.13	7.34821	-1.74826	0.824479	-2.12044	0.0339692	0.257088
ENSMUSG00000001588.12	9.95051	-0.854147	0.684259	-1.24828	0.211928	0.623607
ENSMUSG00000001604.14	33.2678	-0.276499	0.383488	-0.72101	0.470903	0.828795
ENSMUSG00000001627.12	385.628	0.323262	0.148301	2.17977	0.0292749	0.238191
ENSMUSG00000001630.13	940.301	-0.0455052	0.0805119	-0.565199	0.571939	0.876416
ENSMUSG00000001632.16	3226.79	0.0498478	0.0715016	0.697156	0.485705	0.835929
ENSMUSG00000001642.18	580.964	0.126252	0.0859565	1.46879	0.141889	0.523041
ENSMUSG00000001655.6	0.355268	1.78762	3.47959	0.513744	0.607431
ENSMUSG00000001656.3	0.376741	0.54957	3.88257	0.141548	0.887437
ENSMUSG00000001657.7	1.7466	-0.114505	1.42292	-0.0804715	0.935862
ENSMUSG00000001661.5	4.96488	0.836391	0.808555	1.03443	0.300936	0.717079
ENSMUSG00000001663.10	371.917	0.0606428	0.117653	0.515438	0.606247	0.89058
ENSMUSG00000001665.11	49.4666	0.228829	0.26652	0.858581	0.390572	0.785224
ENSMUSG00000001666.8	340.393	0.125954	0.139617	0.902138	0.366984	0.769501
ENSMUSG00000001670.13	5.32706	-2.99287	1.06711	-2.80464	0.00503723	0.0879136
ENSMUSG00000001672.14	7.67286	-0.831243	0.818398	-1.0157	0.309774	0.724824
ENSMUSG00000001674.11	675.131	-0.0191273	0.0867371	-0.220521	0.825466	0.96087
ENSMUSG00000001687.15	5486.39	0.136051	0.0730822	1.86162	0.0626566	0.355163
ENSMUSG00000001700.10	385.212	0.0980286	0.129354	0.757832	0.448551	0.818742
ENSMUSG00000001707.8	228.11	0.0449305	0.131347	0.342074	0.732295	0.933564
ENSMUSG00000001729.14	4128	0.19723	0.0699442	2.81982	0.00480503	0.0854451
ENSMUSG00000001739.14	14.8027	-2.53911	0.607532	-4.17939	2.92e-05	0.00290639
ENSMUSG00000001741.12	5294.34	-0.0624832	0.0623136	-1.00272	0.315995	0.729861
ENSMUSG00000001750.16	392.1	0.246681	0.112585	2.19106	0.0284476	0.234661
ENSMUSG00000001751.9	342.137	0.12985	0.117552	1.10462	0.269324	0.686882
ENSMUSG00000001755.12	624.45	0.170257	0.111467	1.52743	0.126654	0.496523
ENSMUSG00000001761.7	637.84	0.144449	0.0923171	1.5647	0.117653	0.480272
ENSMUSG00000001763.14	698.651	0.230714	0.111479	2.06956	0.0384932	0.276271
ENSMUSG00000001767.5	618.592	-0.127652	0.106881	-1.19434	0.232345	0.649946
ENSMUSG00000001768.16	746.84	0.0725141	0.0916509	0.791199	0.428828	0.805903
ENSMUSG00000001773.14	291.912	0.0905918	0.177667	0.509897	0.610124	0.892135
ENSMUSG00000001774.8	1581.53	0.0491593	0.0684279	0.71841	0.472504	0.829576
ENSMUSG00000001783.3	2440.48	0.0704551	0.0714097	0.986631	0.323824	0.737449
ENSMUSG00000001785.13	551.808	0.105324	0.0964546	1.09195	0.274854	0.691814
ENSMUSG00000001786.14	1119.38	-0.00776976	0.0960273	-0.0809119	0.935512	0.986779
ENSMUSG00000001794.13	3082.16	0.21647	0.0777919	2.78268	0.00539117	0.0913008
ENSMUSG00000001802.16	2839.15	0.160821	0.0961388	1.6728	0.0943665	0.433714
ENSMUSG00000001804.9	0.117717	-0.165305	4.07644	-0.0405514	0.967654
ENSMUSG00000001815.15	12.7671	0.049271	0.71839	0.0685853	0.94532	0.988654
ENSMUSG00000001819.4	0.741297	-0.244921	2.31183	-0.105942	0.915628
ENSMUSG00000001827.12	70.5625	0.170604	1.96392	0.0868691
ENSMUSG00000001829.17	1527	0.0985362	0.0832662	1.18339	0.236655	0.655353
ENSMUSG00000001833.17	7738.88	-0.0675718	0.0584419	-1.15622	0.247591	0.667177
ENSMUSG00000001844.10	710.944	0.13756	0.0908175	1.51468	0.129853	0.503791
ENSMUSG00000001847.14	7327.29	0.204643	0.0849286	2.40959	0.0159706	0.170372
ENSMUSG00000001855.15	2111.56	-0.0718008	0.0805297	-0.891607	0.372604	0.771835
ENSMUSG00000001864.13	207.016	0.271562	0.157992	1.71884	0.0856441	0.413908
ENSMUSG00000001865.2	1.49242	-2.19431	1.70274	-1.28869	0.197505
ENSMUSG00000001870.16	99.9802	-0.365072	0.207963	-1.75547	0.0791796	0.398553
ENSMUSG00000001891.16	1168.73	0.16706	0.0864351	1.93278	0.0532637	0.326612
ENSMUSG00000001901.15	50.4715	0.170803	0.316418	0.539802	0.589334	0.883118
ENSMUSG00000001909.16	1968.55	0.0226445	0.0737623	0.306993	0.758849	0.942646
ENSMUSG00000001910.5	4687.95	0.0687516	0.0764848	0.898892	0.36871	0.770345
ENSMUSG00000001911.16	17645	-0.16345	0.0498618	-3.27807	0.00104521	0.0327048
ENSMUSG00000001918.17	74.8875	-0.370075	0.24917	-1.48523	0.137482	0.516701
ENSMUSG00000001924.15	11586.9	0.113106	0.0490899	2.30406	0.0212193	0.198969
ENSMUSG00000001930.17	1149.95	-0.265606	0.167357	-1.58706	0.112499	0.469594
ENSMUSG00000001942.8	432.18	0.0226169	0.1027	0.220223	0.825697	0.96087
ENSMUSG00000001943.8	71.549	-0.00708143	0.230638	-0.0307037	0.975506	0.995194
ENSMUSG00000001946.14	342.48	0.240379	0.125385	1.91713	0.055221	0.333316
ENSMUSG00000001948.10	18.3257	-0.248006	0.458989	-0.540331	0.588968	0.883118
ENSMUSG00000001962.8	872.907	0.0687937	0.0919355	0.748283	0.45429	0.821646
ENSMUSG00000001964.14	949.812	0.0269622	0.0994237	0.271185	0.786249	0.94998
ENSMUSG00000001983.7	406.51	-0.0111048	0.123971	-0.0895757	0.928624	0.986015
ENSMUSG00000001985.9	3498.03	-0.148882	0.0864353	-1.72247	0.0849849	0.412295
ENSMUSG00000001986.16	3374.71	0.0245893	0.0529259	0.464598	0.64222	0.9028
ENSMUSG00000001988.9	49.7231	0.204556	0.279898	0.730826	0.464886	0.826137
ENSMUSG00000001995.9	2742.89	0.140221	0.0801241	1.75004	0.0801108	0.401173
ENSMUSG00000001998.15	796.307	-0.12865	0.104212	-1.23451	0.217013	0.630639
ENSMUSG00000001999.15	387.135	0.0849008	0.115014	0.73818	0.460405	0.823992
ENSMUSG00000002006.12	3038.92	-0.0154857	0.0566131	-0.273536	0.784441	0.949864
ENSMUSG00000002007.5	163.126	0.206931	0.178461	1.15953	0.246241	0.665908
ENSMUSG00000002010.17	4394.48	0.155714	0.0593319	2.62446	0.00867861	0.121739
ENSMUSG00000002012.13	940.505	0.091549	0.0822084	1.11362	0.265442	0.684146
ENSMUSG00000002014.12	770.876	0.0736326	0.100226	0.734669	0.462541	0.824845
ENSMUSG00000002015.5	914.96	0.361852	0.084461	4.28426	1.83e-05	0.00203512
ENSMUSG00000002017.10	1331.57	0.0871647	0.0681325	1.27934	0.200777	0.609352
ENSMUSG00000002020.15	4239.84	0.0278061	0.105495	0.263578	0.792105	0.951461
ENSMUSG00000002028.13	10425.9	-0.0953402	0.0970144	-0.982744	0.325734	0.738847
ENSMUSG00000002031.13	1209.52	0.0412918	0.107522	0.384031	0.700956	0.923538
ENSMUSG00000002032.17	2840.75	0.203818	0.0983523	2.07233	0.038235	0.275329
ENSMUSG00000002033.14	4.84064	-0.494248	0.935598	-0.528269	0.597313	0.885994
ENSMUSG00000002043.17	111.325	0.131989	0.192228	0.686628	0.492317	0.839097
ENSMUSG00000002052.6	9376.36	-0.159137	0.0547549	-2.90635	0.00365673	0.0726923
ENSMUSG00000002055.9	783.777	-0.296693	0.153947	-1.92724	0.0539494	0.329118
ENSMUSG00000002057.4	1.16307	-3.91357	2.11686	-1.84877	0.0644916
ENSMUSG00000002058.13	303.557	0.187809	0.157983	1.18879	0.234521	0.652514
ENSMUSG00000002059.18	350.34	0.158244	0.131525	1.20314	0.228921	0.646792
ENSMUSG00000002064.10	673.139	0.0304707	0.0841153	0.362249	0.717166	0.928751
ENSMUSG00000002068.16	216.291	0.110073	0.144239	0.763132	0.445385	0.816835
ENSMUSG00000002076.12	4.4784	-0.00570021	0.912741	-0.00624515	0.995017	0.999319
ENSMUSG00000002083.13	324.807	0.252699	0.170513	1.48199	0.138343	0.517424
ENSMUSG00000002100.15	1161.02	-0.0234182	0.143608	-0.16307	0.870463	0.973056
ENSMUSG00000002102.15	3097.49	0.0464714	0.0718091	0.647152	0.517533	0.850776
ENSMUSG00000002103.16	2180.88	-0.0372369	0.0689151	-0.54033	0.58897	0.883118
ENSMUSG00000002104.11	10.5127	-0.0199654	0.55703	-0.0358426	0.971408	0.994508
ENSMUSG00000002105.15	1597.75	0.131208	0.0878187	1.49408	0.135155	0.513181
ENSMUSG00000002107.18	6207.51	-0.160217	0.0794478	-2.01663	0.0437345	0.294409
ENSMUSG00000002108.10	490.958	0.00961899	0.114644	0.0839032	0.933133	0.986758
ENSMUSG00000002109.14	550.17	-0.14099	0.110371	-1.27742	0.201453	0.610009
ENSMUSG00000002111.8	54.4014	0.398546	0.277964	1.43381	0.151628	0.538632
ENSMUSG00000002129.11	3204.92	-0.0258327	0.0557942	-0.463001	0.643364	0.903078
ENSMUSG00000002147.18	587.509	-0.214124	0.0970632	-2.20602	0.0273823	0.230339
ENSMUSG00000002190.13	577.15	0.047106	0.104055	0.452705	0.650761	0.906001
ENSMUSG00000002204.9	127.703	0.259362	0.197068	1.31611	0.188138	0.593336
ENSMUSG00000002205.16	604.959	0.189928	0.0931928	2.03801	0.0415492	0.287709
ENSMUSG00000002210.11	1420.22	0.0843117	0.0883114	0.954709	0.339725	0.749071
ENSMUSG00000002221.11	1824.55	0.00730958	0.0659391	0.110853	0.911733	0.982618
ENSMUSG00000002222.14	8888.1	-0.0179702	0.0506648	-0.354687	0.722824	0.930022
ENSMUSG00000002227.15	223.447	-0.0120076	0.137276	-0.0874707	0.930297	0.986273
ENSMUSG00000002228.7	33.4861	-0.773485	0.325569	-2.3758	0.0175111	0.179735
ENSMUSG00000002233.13	319.077	0.00162119	0.116036	0.0139714	0.988853	0.99876
ENSMUSG00000002249.21	99.8368	-0.237852	0.189231	-1.25694	0.208777	0.619144
ENSMUSG00000002250.16	1285.8	0.00455149	0.0839147	0.0542394	0.956744	0.991095
ENSMUSG00000002257.8	45.088	-0.177051	0.282734	-0.62621	0.531177	0.858512
ENSMUSG00000002265.17	18978.1	-0.274484	0.101955	-2.69219	0.00709845	0.108034
ENSMUSG00000002266.17	141.165	-0.343393	0.184336	-1.86286	0.062482	0.354595
ENSMUSG00000002274.13	3648.18	0.228221	0.11813	1.93194	0.0533664	0.327135
ENSMUSG00000002279.19	480.556	-0.0574758	0.121327	-0.473726	0.635696	0.901126
ENSMUSG00000002280.11	985.186	0.0982734	0.0827517	1.18757	0.235003	0.653549
ENSMUSG00000002289.16	38.7246	-0.755972	0.382032	-1.97882	0.0478364	0.309875
ENSMUSG00000002297.16	40.5447	-0.617192	0.325808	-1.89434	0.0581796	0.342984
ENSMUSG00000002307.16	782.859	0.245042	0.0843583	2.90478	0.00367509	0.0729031
ENSMUSG00000002308.16	161.957	0.0882754	0.146963	0.600666	0.548063	0.866731
ENSMUSG00000002319.16	854.08	0.108084	0.0900731	1.19996	0.230155	0.648051
ENSMUSG00000002320.15	826.992	0.00121532	0.0819652	0.0148273	0.98817	0.998632
ENSMUSG00000002324.8	1697.53	0.00973215	0.121507	0.0800955	0.936161	0.986779
ENSMUSG00000002325.15	732.929	0.450625	0.178203	2.52872	0.0114479	0.142139
ENSMUSG00000002326.6	191.911	0.116604	0.140771	0.828327	0.407486	0.795609
ENSMUSG00000002329.7	597.033	0.190814	0.108581	1.75734	0.0788603	0.39808
ENSMUSG00000002332.16	958.064	0.300024	0.0906021	3.31145	0.000928142	0.0308271
ENSMUSG00000002341.8	750.955	-0.0138101	0.127376	-0.10842	0.913663	0.982766
ENSMUSG00000002342.17	778.682	0.197448	0.0896061	2.20351	0.0275586	0.230838
ENSMUSG00000002343.11	530.616	0.269515	0.106059	2.54119	0.0110475	0.139912
ENSMUSG00000002345.18	703.963	0.148464	0.0918208	1.61689	0.105901	0.456638
ENSMUSG00000002346.16	1286.14	0.0615083	0.0721028	0.853064	0.393624	0.786626
ENSMUSG00000002365.10	682.675	0.0579771	0.0950325	0.610077	0.541811	0.86423
ENSMUSG00000002372.9	2816.8	0.1455	0.0784395	1.85494	0.0636052	0.358109
ENSMUSG00000002379.7	298.116	0.485531	0.117002	4.14977	3.33e-05	0.00316426
ENSMUSG00000002384.2	5.23481	-0.0024863	0.820315	-0.00303091	0.997582	0.999677
ENSMUSG00000002393.14	411.792	0.481589	0.155774	3.09158	0.00199095	0.0493888
ENSMUSG00000002395.14	1064.38	0.229872	0.072096	3.18841	0.00143056	0.0403888
ENSMUSG00000002396.8	418.394	0.168308	0.138287	1.21709	0.223569	0.639197
ENSMUSG00000002409.18	1056.66	0.0812071	0.140244	0.579041	0.562561	0.871977
ENSMUSG00000002413.15	4108.28	-0.220439	0.0737257	-2.98999	0.00278984	0.0606897
ENSMUSG00000002416.13	819.425	0.161125	0.0811848	1.98467	0.0471813	0.307833
ENSMUSG00000002428.12	1038.19	-0.163815	0.0998473	-1.64066	0.100869	0.448568
ENSMUSG00000002455.14	2642.37	-0.00700184	0.0536777	-0.130442	0.896216	0.978758
ENSMUSG00000002458.13	99.5877	-0.0180124	0.193974	-0.0928598	0.926015	0.985701
ENSMUSG00000002459.17	397.792	0.0140837	0.120621	0.11676	0.90705	0.980898
ENSMUSG00000002475.16	1790.45	0.122353	0.0734675	1.6654	0.0958329	0.437862
ENSMUSG00000002477.5	640.96	0.0378723	0.0975644	0.388177	0.697885	0.92281
ENSMUSG00000002486.15	1036.54	-0.0474641	0.0866692	-0.547647	0.583935	0.881129
ENSMUSG00000002489.16	13117.6	-0.0379412	0.0695785	-0.5453	0.585547	0.881813
ENSMUSG00000002496.10	5718.97	0.0387522	0.0486961	0.795796	0.426151	0.805071
ENSMUSG00000002500.15	5.642	0.305389	0.763923	0.399764	0.689331	0.918799
ENSMUSG00000002504.15	2608.86	0.236214	0.0775004	3.0479	0.00230446	0.0535999
ENSMUSG00000002524.17	3759.19	0.155914	0.0729198	2.13816	0.032504	0.252416
ENSMUSG00000002546.17	5816.61	-0.037484	0.0610598	-0.613889	0.539289	0.863317
ENSMUSG00000002550.16	1427.78	0.157315	0.0656604	2.39588	0.0165804	0.174512
ENSMUSG00000002565.16	33.497	-0.5811	0.362742	-1.60197	0.109163	0.462877
ENSMUSG00000002578.18	831.126	-0.167413	0.110507	-1.51495	0.129785	0.503703
ENSMUSG00000002580.7	69.5102	0.436671	0.254118	1.71838	0.0857278	0.414062
ENSMUSG00000002588.13	7.93788	-2.42229	0.930332	-2.60368	0.00922293	0.125632
ENSMUSG00000002602.16	1773.88	0.084749	0.0723893	1.17074	0.241704	0.66147
ENSMUSG00000002603.15	206.104	0.087949	0.147517	0.596197	0.551043	0.867377
ENSMUSG00000002608.8	1361.03	0.126744	0.0902142	1.40492	0.160044	0.553041
ENSMUSG00000002617.14	463.326	0.1016	0.116019	0.875721	0.381182	0.777614
ENSMUSG00000002625.10	7505.01	0.0319201	0.0484561	0.658742	0.510061	0.847308
ENSMUSG00000002633.4	136.28	0.114432	0.193513	0.591341	0.554292	0.86841
ENSMUSG00000002635.11	383.119	0.0381894	0.131971	0.289378	0.772292	0.946804
ENSMUSG00000002658.9	2298.2	-0.140529	0.0790744	-1.77718	0.0755391	0.389472
ENSMUSG00000002660.8	760.585	0.237534	0.106847	2.22312	0.0262074	0.223922
ENSMUSG00000002661.14	297.544	-0.0344872	0.122016	-0.282644	0.77745	0.948489
ENSMUSG00000002664.2	10.0847	-0.351661	0.640647	-0.548915	0.583064	0.881129
ENSMUSG00000002668.8	61.2994	-0.15631	0.294274	-0.531171	0.5953	0.884847
ENSMUSG00000002679.14	256.558	0.107128	0.131111	0.817077	0.413885	0.799275
ENSMUSG00000002688.8	191.755	0.204881	0.144088	1.42192	0.155051	0.543738
ENSMUSG00000002699.13	48.8354	-0.45336	0.258397	-1.75451	0.0793437	0.399043
ENSMUSG00000002718.14	2464.09	0.010111	0.0675677	0.149643	0.881046	0.97546
ENSMUSG00000002728.14	969.61	0.172358	0.0781672	2.20499	0.0274549	0.230398
ENSMUSG00000002731.6	384.084	0.247752	0.109578	2.26097	0.0237614	0.211189
ENSMUSG00000002732.14	98.1828	-0.34537	0.193444	-1.78537	0.074201	0.386116
ENSMUSG00000002733.8	1349.84	0.11385	0.0832849	1.367	0.171626	0.570371
ENSMUSG00000002741.9	1715.43	0.232797	0.0652305	3.56883	0.000358576	0.0157966
ENSMUSG00000002748.7	9235.41	-0.171706	0.0753296	-2.2794	0.0226432	0.206165
ENSMUSG00000002763.16	1616.82	0.252926	0.103095	2.45332	0.0141543	0.159857
ENSMUSG00000002767.13	539.258	0.198611	0.0959489	2.06996	0.0384557	0.276085
ENSMUSG00000002768.8	639.895	0.0960606	0.115434	0.832166	0.405315	0.79419
ENSMUSG00000002769.9	187.752	-0.083373	0.183579	-0.454153	0.649719	0.905858
ENSMUSG00000002771.12	564.564	0.0773353	0.126785	0.609969	0.541882	0.86423
ENSMUSG00000002778.14	902.624	0.0957992	0.093516	1.02442	0.305639	0.721045
ENSMUSG00000002781.19	701.836	0.174278	0.0961132	1.81326	0.0697924	0.374865
ENSMUSG00000002791.17	2.3006	0.514792	1.21715	0.422949	0.672333	0.913291
ENSMUSG00000002797.9	389.325	0.0766505	0.116087	0.660283	0.509072	0.846991
ENSMUSG00000002799.6	832.758	0.33714	0.154107	2.1877	0.0286914	0.235776
ENSMUSG00000002803.14	876.558	0.175337	0.094282	1.8597	0.0629274	0.355853
ENSMUSG00000002804.4	77.009	0.183724	0.235096	0.781488	0.434516	0.809721
ENSMUSG00000002808.7	2267.42	0.227514	0.0696951	3.26442	0.00109689	0.033907
ENSMUSG00000002812.4	3834.51	0.0779653	0.0543149	1.43543	0.151164	0.537888
ENSMUSG00000002814.15	380.757	0.0852356	0.104837	0.813031	0.4162	0.799628
ENSMUSG00000002820.6	1182.62	0.169814	0.0807143	2.10389	0.035388	0.26292
ENSMUSG00000002825.8	327.953	0.222775	0.115633	1.92658	0.0540325	0.329441
ENSMUSG00000002831.14	278.817	-0.0963469	0.536076	-0.179726	0.857368	0.969495
ENSMUSG00000002833.11	2580.27	0.0233441	0.0607257	0.384419	0.700668	0.923538
ENSMUSG00000002835.9	164.228	-0.258472	0.175723	-1.4709	0.141318	0.521748
ENSMUSG00000002844.9	1252.8	0.2633	0.0937481	2.80858	0.00497598	0.0871217
ENSMUSG00000002845.14	395.476	0.0101213	0.106922	0.0946607	0.924584	0.985255
ENSMUSG00000002846.9	374.707	0.0772372	0.115268	0.670068	0.502814	0.844687
ENSMUSG00000002847.7	35.8593	-0.212199	0.331247	-0.640609	0.521777	0.852986
ENSMUSG00000002870.8	430.059	0.0730735	0.100359	0.728125	0.466537	0.827223
ENSMUSG00000002871.14	1409.03	0.269922	0.0834468	3.23466	0.0012179	0.0363753
ENSMUSG00000002881.14	1628.79	-0.042259	0.0708593	-0.596378	0.550923	0.867377
ENSMUSG00000002885.14	326.509	0.0366049	0.116271	0.314822	0.752896	0.940962
ENSMUSG00000002897.5	426.864	0.19929	0.113921	1.74936	0.0802285	0.401294
ENSMUSG00000002900.17	1157.34	-0.134304	0.128031	-1.04899	0.294181	0.710777
ENSMUSG00000002908.17	196.252	0.202209	0.153984	1.31318	0.189121	0.594243
ENSMUSG00000002910.11	311.015	0.267391	0.202238	1.32216	0.186115	0.591247
ENSMUSG00000002930.6	5292.73	0.11347	0.0927392	1.22354	0.221125	0.636585
ENSMUSG00000002944.15	21.3372	-0.729648	0.469851	-1.55293	0.120439	0.485827
ENSMUSG00000002948.19	1903.51	0.0229781	0.060081	0.382452	0.702126	0.923686
ENSMUSG00000002949.15	1728.2	0.0477359	0.0749917	0.636549	0.524419	0.854507
ENSMUSG00000002957.11	8217.22	0.0864867	0.0619075	1.39703	0.162404	0.556762
ENSMUSG00000002963.17	704.936	0.20871	0.0871166	2.39575	0.0165863	0.174512
ENSMUSG00000002968.9	2704.93	0.20026	0.103879	1.92782	0.0538773	0.328915
ENSMUSG00000002980.14	501.463	0.126989	0.113035	1.12344	0.261249	0.681161
ENSMUSG00000002981.10	3548.78	0.118679	0.0592391	2.00338	0.0451363	0.29937
ENSMUSG00000002983.17	81.5018	0.215191	0.225572	0.953979	0.340094	0.749539
ENSMUSG00000002984.17	1144.11	0.180616	0.0900423	2.0059	0.0448664	0.298542
ENSMUSG00000002985.16	34357.2	-0.0754719	0.0637535	-1.18381	0.236489	0.655206
ENSMUSG00000002992.17	0.0539181	-0.119831	4.07815	-0.0293838	0.976558
ENSMUSG00000002996.17	944.432	-0.152945	0.0863933	-1.77034	0.0766711	0.391878
ENSMUSG00000002997.15	367.51	0.117654	0.126657	0.928922	0.352929	0.75878
ENSMUSG00000003031.14	5184.99	-0.00233364	0.0636729	-0.0366504	0.970764	0.994508
ENSMUSG00000003032.8	153.712	-0.116108	0.20483	-0.566848	0.570818	0.876416
ENSMUSG00000003033.15	2370.13	0.125556	0.0721326	1.74062	0.0817496	0.404866
ENSMUSG00000003037.16	1205.14	0.0214555	0.0693647	0.309315	0.757082	0.941904
ENSMUSG00000003038.15	1732.9	0.0847099	0.0821227	1.0315	0.302304	0.718115
ENSMUSG00000003039.9	2045.57	-0.0281097	0.101056	-0.278158	0.780891	0.948967
ENSMUSG00000003051.13	26.1149	-1.65887	0.441194	-3.75995	0.000169948	0.00934481
ENSMUSG00000003053.17	13.2859	-6.44827	1.2779	-5.04599	4.51e-07	9.88e-05
ENSMUSG00000003062.13	482.948	0.19046	0.10327	1.8443	0.0651395	0.362341
ENSMUSG00000003068.17	3119.07	0.0960307	0.0671924	1.42919	0.15295	0.540019
ENSMUSG00000003070.6	239.188	0.204082	0.183551	1.11186	0.2662	0.684769
ENSMUSG00000003072.15	2874.14	0.291712	0.0999204	2.91945	0.00350654	0.0704778
ENSMUSG00000003099.11	3535.99	0.105823	0.0777401	1.36124	0.173439	0.573503
ENSMUSG00000003119.14	1755.64	-0.201197	0.0786165	-2.55922	0.0104908	0.135619
ENSMUSG00000003123.15	590.996	0.00185231	0.097952	0.0189103	0.984913	0.997829
ENSMUSG00000003131.7	5384.23	0.012031	0.0596903	0.201557	0.840263	0.965015
ENSMUSG00000003134.10	1874.25	-0.0649862	0.0758897	-0.856325	0.391818	0.785868
ENSMUSG00000003135.15	998.794	0.095806	0.0951803	1.00657	0.31414	0.72839
ENSMUSG00000003153.10	3366.92	0.0972042	0.0660221	1.4723	0.14094	0.521317
ENSMUSG00000003154.15	2637.4	-0.0937293	0.0629088	-1.48992	0.136245	0.514453
ENSMUSG00000003161.15	1853.44	-0.0591233	0.0684772	-0.863401	0.387917	0.782597
ENSMUSG00000003166.20	3074.16	0.15922	0.0627759	2.53633	0.0112021	0.141313
ENSMUSG00000003184.15	1304.55	0.0433016	0.0775699	0.558226	0.57669	0.878165
ENSMUSG00000003190.12	43.0973	0.631496	0.277478	2.27584	0.0228555	0.207227
ENSMUSG00000003198.10	171.923	0.00555316	0.143704	0.038643	0.969175	0.994164
ENSMUSG00000003199.16	1787.39	0.273035	0.0778375	3.50776	0.000451903	0.0187552
ENSMUSG00000003200.10	1496.86	0.106251	0.085173	1.24747	0.212225	0.623943
ENSMUSG00000003206.7	7.50222	-1.57509	0.756007	-2.08343	0.037212	0.270979
ENSMUSG00000003208.9	312.29	0.0119553	0.129302	0.0924603	0.926332	0.985815
ENSMUSG00000003226.7	4174.54	-0.407597	0.0951853	-4.28214	1.85e-05	0.00204507
ENSMUSG00000003227.4	4.50246	-0.66058	0.866406	-0.762437	0.445799	0.817075
ENSMUSG00000003228.9	1600.92	-0.100165	0.092284	-1.0854	0.277746	0.694914
ENSMUSG00000003233.12	5271.56	-0.0969919	0.0717871	-1.3511	0.176662	0.577375
ENSMUSG00000003234.16	2655.51	0.0747476	0.0589592	1.26778	0.204875	0.614524
ENSMUSG00000003235.13	1532.91	0.109317	0.0644939	1.695	0.0900759	0.423894
ENSMUSG00000003269.17	1542.64	0.113094	0.0976595	1.15805	0.246844	0.666518
ENSMUSG00000003271.17	99.0689	-0.0948088	0.199021	-0.476375	0.633807	0.900308
ENSMUSG00000003273.14	2290.89	0.245113	0.0763568	3.21009	0.00132691	0.038429
ENSMUSG00000003279.17	13914.4	-0.083508	0.0566126	-1.47508	0.140192	0.520333
ENSMUSG00000003282.9	253.147	-0.298591	0.119115	-2.50675	0.0121848	0.147678
ENSMUSG00000003283.15	47.1542	-0.124113	0.285163	-0.435236	0.663391	0.911199
ENSMUSG00000003299.10	1018.09	0.350477	0.115943	3.02283	0.00250421	0.0563778
ENSMUSG00000003308.15	1431.96	0.222282	0.0856812	2.5943	0.00947851	0.127938
ENSMUSG00000003309.14	9.84425	-1.42712	0.724663	-1.96935	0.0489124	0.313197
ENSMUSG00000003316.14	10197.4	-0.106081	0.0552098	-1.92142	0.0546786	0.331147
ENSMUSG00000003341.9	4.509	-0.606845	0.869821	-0.697666	0.485386	0.835929
ENSMUSG00000003344.14	1959.38	0.222081	0.106627	2.0828	0.0372698	0.270979
ENSMUSG00000003345.16	3156.94	0.210691	0.0765852	2.75107	0.00594008	0.0963821
ENSMUSG00000003346.14	1250.25	0.429722	0.120722	3.5596	0.000371426	0.0161746
ENSMUSG00000003348.10	348.761	0.108785	0.10803	1.00699	0.313938	0.72839
ENSMUSG00000003352.14	1625.77	0.122211	0.117596	1.03924	0.298691	0.714256
ENSMUSG00000003354.6	40.0203	-0.228964	0.319118	-0.717489	0.473072	0.829885
ENSMUSG00000003355.7	11.2031	-0.0531616	0.620007	-0.0857436	0.93167	0.986697
ENSMUSG00000003360.15	3302.88	-0.0326288	0.0610451	-0.534503	0.592993	0.883833
ENSMUSG00000003363.15	2352.66	0.0367148	0.0608214	0.60365	0.546076	0.866116
ENSMUSG00000003378.9	2988.42	0.0508792	0.0696532	0.730464	0.465107	0.826318
ENSMUSG00000003379.7	9.12741	0.0700501	0.669306	0.104661	0.916645	0.982903
ENSMUSG00000003380.11	1317.56	0.56105	0.087479	6.41354	1.42e-10	7.54e-08
ENSMUSG00000003382.18	1420.68	0.0676838	0.0856866	0.789899	0.429587	0.80695
ENSMUSG00000003402.14	1938.42	0.133534	0.063263	2.11077	0.034792	0.260358
ENSMUSG00000003410.8	11752.1	-0.182637	0.0619061	-2.95022	0.00317543	0.0662399
ENSMUSG00000003411.10	257.011	0.303694	0.162559	1.86821	0.0617331	0.351935
ENSMUSG00000003418.11	92.4805	-0.234403	0.237608	-0.986514	0.323881	0.737509
ENSMUSG00000003420.8	432.526	0.0873094	0.118302	0.738022	0.460501	0.824013
ENSMUSG00000003421.13	1119.6	0.100552	0.0890385	1.12931	0.258766	0.678667
ENSMUSG00000003423.15	349.952	0.463146	0.124583	3.71757	0.000201152	0.0105269
ENSMUSG00000003429.11	647.137	0.226581	0.110766	2.04559	0.0407972	0.284591
ENSMUSG00000003435.9	6490.69	-0.0102059	0.0517466	-0.197228	0.843649	0.965797
ENSMUSG00000003436.11	7.3077	1.01385	0.688628	1.47228	0.140946	0.521317
ENSMUSG00000003437.14	2357.97	0.000683313	0.0730117	0.00935895	0.992533	0.999162
ENSMUSG00000003438.17	782.767	0.243977	0.0974002	2.50489	0.012249	0.14793
ENSMUSG00000003444.8	226.074	-0.071798	0.156284	-0.459409	0.645941	0.904447
ENSMUSG00000003452.15	1699.33	-0.406224	0.109853	-3.69787	0.000217413	0.0111338
ENSMUSG00000003458.12	1872.09	0.0912136	0.0756106	1.20636	0.227678	0.644828
ENSMUSG00000003464.13	1941.18	0.0998537	0.0701096	1.42425	0.154373	0.542748
ENSMUSG00000003469.9	23337.5	-0.00108605	0.071095	-0.015276	0.987812	0.998632
ENSMUSG00000003476.16	16.1894	-0.130983	1.28073	-0.102272	0.91854	0.983182
ENSMUSG00000003477.5	23.0952	0.494315	0.605067	0.816959	0.413952	0.799275
ENSMUSG00000003484.4	29.9854	-0.285099	0.35963	-0.792758	0.427919	0.805764
ENSMUSG00000003500.13	1185.06	0.226424	0.086666	2.6126	0.00898567	0.124382
ENSMUSG00000003518.13	3517.57	0.183109	0.0593695	3.08422	0.00204086	0.049955
ENSMUSG00000003526.12	1005.72	0.114033	0.0985818	1.15673	0.247381	0.667177
ENSMUSG00000003527.9	1024.25	0.161495	0.0829095	1.94784	0.0514339	0.32075
ENSMUSG00000003528.15	693.584	0.0656239	0.08901	0.737264	0.460962	0.824327
ENSMUSG00000003531.15	685.263	0.411072	0.120056	3.42399	0.000617091	0.0237403
ENSMUSG00000003534.17	2414.97	0.141297	0.0710351	1.98912	0.0466882	0.305586
ENSMUSG00000003541.6	203.887	0.127416	0.167607	0.760204	0.447132	0.817512
ENSMUSG00000003545.3	46.1243	1.47444	0.842545	1.74999	0.0801202	0.401173
ENSMUSG00000003546.10	1296.27	0.137134	0.0734171	1.86788	0.0617791	0.352029
ENSMUSG00000003549.9	644.276	0.16117	0.0951437	1.69397	0.0902711	0.423894
ENSMUSG00000003555.8	3.36434	0.0589874	1.06372	0.0554541	0.955777	0.990948
ENSMUSG00000003559.8	326.25	-0.319276	0.14839	-2.1516	0.0314286	0.247242
ENSMUSG00000003573.15	6582.37	0.119519	0.098062	1.21881	0.222915	0.638595
ENSMUSG00000003575.13	8570.65	-0.0242882	0.0763249	-0.318222	0.750317	0.939924
ENSMUSG00000003581.14	742.139	0.290185	0.0901842	3.21769	0.00129226	0.0378578
ENSMUSG00000003585.13	537.223	0.16482	0.106436	1.54854	0.121493	0.48769
ENSMUSG00000003604.14	206.494	0.20476	0.143558	1.42632	0.153777	0.541497
ENSMUSG00000003617.16	957.968	-0.178822	0.157738	-1.13366	0.256935	0.676837
ENSMUSG00000003623.4	629.002	0.0903699	0.103001	0.877371	0.380285	0.776846
ENSMUSG00000003644.17	4338.01	0.211118	0.0826839	2.55331	0.0106703	0.137196
ENSMUSG00000003657.9	8634.06	0.247913	0.124414	1.99264	0.0463009	0.303884
ENSMUSG00000003660.10	6876.13	-0.0940629	0.0584623	-1.60895	0.107627	0.459561
ENSMUSG00000003662.10	1452	0.187317	0.0815561	2.29679	0.021631	0.200779
ENSMUSG00000003665.7	35.4582	0.101312	0.366677	0.276298	0.78232	0.949436
ENSMUSG00000003680.16	271.869	0.145828	0.120378	1.21142	0.225736	0.641152
ENSMUSG00000003721.14	1030.62	0.189145	0.0721443	2.62176	0.00874775	0.122473
ENSMUSG00000003731.13	3443.56	0.0678095	0.0623485	1.08759	0.276777	0.693845
ENSMUSG00000003746.16	509.741	-0.0305798	0.113838	-0.268626	0.788217	0.950675
ENSMUSG00000003752.9	344.863	0.034038	0.106995	0.318127	0.750388	0.939965
ENSMUSG00000003762.13	319.831	0.0280834	0.128052	0.219312	0.826407	0.961125
ENSMUSG00000003778.14	3498.93	-0.0983813	0.0634947	-1.54944	0.121276	0.487473
ENSMUSG00000003779.16	33.1357	-0.699296	0.320176	-2.1841	0.0289552	0.23703
ENSMUSG00000003808.18	1399.01	0.100683	0.0658156	1.52977	0.126074	0.494977
ENSMUSG00000003809.14	1017.66	0.153928	0.0980021	1.57066	0.116262	0.476715
ENSMUSG00000003810.13	4197.72	0.109979	0.0526298	2.08968	0.0366466	0.26818
ENSMUSG00000003812.13	276.979	0.0911045	0.134538	0.677164	0.498302	0.841993
ENSMUSG00000003813.15	1724.07	0.0865571	0.0696189	1.2433	0.213758	0.625366
ENSMUSG00000003814.8	8596.05	0.231526	0.0806233	2.8717	0.00408274	0.0773259
ENSMUSG00000003824.12	98.3758	0.167901	0.209527	0.801333	0.422939	0.80346
ENSMUSG00000003847.16	4046.49	-0.278446	0.102412	-2.71889	0.0065502	0.102974
ENSMUSG00000003848.14	716.103	0.298454	0.109878	2.71622	0.00660312	0.103533
ENSMUSG00000003849.8	195.308	-0.0822297	0.166866	-0.492789	0.622162	0.896774
ENSMUSG00000003863.18	3736.91	-0.00225658	0.0616583	-0.0365981	0.970805	0.994508
ENSMUSG00000003865.16	811.315	0.0918942	0.0898076	1.02323	0.306197	0.721616
ENSMUSG00000003868.14	788.851	0.139332	0.0828654	1.68143	0.0926801	0.429636
ENSMUSG00000003872.9	182.024	0.148912	0.15507	0.960288	0.33691	0.747007
ENSMUSG00000003873.11	346.796	0.283027	0.132934	2.12907	0.0332484	0.255015
ENSMUSG00000003882.5	6.38271	0.639676	0.881894	0.725343	0.468241	0.827936
ENSMUSG00000003923.14	973.151	0.0259213	0.0834077	0.310778	0.755969	0.941802
ENSMUSG00000003929.11	1120.34	-0.365967	0.085592	-4.27571	1.91e-05	0.00205927
ENSMUSG00000003934.5	1397.24	0.134554	0.124832	1.07788	0.281086	0.698165
ENSMUSG00000003948.17	656.02	0.0907297	0.0943274	0.96186	0.33612	0.746553
ENSMUSG00000003949.16	5102.94	-0.147445	0.0649045	-2.27172	0.0231037	0.208199
ENSMUSG00000003955.8	367.847	0.221605	0.115238	1.92302	0.0544771	0.330547
ENSMUSG00000003970.9	2938.42	0.3376	0.0888419	3.80001	0.000144691	0.00842173
ENSMUSG00000003974.6	489.23	-0.254429	0.116464	-2.18461	0.0289174	0.236817
ENSMUSG00000003992.15	1249.7	-0.0742637	0.0776722	-0.956116	0.339014	0.748886
ENSMUSG00000004018.9	90.0431	-0.0423873	0.234505	-0.180752	0.856562	0.969208
ENSMUSG00000004031.13	889.689	0.17145	0.0787933	2.17595	0.0295587	0.239521
ENSMUSG00000004032.10	523.875	0.232596	0.127121	1.82972	0.0672918	0.367168
ENSMUSG00000004035.12	308.697	0.0790269	0.118694	0.665803	0.505537	0.845538
ENSMUSG00000004038.9	172.783	-2.04472	0.236456	-8.64737	5.27e-18	1.14e-14
ENSMUSG00000004040.16	1969.86	0.0730166	0.0698367	1.04553	0.295777	0.711721
ENSMUSG00000004043.14	299.529	0.0463053	0.123323	0.375479	0.707304	0.925722
ENSMUSG00000004044.9	925.486	0.188321	0.0900105	2.09221	0.0364196	0.267106
ENSMUSG00000004054.9	842.303	0.190984	0.0937701	2.03673	0.041677	0.288237
ENSMUSG00000004056.15	4249.03	0.205187	0.0888267	2.30997	0.0208899	0.198218
ENSMUSG00000004069.17	1882.29	-0.0302092	0.0909009	-0.332332	0.739639	0.936876
ENSMUSG00000004070.15	1410.78	0.0388519	0.0652226	0.595683	0.551387	0.867377
ENSMUSG00000004071.13	5114.16	0.117684	0.0643721	1.82819	0.0675209	0.367965
ENSMUSG00000004085.14	431.051	-0.417726	0.159601	-2.61731	0.00886257	0.123322
ENSMUSG00000004096.9	1397.33	-0.0783716	0.0867108	-0.903827	0.366087	0.769357
ENSMUSG00000004098.7	685.569	0.188342	0.120771	1.5595	0.118878	0.482688
ENSMUSG00000004099.16	3892.04	-0.0509765	0.0523667	-0.973452	0.330329	0.741368
ENSMUSG00000004100.12	665.027	0.179043	0.106884	1.67512	0.0939117	0.432795
ENSMUSG00000004105.8	226.815	-0.461062	0.184153	-2.50368	0.0122908	0.14821
ENSMUSG00000004110.17	6924.76	-0.360078	0.0875596	-4.11237	3.92e-05	0.00350014
ENSMUSG00000004113.18	3098.63	-0.0207796	0.0807361	-0.257377	0.796888	0.953127
ENSMUSG00000004127.12	149.191	-0.207252	0.164838	-1.25731	0.208643	0.618989
ENSMUSG00000004151.17	18531.9	-0.154823	0.0923361	-1.67674	0.0935941	0.431934
ENSMUSG00000004187.11	8446.54	0.141873	0.0747467	1.89805	0.0576899	0.341466
ENSMUSG00000004207.14	37956.9	0.160988	0.0608905	2.6439	0.00819575	0.117413
ENSMUSG00000004221.16	1010.43	-0.1498	0.0845591	-1.77154	0.0764714	0.391276
ENSMUSG00000004231.15	449.102	-0.168248	0.130899	-1.28533	0.198678	0.606919
ENSMUSG00000004233.14	307.172	-0.0310361	0.129241	-0.240141	0.810221	0.95742
ENSMUSG00000004263.15	158.149	-0.04105	0.162277	-0.252962	0.800298	0.953723
ENSMUSG00000004264.17	1151.72	0.13559	0.082699	1.63956	0.101097	0.448687
ENSMUSG00000004266.15	122.713	-0.246205	0.216187	-1.13885	0.254765	0.674652
ENSMUSG00000004267.16	13962.7	0.204562	0.0838981	2.43822	0.0147597	0.163189
ENSMUSG00000004268.11	962.596	0.17843	0.0765625	2.33052	0.0197788	0.19187
ENSMUSG00000004270.13	923.946	0.0791715	0.0992652	0.797576	0.425117	0.804425
ENSMUSG00000004285.12	568.937	0.156824	0.100791	1.55593	0.119726	0.484136
ENSMUSG00000004296.14	0.217783	0	4.08046	0	1
ENSMUSG00000004317.14	679.025	-0.268171	0.108352	-2.47501	0.0133233	0.155009
ENSMUSG00000004319.15	6164.56	-0.097858	0.0560901	-1.74466	0.0810447	0.4036
ENSMUSG00000004328.15	286.163	-0.316167	0.612707	-0.516017	0.605842	0.890413
ENSMUSG00000004341.8	0.107836	-0.697207	4.05588	-0.1719	0.863516
ENSMUSG00000004347.17	2901.29	-0.21903	0.122049	-1.79461	0.0727164	0.382669
ENSMUSG00000004356.8	770.656	-0.222902	0.109866	-2.02885	0.0424737	0.290594
ENSMUSG00000004359.16	0.811584	-0.71684	2.04362	-0.350769	0.725761
ENSMUSG00000004360.9	2033.62	0.040676	0.0743479	0.547103	0.584308	0.881518
ENSMUSG00000004364.14	4459.09	-0.0343625	0.0619937	-0.55429	0.57938	0.879146
ENSMUSG00000004366.4	44.582	0.500694	0.466145	1.07412	0.282771	0.700295
ENSMUSG00000004371.15	34.1879	0.291852	0.34645	0.842407	0.39956	0.789984
ENSMUSG00000004383.18	3047.94	0.0770743	0.0723993	1.06457	0.287069	0.704797
ENSMUSG00000004393.10	909.931	0.0927169	0.0794161	1.16748	0.243016	0.662938
ENSMUSG00000004394.12	2286.23	0.110132	0.0684068	1.60995	0.107408	0.459272
ENSMUSG00000004415.15	27.3017	-1.29025	0.524558	-2.45968	0.013906	0.158553
ENSMUSG00000004446.12	60.7123	-0.136578	0.252954	-0.53993	0.589245	0.883118
ENSMUSG00000004451.14	529.526	0.0538593	0.0924974	0.58228	0.560378	0.870725
ENSMUSG00000004455.16	8760.25	0.0745303	0.0579314	1.28653	0.19826	0.606431
ENSMUSG00000004460.17	1343.88	0.15019	0.0913541	1.64405	0.100167	0.447069
ENSMUSG00000004462.7	438.067	0.0429849	0.0978255	0.439403	0.660369	0.910463
ENSMUSG00000004473.10	75.2554	-0.162905	0.233224	-0.698492	0.48487	0.835807
ENSMUSG00000004500.9	398.917	0.0462412	0.105879	0.436737	0.662302	0.91091
ENSMUSG00000004508.6	1084.28	-0.114111	0.0744334	-1.53306	0.12526	0.493738
ENSMUSG00000004530.12	3526.42	-0.0144737	0.0576186	-0.251199	0.80166	0.95456
ENSMUSG00000004535.12	4545.87	0.0521585	0.0622157	0.838349	0.401835	0.791421
ENSMUSG00000004540.7	0.563401	-2.4977	2.86477	-0.871869	0.38328
ENSMUSG00000004542.15	0.117717	-0.165305	4.07644	-0.0405514	0.967654
ENSMUSG00000004552.16	11.5573	0.144601	0.728261	0.198556	0.84261	0.965629
ENSMUSG00000004558.15	18922	0.00494297	0.0615052	0.0803667	0.935946	0.986779
ENSMUSG00000004561.14	1242.82	0.0902144	0.0712184	1.26673	0.205252	0.615053
ENSMUSG00000004562.16	1478.12	0.0115509	0.0653766	0.176683	0.859758	0.970019
ENSMUSG00000004565.15	2353.27	0.0596471	0.0574125	1.03892	0.298841	0.714368
ENSMUSG00000004567.16	3402.63	0.069217	0.0792393	0.873518	0.382381	0.778617
ENSMUSG00000004568.13	2334.09	-0.0372679	0.0708792	-0.525795	0.599031	0.886914
ENSMUSG00000004591.16	1375.5	-0.140776	0.0724929	-1.94193	0.0521451	0.322967
ENSMUSG00000004609.11	208.95	-0.0460678	0.179742	-0.2563	0.797719	0.953143
ENSMUSG00000004610.4	13.8712	0.613874	0.520473	1.17945	0.238217	0.657231
ENSMUSG00000004612.9	2.27254	-1.18011	1.43017	-0.82515	0.409287
ENSMUSG00000004626.14	1644.36	0.0239349	0.0706484	0.338789	0.734768	0.934519
ENSMUSG00000004630.18	4315.08	0.351345	0.102405	3.43095	0.000601482	0.0234156
ENSMUSG00000004631.15	578.595	0.188173	0.110251	1.70676	0.087866	0.419367
ENSMUSG00000004633.17	23902.5	0.054059	0.064778	0.834527	0.403984	0.793267
ENSMUSG00000004637.15	1107.38	-0.116925	0.102569	-1.13997	0.2543	0.674517
ENSMUSG00000004642.13	657.934	-0.016638	0.0973976	-0.170826	0.864361	0.97119
ENSMUSG00000004655.5	72.3827	-0.170268	1.31974	-0.129016	0.897345	0.978818
ENSMUSG00000004661.15	273.96	-0.0887252	0.126078	-0.70373	0.481601	0.834821
ENSMUSG00000004665.10	256.27	-0.164403	0.127762	-1.28679	0.198166	0.606431
ENSMUSG00000004667.18	1154.58	0.0670434	0.0795927	0.842331	0.399603	0.790002
ENSMUSG00000004668.14	5.32879	-0.154436	0.829209	-0.186245	0.852253	0.968208
ENSMUSG00000004677.17	3480.77	-0.0286268	0.074219	-0.385707	0.699714	0.923538
ENSMUSG00000004698.11	550.853	-0.0891209	0.106212	-0.839085	0.401421	0.791223
ENSMUSG00000004707.14	48.2454	-0.637097	0.395996	-1.60885	0.107649	0.459561
ENSMUSG00000004709.14	3.7267	-0.545115	1.05208	-0.518129	0.604368	0.890012
ENSMUSG00000004730.15	124.911	0.191366	0.207177	0.923683	0.355651	0.760799
ENSMUSG00000004748.5	615.502	0.321689	0.10472	3.07191	0.00212691	0.0512693
ENSMUSG00000004768.14	1131.32	0.159331	0.0772117	2.06355	0.0390601	0.27883
ENSMUSG00000004771.12	1273.55	-0.0170461	0.0885362	-0.192532	0.847325	0.966814
ENSMUSG00000004788.11	545.352	0.210933	0.093915	2.246	0.0247039	0.215913
ENSMUSG00000004789.10	4395.1	0.0606324	0.0559679	1.08334	0.278657	0.695952
ENSMUSG00000004791.7	42.812	-0.343939	0.352424	-0.975923	0.329102	0.740775
ENSMUSG00000004798.14	2669.03	-0.0240945	0.0541252	-0.445162	0.656203	0.908489
ENSMUSG00000004814.10	2.08023	-0.213731	1.4325	-0.149202	0.881394
ENSMUSG00000004815.12	1914.95	0.0224946	0.0594202	0.378568	0.705009	0.924871
ENSMUSG00000004837.2	89.8504	0.299416	0.192023	1.55927	0.118932	0.482688
ENSMUSG00000004842.18	1.87459	-0.818933	1.30019	-0.629855	0.528789
ENSMUSG00000004843.7	849.476	0.178585	0.0778095	2.29516	0.021724	0.201246
ENSMUSG00000004846.10	988.153	0.147596	0.089326	1.65233	0.0984667	0.443947
ENSMUSG00000004849.14	1090.94	0.200718	0.0918435	2.18544	0.0288569	0.236727
ENSMUSG00000004864.13	116.42	-0.0583672	0.516223	-0.113066	0.909978	0.981901
ENSMUSG00000004865.16	2226.35	0.0685293	0.0701577	0.97679	0.328673	0.740384
ENSMUSG00000004872.15	261.913	0.0255391	0.157304	0.162355	0.871027	0.973056
ENSMUSG00000004880.11	717.553	0.0748507	0.0886266	0.844562	0.398356	0.78904
ENSMUSG00000004885.5	44.1615	-0.899459	0.410134	-2.19309	0.0283011	0.234483
ENSMUSG00000004891.16	569.585	0.0226299	0.132847	0.170345	0.864739	0.971244
ENSMUSG00000004892.13	7023.66	0.284373	0.100459	2.83074	0.00464407	0.0836423
ENSMUSG00000004894.10	1050.22	0.286382	0.109248	2.62138	0.00875734	0.122473
ENSMUSG00000004895.9	1367.4	0.166146	0.0720576	2.30574	0.0211254	0.198651
ENSMUSG00000004896.16	1563.4	0.0347712	0.0656391	0.529733	0.596297	0.885377
ENSMUSG00000004897.16	4580.64	0.0678917	0.0588201	1.15423	0.248407	0.667793
ENSMUSG00000004902.7	1322	0.198034	0.0797509	2.48316	0.0130223	0.153312
ENSMUSG00000004929.12	951.772	0.0645904	0.0993739	0.649973	0.515709	0.849736
ENSMUSG00000004931.11	645.303	0.328202	0.117254	2.79907	0.00512495	0.0887651
ENSMUSG00000004933.17	836.559	0.212774	0.0964563	2.20591	0.0273904	0.230339
ENSMUSG00000004934.14	1007.54	0.0903077	0.10047	0.898854	0.36873	0.770345
ENSMUSG00000004936.8	2673.38	0.257095	0.0757303	3.39488	0.000686589	0.0254422
ENSMUSG00000004937.6	4253.92	0.103392	0.0780699	1.32435	0.185386	0.589874
ENSMUSG00000004939.7	3.79803	0.683618	1.03036	0.663477	0.507025	0.846316
ENSMUSG00000004945.15	489.843	0.20555	0.103642	1.98327	0.0473376	0.30823
ENSMUSG00000004947.15	312	0.225503	0.113912	1.97962	0.0477464	0.309559
ENSMUSG00000004948.12	6.43861	-1.41291	0.922341	-1.53187	0.125554	0.493935
ENSMUSG00000004951.10	137.825	0.223855	0.179094	1.24993	0.211326	0.623032
ENSMUSG00000004952.13	1686.94	0.320426	0.0935911	3.42369	0.000617781	0.0237403
ENSMUSG00000004961.7	104.594	0.0349551	0.211663	0.165145	0.86883	0.972672
ENSMUSG00000004980.16	20398.6	0.0140137	0.0653541	0.214428	0.830213	0.962124
ENSMUSG00000004988.9	12.8741	-0.0743095	0.563306	-0.131917	0.89505	0.978666
ENSMUSG00000004994.12	341.045	0.162322	0.132616	1.224	0.220951	0.636423
ENSMUSG00000004996.9	683.838	0.0860393	0.101232	0.849925	0.395367	0.787285
ENSMUSG00000005034.15	8658.79	0.00212177	0.0550198	0.0385639	0.969238	0.994164
ENSMUSG00000005043.13	362.022	0.016018	0.117956	0.135796	0.891982	0.977883
ENSMUSG00000005045.16	3213.36	-0.167773	0.101169	-1.65834	0.0972488	0.441628
ENSMUSG00000005054.7	255.82	0.0581713	0.129987	0.447517	0.654502	0.907988
ENSMUSG00000005057.13	142.027	0.452907	0.176235	2.56991	0.0101725	0.133309
ENSMUSG00000005069.12	1330.57	0.162253	0.0706965	2.29507	0.0217293	0.201246
ENSMUSG00000005078.16	710.508	0.11583	0.0931954	1.24287	0.213916	0.625624
ENSMUSG00000005087.17	427.517	0.0757314	0.118117	0.641158	0.52142	0.852914
ENSMUSG00000005089.15	23083.5	-0.301006	0.103828	-2.89908	0.00374257	0.0738732
ENSMUSG00000005102.13	1291.98	-0.0693808	0.0867376	-0.799892	0.423773	0.803697
ENSMUSG00000005103.12	4318.17	0.157206	0.0696385	2.25747	0.0239789	0.211938
ENSMUSG00000005107.13	164.586	0.0494182	0.177271	0.278772	0.78042	0.948797
ENSMUSG00000005124.10	57.828	-0.141603	0.257711	-0.549465	0.582687	0.881026
ENSMUSG00000005125.13	2538.04	0.0988938	0.104788	0.943753	0.345296	0.753799
ENSMUSG00000005131.4	11.0371	0.277503	0.571877	0.48525	0.627499	0.898443
ENSMUSG00000005142.10	1487.65	0.0171501	0.0717485	0.239031	0.811082	0.957585
ENSMUSG00000005148.8	64.9659	-1.9521	0.698264	-2.79564	0.00517964	0.0893114
ENSMUSG00000005150.16	524.735	0.106482	0.107386	0.991585	0.3214	0.734875
ENSMUSG00000005161.15	2043.37	0.323984	0.0725132	4.46794	7.9e-06	0.00107699
ENSMUSG00000005198.15	6303.51	-0.0354978	0.0760615	-0.466699	0.640715	0.902227
ENSMUSG00000005202.2	1.34845	-3.61623	1.89556	-1.90774	0.0564251
ENSMUSG00000005204.12	2588.84	0.106272	0.0533838	1.99071	0.0465124	0.304937
ENSMUSG00000005220.10	310.05	-0.149475	0.127939	-1.16833	0.242673	0.662527
ENSMUSG00000005225.15	875.716	-0.0469077	0.0862055	-0.544138	0.586347	0.882033
ENSMUSG00000005232.11	0.328837	-2.07464	3.4223	-0.606212	0.544374
ENSMUSG00000005233.16	10.7304	-0.7311	0.559179	-1.30745	0.191059	0.596769
ENSMUSG00000005237.14	54.8246	-0.477019	0.392946	-1.21396	0.224764	0.640298
ENSMUSG00000005251.15	40.7136	0.159523	0.350202	0.455517	0.648737	0.905598
ENSMUSG00000005262.13	1470.68	-0.0222773	0.0850526	-0.261924	0.79338	0.95173
ENSMUSG00000005267.13	661.533	-0.135167	0.0970538	-1.39271	0.163708	0.558584
ENSMUSG00000005268.20	127.497	-0.915857	1.55581	-0.58867	0.556083	0.869067
ENSMUSG00000005299.6	2757.4	0.107826	0.0587705	1.8347	0.0665508	0.365348
ENSMUSG00000005312.15	7026.47	0.0184342	0.0641844	0.287208	0.773953	0.947576
ENSMUSG00000005320.9	11.3914	0.43693	0.546666	0.799262	0.424138	0.804007
ENSMUSG00000005338.13	42280.1	0.011955	0.0539016	0.221794	0.824474	0.960788
ENSMUSG00000005354.16	2250.4	0.134434	0.0783801	1.71515	0.0863168	0.415754
ENSMUSG00000005355.9	1.13383	-3.87296	2.15343	-1.7985	0.0720971
ENSMUSG00000005357.9	4044.24	0.352339	0.0914977	3.8508	0.000117734	0.0074525
ENSMUSG00000005360.14	31430.2	0.380344	0.260926	1.45767	0.144931	0.529491
ENSMUSG00000005362.14	1649.93	-0.132461	0.0764551	-1.73253	0.0831785	0.408052
ENSMUSG00000005364.11	0.459417	-0.519654	2.81257	-0.184761	0.853416
ENSMUSG00000005370.4	1068.47	-0.150821	0.078562	-1.91977	0.0548871	0.331814
ENSMUSG00000005371.15	4393.6	-0.0900005	0.0669064	-1.34517	0.17857	0.580019
ENSMUSG00000005373.13	120.708	-0.88653	0.228621	-3.87772	0.00010544	0.00694829
ENSMUSG00000005374.13	1310.88	-0.0155034	0.0825918	-0.187711	0.851103	0.967776
ENSMUSG00000005378.17	599.916	0.199077	0.0863411	2.30571	0.0211271	0.198651
ENSMUSG00000005397.8	551.8	-0.293386	0.124917	-2.34865	0.0188417	0.186649
ENSMUSG00000005410.6	463.027	-0.136175	0.102439	-1.32932	0.183741	0.587932
ENSMUSG00000005413.8	127.762	-0.186637	0.173358	-1.0766	0.28166	0.698929
ENSMUSG00000005417.17	18104.7	-0.0799818	0.0583309	-1.37117	0.170321	0.568545
ENSMUSG00000005442.13	11704.8	-0.0637531	0.0847848	-0.75194	0.452087	0.8208
ENSMUSG00000005447.12	175.737	0.270704	0.169759	1.59464	0.110793	0.466142
ENSMUSG00000005465.9	5.0089	-0.174833	0.770295	-0.226969	0.820448	0.960677
ENSMUSG00000005469.10	4210.14	0.143611	0.0684901	2.09681	0.0360106	0.265397
ENSMUSG00000005470.8	35.1929	-0.335702	0.332343	-1.01011	0.312445	0.727148
ENSMUSG00000005481.18	377.118	0.188736	0.115792	1.62995	0.103112	0.451898
ENSMUSG00000005483.10	867.668	0.158096	0.0954114	1.65699	0.0975208	0.442406
ENSMUSG00000005493.15	5.15903	0.412273	0.946675	0.435496	0.663203	0.911115
ENSMUSG00000005501.14	1052.45	0.09369	0.0966302	0.969573	0.332259	0.743154
ENSMUSG00000005503.8	2.81671	0.276062	1.1574	0.23852	0.811478	0.957585
ENSMUSG00000005505.12	381.762	-0.020865	0.108447	-0.192397	0.847431	0.966826
ENSMUSG00000005506.16	9342.79	-0.0630402	0.0560161	-1.1254	0.260422	0.679989
ENSMUSG00000005510.9	1288.53	0.0799482	0.067604	1.1826	0.236969	0.655353
ENSMUSG00000005514.14	2139.79	-0.0811654	0.0586313	-1.38433	0.166256	0.562821
ENSMUSG00000005533.10	3621.14	-0.181215	0.0966327	-1.8753	0.0607518	0.350188
ENSMUSG00000005534.10	2220.71	-0.169284	0.0938076	-1.80458	0.07114	0.378463
ENSMUSG00000005540.10	66.8531	-0.27801	0.278838	-0.99703	0.31875	0.732817
ENSMUSG00000005547.14	0.868193	0.114238	2.18524	0.0522769	0.958308
ENSMUSG00000005553.14	2.16046	0.667495	1.2559	0.531488	0.595081
ENSMUSG00000005566.14	3665.17	0.17239	0.0781213	2.20669	0.0273354	0.230181
ENSMUSG00000005575.16	2425.46	0.216566	0.0908395	2.38405	0.0171234	0.17705
ENSMUSG00000005580.11	2027.13	0.0344098	0.0629918	0.546259	0.584888	0.88165
ENSMUSG00000005583.16	1488.47	-0.00931701	0.0828276	-0.112487	0.910437	0.982108
ENSMUSG00000005609.16	2251.16	-0.0899989	0.0690847	-1.30273	0.192666	0.598495
ENSMUSG00000005610.17	19759.4	-0.0731483	0.0549631	-1.33086	0.183234	0.587019
ENSMUSG00000005611.15	110.014	-0.224689	0.182445	-1.23154	0.21812	0.632375
ENSMUSG00000005615.15	1615.32	0.101572	0.0696731	1.45783	0.144887	0.529409
ENSMUSG00000005621.11	2405.19	0.0425807	0.067199	0.633651	0.526309	0.855918
ENSMUSG00000005625.15	2103.88	0.163951	0.0754307	2.17354	0.0297399	0.240418
ENSMUSG00000005628.12	25.3101	0.216362	0.405135	0.534049	0.593308	0.883833
ENSMUSG00000005640.11	93.597	-0.229245	0.257805	-0.88922	0.373885	0.772075
ENSMUSG00000005649.17	4.00298	-0.322682	1.28315	-0.251476	0.801446	0.954472
ENSMUSG00000005656.9	977.923	0.141896	0.0772709	1.83635	0.0663066	0.365015
ENSMUSG00000005667.8	356.226	0.147647	0.150862	0.978689	0.327733	0.740384
ENSMUSG00000005672.12	6793.89	-0.188088	0.0619712	-3.03509	0.00240464	0.0549132
ENSMUSG00000005674.9	532.663	0.279275	0.0944046	2.95828	0.0030936	0.0650445
ENSMUSG00000005677.14	3.96979	0.419188	1.10586	0.379062	0.704642	0.924775
ENSMUSG00000005681.12	8.2548	0.615519	0.682196	0.902261	0.366918	0.769501
ENSMUSG00000005682.9	3527.69	0.0318295	0.0612152	0.519961	0.603091	0.888679
ENSMUSG00000005683.8	6067.02	0.184131	0.0658599	2.7958	0.00517716	0.0893114
ENSMUSG00000005686.17	828.955	-0.110415	0.0993813	-1.11102	0.266558	0.685099
ENSMUSG00000005687.14	1875.33	0.191321	0.0725585	2.63678	0.00836975	0.118968
ENSMUSG00000005696.11	12.7802	0.0377268	0.503755	0.0748911	0.940301	0.987754
ENSMUSG00000005698.15	3926.62	-0.123829	0.0630413	-1.96425	0.049501	0.314988
ENSMUSG00000005699.16	836.531	0.334646	0.121305	2.75872	0.00580281	0.0951464
ENSMUSG00000005705.10	31.1247	0.430419	0.336407	1.27946	0.200736	0.609352
ENSMUSG00000005716.16	5916.58	0.258198	0.0735381	3.51108	0.00044629	0.0185868
ENSMUSG00000005718.8	336.253	-0.14989	0.117179	-1.27916	0.200842	0.609396
ENSMUSG00000005732.14	460.157	0.0198456	0.129493	0.153256	0.878197	0.974848
ENSMUSG00000005763.15	5.90132	-0.243696	0.779645	-0.312573	0.754605	0.941567
ENSMUSG00000005774.12	1221.25	-0.0670332	0.0888481	-0.75447	0.450567	0.820163
ENSMUSG00000005779.12	1117.57	0.448266	0.092878	4.8264	1.39e-06	0.000247589
ENSMUSG00000005800.3	7.35671	-0.285309	0.890628	-0.320346	0.748706	0.939372
ENSMUSG00000005802.12	1409.2	-0.0183447	0.076443	-0.239979	0.810347	0.957475
ENSMUSG00000005803.14	326.457	0.0602888	0.155274	0.388275	0.697813	0.92281
ENSMUSG00000005804.14	387.473	0.0449638	0.1053	0.427007	0.669374	0.912588
ENSMUSG00000005813.12	1074.97	0.0219256	0.0855687	0.256234	0.79777	0.953143
ENSMUSG00000005823.9	1152.53	0.0884091	0.0700983	1.26122	0.207231	0.617475
ENSMUSG00000005824.7	0.73677	0.114465	2.32493	0.0492338	0.960733
ENSMUSG00000005836.10	11.1963	-1.79714	0.589492	-3.04862	0.00229894	0.0535237
ENSMUSG00000005846.12	1088.82	-0.0188043	0.0703451	-0.267315	0.789226	0.950868
ENSMUSG00000005864.7	5.73573	-0.535599	1.00689	-0.531932	0.594773	0.884744
ENSMUSG00000005871.15	6106.65	-0.318569	0.091458	-3.48323	0.000495408	0.0202093
ENSMUSG00000005873.6	5671.29	0.0232836	0.0750067	0.31042	0.756242	0.941802
ENSMUSG00000005881.13	1950.08	0.208526	0.0674921	3.08964	0.00200397	0.0495573
ENSMUSG00000005882.18	1564.72	-0.0197608	0.081594	-0.242184	0.808637	0.956949
ENSMUSG00000005883.15	6.68079	-1.06059	0.802911	-1.32092	0.186526	0.591531
ENSMUSG00000005886.14	5025.66	-0.156971	0.0721315	-2.17618	0.0295421	0.239468
ENSMUSG00000005892.4	1.75617	-0.278615	1.44179	-0.193242	0.846769
ENSMUSG00000005893.14	2678.87	-0.362801	0.11763	-3.08426	0.00204057	0.049955
ENSMUSG00000005897.14	686.723	-0.085369	0.090326	-0.945121	0.344597	0.753065
ENSMUSG00000005899.14	3067.86	0.129983	0.0732869	1.77361	0.0761271	0.390383
ENSMUSG00000005907.14	652.257	-0.22334	0.0953473	-2.34239	0.0191609	0.188367
ENSMUSG00000005917.15	6.42802	-0.0550237	0.916966	-0.0600063	0.952151	0.990157
ENSMUSG00000005936.19	1684.89	0.179725	0.0705482	2.54755	0.0108483	0.138588
ENSMUSG00000005947.11	8.76818	-0.199598	0.645354	-0.309285	0.757105	0.941904
ENSMUSG00000005949.9	779.147	0.179751	0.0934016	1.9245	0.0542924	0.330015
ENSMUSG00000005950.14	28.5102	-0.278109	0.354306	-0.784941	0.432488	0.808594
ENSMUSG00000005951.13	130.524	-0.0645331	0.16719	-0.385988	0.699506	0.923538
ENSMUSG00000005952.15	4.05214	0.267477	0.984494	0.27169	0.78586	0.94998
ENSMUSG00000005958.15	101.514	0.185418	0.200238	0.925989	0.354452	0.759765
ENSMUSG00000005968.14	263.072	-0.201386	0.14611	-1.37831	0.168106	0.565584
ENSMUSG00000005973.6	236.056	-0.134252	0.133368	-1.00663	0.314113	0.72839
ENSMUSG00000005980.15	216.723	-0.0583911	0.150835	-0.387119	0.698668	0.923406
ENSMUSG00000005981.11	2370.08	0.117515	0.0592182	1.98443	0.0472074	0.307833
ENSMUSG00000005982.14	2010.3	0.164383	0.0670955	2.44999	0.0142861	0.160592
ENSMUSG00000005983.15	50.2502	-0.132845	0.331677	-0.400526	0.688769	0.918637
ENSMUSG00000005986.16	1519.2	0.127268	0.0726763	1.75116	0.0799191	0.400589
ENSMUSG00000005994.14	10.6563	0.819024	0.598726	1.36795	0.171329	0.569919
ENSMUSG00000006005.18	6044.07	-0.325534	0.0957697	-3.39914	0.000675987	0.0251274
ENSMUSG00000006010.14	1503.84	0.0336192	0.0716602	0.469148	0.638964	0.901783
ENSMUSG00000006014.16	162.311	-1.43862	0.958948	-1.50021	0.13356	0.510618
ENSMUSG00000006019.15	559.341	0.117289	0.113779	1.03085	0.302611	0.718411
ENSMUSG00000006021.5	528.5	0.075527	0.101969	0.740684	0.458885	0.823792
ENSMUSG00000006024.13	6562.81	0.149532	0.0729294	2.05037	0.0403285	0.283211
ENSMUSG00000006050.12	465.911	0.236935	0.0962141	2.46259	0.0137939	0.158144
ENSMUSG00000006056.13	0.980199	-0.497404	1.85703	-0.26785	0.788815
ENSMUSG00000006057.15	1780.74	0.297318	0.0775329	3.83473	0.0001257	0.00777127
ENSMUSG00000006058.10	758.854	0.170639	0.100129	1.70419	0.0883451	0.420476
ENSMUSG00000006095.12	821.262	0.228523	0.0858079	2.6632	0.00774024	0.11395
ENSMUSG00000006127.9	1729.41	0.0308914	0.0894345	0.345408	0.729788	0.933023
ENSMUSG00000006134.4	2960.73	0.0543772	0.0725887	0.749114	0.453788	0.821463
ENSMUSG00000006143.12	3.60939	-0.251711	1.05469	-0.238659	0.81137	0.957585
ENSMUSG00000006154.13	459.04	0.778479	0.455046	1.71077	0.0871238	0.417432
ENSMUSG00000006169.20	1719.24	-0.0973842	0.0658337	-1.47925	0.139074	0.518493
ENSMUSG00000006179.9	25.6686	0.211768	0.382439	0.553731	0.579763	0.879375
ENSMUSG00000006191.17	400.53	0.0215547	0.124829	0.172673	0.862908	0.970761
ENSMUSG00000006204.7	29.5112	-0.393594	0.350955	-1.1215	0.262076	0.68148
ENSMUSG00000006205.13	3403.9	0.243238	0.0857444	2.83678	0.00455707	0.0828886
ENSMUSG00000006215.12	995.03	0.161369	0.0782139	2.06318	0.0390955	0.278941
ENSMUSG00000006216.10	0.514613	0.238987	3.50074	0.0682675	0.945573
ENSMUSG00000006218.4	109.167	0.348313	0.191064	1.82302	0.068301	0.370045
ENSMUSG00000006219.12	68.3929	-0.38434	0.241922	-1.5887	0.112129	0.469124
ENSMUSG00000006221.7	9.05305	-0.0806165	0.64481	-0.125024	0.900505	0.979965
ENSMUSG00000006235.6	125.471	0.175131	0.211742	0.827095	0.408183	0.796282
ENSMUSG00000006241.16	283.329	-0.167817	0.146622	-1.14456	0.252394	0.672223
ENSMUSG00000006262.15	997.563	-0.148843	0.074514	-1.99752	0.0457692	0.301907
ENSMUSG00000006269.7	39.6116	-0.337139	0.360797	-0.934427	0.350083	0.757081
ENSMUSG00000006270.7	1.11088	-0.805386	2.061	-0.390774	0.695964
ENSMUSG00000006273.14	9049.83	0.156626	0.0595565	2.62988	0.00854154	0.120328
ENSMUSG00000006276.10	2752.65	-0.04623	0.0667889	-0.692181	0.488824	0.837243
ENSMUSG00000006281.8	593.323	0.0154269	0.103928	0.148439	0.881996	0.975732
ENSMUSG00000006288.8	1226.57	0.106275	0.085344	1.24525	0.21304	0.624568
ENSMUSG00000006289.14	656.125	0.204444	0.0845097	2.41918	0.0155554	0.167063
ENSMUSG00000006299.13	2755.36	0.120514	0.0842854	1.42983	0.152764	0.540019
ENSMUSG00000006301.17	1489.96	0.0512604	0.077642	0.660214	0.509116	0.846991
ENSMUSG00000006304.14	2097.84	0.111664	0.0626976	1.781	0.0749132	0.387863
ENSMUSG00000006307.16	4971.11	-0.113587	0.0626907	-1.81186	0.0700072	0.375596
ENSMUSG00000006310.10	37.3086	-0.113708	0.332576	-0.341899	0.732427	0.933564
ENSMUSG00000006311.8	0.282878	-0.120308	3.73297	-0.0322286	0.97429
ENSMUSG00000006313.5	26.7421	0.16665	0.364687	0.456968	0.647694	0.905179
ENSMUSG00000006315.9	741.157	0.362331	0.0981503	3.69159	0.000222854	0.0113611
ENSMUSG00000006333.14	2512.94	0.203317	0.087566	2.32187	0.0202399	0.194996
ENSMUSG00000006335.16	400.28	-0.0274124	0.12357	-0.221837	0.824441	0.960788
ENSMUSG00000006342.15	141.468	0.060382	0.198379	0.304377	0.760841	0.943204
ENSMUSG00000006344.17	73.2418	-0.294715	0.236934	-1.24387	0.213548	0.625059
ENSMUSG00000006345.10	52.8965	-0.581486	0.276592	-2.10233	0.0355247	0.263456
ENSMUSG00000006356.10	496.196	0.177426	0.110876	1.60022	0.10955	0.463775
ENSMUSG00000006360.11	30.2952	-0.460159	0.352032	-1.30715	0.191162	0.596769
ENSMUSG00000006362.16	2895.41	-0.0507042	0.111928	-0.453009	0.650542	0.905949
ENSMUSG00000006369.14	382.597	-0.378366	0.147131	-2.57163	0.0101222	0.132928
ENSMUSG00000006373.10	3150.31	0.0304696	0.062845	0.484838	0.627791	0.898498
ENSMUSG00000006378.15	15.7574	0.522521	0.474139	1.10204	0.270444	0.688414
ENSMUSG00000006386.15	526.944	-0.044433	0.103587	-0.428943	0.667965	0.912479
ENSMUSG00000006389.13	1.2797	0.542222	2.1932	0.247228	0.804731
ENSMUSG00000006390.15	374.264	0.0152195	0.111884	0.136029	0.891799	0.977883
ENSMUSG00000006392.16	472.054	0.161014	0.10086	1.59641	0.110396	0.4652
ENSMUSG00000006395.16	469.125	-0.160285	0.106793	-1.50089	0.133383	0.510207
ENSMUSG00000006398.15	88.4861	0.133231	0.269977	0.493488	0.621668	0.896729
ENSMUSG00000006403.13	1644.34	0.147072	0.0620562	2.36999	0.0177887	0.180794
ENSMUSG00000006411.12	779.471	-0.021174	0.106397	-0.19901	0.842255	0.965572
ENSMUSG00000006412.10	1210.41	-0.004972	0.105255	-0.0472375	0.962324	0.992651
ENSMUSG00000006418.17	2170.67	0.0689613	0.0660664	1.04382	0.29657	0.712508
ENSMUSG00000006423.15	1548.34	0.0289674	0.0889564	0.325636	0.7447	0.938777
ENSMUSG00000006435.16	4830.6	0.170593	0.0892013	1.91245	0.0558182	0.335359
ENSMUSG00000006442.10	463.917	0.23438	0.118214	1.98268	0.0474031	0.308236
ENSMUSG00000006445.3	80.9617	-0.297288	0.274831	-1.08171	0.27938	0.69637
ENSMUSG00000006456.10	1101	0.113699	0.104986	1.08299	0.278813	0.695952
ENSMUSG00000006457.4	73.894	-0.429866	0.23696	-1.81409	0.069664	0.374264
ENSMUSG00000006462.6	3.6116	-0.435488	1.08233	-0.402363	0.687417	0.918637
ENSMUSG00000006463.13	615.979	0.22275	0.101485	2.19491	0.0281704	0.234042
ENSMUSG00000006464.9	1275.02	0.0574514	0.0660586	0.869703	0.384463	0.779575
ENSMUSG00000006469.13	13.0608	2.0512	0.560581	3.65906	0.000253137	0.0125606
ENSMUSG00000006471.18	442.229	-0.0179043	0.113815	-0.15731	0.875001	0.973889
ENSMUSG00000006476.19	2876.79	0.114883	0.0794011	1.44688	0.147932	0.533559
ENSMUSG00000006494.11	813.755	-0.0626632	0.0996704	-0.628704	0.529543	0.857449
ENSMUSG00000006498.16	2014.6	0.0920129	0.0930901	0.988429	0.322943	0.736454
ENSMUSG00000006517.5	524.71	0.123241	0.119339	1.03269	0.301747	0.718007
ENSMUSG00000006519.11	86.418	0.0864487	0.2404	0.359604	0.719143	0.929113
ENSMUSG00000006522.17	3510.96	-0.197395	0.105364	-1.87347	0.0610039	0.350964
ENSMUSG00000006526.13	823.117	0.244298	0.089611	2.72621	0.00640668	0.101385
ENSMUSG00000006527.16	1366.94	-0.0555753	0.0690352	-0.805028	0.420803	0.802112
ENSMUSG00000006529.16	9.26351	-6.91175	1.33187	-5.18951	2.11e-07	5.41e-05
ENSMUSG00000006538.12	11.2351	-0.290223	0.595812	-0.487105	0.626184	0.898242
ENSMUSG00000006542.13	29.3701	-0.502959	0.341264	-1.47381	0.140532	0.520916
ENSMUSG00000006546.3	1.40764	-1.23073	1.80417	-0.682158	0.495139
ENSMUSG00000006567.11	245.818	-0.138151	0.166595	-0.829267	0.406954	0.795177
ENSMUSG00000006574.15	53.0607	0.222242	0.317252	0.700524	0.4836	0.835061
ENSMUSG00000006575.14	8278.39	0.215151	0.0605165	3.55525	0.000377615	0.0163844
ENSMUSG00000006576.16	4493.93	0.0654972	0.0688478	0.951333	0.341435	0.75028
ENSMUSG00000006585.3	174.893	0.237243	0.185935	1.27595	0.201974	0.610655
ENSMUSG00000006586.15	1033.37	-0.150387	0.0881022	-1.70696	0.0878294	0.419276
ENSMUSG00000006587.6	2.33399	-1.4976	1.37152	-1.09193	0.274866	0.691814
ENSMUSG00000006589.8	265.281	0.210987	0.145912	1.44598	0.148182	0.533767
ENSMUSG00000006599.13	1514.5	-0.0190843	0.0732428	-0.260562	0.794431	0.951913
ENSMUSG00000006611.15	237.182	0.0804759	0.147957	0.543914	0.586501	0.882154
ENSMUSG00000006638.15	10.4406	0.121216	0.592084	0.204728	0.837785	0.964602
ENSMUSG00000006641.12	821.201	0.0155106	0.103503	0.149856	0.880878	0.97533
ENSMUSG00000006642.3	22.4935	-0.260146	0.388456	-0.669692	0.503054	0.844763
ENSMUSG00000006649.17	34.4425	0.735258	0.380368	1.93302	0.0532338	0.326607
ENSMUSG00000006651.8	15527.8	0.3669	0.0841342	4.36089	1.3e-05	0.00160165
ENSMUSG00000006673.14	3316.53	0.00206669	0.0703727	0.0293678	0.976571	0.995517
ENSMUSG00000006675.10	1286.55	0.192159	0.0980955	1.9589	0.0501243	0.31653
ENSMUSG00000006676.16	6655.07	0.109929	0.0604149	1.81956	0.0688259	0.371513
ENSMUSG00000006678.6	297.056	-0.0931386	0.13566	-0.686557	0.492362	0.839097
ENSMUSG00000006699.17	5695.96	0.13804	0.0679988	2.03003	0.0423534	0.290278
ENSMUSG00000006705.13	685.064	0.127127	0.10467	1.21454	0.22454	0.640121
ENSMUSG00000006711.15	334.118	-0.298742	0.155692	-1.9188	0.0550097	0.332174
ENSMUSG00000006715.11	65.9055	0.0777121	0.230051	0.337805	0.73551	0.934692
ENSMUSG00000006717.7	528.785	0.170775	0.0961014	1.77703	0.0755637	0.389472
ENSMUSG00000006720.16	40.4913	0.159576	0.336446	0.4743	0.635286	0.900922
ENSMUSG00000006724.12	7.82144	0.156186	0.670274	0.233019	0.815747	0.959193
ENSMUSG00000006728.12	1073.13	0.180659	0.0801429	2.25421	0.024183	0.213189
ENSMUSG00000006731.10	1985.95	0.106366	0.0893141	1.19092	0.233685	0.6515
ENSMUSG00000006732.14	133.747	-0.00328185	0.175532	-0.0186966	0.985083	0.997836
ENSMUSG00000006736.9	668.823	0.266103	0.0918821	2.89613	0.00377795	0.07422
ENSMUSG00000006740.14	8019.6	-0.150611	0.0723154	-2.0827	0.037279	0.270979
ENSMUSG00000006763.14	822.052	0.0946206	0.0877691	1.07806	0.281006	0.698165
ENSMUSG00000006764.8	9.96368	0.508891	0.61983	0.821018	0.411636	0.798442
ENSMUSG00000006777.7	1.29714	-2.96483	1.98493	-1.49367	0.135262
ENSMUSG00000006782.16	7321.48	0.209977	0.0684916	3.06573	0.0021714	0.0519223
ENSMUSG00000006784.14	33.3242	-0.0481068	0.371001	-0.129668	0.896829	0.978758
ENSMUSG00000006800.14	1188.09	0.174859	0.150498	1.16187	0.245287	0.665231
ENSMUSG00000006818.5	5562.42	-0.0163147	0.0499021	-0.326934	0.743718	0.938307
ENSMUSG00000006850.8	525.202	0.0100564	0.102065	0.0985289	0.921512	0.984021
ENSMUSG00000006906.10	927.373	0.0890525	0.0789028	1.12864	0.259052	0.678852
ENSMUSG00000006920.14	3499.85	0.00937284	0.0609537	0.15377	0.877791	0.974797
ENSMUSG00000006930.15	3574.93	-0.00797997	0.0539784	-0.147837	0.882472	0.975809
ENSMUSG00000006931.15	550.302	0.160976	0.133862	1.20255	0.22915	0.646792
ENSMUSG00000006932.17	10058.4	0.0969302	0.0584054	1.65961	0.0969931	0.440943
ENSMUSG00000006941.5	1515.75	0.180436	0.0965065	1.86968	0.0615288	0.351935
ENSMUSG00000006948.7	0.117717	-0.165305	4.07644	-0.0405514	0.967654
ENSMUSG00000006958.14	1506.62	0.15299	0.122877	1.24507	0.213107	0.624577
ENSMUSG00000006998.16	4527.29	0.193144	0.0614623	3.14249	0.00167519	0.0445518
ENSMUSG00000007021.5	1369.8	0.340908	0.109365	3.11715	0.00182609	0.0467073
ENSMUSG00000007029.16	2081.37	0.0485727	0.0651139	0.745965	0.455688	0.822447
ENSMUSG00000007030.8	1559.58	-0.369246	0.0960456	-3.84449	0.000120805	0.00754682
ENSMUSG00000007033.4	73.6169	-0.350508	0.225999	-1.55093	0.120919	0.487083
ENSMUSG00000007034.15	2.79082	-1.82612	1.21006	-1.50912	0.131269	0.506119
ENSMUSG00000007035.15	210.017	-0.340776	0.150064	-2.27086	0.0231553	0.208206
ENSMUSG00000007036.15	7556.77	0.178146	0.0795326	2.2399	0.0250971	0.218026
ENSMUSG00000007038.5	1682.8	0.143497	0.0822133	1.74542	0.0809114	0.403423
ENSMUSG00000007039.12	487.343	0.237406	0.129001	1.84035	0.0657171	0.363958
ENSMUSG00000007041.9	548.29	0.0895357	0.127461	0.702454	0.482396	0.835061
ENSMUSG00000007050.17	247.814	0.304511	0.147973	2.05788	0.0396017	0.280365
ENSMUSG00000007080.14	115.146	-0.259626	0.239433	-1.08434	0.278214	0.695652
ENSMUSG00000007097.14	33116.4	-0.141189	0.0741691	-1.90361	0.0569604	0.33903
ENSMUSG00000007107.6	5.10965	0.850893	0.788234	1.07949	0.280368	0.697154
ENSMUSG00000007122.11	59.8728	-0.104179	0.238442	-0.436914	0.662174	0.91091
ENSMUSG00000007207.10	56.4085	-0.169595	0.35717	-0.47483	0.634908	0.900799
ENSMUSG00000007209.4	3.68677	0.479764	1.02889	0.466294	0.641005	0.902475
ENSMUSG00000007216.6	198.964	0.358261	0.183941	1.9477	0.0514512	0.32075
ENSMUSG00000007279.14	50.1622	0.0294836	0.27512	0.107167	0.914657	0.982903
ENSMUSG00000007338.10	763.97	0.161906	0.0998148	1.62206	0.10479	0.455769
ENSMUSG00000007379.15	14.1526	-0.934008	0.489482	-1.90815	0.0563713	0.336984
ENSMUSG00000007411.16	2359.18	0.119087	0.0604978	1.96845	0.0490168	0.313223
ENSMUSG00000007415.15	1405.34	0.107129	0.0790239	1.35565	0.175211	0.575549
ENSMUSG00000007440.10	105.938	-0.0377849	0.231777	-0.163022	0.870501	0.973056
ENSMUSG00000007458.14	2613.69	0.0669668	0.059939	1.11725	0.263888	0.683059
ENSMUSG00000007476.18	289.446	0.112438	0.138047	0.814489	0.415365	0.799628
ENSMUSG00000007480.5	74.7042	0.095664	0.247805	0.386045	0.699463	0.923538
ENSMUSG00000007564.15	8755.85	0.262142	0.0756749	3.46405	0.000532106	0.0213415
ENSMUSG00000007570.16	534.294	0.0921312	0.111151	0.828886	0.407169	0.795436
ENSMUSG00000007589.9	735.809	0.0520198	0.114896	0.452754	0.650726	0.906001
ENSMUSG00000007591.15	8.12716	-0.697493	0.838529	-0.831805	0.405519	0.794413
ENSMUSG00000007594.10	5540.57	0.119026	0.0908083	1.31074	0.189946	0.5951
ENSMUSG00000007603.9	3977.82	0.173685	0.0615842	2.82028	0.00479817	0.0853866
ENSMUSG00000007610.15	721.619	0.0805791	0.105017	0.767297	0.442905	0.815173
ENSMUSG00000007613.15	479.761	-0.0857898	0.18088	-0.474291	0.635293	0.900922
ENSMUSG00000007617.18	886.806	-0.182603	0.126364	-1.44505	0.148443	0.533968
ENSMUSG00000007646.13	150.194	0.0627877	0.175036	0.358713	0.71981	0.929348
ENSMUSG00000007653.12	4611.99	-0.59528	0.210349	-2.82996	0.00465533	0.0837188
ENSMUSG00000007655.16	397.779	-0.0694709	0.148664	-0.467302	0.640284	0.902119
ENSMUSG00000007656.13	1312.5	0.0821474	0.0704357	1.16627	0.243504	0.66319
ENSMUSG00000007659.18	3313.26	0.132559	0.0664611	1.99453	0.046094	0.303194
ENSMUSG00000007670.10	3943.28	0.0350303	0.0742398	0.471853	0.637032	0.901464
ENSMUSG00000007682.6	956.966	0.0195271	0.100097	0.195081	0.845329	0.966173
ENSMUSG00000007721.6	1100.4	0.201306	0.091851	2.19166	0.028404	0.234661
ENSMUSG00000007739.10	2016.51	0.139628	0.0744036	1.87663	0.060569	0.349642
ENSMUSG00000007777.9	133.717	0.285318	0.165255	1.72654	0.0842511	0.410109
ENSMUSG00000007783.10	2500.97	0.137274	0.0811811	1.69096	0.0908453	0.425595
ENSMUSG00000007805.4	1.04603	-1.10122	1.83777	-0.599216	0.549029
ENSMUSG00000007812.16	1081.47	0.0350948	0.0998798	0.351371	0.72531	0.931081
ENSMUSG00000007815.13	3596.18	0.14699	0.0558068	2.6339	0.00844093	0.119617
ENSMUSG00000007817.15	16310	-0.120498	0.0643381	-1.87288	0.0610845	0.351091
ENSMUSG00000007827.10	911.533	-0.401969	0.107624	-3.73495	0.000187753	0.0100461
ENSMUSG00000007833.15	272.058	0.0744867	0.139065	0.535627	0.592217	0.883537
ENSMUSG00000007836.6	3326.52	0.307505	0.0871719	3.52757	0.000419386	0.0177564
ENSMUSG00000007837.11	101.05	0.0722774	0.210951	0.342626	0.73188	0.93329
ENSMUSG00000007850.16	16317.5	-0.0883391	0.0697156	-1.26714	0.205107	0.614941
ENSMUSG00000007867.9	163.34	0.112726	0.167828	0.67168	0.501787	0.843939
ENSMUSG00000007872.3	242.662	0.384728	0.183819	2.09297	0.0363522	0.266761
ENSMUSG00000007877.2	46.9518	-0.0528759	0.330701	-0.15989	0.872967	0.97334
ENSMUSG00000007880.16	7241.56	-0.197295	0.0595379	-3.31378	0.000920455	0.0307901
ENSMUSG00000007888.15	17.5167	-0.664358	0.425992	-1.55955	0.118865	0.482688
ENSMUSG00000007891.16	3950.5	0.231052	0.108558	2.12838	0.0333057	0.255015
ENSMUSG00000007892.8	2353.39	0.376975	0.0780697	4.82869	1.37e-06	0.000246591
ENSMUSG00000007908.14	791.591	-0.0382445	0.0959274	-0.398682	0.690128	0.919348
ENSMUSG00000007944.8	257.353	0.309791	0.164075	1.88811	0.059011	0.344734
ENSMUSG00000007946.11	1.08762	4.339	2.17226	1.99746	0.0457751
ENSMUSG00000007950.9	5100.5	0.259848	0.101617	2.55713	0.0105539	0.136139
ENSMUSG00000007987.12	955.146	0.155156	0.0821878	1.88783	0.0590493	0.344806
ENSMUSG00000007989.7	1648.93	-0.0473553	0.0931221	-0.508529	0.611083	0.892253
ENSMUSG00000008028.15	140.357	-0.00652423	0.19926	-0.0327422	0.97388	0.994892
ENSMUSG00000008035.12	1936.96	0.0837295	0.0726564	1.1524	0.249155	0.668898
ENSMUSG00000008036.11	1289.58	0.260865	0.0936689	2.78497	0.00535334	0.0909916
ENSMUSG00000008090.14	441.052	0.18587	0.132136	1.40666	0.159529	0.552242
ENSMUSG00000008129.14	105.892	-0.142525	0.240052	-0.593727	0.552695	0.867895
ENSMUSG00000008136.14	34.7139	-0.213188	0.339711	-0.627558	0.530293	0.857961
ENSMUSG00000008140.18	2857.72	0.286679	0.092519	3.0986	0.00194438	0.0487403
ENSMUSG00000008153.12	19112.3	0.0812225	0.063419	1.28073	0.200289	0.60888
ENSMUSG00000008167.14	312.114	0.181168	0.116346	1.55715	0.119434	0.483714
ENSMUSG00000008193.13	4.07111	0.557219	0.902187	0.617631	0.536819	0.861335
ENSMUSG00000008200.15	4522.81	-0.0757384	0.0686032	-1.10401	0.269591	0.687341
ENSMUSG00000008206.16	2036.08	-0.201771	0.100174	-2.01421	0.0439878	0.295332
ENSMUSG00000008226.14	1119.15	-0.0235345	0.0857801	-0.274359	0.783809	0.949641
ENSMUSG00000008301.11	755.82	0.0935604	0.0809691	1.15551	0.247883	0.667418
ENSMUSG00000008305.18	798.737	0.161936	0.0920006	1.76017	0.0783796	0.396823
ENSMUSG00000008307.11	398.439	-0.279752	0.179651	-1.5572	0.119424	0.483714
ENSMUSG00000008318.10	533.998	0.111727	0.151513	0.73741	0.460873	0.824306
ENSMUSG00000008333.12	372.039	0.0780405	0.12663	0.616289	0.537704	0.862002
ENSMUSG00000008348.9	135490	0.209103	0.0905105	2.31026	0.0208735	0.198218
ENSMUSG00000008373.16	904.217	0.0312929	0.0876308	0.3571	0.721017	0.9294
ENSMUSG00000008384.8	148.985	0.385209	0.289049	1.33268	0.182638	0.586223
ENSMUSG00000008393.9	984.574	0.33121	0.122057	2.71357	0.00665617	0.103911
ENSMUSG00000008398.16	253.289	0.0213393	0.130971	0.162932	0.870572	0.973056
ENSMUSG00000008429.8	1977.25	0.142486	0.0638837	2.2304	0.025721	0.22122
ENSMUSG00000008435.15	874.708	0.201509	0.0829692	2.42872	0.015152	0.165349
ENSMUSG00000008438.3	37.362	-0.39845	0.308674	-1.29084	0.196758	0.604535
ENSMUSG00000008450.8	836.573	0.104893	0.0936504	1.12005	0.262694	0.681756
ENSMUSG00000008461.6	6.27062	1.41693	1.04993	1.34954	0.177163	0.57823
ENSMUSG00000008475.13	1004.53	0.158667	0.0832394	1.90615	0.0566303	0.337772
ENSMUSG00000008482.9	2.5227	-4.2336	1.5195	-2.78619	0.00533318	0.0908183
ENSMUSG00000008489.18	774.389	-0.0256444	0.119713	-0.214216	0.830378	0.962124
ENSMUSG00000008496.19	489.791	-0.350723	0.106438	-3.29511	0.00098384	0.0318135
ENSMUSG00000008540.11	267.808	-0.365239	0.157774	-2.31495	0.0206157	0.196475
ENSMUSG00000008575.17	5904.84	-0.236434	0.094562	-2.50031	0.0124086	0.149104
ENSMUSG00000008590.4	0.281404	-0.118454	3.7153	-0.0318827	0.974566
ENSMUSG00000008601.12	9.22903	-2.26394	0.726903	-3.1145	0.00184256	0.0468886
ENSMUSG00000008604.11	3566.12	0.0770642	0.0588306	1.30994	0.190218	0.595489
ENSMUSG00000008658.16	9001.77	-0.0739174	0.0944293	-0.782781	0.433756	0.809065
ENSMUSG00000008668.15	900.858	0.237077	0.0941223	2.51882	0.0117749	0.144769
ENSMUSG00000008682.13	1207.66	0.246661	0.100415	2.45642	0.014033	0.159365
ENSMUSG00000008683.16	2908.94	-0.00746578	0.0889337	-0.0839477	0.933098	0.986758
ENSMUSG00000008690.15	3047.71	0.193609	0.0756661	2.55873	0.0105056	0.135737
ENSMUSG00000008730.17	7008.52	-0.102987	0.0842818	-1.22194	0.221731	0.637091
ENSMUSG00000008734.9	8326.35	0.113633	0.0719424	1.5795	0.114221	0.472977
ENSMUSG00000008763.16	2457.04	-0.227753	0.0801796	-2.84054	0.00450371	0.0824206
ENSMUSG00000008789.10	1.13202	0.0667582	1.94726	0.0342831	0.972651
ENSMUSG00000008813.13	0.280526	-1.08033	3.71925	-0.290469	0.771457
ENSMUSG00000008822.15	387.802	-0.0843007	0.115752	-0.728284	0.46644	0.827223
ENSMUSG00000008843.4	0.759973	2.59037	2.7797	0.931889	0.351394
ENSMUSG00000008845.9	72.4068	-0.682314	0.300103	-2.2736	0.0229902	0.207678
ENSMUSG00000008855.17	6488.79	0.0664486	0.0690258	0.962663	0.335717	0.745993
ENSMUSG00000008859.8	1557.18	0.00318243	0.0687259	0.0463062	0.963066	0.992753
ENSMUSG00000008874.3	0.107836	-0.697207	4.05588	-0.1719	0.863516
ENSMUSG00000008892.12	2244.79	0.211728	0.0866494	2.4435	0.0145454	0.161982
ENSMUSG00000008932.10	1.33811	1.02632	1.81751	0.564682	0.57229
ENSMUSG00000008958.14	1149.81	-0.0212339	0.0822299	-0.258226	0.796232	0.952778
ENSMUSG00000008976.16	1457.06	-0.155069	0.0761088	-2.03747	0.0416033	0.287941
ENSMUSG00000008999.7	246.139	-0.799572	0.245403	-3.2582	0.00112121	0.0343915
ENSMUSG00000009013.5	926.78	0.351817	0.142137	2.47519	0.0133164	0.155009
ENSMUSG00000009030.14	1208.43	-0.02987	0.079197	-0.377161	0.706054	0.925225
ENSMUSG00000009035.15	3729.33	0.186789	0.087275	2.14024	0.0323353	0.251631
ENSMUSG00000009070.14	2.14001	-0.566533	1.31946	-0.429368	0.667655
ENSMUSG00000009073.16	3239.52	0.0201447	0.055327	0.364103	0.715781	0.928188
ENSMUSG00000009075.2	2035.89	0.182144	0.125013	1.457	0.145116	0.529682
ENSMUSG00000009076.10	215.142	0.333684	0.160437	2.07984	0.0375399	0.271965
ENSMUSG00000009079.16	12101.4	-0.0785771	0.0463727	-1.69447	0.0901764	0.423894
ENSMUSG00000009090.17	5373.3	0.063237	0.0603914	1.04712	0.295045	0.711269
ENSMUSG00000009092.5	46.5104	-0.0263414	0.368497	-0.0714836	0.943013	0.988393
ENSMUSG00000009093.7	0.970418	-1.08518	1.94199	-0.558796	0.576301
ENSMUSG00000009097.10	70.2633	0.0374138	0.271191	0.137961	0.890271	0.977656
ENSMUSG00000009108.15	3.20551	0.397359	1.03025	0.38569	0.699726	0.923538
ENSMUSG00000009112.4	1410.65	0.0726666	0.066501	1.09271	0.274519	0.691777
ENSMUSG00000009114.17	1.27459	-1.02131	1.88679	-0.541298	0.588302
ENSMUSG00000009115.5	2.12797	-0.42959	1.41493	-0.303613	0.761422
ENSMUSG00000009145.6	46.8106	-0.215883	0.29633	-0.728523	0.466294	0.827223
ENSMUSG00000009185.2	6.22114	-6.30843	1.41162	-4.46892	7.86e-06	0.00107699
ENSMUSG00000009207.15	1001.45	-0.26472	0.0945837	-2.7988	0.00512936	0.0887651
ENSMUSG00000009210.10	2.914	0.130187	1.11066	0.117215	0.906689	0.980898
ENSMUSG00000009214.9	2.89317	1.06288	1.06842	0.994821	0.319823	0.733693
ENSMUSG00000009216.7	1094.15	0.0106944	0.142542	0.0750267	0.940194	0.987752
ENSMUSG00000009246.14	11.0916	0.185821	0.628534	0.295643	0.767503	0.945472
ENSMUSG00000009248.6	4.21359	-0.012236	0.916427	-0.0133519	0.989347	0.998891
ENSMUSG00000009281.6	85.1733	-0.639054	0.245439	-2.60371	0.00922198	0.125632
ENSMUSG00000009291.13	1843.62	0.162061	0.0620613	2.6113	0.00901979	0.124493
ENSMUSG00000009292.18	1364.12	0.0617095	0.0889065	0.694094	0.487623	0.836604
ENSMUSG00000009293.17	744.11	0.199773	0.0844911	2.36443	0.018058	0.181853
ENSMUSG00000009350.13	3.88864	1.15894	1.02292	1.13297	0.257226	0.677245
ENSMUSG00000009356.12	86.2673	0.227693	0.239615	0.950247	0.341987	0.75028
ENSMUSG00000009376.15	25.6659	-1.02652	0.500796	-2.04978	0.0403858	0.283333
ENSMUSG00000009378.4	91.3482	-0.519327	0.288078	-1.80273	0.0714305	0.379147
ENSMUSG00000009394.13	6923.95	0.14407	0.0950216	1.51619	0.129472	0.503233
ENSMUSG00000009406.13	2907.99	-0.112112	0.0610436	-1.83658	0.0662717	0.365015
ENSMUSG00000009418.16	3170.26	-0.110932	0.104145	-1.06516	0.286801	0.704501
ENSMUSG00000009470.17	2050.26	-0.293658	0.112809	-2.60313	0.00923771	0.125755
ENSMUSG00000009471.4	3.85947	-1.09654	0.965806	-1.13536	0.256223	0.676233
ENSMUSG00000009487.10	2.23522	1.04745	1.5015	0.697605	0.485424
ENSMUSG00000009535.13	2809.31	0.0445156	0.0626459	0.710592	0.477337	0.831652
ENSMUSG00000009545.14	17.1328	-0.929196	0.534753	-1.73762	0.0822783	0.406267
ENSMUSG00000009549.14	1029.65	0.091529	0.0930404	0.983755	0.325236	0.738618
ENSMUSG00000009551.2	40.1366	-0.173831	0.314194	-0.55326	0.580086	0.879657
ENSMUSG00000009555.16	1923.39	0.0589782	0.0797333	0.739694	0.459486	0.823792
ENSMUSG00000009563.16	398.963	0.322182	0.130865	2.46193	0.013819	0.158236
ENSMUSG00000009566.12	389.227	0.0616739	0.109269	0.564421	0.572468	0.876416
ENSMUSG00000009569.14	3122.64	-0.0724101	0.0781274	-0.92682	0.35402	0.759765
ENSMUSG00000009575.14	3932.49	-0.312573	0.116851	-2.67497	0.00747355	0.111677
ENSMUSG00000009585.18	134.761	0.0383659	0.192695	0.199102	0.842183	0.965572
ENSMUSG00000009588.9	1.04329	0.264513	2.16911	0.121946	0.902942
ENSMUSG00000009596.9	7.74022	-0.412864	0.661813	-0.623838	0.532734	0.859602
ENSMUSG00000009614.16	398.144	0.0329536	0.111695	0.295033	0.767969	0.945512
ENSMUSG00000009621.18	562.961	0.180287	0.151189	1.19246	0.233082	0.650786
ENSMUSG00000009628.14	5.23565	-0.621794	0.964601	-0.644613	0.519178	0.851491
ENSMUSG00000009630.10	1819	0.0993919	0.0782264	1.27057	0.203883	0.612864
ENSMUSG00000009633.3	165.625	-0.140967	0.150649	-0.935732	0.349411	0.75668
ENSMUSG00000009640.11	599.219	0.316789	0.103099	3.07267	0.0021215	0.0512693
ENSMUSG00000009646.13	1.54685	-0.793226	1.59778	-0.496454	0.619574
ENSMUSG00000009647.13	1383.82	0.0468015	0.0719702	0.65029	0.515505	0.849703
ENSMUSG00000009654.4	0.659861	1.12373	2.93622	0.382713	0.701932
ENSMUSG00000009670.11	9.18373	-0.363801	0.653641	-0.556577	0.577817	0.878654
ENSMUSG00000009681.10	3758.68	0.0171761	0.0624733	0.274935	0.783367	0.949606
ENSMUSG00000009687.14	166.766	-0.145056	0.207574	-0.698814	0.484668	0.8356
ENSMUSG00000009731.4	285.264	0.0641621	0.144643	0.443588	0.65734	0.90922
ENSMUSG00000009733.9	1061.08	0.04893	0.0731329	0.669055	0.50346	0.844828
ENSMUSG00000009734.18	8.60146	-0.116624	0.671916	-0.17357	0.862203	0.970528
ENSMUSG00000009739.17	4004.42	-0.0720243	0.0655876	-1.09814	0.272144	0.690017
ENSMUSG00000009741.15	5476	-0.0287801	0.0462686	-0.622022	0.533928	0.860069
ENSMUSG00000009772.15	93.4637	0.16791	0.204542	0.820904	0.411701	0.798442
ENSMUSG00000009828.15	1000.13	-0.0132697	0.0756632	-0.175379	0.860782	0.970174
ENSMUSG00000009863.14	1462.3	0.283335	0.0847975	3.34132	0.00083382	0.0285895
ENSMUSG00000009876.13	31.2339	-0.350901	0.37745	-0.929664	0.352545	0.758623
ENSMUSG00000009894.15	4239.64	0.268804	0.0672788	3.99538	6.46e-05	0.00502078
ENSMUSG00000009905.5	1529.25	-0.0372261	0.0687256	-0.541663	0.588051	0.882927
ENSMUSG00000009907.17	1715.82	-0.148233	0.0649349	-2.2828	0.0224423	0.204647
ENSMUSG00000009927.9	1558.2	0.117655	0.107494	1.09452	0.273726	0.690889
ENSMUSG00000009941.10	3.32049	-0.0486246	1.02569	-0.0474066	0.962189	0.992651
ENSMUSG00000009995.17	1307.74	-0.0351715	0.083306	-0.422196	0.672882	0.913417
ENSMUSG00000010021.13	209.091	-0.064793	0.163333	-0.396692	0.691594	0.919754
ENSMUSG00000010025.19	1846.12	0.0371595	0.0587222	0.632802	0.526863	0.856118
ENSMUSG00000010044.12	54.3872	0.130638	0.320598	0.407483	0.683654	0.916928
ENSMUSG00000010045.2	656.73	0.273504	0.118836	2.30152	0.021362	0.199524
ENSMUSG00000010047.12	211.277	0.124979	0.157981	0.791103	0.428884	0.805903
ENSMUSG00000010048.10	275.407	0.147155	0.151632	0.970477	0.331809	0.742984
ENSMUSG00000010051.15	181.054	-0.0655298	0.143849	-0.455546	0.648717	0.905598
ENSMUSG00000010054.4	1129.86	0.149356	0.0997555	1.49722	0.134336	0.512025
ENSMUSG00000010057.8	619.864	0.248997	0.118439	2.10231	0.0355258	0.263456
ENSMUSG00000010064.15	2481.44	0.11564	0.114356	1.01122	0.31191	0.726896
ENSMUSG00000010066.15	9874.84	-0.029351	0.084487	-0.347403	0.728289	0.932484
ENSMUSG00000010067.13	241.263	0.109506	0.165564	0.66141	0.508349	0.846863
ENSMUSG00000010080.15	785.404	0.203518	0.160775	1.26585	0.205566	0.615053
ENSMUSG00000010086.17	22826	0.152393	0.0530951	2.87018	0.00410232	0.0775225
ENSMUSG00000010095.13	3648.9	0.0501525	0.0712178	0.704212	0.4813	0.834743
ENSMUSG00000010097.15	3915.86	0.133842	0.0501589	2.66836	0.00762229	0.113098
ENSMUSG00000010110.17	2036.42	0.00426255	0.0585326	0.0728235	0.941947	0.988245
ENSMUSG00000010122.14	69.2048	-0.505561	0.95096	-0.531632	0.594981	0.884799
ENSMUSG00000010136.14	3.26471	-0.558382	1.06309	-0.525244	0.599413	0.88726
ENSMUSG00000010142.12	27.9036	-0.277112	0.398328	-0.695687	0.486625	0.835929
ENSMUSG00000010154.7	559.742	0.19102	0.101946	1.87374	0.0609663	0.350934
ENSMUSG00000010175.13	2395.99	-0.115118	0.113109	-1.01776	0.308792	0.723892
ENSMUSG00000010205.11	0.132519	-0.890161	4.04435	-0.2201	0.825793
ENSMUSG00000010277.7	9749.77	0.0634627	0.0440019	1.44227	0.149226	0.534613
ENSMUSG00000010290.7	854.957	0.0453438	0.0749515	0.604976	0.545195	0.866116
ENSMUSG00000010307.7	205.21	0.0898145	0.139004	0.646129	0.518196	0.851481
ENSMUSG00000010311.15	26.3153	-0.00515812	0.39506	-0.0130565	0.989583	0.998901
ENSMUSG00000010342.16	32.4029	0.00406487	0.369785	0.0109925	0.991229	0.999162
ENSMUSG00000010358.13	49.4876	0.376693	0.331042	1.1379	0.255162	0.675152
ENSMUSG00000010362.9	178.058	0.0741912	0.163566	0.453586	0.650127	0.905858
ENSMUSG00000010376.15	841.352	0.197144	0.102143	1.93008	0.0535972	0.32796
ENSMUSG00000010392.8	1697.1	-0.0478744	0.0751452	-0.637092	0.524065	0.854461
ENSMUSG00000010406.12	186.008	0.246904	0.141503	1.74487	0.081008	0.40358
ENSMUSG00000010435.7	0.162809	-0.119838	4.07814	-0.0293854	0.976557
ENSMUSG00000010453.12	3045.55	-0.00747031	0.0565207	-0.13217	0.89485	0.978666
ENSMUSG00000010461.15	94.4967	0.0550696	0.295155	0.186579	0.851991	0.968198
ENSMUSG00000010476.14	708.418	-0.172089	0.105645	-1.62894	0.103326	0.452271
ENSMUSG00000010492.10	67.7809	-0.141163	0.256662	-0.549994	0.582324	0.880879
ENSMUSG00000010505.16	2656.54	-0.0968463	0.069518	-1.39311	0.163586	0.558261
ENSMUSG00000010517.7	792.633	0.122384	0.0850093	1.43965	0.149966	0.535826
ENSMUSG00000010529.6	59.3305	0.317658	0.287894	1.10339	0.269859	0.687439
ENSMUSG00000010538.14	7.58597	-0.445948	0.712459	-0.625928	0.531362	0.858512
ENSMUSG00000010554.14	1283.02	-0.0684034	0.0759844	-0.900229	0.367999	0.769938
ENSMUSG00000010592.9	10.2443	-0.134941	0.636923	-0.211864	0.832213	0.962906
ENSMUSG00000010601.14	2.12498	1.00996	1.27354	0.793032	0.427759
ENSMUSG00000010607.8	306.08	0.248468	0.131548	1.8888	0.0589189	0.344574
ENSMUSG00000010608.15	7887.7	-0.339725	0.084255	-4.0321	5.53e-05	0.00463182
ENSMUSG00000010609.15	688.089	0.113275	0.0888301	1.27519	0.202242	0.611044
ENSMUSG00000010651.4	56.3531	-0.0920522	0.251039	-0.366686	0.713854	0.927833
ENSMUSG00000010660.3	274.943	0.203889	0.132762	1.53574	0.124601	0.492542
ENSMUSG00000010663.5	5211.26	0.00504871	0.0827445	0.0610157	0.951347	0.990115
ENSMUSG00000010721.15	710.437	-0.0333529	0.0816322	-0.408575	0.682852	0.916642
ENSMUSG00000010751.15	44.9363	0.164422	0.277607	0.592283	0.553661	0.868276
ENSMUSG00000010755.17	1709.06	0.000543838	0.0769373	0.00706858	0.99436	0.999319
ENSMUSG00000010760.5	0.436674	-2.49835	3.04009	-0.821802	0.41119
ENSMUSG00000010797.6	1.67273	-0.00126358	1.42646	-0.000885816	0.999293
ENSMUSG00000010803.13	19474	-0.0939447	0.0521862	-1.80018	0.0718317	0.380027
ENSMUSG00000010825.17	4546.63	-0.0781598	0.101907	-0.766975	0.443096	0.815173
ENSMUSG00000010830.8	11.7669	0.0353706	0.602396	0.0587165	0.953178	0.990157
ENSMUSG00000010841.13	4.49624	-0.0614069	0.87021	-0.0705657	0.943743	0.988477
ENSMUSG00000010911.12	358.081	-0.0397593	0.119994	-0.331343	0.740386	0.937196
ENSMUSG00000010914.10	1198.23	0.0446804	0.0885536	0.504558	0.61387	0.893311
ENSMUSG00000010936.11	1497.99	0.102653	0.0860475	1.19298	0.232876	0.650781
ENSMUSG00000011008.13	3.57001	-0.393336	1.135	-0.346552	0.728928	0.932779
ENSMUSG00000011034.6	265.702	0.0188501	0.154416	0.122074	0.902841	0.980323
ENSMUSG00000011096.17	925.823	0.172792	0.0878067	1.96786	0.0490838	0.313527
ENSMUSG00000011114.18	583.841	0.127693	0.107209	1.19106	0.233629	0.6515
ENSMUSG00000011118.4	0.536963	-1.42386	2.90552	-0.490055	0.624095
ENSMUSG00000011148.14	554.794	0.0961993	0.153883	0.625146	0.531875	0.85889
ENSMUSG00000011154.17	35.3444	-0.35577	0.374739	-0.949379	0.342428	0.750661
ENSMUSG00000011158.8	1491.09	0.0275106	0.0683497	0.402498	0.687318	0.918637
ENSMUSG00000011171.11	710.759	-0.256791	0.155156	-1.65505	0.0979138	0.442845
ENSMUSG00000011179.8	1920.97	0.103341	0.071081	1.45385	0.145987	0.531152
ENSMUSG00000011254.16	127.429	-0.00592092	0.167694	-0.0353079	0.971834	0.994508
ENSMUSG00000011256.16	512.172	0.0873047	0.145014	0.602043	0.547146	0.866429
ENSMUSG00000011257.19	966.538	-0.00750352	0.0822679	-0.0912084	0.927327	0.985942
ENSMUSG00000011263.16	4.56338	0.00743071	1.36408	0.0054474	0.995654	0.999319
ENSMUSG00000011267.8	108.446	-0.0223861	0.204465	-0.109486	0.912817	0.982762
ENSMUSG00000011305.11	9.87551	-0.21805	0.585501	-0.372417	0.709583	0.926984
ENSMUSG00000011306.7	2251.65	-0.0589088	0.0738921	-0.797227	0.425319	0.80448
ENSMUSG00000011349.5	0.396525	1.68597	3.83155	0.440023	0.65992
ENSMUSG00000011350.15	0.132519	-0.890161	4.04435	-0.2201	0.825793
ENSMUSG00000011382.8	484.115	-0.215106	0.106731	-2.0154	0.043863	0.294777
ENSMUSG00000011427.16	666.721	-0.0492799	0.137407	-0.358642	0.719863	0.929348
ENSMUSG00000011463.5	0.678962	-1.92698	2.36485	-0.814845	0.415161
ENSMUSG00000011486.14	4.12753	0.255874	1.12858	0.226722	0.82064	0.960677
ENSMUSG00000011589.9	903.523	0.154354	0.0855047	1.80521	0.0710414	0.378085
ENSMUSG00000011632.7	0.19867	-0.165316	4.07644	-0.040554	0.967651
ENSMUSG00000011658.16	447.727	0.188599	0.127962	1.47387	0.140517	0.520916
ENSMUSG00000011751.16	15619.9	0.0214389	0.0525997	0.407585	0.683578	0.916928
ENSMUSG00000011752.7	8556.12	0.131601	0.0720115	1.82751	0.0676238	0.368241
ENSMUSG00000011831.16	1832.21	-0.179441	0.076923	-2.33274	0.0196619	0.191418
ENSMUSG00000011832.16	2866.37	0.050488	0.063388	0.796491	0.425747	0.804759
ENSMUSG00000011837.4	458.502	0.363267	0.125602	2.8922	0.00382552	0.0749526
ENSMUSG00000011877.13	6125.8	0.125042	0.0897299	1.39354	0.163457	0.55823
ENSMUSG00000011884.13	1432.62	0.0974985	0.0703685	1.38554	0.165887	0.562319
ENSMUSG00000011958.17	1013.72	-0.046641	0.0738765	-0.631337	0.52782	0.856845
ENSMUSG00000011960.12	1770.81	-0.103774	0.08225	-1.26169	0.207062	0.61728
ENSMUSG00000012017.4	111.401	0.00830066	0.218085	0.0380615	0.969639	0.994347
ENSMUSG00000012042.9	0.0539181	-0.119831	4.07815	-0.0293838	0.976558
ENSMUSG00000012076.8	1613.22	0.0964854	0.0693136	1.39201	0.163919	0.558664
ENSMUSG00000012114.17	2959.98	0.00766123	0.0878331	0.0872249	0.930493	0.986278
ENSMUSG00000012117.13	1701.11	0.183596	0.0812816	2.25877	0.023898	0.211763
ENSMUSG00000012123.17	7.92083	-2.79809	0.800427	-3.49575	0.000472736	0.0194728
ENSMUSG00000012126.16	186.757	-0.261979	0.206846	-1.26654	0.205319	0.615053
ENSMUSG00000012187.13	2.14725	-0.0508331	1.16355	-0.043688	0.965153
ENSMUSG00000012211.13	1.88375	0.474612	1.34017	0.354143	0.723232
ENSMUSG00000012282.2	2.72746	0.322714	1.30008	0.248226	0.80396	0.955536
ENSMUSG00000012296.16	949.638	0.152389	0.0812823	1.87481	0.0608192	0.350492
ENSMUSG00000012350.15	19.2989	-4.16568	0.700491	-5.9468	2.73e-09	1.17e-06
ENSMUSG00000012396.12	2.56031	-0.183397	1.28895	-0.142284	0.886856	0.976542
ENSMUSG00000012405.16	2479.53	0.1355	0.0730319	1.85535	0.0635463	0.358109
ENSMUSG00000012422.14	936.229	-0.0896797	0.0862125	-1.04022	0.298239	0.714115
ENSMUSG00000012428.9	27.3179	-0.605751	0.452441	-1.33885	0.180619	0.583183
ENSMUSG00000012429.9	249.277	-0.0475497	0.149797	-0.317428	0.750919	0.940037
ENSMUSG00000012443.4	26.8168	-1.29884	0.418334	-3.10479	0.00190415	0.0480853
ENSMUSG00000012483.4	81.6141	-0.0723994	0.215663	-0.335705	0.737093	0.935312
ENSMUSG00000012519.14	20.4943	0.249622	0.440236	0.567018	0.570702	0.876416
ENSMUSG00000012520.10	4.42415	3.3368	1.4059	2.37342	0.0176241	0.180353
ENSMUSG00000012535.14	2244.82	-0.00649425	0.0619045	-0.104908	0.916449	0.982903
ENSMUSG00000012609.19	5628.51	-0.0719874	0.0706039	-1.01959	0.307921	0.723357
ENSMUSG00000012640.16	968.451	-0.0722866	0.0743631	-0.972077	0.331012	0.741926
ENSMUSG00000012705.16	6.67749	0.0519272	0.70422	0.0737373	0.941219	0.987887
ENSMUSG00000012777.14	6.76352	0.507697	0.915327	0.554662	0.579126	0.879035
ENSMUSG00000012819.15	75.571	-0.68678	0.249737	-2.75001	0.00595932	0.0965466
ENSMUSG00000012848.15	1221.91	0.339567	0.0977233	3.47478	0.000511272	0.02075
ENSMUSG00000012889.8	14.3669	-0.565408	0.498506	-1.13421	0.256709	0.676425
ENSMUSG00000013033.16	11463.8	-0.101411	0.0551477	-1.8389	0.0659299	0.364412
ENSMUSG00000013076.17	1326.67	0.00187956	0.086798	0.0216544	0.982724	0.997224
ENSMUSG00000013083.8	0.117717	-0.165305	4.07644	-0.0405514	0.967654
ENSMUSG00000013089.15	2416.02	0.139324	0.0864447	1.61172	0.107024	0.458884
ENSMUSG00000013091.5	60.1593	0.028392	0.260009	0.109196	0.913047	0.982762
ENSMUSG00000013150.15	581.492	0.257168	0.114856	2.23904	0.0251533	0.218196
ENSMUSG00000013155.10	230.033	0.328804	0.158255	2.07768	0.0377387	0.272743
ENSMUSG00000013158.6	10.6326	-0.0526849	0.576525	-0.0913836	0.927188	0.985942
ENSMUSG00000013160.7	2630.2	0.306057	0.0724741	4.22298	2.41e-05	0.00248261
ENSMUSG00000013236.17	15751.4	-0.0142726	0.0626532	-0.227803	0.819799	0.960677
ENSMUSG00000013275.9	3169.83	0.0514179	0.0583105	0.881795	0.377887	0.775267
ENSMUSG00000013338.16	0.431937	-1.33732	2.85999	-0.467596	0.640074
ENSMUSG00000013353.10	0.659422	-1.00267	2.17417	-0.461174	0.644674
ENSMUSG00000013367.5	1675.73	0.139652	0.11086	1.25972	0.20777	0.618231
ENSMUSG00000013415.9	2.7153	-1.21392	1.28855	-0.942082	0.346151	0.753949
ENSMUSG00000013418.8	20.4238	-1.26828	0.498229	-2.54559	0.0109094	0.138995
ENSMUSG00000013419.7	1959.27	0.0743848	0.0825172	0.901446	0.367351	0.769501
ENSMUSG00000013465.19	1595.39	0.188611	0.0698033	2.70204	0.00689155	0.106172
ENSMUSG00000013483.14	19.6209	-0.193251	0.42483	-0.45489	0.649188	0.905598
ENSMUSG00000013495.15	681.44	0.146114	0.0886989	1.6473	0.0994955	0.446117
ENSMUSG00000013523.13	3920.42	0.275595	0.21872	1.26004	0.207655	0.618074
ENSMUSG00000013539.14	1327.92	0.134898	0.0739289	1.8247	0.068047	0.369903
ENSMUSG00000013562.12	1.71701	-3.04915	1.79426	-1.69939	0.0892463
ENSMUSG00000013584.5	235.866	-0.494078	0.380553	-1.29831	0.194179	0.600634
ENSMUSG00000013593.12	4232.52	0.234999	0.0714544	3.2888	0.00100615	0.0322666
ENSMUSG00000013611.14	0.401647	-1.80516	3.21652	-0.561215	0.574651
ENSMUSG00000013622.15	714.872	0.226667	0.0942435	2.40512	0.0161672	0.171626
ENSMUSG00000013629.16	1015.84	0.156517	0.0920524	1.70031	0.0890731	0.421422
ENSMUSG00000013643.13	4.16546	-5.76129	1.4982	-3.84549	0.000120313	0.00753583
ENSMUSG00000013646.17	1531.83	0.0586871	0.0668331	0.878114	0.379882	0.776438
ENSMUSG00000013662.6	2195.68	0.0468854	0.0692644	0.676905	0.498466	0.842056
ENSMUSG00000013663.7	4943.02	-0.10603	0.0694387	-1.52696	0.126771	0.496758
ENSMUSG00000013698.12	11911.6	0.0954332	0.0622075	1.53411	0.125002	0.493394
ENSMUSG00000013701.13	1365.08	0.186307	0.071429	2.60828	0.00909982	0.125019
ENSMUSG00000013707.3	31.7033	0.262839	0.316936	0.829314	0.406927	0.795177
ENSMUSG00000013736.16	1233.28	0.113256	0.0782933	1.44656	0.148021	0.533591
ENSMUSG00000013766.11	35.3058	0.0436867	0.343993	0.126999	0.898941	0.979278
ENSMUSG00000013787.15	4182.23	0.153371	0.0669056	2.29236	0.0218852	0.202355
ENSMUSG00000013822.7	494.445	0.251689	0.127826	1.969	0.0489534	0.313197
ENSMUSG00000013833.15	1391.68	0.252178	0.119533	2.10969	0.0348852	0.260774
ENSMUSG00000013846.10	225.382	-0.120018	0.205934	-0.582799	0.560028	0.87043
ENSMUSG00000013858.14	3229.48	0.224242	0.0678658	3.3042	0.00095248	0.0313387
ENSMUSG00000013878.18	999.924	0.0349149	0.0760104	0.459344	0.645987	0.904447
ENSMUSG00000013921.15	29290.7	-0.0182097	0.0670384	-0.271631	0.785906	0.94998
ENSMUSG00000013928.13	6.01341	0.406547	0.735786	0.552535	0.580582	0.879727
ENSMUSG00000013936.12	28.5163	-0.557159	0.351825	-1.58363	0.113279	0.471142
ENSMUSG00000013973.12	270.829	-0.0744736	0.124628	-0.597567	0.550129	0.867169
ENSMUSG00000013974.3	21.8131	0.283551	0.428985	0.66098	0.508625	0.84689
ENSMUSG00000013997.10	983.072	0.0657303	0.0862665	0.761945	0.446093	0.817075
ENSMUSG00000014030.15	14.7849	0.00723337	0.715537	0.010109	0.991934	0.999162
ENSMUSG00000014039.18	761.094	0.0660665	0.0979512	0.674484	0.500004	0.843128
ENSMUSG00000014074.17	1118.98	-0.0819649	0.0785364	-1.04365	0.296645	0.712618
ENSMUSG00000014075.15	170.648	0.246514	0.154887	1.59158	0.11148	0.467879
ENSMUSG00000014077.13	2056.37	0.177326	0.0656837	2.69969	0.00694042	0.106375
ENSMUSG00000014158.12	107.5	-0.297216	0.836186	-0.355443	0.722258	0.92979
ENSMUSG00000014164.15	2247.36	-0.0268825	0.0759954	-0.353738	0.723535	0.930235
ENSMUSG00000014177.10	416.469	0.196218	0.10755	1.82443	0.0680873	0.369954
ENSMUSG00000014195.16	3356.81	0.0498824	0.064371	0.77492	0.438387	0.812178
ENSMUSG00000014198.15	1860.82	0.0395555	0.120775	0.327514	0.743279	0.938195
ENSMUSG00000014226.10	1166.92	0.073038	0.0771297	0.94695	0.343664	0.751989
ENSMUSG00000014232.14	251.207	0.0937998	0.170733	0.549393	0.582736	0.881044
ENSMUSG00000014243.5	60.4041	0.203659	0.274791	0.741142	0.458608	0.823792
ENSMUSG00000014245.8	300.225	-0.0680891	0.125211	-0.543794	0.586583	0.882178
ENSMUSG00000014294.4	448.667	0.141896	0.117976	1.20275	0.229073	0.646792
ENSMUSG00000014301.13	236.066	0.295325	0.130191	2.26839	0.0233052	0.209081
ENSMUSG00000014303.13	531.597	0.103122	0.107592	0.958454	0.337834	0.748002
ENSMUSG00000014313.15	1452.43	0.278952	0.102627	2.71811	0.00656556	0.103147
ENSMUSG00000014329.14	249.608	-0.686407	0.174731	-3.92837	8.55e-05	0.00611855
ENSMUSG00000014349.7	2391.42	-0.00969685	0.0657277	-0.147531	0.882713	0.975809
ENSMUSG00000014351.12	0.583996	-2.92998	3.18691	-0.919379	0.357898
ENSMUSG00000014353.15	1166.17	0.0555332	0.0716212	0.775374	0.438118	0.812117
ENSMUSG00000014355.10	3105.61	-0.18512	0.0878721	-2.1067	0.035144	0.26225
ENSMUSG00000014361.5	837.829	-0.0381241	0.146247	-0.260683	0.794337	0.951896
ENSMUSG00000014402.15	1430.85	0.0810665	0.0905762	0.895009	0.370782	0.771335
ENSMUSG00000014418.16	957.858	-0.0746859	0.0876932	-0.851673	0.394396	0.786723
ENSMUSG00000014426.9	2618.28	0.0497965	0.0618431	0.805207	0.4207	0.802112
ENSMUSG00000014444.17	248.239	-0.0121624	0.191706	-0.0634431	0.949414	0.989921
ENSMUSG00000014453.4	0.475789	-2.60682	2.96626	-0.878823	0.379498
ENSMUSG00000014470.4	991.267	0.208611	0.0955393	2.18351	0.0289983	0.237073
ENSMUSG00000014496.8	2303.79	-0.160807	0.0822041	-1.95619	0.0504427	0.317616
ENSMUSG00000014498.9	4554.32	-0.14359	0.0672079	-2.13651	0.032638	0.252799
ENSMUSG00000014503.15	657.183	0.292407	0.0864468	3.3825	0.000718284	0.0261298
ENSMUSG00000014504.16	552.689	0.127776	0.105399	1.21231	0.225393	0.640788
ENSMUSG00000014529.9	0.109769	1.78761	4.08046	0.438092	0.66132
ENSMUSG00000014542.3	0.47885	1.72331	2.82053	0.610988	0.541207
ENSMUSG00000014543.14	0.0539181	-0.119831	4.07815	-0.0293838	0.976558
ENSMUSG00000014547.10	1377.95	-0.0207591	0.0686647	-0.302326	0.762403	0.943966
ENSMUSG00000014550.14	2071.48	0.0297289	0.0701851	0.423578	0.671874	0.913252
ENSMUSG00000014551.8	590.952	0.121087	0.113869	1.06339	0.287606	0.705168
ENSMUSG00000014554.13	708.234	0.0520557	0.0817853	0.636493	0.524455	0.854507
ENSMUSG00000014592.21	19638.9	-0.228252	0.0452224	-5.04732	4.48e-07	9.88e-05
ENSMUSG00000014599.10	1194.04	0.15418	0.110275	1.39814	0.16207	0.556326
ENSMUSG00000014601.13	2909.21	0.112928	0.0687029	1.64372	0.100233	0.447147
ENSMUSG00000014602.15	44467.4	-0.110175	0.0581181	-1.89572	0.0579976	0.342673
ENSMUSG00000014603.3	2.11989	-1.55988	1.35991	-1.14704	0.251364
ENSMUSG00000014606.14	1459.12	0.237869	0.0934706	2.54485	0.0109325	0.138995
ENSMUSG00000014609.16	2.28211	0.0812906	1.23048	0.0660642	0.947327
ENSMUSG00000014633.15	211.785	0.0911635	0.14239	0.640239	0.522017	0.853073
ENSMUSG00000014668.15	1654.87	0.0503357	0.0686504	0.733218	0.463426	0.825362
ENSMUSG00000014686.8	17.6239	0.423475	0.504405	0.839554	0.401159	0.791203
ENSMUSG00000014704.10	1.22907	-0.809913	1.6977	-0.477063	0.633317
ENSMUSG00000014747.6	209.437	0.238768	0.170434	1.40094	0.161231	0.55474
ENSMUSG00000014748.13	2116.41	0.147404	0.0793104	1.85857	0.0630875	0.356252
ENSMUSG00000014763.8	1953.16	0.0772456	0.0615266	1.25548	0.209303	0.620166
ENSMUSG00000014767.17	1394.75	-0.133898	0.0707493	-1.89256	0.0584161	0.343614
ENSMUSG00000014769.10	1368.99	0.234769	0.0912976	2.57147	0.0101267	0.132928
ENSMUSG00000014773.13	206.551	0.353074	0.157046	2.24823	0.0245616	0.215236
ENSMUSG00000014776.7	191.086	0.0186348	0.169902	0.109679	0.912664	0.982762
ENSMUSG00000014778.10	1231.58	-0.0857649	0.0775834	-1.10545	0.268963	0.686474
ENSMUSG00000014782.16	736.631	0.177805	0.151341	1.17486	0.24005	0.659179
ENSMUSG00000014786.8	2762.06	-0.0413961	0.0872801	-0.47429	0.635293	0.900922
ENSMUSG00000014791.10	580.692	-0.182134	0.10417	-1.74843	0.0803897	0.401763
ENSMUSG00000014813.9	10.0924	-0.156786	0.593507	-0.264169	0.79165	0.951374
ENSMUSG00000014837.15	769.611	0.01948	0.100594	0.193649	0.846451	0.96677
ENSMUSG00000014846.12	1320	0.0843244	0.0697926	1.20821	0.226965	0.643494
ENSMUSG00000014850.15	694.38	-0.0130809	0.0924348	-0.141515	0.887463	0.976684
ENSMUSG00000014852.16	10.9745	-0.149691	0.638836	-0.234318	0.814738	0.958836
ENSMUSG00000014856.12	543.802	0.1242	0.0887375	1.39963	0.161623	0.555521
ENSMUSG00000014859.9	1730.38	0.138558	0.0864253	1.60321	0.108889	0.462125
ENSMUSG00000014867.9	1413.11	0.127289	0.0716462	1.77663	0.0756284	0.389472
ENSMUSG00000014873.15	798.08	-0.0526175	0.104165	-0.505138	0.613462	0.893311
ENSMUSG00000014905.4	1217.38	-0.025377	0.0740556	-0.342675	0.731843	0.93329
ENSMUSG00000014907.10	359.307	0.0101543	0.126397	0.0803369	0.935969	0.986779
ENSMUSG00000014932.15	695.243	-0.180181	0.0978498	-1.84141	0.0655617	0.363563
ENSMUSG00000014956.15	6438.26	0.0642174	0.066492	0.965791	0.334149	0.745496
ENSMUSG00000014959.12	2211.7	0.12822	0.0674259	1.90164	0.0572185	0.340344
ENSMUSG00000014980.14	404.734	0.269005	0.101577	2.64829	0.0080899	0.116501
ENSMUSG00000015001.17	1.27099	0.975358	1.67612	0.581913	0.560626
ENSMUSG00000015002.18	5922.63	-0.0530964	0.055013	-0.965161	0.334464	0.745568
ENSMUSG00000015013.9	264.504	0.29162	0.13889	2.09965	0.03576	0.264531
ENSMUSG00000015016.8	771.91	0.164059	0.0805277	2.0373	0.0416201	0.287974
ENSMUSG00000015023.7	1483.84	0.0177846	0.0737263	0.241225	0.809381	0.957144
ENSMUSG00000015027.11	370.717	-0.0125002	0.135729	-0.0920969	0.926621	0.985818
ENSMUSG00000015053.14	189.928	0.131727	0.184634	0.71345	0.475567	0.830633
ENSMUSG00000015083.11	107.765	0.0333993	0.205276	0.162705	0.870751	0.973056
ENSMUSG00000015085.8	113.961	-0.146524	0.195283	-0.750319	0.453062	0.821166
ENSMUSG00000015087.14	5435.62	0.0125285	0.0567805	0.220648	0.825367	0.96087
ENSMUSG00000015090.13	10120.2	-0.823861	0.422549	-1.94974	0.0512072	0.320317
ENSMUSG00000015092.9	1883.12	0.1269	0.0799911	1.58642	0.112643	0.469786
ENSMUSG00000015093.15	145.162	0.277881	0.179016	1.55227	0.120598	0.486224
ENSMUSG00000015094.16	5833	0.198253	0.0865557	2.29047	0.0219941	0.20273
ENSMUSG00000015095.12	2193.76	0.168814	0.0896699	1.88261	0.0597529	0.346935
ENSMUSG00000015112.15	112.964	-0.112558	0.20441	-0.550648	0.581875	0.880672
ENSMUSG00000015120.15	4063.13	0.0471406	0.0551618	0.854589	0.392779	0.786345
ENSMUSG00000015126.9	478.438	0.204447	0.0962453	2.12422	0.0336514	0.255832
ENSMUSG00000015127.14	1958.12	-0.0545294	0.0701614	-0.777199	0.437041	0.811597
ENSMUSG00000015133.17	248.166	-0.0997201	0.130091	-0.766541	0.443354	0.815325
ENSMUSG00000015134.15	71.6027	0.176927	0.255496	0.692484	0.488634	0.837199
ENSMUSG00000015143.15	961.55	-0.0167421	0.0997714	-0.167805	0.866737	0.971863
ENSMUSG00000015149.14	4112.09	0.185874	0.0561019	3.31315	0.000922515	0.0307901
ENSMUSG00000015165.16	8987.83	0.059521	0.0536582	1.10926	0.267317	0.685795
ENSMUSG00000015176.11	2347.92	-0.038049	0.0630312	-0.603654	0.546074	0.866116
ENSMUSG00000015189.12	2109.37	0.0462476	0.0690159	0.670101	0.502793	0.844687
ENSMUSG00000015202.13	2523.6	-0.0268413	0.0995523	-0.26962	0.787452	0.950615
ENSMUSG00000015214.14	1493.14	0.023666	0.0839913	0.281768	0.778122	0.948489
ENSMUSG00000015217.11	401.171	-0.118471	0.102408	-1.15685	0.247332	0.667177
ENSMUSG00000015222.18	14224.6	-0.320035	0.106939	-2.99269	0.00276531	0.0603211
ENSMUSG00000015224.10	1412.02	0.0633247	0.0707236	0.895384	0.370582	0.771335
ENSMUSG00000015243.4	2193.46	-0.144166	0.125057	-1.1528	0.248993	0.668839
ENSMUSG00000015247.10	77.3314	0.0144285	0.232262	0.0621216	0.950466	0.989959
ENSMUSG00000015289.4	195.658	0.0315329	0.145311	0.217003	0.828206	0.961192
ENSMUSG00000015290.15	1276.23	0.201779	0.0870622	2.31764	0.020469	0.19602
ENSMUSG00000015291.10	16999.1	0.0910119	0.0643925	1.41339	0.15754	0.548727
ENSMUSG00000015305.6	3372.85	0.0989927	0.0610589	1.62127	0.10496	0.455769
ENSMUSG00000015312.9	181.334	0.275651	0.179884	1.53238	0.125429	0.493852
ENSMUSG00000015314.10	5.31977	-0.928687	0.85019	-1.09233	0.274688	0.691811
ENSMUSG00000015316.11	1.28827	-0.259089	1.68375	-0.153876	0.877707
ENSMUSG00000015335.16	97.3315	0.303852	0.234154	1.29766	0.194406	0.601023
ENSMUSG00000015337.5	225.615	0.281866	0.174316	1.61698	0.105882	0.456638
ENSMUSG00000015340.10	90.4907	-0.501069	0.316152	-1.5849	0.112989	0.470571
ENSMUSG00000015341.17	1867.46	0.123511	0.0611918	2.01842	0.0435472	0.293811
ENSMUSG00000015342.6	1395.58	-0.108788	0.0865134	-1.25747	0.208585	0.618958
ENSMUSG00000015354.8	171.037	0.0618772	0.232325	0.266339	0.789978	0.951101
ENSMUSG00000015355.13	16.7977	-0.148534	0.481371	-0.308563	0.757654	0.94224
ENSMUSG00000015357.10	1030.13	0.0814998	0.0736618	1.10641	0.268551	0.686461
ENSMUSG00000015363.13	1723.23	0.146968	0.0701499	2.09506	0.0361657	0.265903
ENSMUSG00000015365.15	4.44151	-1.22888	0.982273	-1.25105	0.210915	0.622236
ENSMUSG00000015377.10	5671.55	0.11904	0.0594037	2.00392	0.045079	0.299252
ENSMUSG00000015396.4	485.857	-0.0362477	0.133143	-0.272246	0.785433	0.94998
ENSMUSG00000015401.12	2.34546	0.298224	1.36801	0.217999	0.82743	0.961125
ENSMUSG00000015405.15	47.9023	-0.662536	0.270605	-2.44835	0.0143511	0.160833
ENSMUSG00000015437.5	2.12873	-1.91472	1.62596	-1.17759	0.238959
ENSMUSG00000015441.4	0.701712	-3.18892	2.56135	-1.24502	0.213125
ENSMUSG00000015443.9	0.240137	0	4.08046	0	1
ENSMUSG00000015451.16	227.347	0.177175	0.195394	0.90676	0.364534	0.768592
ENSMUSG00000015452.14	20.3822	0.137081	0.460551	0.297645	0.765974	0.945151
ENSMUSG00000015461.15	1749.49	0.118965	0.0966655	1.23068	0.218442	0.63294
ENSMUSG00000015467.14	39.463	0.222418	0.375267	0.592691	0.553388	0.868151
ENSMUSG00000015468.14	247.479	0.133756	0.151025	0.885654	0.375804	0.77352
ENSMUSG00000015474.16	558.955	0.0531892	0.0896904	0.593031	0.55316	0.867925
ENSMUSG00000015476.6	4998.73	-0.0297163	0.068222	-0.435583	0.663139	0.911115
ENSMUSG00000015478.13	867.615	0.13537	0.0800971	1.69007	0.0910144	0.426073
ENSMUSG00000015484.3	64.9948	0.0753957	0.319403	0.236052	0.813392	0.9587
ENSMUSG00000015488.14	1168.95	0.263827	0.0819299	3.22016	0.0012812	0.0376533
ENSMUSG00000015501.10	7295.91	-0.206948	0.105991	-1.9525	0.0508784	0.318728
ENSMUSG00000015522.18	3443.84	0.0411995	0.0510107	0.807663	0.419285	0.801331
ENSMUSG00000015533.9	16.0539	-0.773804	0.532861	-1.45217	0.146454	0.531719
ENSMUSG00000015536.14	753.986	0.209601	0.0901752	2.32438	0.0201052	0.194012
ENSMUSG00000015542.17	352.122	0.194586	0.114976	1.69241	0.0905678	0.424736
ENSMUSG00000015568.16	101.927	-0.49946	0.371461	-1.34458	0.17876	0.580355
ENSMUSG00000015575.15	686.657	-0.0414262	0.0945391	-0.438191	0.661248	0.910713
ENSMUSG00000015579.5	0.181588	1.78761	4.08046	0.438092	0.66132
ENSMUSG00000015597.17	2023.14	-0.158741	0.0794083	-1.99905	0.045603	0.301543
ENSMUSG00000015599.9	5678.09	0.0283094	0.0677544	0.417824	0.676076	0.914548
ENSMUSG00000015605.6	1039.84	0.103681	0.108217	0.958077	0.338024	0.748084
ENSMUSG00000015619.10	5.4715	-2.98237	1.03235	-2.88893	0.00386558	0.0754277
ENSMUSG00000015627.5	0.917385	-3.58273	2.35002	-1.52455	0.127371
ENSMUSG00000015647.9	747.425	-0.162524	0.169288	-0.960043	0.337033	0.747069
ENSMUSG00000015652.9	18.5121	0.119972	0.825434	0.145344	0.88444	0.976121
ENSMUSG00000015653.13	3763.1	-0.118045	0.0765118	-1.54283	0.122871	0.489309
ENSMUSG00000015656.17	42473.8	0.289581	0.0684124	4.23288	2.31e-05	0.00239389
ENSMUSG00000015659.12	953.732	-0.0450964	0.0838482	-0.537834	0.590692	0.883178
ENSMUSG00000015665.8	0.687281	-3.16034	3.02035	-1.04635	0.2954
ENSMUSG00000015668.13	440.704	0.143607	0.0988848	1.45227	0.146428	0.531719
ENSMUSG00000015671.11	1404.25	0.177426	0.0753206	2.35561	0.0184924	0.184031
ENSMUSG00000015672.4	444.633	0.175962	0.123292	1.4272	0.153523	0.540895
ENSMUSG00000015697.14	2283.38	0.0660161	0.0620903	1.06323	0.287678	0.705204
ENSMUSG00000015702.13	31.1879	-0.175984	0.329472	-0.53414	0.593244	0.883833
ENSMUSG00000015709.9	3302.87	0.101899	0.0807379	1.2621	0.206913	0.616991
ENSMUSG00000015711.8	1373.54	0.0620316	0.0742779	0.835129	0.403645	0.793002
ENSMUSG00000015714.11	1746.04	0.146696	0.0686263	2.13761	0.0325487	0.25259
ENSMUSG00000015721.18	0.7617	-2.70333	2.42454	-1.11499	0.264855
ENSMUSG00000015733.13	3907.29	0.0414715	0.0621016	0.667801	0.504261	0.845121
ENSMUSG00000015745.9	1259.7	0.140404	0.0828844	1.69397	0.0902709	0.423894
ENSMUSG00000015747.5	763.378	-0.092767	0.0859218	-1.07967	0.28029	0.697154
ENSMUSG00000015748.13	1255.86	-0.0302788	0.0881083	-0.343655	0.731106	0.933159
ENSMUSG00000015749.12	3235.83	-0.0147495	0.0714484	-0.206436	0.83645	0.964219
ENSMUSG00000015750.15	1225.13	0.280073	0.0723233	3.87251	0.00010772	0.00698541
ENSMUSG00000015755.16	2612.72	-0.121084	0.0659293	-1.83657	0.0662732	0.365015
ENSMUSG00000015757.10	1684.52	-0.0798924	0.0766694	-1.04204	0.297394	0.713482
ENSMUSG00000015759.11	868.909	0.13158	0.0933366	1.40974	0.158617	0.550819
ENSMUSG00000015766.14	3680	-0.00773221	0.0582355	-0.132775	0.894371	0.978601
ENSMUSG00000015776.12	650.272	0.147049	0.089656	1.64015	0.100974	0.448687
ENSMUSG00000015787.15	0.481883	1.75865	2.81753	0.624183	0.532507
ENSMUSG00000015790.16	1024.6	0.161992	0.0805045	2.01221	0.0441977	0.296191
ENSMUSG00000015804.14	621.562	0.220938	0.102944	2.14619	0.0318578	0.249417
ENSMUSG00000015806.12	1776.42	-0.0372109	0.0850103	-0.437723	0.661587	0.910713
ENSMUSG00000015812.8	38.3183	0.00514115	0.335916	0.0153049	0.987789	0.998632
ENSMUSG00000015829.13	3559.93	-0.105706	0.10942	-0.966056	0.334016	0.745467
ENSMUSG00000015837.15	8653	0.139817	0.0569318	2.45587	0.0140543	0.159407
ENSMUSG00000015839.6	839.674	-0.279528	0.119932	-2.33071	0.0197684	0.19187
ENSMUSG00000015843.10	14.6576	0.213679	0.511679	0.417605	0.676236	0.914572
ENSMUSG00000015846.15	684.679	0.0544456	0.111002	0.490494	0.623785	0.897488
ENSMUSG00000015850.11	401.638	-0.0459685	0.120332	-0.382013	0.702451	0.923686
ENSMUSG00000015852.13	132.871	-0.00491627	0.51428	-0.00955952	0.992373	0.999162
ENSMUSG00000015854.7	0.780016	-2.01034	2.29188	-0.877158	0.380401
ENSMUSG00000015869.16	1468.1	0.220376	0.0739634	2.97953	0.00288689	0.0620626
ENSMUSG00000015879.8	584.091	-0.138711	0.104632	-1.3257	0.184939	0.589446
ENSMUSG00000015880.13	6.24708	-0.657546	0.757631	-0.867898	0.38545	0.780606
ENSMUSG00000015882.18	428.061	-0.309391	0.109901	-2.81518	0.00487492	0.0861742
ENSMUSG00000015889.8	950.415	0.0727886	0.0873233	0.833553	0.404533	0.79357
ENSMUSG00000015890.2	2.27204	-1.7965	1.37662	-1.30501	0.19189
ENSMUSG00000015932.8	3706.95	0.0690976	0.0644664	1.07184	0.283792	0.701006
ENSMUSG00000015937.15	2831.11	0.0493369	0.0537448	0.917985	0.358627	0.76379
ENSMUSG00000015942.9	686.013	0.00451981	0.0821444	0.0550228	0.95612	0.990997
ENSMUSG00000015943.11	120.607	0.3731	0.197392	1.89015	0.0587382	0.344177
ENSMUSG00000015944.9	5465.42	-0.0399773	0.084812	-0.471363	0.637381	0.901464
ENSMUSG00000015947.10	97.3397	0.117039	0.206528	0.566699	0.570918	0.876416
ENSMUSG00000015950.13	134.127	0.154383	0.204011	0.756737	0.449208	0.819325
ENSMUSG00000015957.12	17.6567	0.164583	0.489341	0.336335	0.736618	0.935035
ENSMUSG00000015961.8	1852.62	-0.0410483	0.0671293	-0.611481	0.540881	0.863941
ENSMUSG00000015962.5	4.36381	0.615411	0.850369	0.723699	0.469251	0.828095
ENSMUSG00000015966.17	50.1439	0.630522	0.337341	1.86909	0.0616099	0.351935
ENSMUSG00000015968.18	2429.15	-0.103766	0.0893873	-1.16086	0.2457	0.665481
ENSMUSG00000015970.19	344.673	0.524306	0.127343	4.11727	3.83e-05	0.00346552
ENSMUSG00000015971.5	1315.25	0.0358662	0.073494	0.488015	0.625539	0.898242
ENSMUSG00000015980.14	111.154	0.242484	0.192011	1.26287	0.206638	0.61651
ENSMUSG00000015981.12	130.531	0.415825	0.185147	2.24592	0.0247091	0.215913
ENSMUSG00000015994.10	1516.77	0.144032	0.0810603	1.77686	0.0755919	0.389472
ENSMUSG00000016018.4	2449.63	0.0192796	0.0675701	0.285327	0.775393	0.948193
ENSMUSG00000016024.9	120.656	-0.631914	0.822439	-0.768341	0.442285	0.814718
ENSMUSG00000016028.11	67.8973	-0.450016	0.243661	-1.84689	0.0647629	0.361014
ENSMUSG00000016087.13	166.927	-0.117544	0.177904	-0.660717	0.508794	0.84689
ENSMUSG00000016128.14	545.444	0.226181	0.124464	1.81724	0.0691796	0.37258
ENSMUSG00000016150.15	3482.46	-0.356684	0.0960093	-3.7151	0.00020312	0.0105844
ENSMUSG00000016179.11	370.561	0.227333	0.177526	1.28056	0.200347	0.608945
ENSMUSG00000016181.9	627.388	-0.103874	0.0909391	-1.14224	0.253354	0.673503
ENSMUSG00000016194.14	1019.97	0.343974	0.115975	2.96595	0.00301753	0.0636905
ENSMUSG00000016200.14	792.848	-0.128572	0.103877	-1.23773	0.215816	0.628203
ENSMUSG00000016206.6	51.7963	-0.0232366	0.275172	-0.0844439	0.932704	0.986756
ENSMUSG00000016239.11	432.164	-0.486586	0.128146	-3.79713	0.000146379	0.0084786
ENSMUSG00000016252.7	434.049	0.307952	0.111038	2.77339	0.00554763	0.0921926
ENSMUSG00000016253.12	1229	0.068294	0.0718669	0.950285	0.341968	0.75028
ENSMUSG00000016255.5	2.31423	1.10658	1.3824	0.800474	0.423436	0.803491
ENSMUSG00000016256.10	1251.02	-0.00581959	0.0671951	-0.0866073	0.930984	0.986399
ENSMUSG00000016257.15	1096.78	0.0939431	0.0843142	1.1142	0.265193	0.683892
ENSMUSG00000016262.14	299.016	0.326189	0.126448	2.57963	0.00989062	0.131685
ENSMUSG00000016283.13	0.799031	-1.93132	2.11139	-0.914716	0.360341
ENSMUSG00000016308.12	688.407	0.0971456	0.0970008	1.00149	0.316589	0.730284
ENSMUSG00000016319.3	3473.27	0.305664	0.0792152	3.85865	0.000114015	0.00729452
ENSMUSG00000016327.9	0.0786014	-0.165305	4.07644	-0.0405514	0.967654
ENSMUSG00000016344.14	529.843	0.295106	0.126102	2.34022	0.0192724	0.189033
ENSMUSG00000016346.17	7944.46	-0.0660644	0.0492078	-1.34256	0.179415	0.581338
ENSMUSG00000016349.10	28212.7	0.0252158	0.0660149	0.381971	0.702483	0.923686
ENSMUSG00000016356.18	309.619	0.148218	0.128581	1.15272	0.249025	0.66885
ENSMUSG00000016382.15	3477.33	0.0593988	0.0735326	0.807788	0.419213	0.801289
ENSMUSG00000016386.15	427.54	-0.0763719	0.114541	-0.666764	0.504923	0.845519
ENSMUSG00000016409.4	535.563	-0.00761385	0.099864	-0.0762421	0.939226	0.987562
ENSMUSG00000016427.7	565.617	0.157644	0.139739	1.12813	0.259265	0.679156
ENSMUSG00000016458.15	3.41918	3.77951	3.83951	0.984372	0.324933	0.738354
ENSMUSG00000016477.18	405.682	-0.056542	0.140434	-0.402622	0.687226	0.918637
ENSMUSG00000016481.15	660.73	-0.0109702	0.0931246	-0.117801	0.906225	0.980898
ENSMUSG00000016487.15	511.685	0.031474	0.120155	0.261945	0.793364	0.95173
ENSMUSG00000016493.13	350.93	-0.205698	0.115802	-1.77629	0.0756844	0.389533
ENSMUSG00000016494.9	501.066	0.166057	0.125231	1.326	0.184838	0.589446
ENSMUSG00000016495.12	363.317	0.0429539	0.117003	0.367118	0.713531	0.927833
ENSMUSG00000016496.7	63.1664	-0.175019	0.25842	-0.677268	0.498236	0.841993
ENSMUSG00000016498.10	3.21743	-0.00745764	1.00548	-0.00741698	0.994082	0.999319
ENSMUSG00000016503.18	240.605	0.0924512	0.133349	0.693304	0.488119	0.836695
ENSMUSG00000016510.11	403.227	-0.00994574	0.116913	-0.0850694	0.932206	0.986729
ENSMUSG00000016520.7	1145.32	0.103745	0.10424	0.995258	0.319611	0.733615
ENSMUSG00000016524.12	0.376963	-1.68065	3.3079	-0.50807	0.611404
ENSMUSG00000016526.8	110.021	0.197491	0.198083	0.997009	0.31876	0.732817
ENSMUSG00000016528.10	895.005	0.134998	0.0998329	1.35224	0.176299	0.576752
ENSMUSG00000016529.5	0.109769	1.78761	4.08046	0.438092	0.66132
ENSMUSG00000016534.15	2492.33	-0.0626548	0.0702266	-0.892181	0.372296	0.771749
ENSMUSG00000016541.10	3797.08	0.183362	0.075743	2.42085	0.0154843	0.166825
ENSMUSG00000016552.13	2662.58	-0.000407479	0.082445	-0.00494243	0.996057	0.999319
ENSMUSG00000016554.9	965.229	0.127157	0.0916003	1.38817	0.165085	0.560637
ENSMUSG00000016559.14	13398.2	0.073221	0.0736289	0.994459	0.319999	0.733845
ENSMUSG00000016619.10	1482.38	0.0458833	0.0746886	0.614327	0.538999	0.863151
ENSMUSG00000016624.15	1483.62	-0.0837523	0.0869974	-0.962699	0.335699	0.745993
ENSMUSG00000016637.7	373.07	-0.0187682	0.117047	-0.160348	0.872607	0.97334
ENSMUSG00000016664.16	1838.54	0.0509594	0.0917457	0.555442	0.578593	0.878957
ENSMUSG00000016756.17	9.07683	-0.831752	0.784378	-1.0604	0.288964	0.706831
ENSMUSG00000016757.11	619.851	0.157908	0.104316	1.51375	0.130089	0.504253
ENSMUSG00000016758.4	5.74245	1.3002	0.770076	1.68841	0.0913324	0.426528
ENSMUSG00000016763.15	231.952	-0.0825806	0.178802	-0.461854	0.644186	0.903533
ENSMUSG00000016831.12	2545.34	-0.0344028	0.0577052	-0.596183	0.551053	0.867377
ENSMUSG00000016833.14	83.3504	0.0510147	0.218661	0.233305	0.815524	0.959176
ENSMUSG00000016918.15	1556.53	-0.0850994	0.145811	-0.583626	0.559472	0.870364
ENSMUSG00000016921.14	3993.14	0.111686	0.06626	1.68557	0.0918783	0.427905
ENSMUSG00000016933.17	3244.11	0.039156	0.0713322	0.548925	0.583057	0.881129
ENSMUSG00000016940.18	1649.18	0.283056	0.102016	2.77462	0.00552659	0.092126
ENSMUSG00000016942.6	14.4015	-1.86875	0.612721	-3.04992	0.00228906	0.0534436
ENSMUSG00000016946.6	661.661	0.14189	0.110301	1.28638	0.198309	0.606431
ENSMUSG00000016982.6	2.38416	-0.264399	1.27364	-0.207593	0.835547	0.963912
ENSMUSG00000016984.7	360.82	0.073999	0.121023	0.611446	0.540904	0.863941
ENSMUSG00000016995.17	111.68	0.6241	0.204801	3.04736	0.00230863	0.0536448
ENSMUSG00000017002.14	4.74631	-0.350765	1.0233	-0.342777	0.731766	0.93329
ENSMUSG00000017007.9	22.4076	0.260537	0.370901	0.702444	0.482403	0.835061
ENSMUSG00000017009.3	3243.27	-0.0383116	0.103132	-0.371482	0.710279	0.927127
ENSMUSG00000017057.9	123.939	-0.437837	0.219378	-1.99581	0.0459548	0.302612
ENSMUSG00000017119.19	7765.29	-0.0351424	0.0531425	-0.661287	0.508428	0.84689
ENSMUSG00000017132.17	4683.73	0.0966369	0.066644	1.45005	0.147046	0.5326
ENSMUSG00000017144.8	283.068	0.0801845	0.120273	0.666686	0.504973	0.845519
ENSMUSG00000017146.12	39.0435	-0.358757	0.377605	-0.950084	0.34207	0.75028
ENSMUSG00000017167.6	13556.7	-0.0570423	0.067888	-0.840241	0.400773	0.79081
ENSMUSG00000017176.17	967.781	0.0976966	0.0878886	1.1116	0.266312	0.684966
ENSMUSG00000017188.3	648.16	0.172244	0.097605	1.7647	0.0776139	0.3945
ENSMUSG00000017195.15	0.786335	-1.83942	2.15222	-0.854663	0.392738
ENSMUSG00000017204.4	2.89989	-2.11966	1.21442	-1.7454	0.0809151	0.403423
ENSMUSG00000017210.14	4261.06	0.134929	0.0658143	2.05015	0.0403502	0.283211
ENSMUSG00000017221.14	3897.94	0.131354	0.0682877	1.92354	0.0544123	0.330306
ENSMUSG00000017264.16	2203.35	-0.0190172	0.0645358	-0.294677	0.76824	0.945512
ENSMUSG00000017286.15	904.084	0.073125	0.0860728	0.849571	0.395564	0.787454
ENSMUSG00000017288.15	1765.85	0.0561528	0.0659055	0.85202	0.394203	0.786626
ENSMUSG00000017291.13	4021.14	-0.350749	0.104029	-3.37165	0.000747188	0.0267911
ENSMUSG00000017299.13	454.625	0.00127153	0.0997802	0.0127433	0.989833	0.998901
ENSMUSG00000017307.16	600.285	0.128034	0.0963354	1.32904	0.183835	0.588074
ENSMUSG00000017309.11	9.81788	-0.32497	0.584181	-0.556284	0.578017	0.878698
ENSMUSG00000017314.12	2608.96	0.0322838	0.0631708	0.511056	0.609312	0.891655
ENSMUSG00000017344.4	2056.65	-0.186028	0.0847879	-2.19404	0.0282325	0.23408
ENSMUSG00000017376.15	1336.61	0.0248274	0.0864698	0.287122	0.774019	0.947576
ENSMUSG00000017386.10	356.513	0.095919	0.13466	0.712304	0.476276	0.831156
ENSMUSG00000017390.15	44638.9	0.0688398	0.113112	0.608598	0.542791	0.865043
ENSMUSG00000017400.10	1793.96	-0.130412	0.0812125	-1.60581	0.108317	0.461172
ENSMUSG00000017404.12	2557.68	0.1276	0.0694632	1.83694	0.0662189	0.365015
ENSMUSG00000017405.14	127.305	-0.152435	0.18226	-0.836361	0.402952	0.792814
ENSMUSG00000017412.15	8026.05	-0.370977	0.0946169	-3.92083	8.82e-05	0.0061686
ENSMUSG00000017417.14	2485.83	0.0729195	0.111787	0.652309	0.514202	0.849146
ENSMUSG00000017418.14	878.267	-0.23433	0.0886291	-2.64394	0.00819466	0.117413
ENSMUSG00000017421.18	6299.21	-0.151775	0.0488699	-3.1057	0.0018983	0.0479885
ENSMUSG00000017428.16	2755.15	-0.0174226	0.0584618	-0.298017	0.76569	0.944898
ENSMUSG00000017446.14	29.4572	-0.302722	0.372013	-0.813739	0.415795	0.799628
ENSMUSG00000017453.4	124.383	0.122341	0.199765	0.612426	0.540256	0.863831
ENSMUSG00000017466.9	1890.37	0.0881361	0.130311	0.676352	0.498817	0.842296
ENSMUSG00000017478.15	2834.93	-0.033328	0.0585141	-0.569572	0.568968	0.876047
ENSMUSG00000017485.11	5220.89	-0.152615	0.0655188	-2.32933	0.0198416	0.192168
ENSMUSG00000017491.9	122.957	0.0883021	0.184868	0.477651	0.632899	0.89992
ENSMUSG00000017493.12	417.173	0.168293	0.115623	1.45553	0.145523	0.530436
ENSMUSG00000017499.15	16.7775	0.031142	0.499273	0.0623747	0.950264	0.989921
ENSMUSG00000017548.15	1755.7	-0.0792234	0.0626717	-1.2641	0.206194	0.616154
ENSMUSG00000017550.14	328.009	-0.340098	0.109856	-3.09584	0.00196253	0.0489382
ENSMUSG00000017561.16	552.844	-0.0217174	0.112683	-0.192729	0.847171	0.966814
ENSMUSG00000017588.2	4.4356	-1.46629	0.985916	-1.48724	0.136953	0.515829
ENSMUSG00000017607.9	12.1408	-0.350056	0.642686	-0.544676	0.585976	0.881883
ENSMUSG00000017615.12	1915.6	-0.0276389	0.0603302	-0.458126	0.646862	0.905018
ENSMUSG00000017631.19	8837.2	-0.0467957	0.046847	-0.998905	0.317841	0.731715
ENSMUSG00000017639.13	10604.7	-0.00710896	0.0535043	-0.132867	0.894299	0.978601
ENSMUSG00000017652.16	17.8972	-0.14124	0.448624	-0.31483	0.752891	0.940962
ENSMUSG00000017664.16	1237.07	0.117685	0.0752783	1.56333	0.117975	0.481174
ENSMUSG00000017667.9	1355.17	0.029633	0.0841293	0.352231	0.724665	0.930661
ENSMUSG00000017670.16	8413.42	0.0318688	0.0610554	0.521967	0.601694	0.887826
ENSMUSG00000017677.11	3449.27	0.0300307	0.0701782	0.427921	0.668709	0.912479
ENSMUSG00000017679.16	962.792	0.0532213	0.0921227	0.577722	0.563452	0.872676
ENSMUSG00000017686.17	2019.09	0.135098	0.0859231	1.57231	0.115878	0.475679
ENSMUSG00000017688.14	7.61101	-5.6492	1.36399	-4.14166	3.45e-05	0.00326519
ENSMUSG00000017692.8	259.998	0.181467	0.138882	1.30663	0.191338	0.596952
ENSMUSG00000017697.3	18.5575	-0.136621	0.503129	-0.271542	0.785974	0.94998
ENSMUSG00000017707.9	5222.88	0.119468	0.0583639	2.04694	0.0406637	0.284075
ENSMUSG00000017713.9	164.984	0.00453766	0.181858	0.0249517	0.980094	0.99638
ENSMUSG00000017715.11	1249.94	0.173642	0.0728333	2.3841	0.0171211	0.17705
ENSMUSG00000017716.15	10.3764	-0.16816	0.592428	-0.283848	0.776527	0.948316
ENSMUSG00000017718.15	14.7763	0.630459	0.478325	1.31805	0.187486	0.592475
ENSMUSG00000017720.2	6.92872	-0.500908	0.699362	-0.716236	0.473846	0.829963
ENSMUSG00000017721.15	3667.97	0.102071	0.0824403	1.23812	0.215671	0.627886
ENSMUSG00000017723.11	13.1938	-1.38462	0.83659	-1.65507	0.0979101	0.442845
ENSMUSG00000017724.14	430.477	0.171099	0.114685	1.4919	0.135724	0.513576
ENSMUSG00000017733.4	0.273216	0	4.08046	0	1
ENSMUSG00000017734.15	2738.69	0.0953656	0.0549261	1.73625	0.082519	0.406562
ENSMUSG00000017737.2	88.6391	0.404715	0.257255	1.57321	0.115671	0.475107
ENSMUSG00000017740.17	19764.3	0.0927773	0.0647815	1.43216	0.152098	0.539388
ENSMUSG00000017747.13	209.934	0.0971942	0.136086	0.714209	0.475098	0.830237
ENSMUSG00000017754.13	1930.57	0.152305	0.0931658	1.63477	0.102096	0.451127
ENSMUSG00000017756.9	170.497	-0.590767	0.240421	-2.45722	0.0140019	0.159144
ENSMUSG00000017760.16	2402.5	0.15165	0.0644116	2.35439	0.0185532	0.184557
ENSMUSG00000017764.2	835.714	0.126247	0.111381	1.13346	0.25702	0.676916
ENSMUSG00000017765.17	994.474	0.156718	0.109139	1.43595	0.151016	0.537888
ENSMUSG00000017767.3	6.9004	0.00503494	0.748083	0.00673045	0.99463	0.999319
ENSMUSG00000017774.19	1332.87	0.00780843	0.0866185	0.0901473	0.92817	0.985968
ENSMUSG00000017776.15	3371.73	0.109989	0.0630876	1.74343	0.0812578	0.404324
ENSMUSG00000017778.14	1272.38	0.269893	0.0835865	3.22891	0.00124263	0.0368833
ENSMUSG00000017781.17	10123.1	-0.0131941	0.0527242	-0.250248	0.802396	0.955079
ENSMUSG00000017801.15	691.125	0.198921	0.0865779	2.2976	0.0215847	0.200433
ENSMUSG00000017802.14	2659.77	0.229623	0.0668114	3.43689	0.000588444	0.0230585
ENSMUSG00000017817.11	14.8193	-0.932874	0.53642	-1.73907	0.0820216	0.405503
ENSMUSG00000017830.15	119.602	0.0965134	0.178833	0.539685	0.589415	0.883118
ENSMUSG00000017831.8	3001.12	-0.0109255	0.0594003	-0.18393	0.854069	0.968478
ENSMUSG00000017832.2	1.74208	1.21415	1.45758	0.832988	0.404851
ENSMUSG00000017837.12	505.135	0.112452	0.123875	0.907788	0.36399	0.76822
ENSMUSG00000017843.14	3277.22	0.0791958	0.0530531	1.49277	0.135498	0.513576
ENSMUSG00000017858.12	728.578	0.135509	0.0897182	1.51039	0.130945	0.505397
ENSMUSG00000017861.11	41.8358	-0.438989	0.300773	-1.45954	0.144418	0.528515
ENSMUSG00000017868.16	31.7083	-0.421659	0.336366	-1.25357	0.209997	0.620626
ENSMUSG00000017897.18	122.373	-0.745704	0.305207	-2.44327	0.0145548	0.162003
ENSMUSG00000017929.13	2393.24	0.0387207	0.06534	0.592603	0.553447	0.868151
ENSMUSG00000017943.15	2070.33	0.0268972	0.0746747	0.360192	0.718704	0.929066
ENSMUSG00000017950.16	26.6403	-8.42631	1.24658	-6.75951	1.38e-11	1.1e-08
ENSMUSG00000017969.13	22.8883	-0.278351	0.530351	-0.524842	0.599693	0.887384
ENSMUSG00000017978.18	9958.44	0.0431981	0.0796521	0.542335	0.587588	0.882678
ENSMUSG00000017999.16	1374.73	-0.0356977	0.0690478	-0.516999	0.605157	0.890282
ENSMUSG00000018001.18	2751.81	-0.00810409	0.0801036	-0.10117	0.919415	0.983413
ENSMUSG00000018008.8	230.705	0.0602806	0.195523	0.308304	0.757851	0.942284
ENSMUSG00000018012.11	163.137	0.284421	0.165907	1.71434	0.0864665	0.41626
ENSMUSG00000018040.9	1381.43	0.0568893	0.10066	0.565165	0.571962	0.876416
ENSMUSG00000018042.18	2453.95	0.0405186	0.0686531	0.590192	0.555062	0.86859
ENSMUSG00000018068.13	776.981	-0.134682	0.0915975	-1.47037	0.141461	0.521846
ENSMUSG00000018076.12	4993.59	-0.0440171	0.0495635	-0.888095	0.37449	0.77229
ENSMUSG00000018102.5	461.531	0.223566	0.136765	1.63467	0.102118	0.451127
ENSMUSG00000018126.15	7.23556	-2.14017	0.76115	-2.81176	0.0049272	0.0865851
ENSMUSG00000018143.10	181.922	0.353901	0.187293	1.88956	0.0588172	0.344445
ENSMUSG00000018160.15	2954.48	-0.015068	0.0626962	-0.240333	0.810072	0.95734
ENSMUSG00000018166.8	434.782	-0.264347	0.122555	-2.15697	0.0310082	0.245514
ENSMUSG00000018167.10	625.214	0.147416	0.0977317	1.50837	0.131459	0.506316
ENSMUSG00000018168.8	7.87117	0.0910516	1.08445	0.083961	0.933087	0.986758
ENSMUSG00000018169.12	52.1601	0.0740482	0.253928	0.291611	0.770584	0.945996
ENSMUSG00000018171.9	1402.66	-0.00267742	0.0696516	-0.0384402	0.969337	0.994164
ENSMUSG00000018189.12	866.292	-0.0221226	0.0966054	-0.228999	0.818869	0.960317
ENSMUSG00000018196.18	1544.15	-0.0182834	0.0647311	-0.282451	0.777598	0.948489
ENSMUSG00000018199.9	2583.51	-0.449003	0.0895588	-5.0135	5.34e-07	0.000114909
ENSMUSG00000018209.15	1319.9	-0.0376859	0.06995	-0.538754	0.590057	0.883178
ENSMUSG00000018211.13	0.622463	-1.71187	2.59788	-0.658951	0.509927
ENSMUSG00000018217.12	814.722	-0.0578884	0.0800677	-0.722994	0.469684	0.828095
ENSMUSG00000018238.6	30.1945	0.0808246	0.350668	0.230488	0.817713	0.959633
ENSMUSG00000018239.9	177.116	-0.112193	0.15191	-0.738548	0.460182	0.823792
ENSMUSG00000018263.11	0.431937	-1.33732	2.85999	-0.467596	0.640074
ENSMUSG00000018286.6	1297.23	0.252638	0.0843008	2.99687	0.0027277	0.059774
ENSMUSG00000018287.12	1145.7	0.0234053	0.0993288	0.235634	0.813716	0.958836
ENSMUSG00000018293.4	1759	0.116604	0.0713721	1.63375	0.102311	0.451136
ENSMUSG00000018322.10	1585.17	-0.0319669	0.0731775	-0.43684	0.662227	0.91091
ENSMUSG00000018326.9	7546.06	0.0763218	0.0583031	1.30905	0.190516	0.595705
ENSMUSG00000018334.18	1313.88	0.0465567	0.0829016	0.56159	0.574396	0.877328
ENSMUSG00000018339.11	236.624	-0.129519	0.227643	-0.568957	0.569385	0.87608
ENSMUSG00000018340.13	3592.86	0.172547	0.0570232	3.0259	0.00247891	0.0560196
ENSMUSG00000018341.12	29.8212	0.198787	0.365309	0.54416	0.586331	0.882033
ENSMUSG00000018347.16	401.829	0.177714	0.104519	1.70031	0.089073	0.421422
ENSMUSG00000018362.14	497.976	-0.0666125	0.0985341	-0.676035	0.499018	0.842488
ENSMUSG00000018363.16	1524.58	-0.0238432	0.0656767	-0.36304	0.716575	0.928501
ENSMUSG00000018372.13	1291.71	-0.0536093	0.0696304	-0.769912	0.441352	0.814006
ENSMUSG00000018377.10	2576.96	-0.125444	0.0648003	-1.93586	0.0528854	0.325189
ENSMUSG00000018378.13	2446.92	0.0455172	0.0694841	0.655074	0.51242	0.84847
ENSMUSG00000018379.17	9810.53	-0.0244705	0.0508583	-0.481151	0.630409	0.899174
ENSMUSG00000018381.15	26.7262	0.0395111	0.416034	0.0949709	0.924338	0.98519
ENSMUSG00000018387.12	211.593	0.11634	0.157775	0.73738	0.460891	0.824306
ENSMUSG00000018395.19	4500.16	-0.235071	0.0816679	-2.87838	0.00399727	0.0765576
ENSMUSG00000018398.18	12772.8	-0.0127735	0.048202	-0.265	0.79101	0.951295
ENSMUSG00000018401.17	3539.85	0.0382931	0.0549709	0.696606	0.486049	0.835929
ENSMUSG00000018405.7	234.219	0.167211	0.141173	1.18444	0.236239	0.655004
ENSMUSG00000018411.17	20478.8	-0.0421209	0.0509032	-0.827471	0.40797	0.796059
ENSMUSG00000018412.16	3489.26	0.0196214	0.0664164	0.295429	0.767666	0.945512
ENSMUSG00000018415.14	2706.02	0.043317	0.0642187	0.674522	0.499979	0.843128
ENSMUSG00000018417.14	511.977	-0.0522065	0.100215	-0.520943	0.602407	0.888165
ENSMUSG00000018425.18	666.044	-0.000705224	0.0951306	-0.00741322	0.994085	0.999319
ENSMUSG00000018427.8	1410.23	-0.0908122	0.0849612	-1.06887	0.28513	0.702066
ENSMUSG00000018428.15	1496.78	0.110123	0.075083	1.46669	0.14246	0.524398
ENSMUSG00000018433.14	660.431	0.0684377	0.0815624	0.839084	0.401422	0.791223
ENSMUSG00000018442.13	692.654	0.0416356	0.0845145	0.492644	0.622264	0.896776
ENSMUSG00000018446.8	848.006	0.207339	0.109233	1.89812	0.0576797	0.341466
ENSMUSG00000018449.12	356.233	0.0777289	0.135393	0.574099	0.565901	0.87412
ENSMUSG00000018451.7	607.617	0.0847093	0.186085	0.455219	0.648952	0.905598
ENSMUSG00000018459.15	695.702	-0.452354	0.134967	-3.35158	0.000803526	0.0278711
ENSMUSG00000018470.8	874.809	0.0698846	0.0951508	0.734462	0.462667	0.824947
ENSMUSG00000018474.18	8105.67	-0.0418081	0.0906927	-0.460986	0.644808	0.903877
ENSMUSG00000018476.7	2382.32	-0.215927	0.0911093	-2.36997	0.0177893	0.180794
ENSMUSG00000018479.12	0.851409	-0.341532	2.14041	-0.159564	0.873225
ENSMUSG00000018481.9	3552.03	-0.0851866	0.061269	-1.39037	0.164416	0.559292
ENSMUSG00000018486.2	91.8928	0.0633001	0.22449	0.281973	0.777964	0.948489
ENSMUSG00000018500.2	40.7853	0.0356507	0.312896	0.113938	0.909287	0.981558
ENSMUSG00000018501.17	12096.2	-0.217545	0.0789279	-2.75624	0.00584696	0.0955043
ENSMUSG00000018507.16	602.462	0.13864	0.0919018	1.50857	0.131409	0.506207
ENSMUSG00000018509.8	372.553	0.00955298	0.116723	0.081843	0.934772	0.986779
ENSMUSG00000018537.16	1319.52	-0.0133565	0.0958707	-0.139318	0.889199	0.977242
ENSMUSG00000018541.10	712.145	0.115962	0.10582	1.09585	0.273146	0.690889
ENSMUSG00000018543.8	15.7673	0.473155	0.476596	0.992781	0.320817	0.734526
ENSMUSG00000018547.8	3869.16	-0.0135347	0.0560815	-0.24134	0.809292	0.957144
ENSMUSG00000018548.15	10010.1	-0.0447055	0.05068	-0.882113	0.377716	0.774981
ENSMUSG00000018554.13	117.467	-0.283485	0.181789	-1.55941	0.118899	0.482688
ENSMUSG00000018559.16	841.795	0.175473	0.0890078	1.97144	0.0486739	0.312413
ENSMUSG00000018565.17	602.338	0.272283	0.105658	2.57701	0.00996588	0.132083
ENSMUSG00000018566.14	196.515	0.0212995	0.166128	0.128211	0.897982	0.979139
ENSMUSG00000018567.14	1728.17	0.133267	0.0796112	1.67397	0.094136	0.433262
ENSMUSG00000018569.12	19.5862	-2.43174	0.526105	-4.62216	3.8e-06	0.000592327
ENSMUSG00000018570.17	11.4087	0.397929	0.54892	0.724931	0.468494	0.828001
ENSMUSG00000018572.10	807.028	0.0196614	0.0908329	0.216457	0.828631	0.961372
ENSMUSG00000018574.14	893.368	0.161336	0.0891829	1.80904	0.070444	0.376501
ENSMUSG00000018581.15	824.698	-0.305151	0.149007	-2.04789	0.0405703	0.28378
ENSMUSG00000018583.5	1866.81	0.119668	0.0643598	1.85935	0.062977	0.356049
ENSMUSG00000018585.9	144.835	0.560349	0.197724	2.834	0.00459693	0.0833102
ENSMUSG00000018589.8	51.4757	-0.00830944	0.30924	-0.0268705	0.978563	0.996237
ENSMUSG00000018593.13	18333.2	0.0939188	0.11007	0.853268	0.393511	0.786626
ENSMUSG00000018595.6	4.20474	-0.149655	0.970775	-0.154161	0.877483	0.974797
ENSMUSG00000018599.5	320.107	0.280509	0.129465	2.16668	0.0302591	0.242642
ENSMUSG00000018604.18	122.861	-0.173972	0.183079	-0.950255	0.341983	0.75028
ENSMUSG00000018620.3	5.73572	0.186447	0.867946	0.214814	0.829912	0.962124
ENSMUSG00000018623.9	0.107836	-0.697207	4.05588	-0.1719	0.863516
ENSMUSG00000018634.10	2305.4	0.194023	0.14137	1.37244	0.169926	0.567864
ENSMUSG00000018648.15	352.339	0.092508	0.177134	0.52225	0.601497	0.887826
ENSMUSG00000018651.14	726.827	0.153351	0.0803007	1.90971	0.0561701	0.336457
ENSMUSG00000018654.17	86.6219	0.116506	0.242746	0.47995	0.631263	0.899317
ENSMUSG00000018656.5	45.2048	-0.12898	0.353012	-0.365369	0.714836	0.928188
ENSMUSG00000018659.12	755.79	0.206692	0.0909284	2.27313	0.0230184	0.207758
ENSMUSG00000018661.17	2182.52	0.144603	0.0953383	1.51673	0.129334	0.502985
ENSMUSG00000018666.13	2022.53	-0.0120343	0.0885806	-0.135858	0.891934	0.977883
ENSMUSG00000018669.14	728.054	0.0339641	0.096059	0.353575	0.723658	0.930235
ENSMUSG00000018672.15	82.3838	0.048987	0.221267	0.221393	0.824786	0.96087
ENSMUSG00000018677.9	1524.08	0.237611	0.0894981	2.65493	0.00793253	0.115409
ENSMUSG00000018678.13	1201.8	0.0375024	0.0768413	0.488049	0.625515	0.898242
ENSMUSG00000018697.14	740.759	-0.159086	0.0924299	-1.72115	0.0852236	0.413201
ENSMUSG00000018698.15	2822.96	-0.00242592	0.117041	-0.020727	0.983463	0.99726
ENSMUSG00000018707.13	21341	0.000405073	0.0814551	0.00497296	0.996032	0.999319
ENSMUSG00000018727.19	210.307	0.32954	0.197461	1.66889	0.0951396	0.43578
ENSMUSG00000018733.10	317.983	0.0909174	0.115648	0.786157	0.431776	0.808466
ENSMUSG00000018736.14	1951.6	0.0642232	0.0667208	0.962566	0.335765	0.745993
ENSMUSG00000018740.14	317.203	-0.0388198	0.118387	-0.327906	0.742983	0.938049
ENSMUSG00000018750.14	6984.89	-0.13261	0.0594309	-2.23134	0.0256586	0.22122
ENSMUSG00000018752.19	27.859	-0.115933	0.394017	-0.294233	0.76858	0.945512
ENSMUSG00000018761.14	869.478	0.182484	0.0902855	2.02119	0.0432603	0.292923
ENSMUSG00000018765.5	4010.66	0.177348	0.0720535	2.46133	0.0138422	0.15828
ENSMUSG00000018770.9	2169.87	0.215983	0.100763	2.14347	0.0320752	0.250308
ENSMUSG00000018774.13	221.468	-0.0906446	0.228608	-0.396506	0.691731	0.91983
ENSMUSG00000018776.10	13.7315	-0.181234	0.614621	-0.294871	0.768093	0.945512
ENSMUSG00000018796.13	1426.69	0.012516	0.0832978	0.150257	0.880562	0.975161
ENSMUSG00000018800.14	1574.46	-0.255609	0.092957	-2.74975	0.00596402	0.0965572
ENSMUSG00000018809.2	300.278	-0.0170623	0.112817	-0.151239	0.879787	0.975072
ENSMUSG00000018819.10	97.8002	-0.425427	0.227579	-1.86936	0.0615729	0.351935
ENSMUSG00000018820.13	3118.08	0.053054	0.0628055	0.844734	0.398259	0.78898
ENSMUSG00000018821.3	199.662	0.0289849	0.163198	0.177605	0.859033	0.969955
ENSMUSG00000018822.7	43.2171	0.211798	0.475112	0.445786	0.655752	0.908473
ENSMUSG00000018830.10	524.123	-0.609691	0.140372	-4.34339	1.4e-05	0.00165746
ENSMUSG00000018841.17	797.76	0.0648859	0.0853513	0.760222	0.447122	0.817512
ENSMUSG00000018844.6	104.514	0.190768	0.205619	0.927777	0.353524	0.75936
ENSMUSG00000018845.14	32.7527	0.602041	0.354098	1.70021	0.0890912	0.421422
ENSMUSG00000018846.8	2009.86	-0.305383	0.0945175	-3.23096	0.00123375	0.0366651
ENSMUSG00000018848.4	1158.83	-0.0202379	0.092414	-0.218992	0.826656	0.961125
ENSMUSG00000018849.6	1686.03	-0.0420581	0.0943415	-0.445807	0.655737	0.908473
ENSMUSG00000018858.15	812.637	0.23313	0.0976985	2.38622	0.0170224	0.176236
ENSMUSG00000018861.8	1031.64	0.270949	0.109677	2.47042	0.0134956	0.156326
ENSMUSG00000018862.11	2.41751	-1.63611	1.41741	-1.15429	0.248379	0.667793
ENSMUSG00000018865.9	5651.52	0.314865	0.0750499	4.19541	2.72e-05	0.00275431
ENSMUSG00000018868.4	0.66436	-1.96628	2.56626	-0.766206	0.443554
ENSMUSG00000018882.12	871.544	0.0920129	0.0881872	1.04338	0.296772	0.712706
ENSMUSG00000018893.15	13.5727	0.272028	0.519595	0.523538	0.6006	0.887584
ENSMUSG00000018899.16	109.823	-0.245617	0.218666	-1.12325	0.26133	0.681161
ENSMUSG00000018900.7	439.17	0.194717	0.10876	1.79034	0.073399	0.384459
ENSMUSG00000018906.14	320.158	-0.113144	0.116622	-0.970173	0.33196	0.743003
ENSMUSG00000018907.10	1.23142	-3.99392	2.05118	-1.94714	0.0515183
ENSMUSG00000018909.15	11416.6	0.0107974	0.0468315	0.230558	0.817658	0.959633
ENSMUSG00000018916.5	0.181588	1.78761	4.08046	0.438092	0.66132
ENSMUSG00000018919.10	4.19893	-3.95324	1.41496	-2.79389	0.00520789	0.0895397
ENSMUSG00000018920.11	66.6051	-0.0841528	0.246356	-0.34159	0.732659	0.933641
ENSMUSG00000018921.11	847.658	0.138372	0.0787037	1.75814	0.078723	0.397976
ENSMUSG00000018923.13	103.845	-0.103945	0.232875	-0.446355	0.655341	0.90823
ENSMUSG00000018924.6	1.15632	-0.388619	1.85916	-0.209029	0.834426
ENSMUSG00000018925.3	6.5735	-0.81634	0.875322	-0.932618	0.351017	0.757523
ENSMUSG00000018927.3	56.4478	-1.20061	0.382805	-3.13634	0.00171068	0.04496
ENSMUSG00000018930.3	5.17885	-0.624436	0.85526	-0.730112	0.465322	0.826543
ENSMUSG00000018931.3	802.211	0.0756499	0.098097	0.771174	0.440604	0.813585
ENSMUSG00000018932.9	412.202	0.202692	0.140083	1.44694	0.147912	0.533559
ENSMUSG00000018965.11	32419.8	0.0387493	0.0725012	0.534465	0.59302	0.883833
ENSMUSG00000018973.2	0.181588	1.78761	4.08046	0.438092	0.66132
ENSMUSG00000018974.7	2397.63	-0.00479539	0.0572686	-0.0837351	0.933267	0.986774
ENSMUSG00000018983.9	13.9421	-0.910823	0.531029	-1.7152	0.0863078	0.415754
ENSMUSG00000018986.10	26.12	0.174517	0.37793	0.46177	0.644246	0.903533
ENSMUSG00000018995.12	229.02	0.189029	0.136288	1.38698	0.165447	0.561624
ENSMUSG00000018999.14	1099.57	0.0271712	0.080311	0.338324	0.735119	0.934573
ENSMUSG00000019027.8	52.5351	-0.347514	0.385144	-0.902295	0.3669	0.769501
ENSMUSG00000019039.14	1541.11	0.284256	0.117492	2.41937	0.0155473	0.167063
ENSMUSG00000019054.13	1347.3	0.199015	0.0710748	2.80008	0.00510905	0.0887353
ENSMUSG00000019055.15	611.517	0.103447	0.114355	0.904615	0.365669	0.769167
ENSMUSG00000019066.13	477.873	-0.163177	0.121713	-1.34067	0.180028	0.582219
ENSMUSG00000019080.8	87.988	0.199399	0.2116	0.942338	0.346019	0.753949
ENSMUSG00000019082.18	7123.41	0.151683	0.0855158	1.77374	0.076106	0.390383
ENSMUSG00000019087.13	7684.31	0.203819	0.0593159	3.43616	0.000590023	0.0230825
ENSMUSG00000019088.14	70.6738	-0.0266839	0.225326	-0.118424	0.905732	0.980822
ENSMUSG00000019102.10	43.8492	-0.210619	0.308514	-0.68269	0.494803	0.839852
[truncated: 35,817 more rows]

## Sheet: DE_84Q+IGF1_15Q
	baseMean	log2FoldChange	lfcSE	stat	pvalue	padj
ENSMUSG00000000001.4	859.389	-0.0223995	0.0831369	-0.269429	0.787599	0.950074
ENSMUSG00000000028.15	79.2279	0.262519	0.213082	1.23201	0.217946	0.641236
ENSMUSG00000000031.16	42.7011	-0.739729	0.409627	-1.80586	0.0709402	0.399655
ENSMUSG00000000037.17	19.5227	-0.814456	0.431874	-1.88586	0.0593132	0.368611
ENSMUSG00000000049.11	4.59099	-0.740084	0.913689	-0.809996	0.417943	0.803186
ENSMUSG00000000056.7	2188.46	0.0222162	0.0910888	0.243896	0.807312	0.956475
ENSMUSG00000000058.6	146.899	-0.198734	0.17922	-1.10888	0.26748	0.69364
ENSMUSG00000000078.7	1115.87	0.0791048	0.0986105	0.802195	0.42244	0.804173
ENSMUSG00000000085.16	1712.34	-0.00146963	0.071026	-0.0206915	0.983492	0.995736
ENSMUSG00000000088.7	1253.13	0.20792	0.0918991	2.26248	0.0236677	0.233681
ENSMUSG00000000093.6	121.601	-0.135678	0.189047	-0.717696	0.472945	0.834111
ENSMUSG00000000094.12	4.70388	-1.46745	0.953053	-1.53974	0.123625	0.509428
ENSMUSG00000000120.6	251.119	-0.0949214	0.237213	-0.400152	0.689044	0.921131
ENSMUSG00000000125.5	698.461	0.153534	0.0933623	1.64449	0.100074	0.465168
ENSMUSG00000000126.11	24.3403	-1.04243	0.43243	-2.41064	0.0159244	0.187391
ENSMUSG00000000127.15	518.566	-0.276665	0.12506	-2.21225	0.0269491	0.249076
ENSMUSG00000000131.15	3630.32	0.00792976	0.0670279	0.118305	0.905826	0.97953
ENSMUSG00000000134.17	1907.2	-0.0244402	0.0674097	-0.362563	0.716931	0.928517
ENSMUSG00000000142.15	866.641	-0.0857614	0.0936652	-0.915616	0.359868	0.767013
ENSMUSG00000000148.17	788.251	0.0671948	0.0930583	0.722072	0.470251	0.832877
ENSMUSG00000000149.10	2086.59	0.0535245	0.0799828	0.6692	0.503368	0.848075
ENSMUSG00000000154.16	15.4319	-0.552057	0.490164	-1.12627	0.260051	0.685731
ENSMUSG00000000157.16	4.00173	-0.696432	1.0484	-0.664283	0.506509	0.850203
ENSMUSG00000000159.16	5.61386	-2.04628	0.994934	-2.0567	0.0397155	0.301358
ENSMUSG00000000167.14	22.3084	0.0516866	0.473654	0.109123	0.913105	0.981658
ENSMUSG00000000168.9	2294.52	0.100574	0.0677231	1.48508	0.137524	0.532252
ENSMUSG00000000171.5	1320.83	0.145135	0.0804524	1.80398	0.0712344	0.399892
ENSMUSG00000000182.9	47.1072	0.197442	0.310809	0.635252	0.525264	0.858496
ENSMUSG00000000183.6	0.250236	-1.8875	3.79669	-0.497145	0.619087
ENSMUSG00000000184.12	281.267	-0.676535	0.170146	-3.9762	7.00261e-05	0.00527162
ENSMUSG00000000194.13	1834.51	0.176718	0.0724098	2.44053	0.0146657	0.179754
ENSMUSG00000000197.8	3475.37	-0.167868	0.0858343	-1.95572	0.050498	0.341384
ENSMUSG00000000202.9	902.922	0.165088	0.0982322	1.68059	0.0928416	0.44944
ENSMUSG00000000204.16	10.8875	-3.73071	0.983244	-3.79429	0.000148066	0.00903697
ENSMUSG00000000214.11	286.902	0.0207484	0.369856	0.0560987	0.955263	0.991316
ENSMUSG00000000215.11	0.700036	-0.433165	2.91176	-0.148764	0.88174
ENSMUSG00000000216.8	62.6836	0.24938	0.256179	0.973459	0.330325	0.746556
ENSMUSG00000000223.13	1197.91	0.0729058	0.0768187	0.949064	0.342588	0.754687
ENSMUSG00000000244.17	6.90669	-0.0542842	0.76145	-0.0712906	0.943167	0.988273
ENSMUSG00000000247.11	5.14128	0.859218	1.02142	0.841196	0.400238	0.792556
ENSMUSG00000000248.16	0.109769	0	4.08046	0	1
ENSMUSG00000000253.13	516.966	0.387468	0.0939878	4.12253	3.74727e-05	0.00342624
ENSMUSG00000000263.15	53.4468	-0.585265	0.76988	-0.760204	0.447133	0.820094
ENSMUSG00000000266.11	1269.28	-0.0513461	0.0686334	-0.748121	0.454387	0.823062
ENSMUSG00000000275.16	331.395	-0.034587	0.134955	-0.256285	0.797731	0.953903
ENSMUSG00000000276.11	3159.71	-0.0252922	0.0529244	-0.477893	0.632726	0.901187
ENSMUSG00000000278.10	417.273	0.066347	0.110932	0.598089	0.549781	0.867592
ENSMUSG00000000282.12	1177.27	-0.178187	0.0996179	-1.7887	0.0736624	0.406603
ENSMUSG00000000290.13	210.689	-0.0868083	0.232179	-0.373885	0.70849	0.92618
ENSMUSG00000000295.13	75.8184	-0.0597317	0.221466	-0.269711	0.787383	0.950074
ENSMUSG00000000296.8	93.1382	-0.0948163	0.219121	-0.432712	0.665224	0.912155
ENSMUSG00000000301.16	43.0332	0.27498	0.303918	0.904783	0.36558	0.771303
ENSMUSG00000000303.12	407.818	-0.630563	0.156575	-4.02722	5.64414e-05	0.00464454
ENSMUSG00000000305.12	928.389	-0.155995	0.0894056	-1.7448	0.0810195	0.4223
ENSMUSG00000000308.14	3742.97	0.148994	0.0609695	2.44374	0.0145358	0.178806
ENSMUSG00000000317.11	104.555	0.246892	0.194093	1.27203	0.203363	0.624188
ENSMUSG00000000318.16	35.9125	-0.608228	0.40712	-1.49398	0.135182	0.528944
ENSMUSG00000000320.10	33.9925	-0.561719	0.323786	-1.73485	0.0827678	0.427488
ENSMUSG00000000325.16	1835.13	0.0911513	0.0813414	1.1206	0.262458	0.688082
ENSMUSG00000000326.13	1637.23	0.171676	0.087586	1.96008	0.0499863	0.339695
ENSMUSG00000000339.14	784.336	0.176427	0.0967801	1.82297	0.0683082	0.392797
ENSMUSG00000000340.10	530.692	-0.0624075	0.0945671	-0.659928	0.5093	0.851713
ENSMUSG00000000346.9	3179.73	0.0878631	0.0628019	1.39905	0.161797	0.570928
ENSMUSG00000000355.13	453.969	0.0669529	0.114914	0.582635	0.560139	0.871459
ENSMUSG00000000359.3	16.3913	-0.385659	0.456931	-0.84402	0.398658	0.791754
ENSMUSG00000000365.9	33.7423	0.0771755	0.331431	0.232855	0.815874	0.959193
ENSMUSG00000000374.8	3483.89	0.050187	0.0591679	0.848213	0.396319	0.790316
ENSMUSG00000000378.15	979.551	0.149275	0.0833068	1.79187	0.0731533	0.40476
ENSMUSG00000000381.10	0.117717	-0.377846	4.07644	-0.0926902	0.92615
ENSMUSG00000000384.15	1229.13	0.0588465	0.0936991	0.628037	0.52998	0.860253
ENSMUSG00000000385.8	39.8287	-1.3458	0.3014	-4.46514	8.00153e-06	0.000999731
ENSMUSG00000000386.16	25.1151	-0.537156	0.394936	-1.36011	0.173795	0.586645
ENSMUSG00000000392.17	30.277	-1.66405	0.43192	-3.85268	0.000116832	0.00758207
ENSMUSG00000000394.15	2.07447	-4.7771	1.61763	-2.95315	0.00314545
ENSMUSG00000000399.10	1650.37	0.119212	0.0750322	1.58881	0.112102	0.488813
ENSMUSG00000000402.2	6.58408	-1.81817	0.849473	-2.14035	0.0323267	0.273562
ENSMUSG00000000409.14	9.90872	-0.148109	0.597971	-0.247685	0.804378	0.955617
ENSMUSG00000000411.7	7.39997	0.523272	0.743312	0.703974	0.481449	0.837425
ENSMUSG00000000416.16	2471.62	0.101883	0.0657864	1.54869	0.121456	0.505397
ENSMUSG00000000420.15	1610.21	-0.0839322	0.0620265	-1.35317	0.176003	0.589338
ENSMUSG00000000439.9	1007.3	-0.0513665	0.0924513	-0.555606	0.57848	0.880786
ENSMUSG00000000440.12	83.7465	0.126593	0.23302	0.543268	0.586945	0.883379
ENSMUSG00000000441.17	1456.12	0.0615137	0.0657475	0.935605	0.349476	0.760232
ENSMUSG00000000486.13	68.3437	-0.00726116	0.23386	-0.0310492	0.97523	0.994215
ENSMUSG00000000489.7	446.46	-0.37379	0.0985614	-3.79246	0.00014916	0.00905741
ENSMUSG00000000530.16	407.216	0.229963	0.114175	2.01413	0.043996	0.319629
ENSMUSG00000000531.5	157.76	0.125901	0.178323	0.70603	0.480169	0.836983
ENSMUSG00000000532.11	3072.82	0.0867179	0.062021	1.3982	0.162052	0.570928
ENSMUSG00000000538.18	10564.9	0.0796217	0.0736972	1.08039	0.279969	0.704487
ENSMUSG00000000544.14	7.72992	-5.8805	1.35118	-4.3521	1.34837e-05	0.001525
ENSMUSG00000000552.10	3304.6	0.0296033	0.114798	0.257873	0.796505	0.953079
ENSMUSG00000000555.8	82.4129	-0.143088	0.201683	-0.709471	0.478033	0.836183
ENSMUSG00000000560.9	505.217	-0.377943	0.0929954	-4.06411	4.82164e-05	0.00418413
ENSMUSG00000000561.14	578.085	0.0254697	0.105612	0.241163	0.809429	0.957435
ENSMUSG00000000562.5	9.55401	-0.0131871	0.601803	-0.0219126	0.982518	0.995536
ENSMUSG00000000563.17	4495.55	0.0541079	0.0630013	0.858838	0.39043	0.785622
ENSMUSG00000000567.5	1765.66	-0.264278	0.113605	-2.32628	0.0200037	0.212209
ENSMUSG00000000568.15	5575.7	-0.0632386	0.064363	-0.98253	0.325839	0.742756
ENSMUSG00000000579.14	1272.99	0.403382	0.105706	3.81608	0.000135587	0.00843068
ENSMUSG00000000581.8	480.058	0.255241	0.106638	2.39354	0.0166869	0.192096
ENSMUSG00000000594.7	2609.7	-0.0442526	0.0850542	-0.520287	0.602864	0.890764
ENSMUSG00000000600.15	1798.32	-0.0376811	0.0671846	-0.560858	0.574894	0.879647
ENSMUSG00000000605.9	4196.06	0.0572237	0.0549221	1.04191	0.297455	0.719672
ENSMUSG00000000617.14	0.478133	2.41074	2.80991	0.857943	0.390924
ENSMUSG00000000627.15	1975.6	0.131055	0.0755604	1.73445	0.0828391	0.427524
ENSMUSG00000000628.10	564.371	0.052251	0.13491	0.387303	0.698532	0.923152
ENSMUSG00000000631.20	6197.3	-0.0217328	0.0671738	-0.32353	0.746294	0.93846
ENSMUSG00000000632.13	5952.76	-0.0181342	0.0948656	-0.191157	0.848403	0.966836
ENSMUSG00000000673.9	22.1491	-0.640426	0.414274	-1.5459	0.122129	0.506491
ENSMUSG00000000682.7	35.0104	-0.658105	0.399564	-1.64706	0.0995459	0.464159
ENSMUSG00000000686.11	19.472	-0.110313	0.471591	-0.233916	0.81505	0.958834
ENSMUSG00000000690.5	4.17069	-2.68181	1.10345	-2.4304	0.0150824	0.182425
ENSMUSG00000000693.10	150.437	-0.143972	0.191967	-0.749986	0.453263	0.822925
ENSMUSG00000000706.16	23.1981	0.703519	0.421484	1.66915	0.095088	0.455293
ENSMUSG00000000708.14	3701.24	0.0276598	0.0563105	0.491201	0.623285	0.89849
ENSMUSG00000000711.3	4398.18	0.0826021	0.0584473	1.41328	0.157575	0.564704
ENSMUSG00000000724.10	0.749245	-2.97839	2.35015	-1.26732	0.205041
ENSMUSG00000000730.13	1.94817	1.52061	1.25984	1.20699	0.227438
ENSMUSG00000000731.15	3.68849	-0.828426	1.06384	-0.77871	0.43615	0.813021
ENSMUSG00000000732.9	458.46	-0.0105844	0.160741	-0.0658474	0.947499	0.989806
ENSMUSG00000000738.18	1985.02	0.221763	0.0666035	3.3296	0.000869705	0.0318323
ENSMUSG00000000739.14	6.31319	-1.41196	0.803443	-1.75738	0.0788527	0.419376
ENSMUSG00000000740.12	4228.88	0.145211	0.0776149	1.87091	0.061357	0.374294
ENSMUSG00000000743.9	1106.46	0.281128	0.0772439	3.63948	0.000273187	0.0140201
ENSMUSG00000000751.13	2416.62	0.0713699	0.0538598	1.32511	0.185136	0.601625
ENSMUSG00000000753.15	408.662	-0.418471	0.131081	-3.19246	0.00141066	0.0439477
ENSMUSG00000000759.14	1896.42	0.0511391	0.0563115	0.908146	0.363801	0.769863
ENSMUSG00000000766.18	6.83666	-1.08213	0.772092	-1.40156	0.161048	0.570058
ENSMUSG00000000776.13	706.336	-0.0175373	0.0876143	-0.200165	0.841352	0.965721
ENSMUSG00000000782.16	109.785	-0.230012	0.208226	-1.10463	0.269321	0.69485
ENSMUSG00000000787.12	14375.1	-0.276593	0.21863	-1.26512	0.205828	0.626755
ENSMUSG00000000791.9	33.703	0.964231	0.399618	2.41288	0.0158269	0.187069
ENSMUSG00000000792.2	141.695	-0.557141	0.224717	-2.4793	0.0131642	0.169811
ENSMUSG00000000794.9	372.196	-0.202294	0.12772	-1.58389	0.11322	0.490837
ENSMUSG00000000804.14	3367.34	-0.145364	0.0986053	-1.4742	0.140428	0.536187
ENSMUSG00000000805.18	3590.74	0.204087	0.0986438	2.06893	0.0385529	0.295688
ENSMUSG00000000811.13	123.239	-0.0778436	0.173427	-0.448855	0.653536	0.908275
ENSMUSG00000000817.10	3.03596	0.239417	1.08753	0.220148	0.825756	0.961813
ENSMUSG00000000823.16	3107.37	-0.0555647	0.113633	-0.488984	0.624853	0.899011
ENSMUSG00000000826.16	9842.62	0.0473681	0.04905	0.96571	0.334189	0.749257
ENSMUSG00000000827.18	1328.64	0.163028	0.0677155	2.40754	0.0160603	0.187963
ENSMUSG00000000838.17	2532.55	0.0335373	0.0735536	0.455956	0.648421	0.905965
ENSMUSG00000000861.15	497.341	0.0295012	0.115514	0.255391	0.798421	0.954032
ENSMUSG00000000869.12	491.559	0.0792007	0.112115	0.706425	0.479924	0.836983
ENSMUSG00000000876.11	335.92	-0.0930079	0.112736	-0.825008	0.409367	0.797203
ENSMUSG00000000881.12	3474.96	0.0190289	0.0537797	0.353831	0.723466	0.931274
ENSMUSG00000000884.17	81.7804	0.0695114	0.235087	0.295683	0.767472	0.945228
ENSMUSG00000000889.8	14.5733	0.0320026	1.51103	0.0211793	0.983103	0.995536
ENSMUSG00000000901.17	66.153	-0.25631	0.246103	-1.04148	0.297654	0.719672
ENSMUSG00000000902.13	1539.36	0.232345	0.0901972	2.57596	0.0099961	0.144925
ENSMUSG00000000903.3	4.30913	0.104791	0.955172	0.10971	0.91264	0.981517
ENSMUSG00000000915.15	4141.08	0.102341	0.055017	1.86017	0.062861	0.378775
ENSMUSG00000000916.15	608.754	0.0912157	0.0893321	1.02109	0.307214	0.728065
ENSMUSG00000000934.9	330.965	0.0587078	0.114936	0.510787	0.6095	0.893013
ENSMUSG00000000938.11	1.29871	-3.9822	1.85531	-2.14638	0.0318428
ENSMUSG00000000942.10	1.35836	-0.124837	1.62638	-0.0767577	0.938816
ENSMUSG00000000948.16	273.988	-0.616316	0.209295	-2.94472	0.00323248	0.0760749
ENSMUSG00000000957.11	577.539	-0.00281594	0.12154	-0.0231688	0.981516	0.995236
ENSMUSG00000000958.10	77.6559	0.0347465	0.23044	0.150783	0.880147	0.972729
ENSMUSG00000000959.7	1403.02	0.0938505	0.0682693	1.37471	0.169221	0.579819
ENSMUSG00000000976.13	1250.78	0.100434	0.0716442	1.40184	0.160963	0.570058
ENSMUSG00000000982.5	18.2771	-0.773809	0.589903	-1.31176	0.189603	0.607566
ENSMUSG00000000983.13	4.98549	-0.133352	0.91505	-0.145732	0.884133	0.973851
ENSMUSG00000001016.12	2446.84	0.0470262	0.0626091	0.751109	0.452587	0.822684
ENSMUSG00000001017.15	3661.24	0.0904944	0.0542331	1.66862	0.0951927	0.455534
ENSMUSG00000001018.15	1343.55	0.143433	0.0974077	1.4725	0.140885	0.537162
ENSMUSG00000001020.8	0.578029	-1.48179	2.61641	-0.566347	0.571158
ENSMUSG00000001021.13	1.91447	-0.947357	1.37892	-0.687026	0.492066
ENSMUSG00000001023.10	0.296384	1.34551	4.04667	0.332497	0.739514
ENSMUSG00000001025.8	85.929	-0.0156187	0.244766	-0.0638107	0.949121	0.989983
ENSMUSG00000001027.7	1.69554	-0.057166	1.36623	-0.0418423	0.966624
ENSMUSG00000001029.15	56.59	-0.0157755	0.274521	-0.0574656	0.954174	0.990992
ENSMUSG00000001034.17	1778.28	0.127185	0.0771289	1.64899	0.0991503	0.463128
ENSMUSG00000001036.17	5367.09	0.108719	0.0635863	1.70978	0.087306	0.436603
ENSMUSG00000001039.12	250.706	0.178397	0.121439	1.46903	0.141824	0.538379
ENSMUSG00000001052.15	3428.18	0.00108937	0.0578756	0.0188226	0.984983	0.995787
ENSMUSG00000001053.15	467.542	0.214542	0.141566	1.51549	0.129649	0.519205
ENSMUSG00000001054.9	824.392	0.247717	0.10365	2.38994	0.0168511	0.193556
ENSMUSG00000001056.3	282.865	0.249546	0.114013	2.18876	0.0286144	0.257002
ENSMUSG00000001062.18	1733.55	0.0947284	0.108734	0.871196	0.383647	0.781757
ENSMUSG00000001065.15	905.57	0.134363	0.0891234	1.50761	0.131656	0.523813
ENSMUSG00000001076.7	0.831891	-2.27677	2.32	-0.981366	0.326412
ENSMUSG00000001082.12	767.873	0.169811	0.0994689	1.70717	0.0877902	0.438106
ENSMUSG00000001089.14	5002.83	-0.0859946	0.0868712	-0.989909	0.322218	0.740649
ENSMUSG00000001095.5	0.335741	-0.776726	4.004	-0.193988	0.846186
ENSMUSG00000001098.15	709.971	0.241757	0.102064	2.36867	0.0178521	0.199916
ENSMUSG00000001100.10	2557.58	0.0771213	0.0590949	1.30504	0.191879	0.610091
ENSMUSG00000001103.7	188.705	-0.275918	0.150787	-1.82986	0.0672709	0.391025
ENSMUSG00000001105.15	695.03	0.171606	0.0907048	1.89192	0.058502	0.365948
ENSMUSG00000001119.7	476.823	-0.319953	0.130151	-2.45831	0.0139592	0.175236
ENSMUSG00000001120.15	2339.55	0.0996307	0.0741243	1.3441	0.178915	0.593025
ENSMUSG00000001123.15	154.439	-0.404188	0.178586	-2.26328	0.0236187	0.233474
ENSMUSG00000001127.12	4286	0.0908049	0.049606	1.83052	0.067172	0.390974
ENSMUSG00000001128.7	790.698	0.225089	0.0936807	2.40273	0.0162734	0.189171
ENSMUSG00000001131.11	40.3939	-0.484658	0.331424	-1.46235	0.143645	0.541942
ENSMUSG00000001134.9	74.3628	0.266428	0.224096	1.1889	0.234479	0.661418
ENSMUSG00000001138.13	2113.05	0.150628	0.0773759	1.9467	0.0515704	0.344379
ENSMUSG00000001143.13	1474.53	0.0706238	0.0775824	0.910307	0.362661	0.769249
ENSMUSG00000001150.7	2437.18	-0.0149168	0.0619657	-0.240726	0.809767	0.957435
ENSMUSG00000001151.10	3020.48	0.0203439	0.0659086	0.308668	0.757574	0.941268
ENSMUSG00000001155.13	2.80177	-2.66869	1.34876	-1.97862	0.0478583	0.331802
ENSMUSG00000001156.9	1136.67	-0.00205276	0.0935631	-0.0219398	0.982496	0.995536
ENSMUSG00000001157.13	920.614	0.0224453	0.0888793	0.252537	0.800626	0.95483
ENSMUSG00000001158.13	708.674	-0.0300826	0.114803	-0.262036	0.793294	0.951983
ENSMUSG00000001166.17	20.1297	0.0544672	0.543467	0.100222	0.920168	0.983608
ENSMUSG00000001168.16	0.380815	-0.150496	3.00256	-0.0501224	0.960025
ENSMUSG00000001173.15	2403.82	-0.0134856	0.0737958	-0.182743	0.855	0.967734
ENSMUSG00000001175.16	46927.2	0.132103	0.0602738	2.19172	0.0284	0.25581
ENSMUSG00000001211.15	10576.2	0.0185004	0.0511495	0.361693	0.717582	0.928955
ENSMUSG00000001225.12	5.27242	-3.66976	1.07597	-3.41066	0.000648064	0.0261682
ENSMUSG00000001227.12	2258.2	0.11766	0.0841403	1.39838	0.162	0.570928
ENSMUSG00000001228.14	41.6672	-0.912171	0.336754	-2.70872	0.00675431	0.114968
ENSMUSG00000001229.9	2336.25	0.198767	0.0754608	2.63405	0.00843735	0.131172
ENSMUSG00000001240.13	210.424	0.225219	0.144513	1.55847	0.119121	0.501705
ENSMUSG00000001247.16	132.328	-0.316614	0.201119	-1.57426	0.115427	0.494413
ENSMUSG00000001248.15	3205.35	0.131021	0.0681573	1.92233	0.0545642	0.354705
ENSMUSG00000001249.14	214.313	0.151145	0.156392	0.966446	0.333821	0.7491
ENSMUSG00000001260.10	315.462	0.048997	0.142136	0.344719	0.730306	0.932928
ENSMUSG00000001270.9	50942.5	0.118551	0.123423	0.960526	0.336791	0.751046
ENSMUSG00000001280.13	1757.32	-0.214899	0.0907403	-2.36828	0.0178708	0.199939
ENSMUSG00000001281.10	162.768	0.126301	0.176097	0.717222	0.473237	0.834471
ENSMUSG00000001285.12	752.431	0.06001	0.0942807	0.636503	0.524449	0.858221
ENSMUSG00000001288.15	571.985	-0.137916	0.0916017	-1.5056	0.13217	0.524301
ENSMUSG00000001289.12	1834.18	0.061408	0.107484	0.57132	0.567783	0.875297
ENSMUSG00000001300.16	1000.74	-0.00150982	0.0797368	-0.0189351	0.984893	0.995787
ENSMUSG00000001305.5	250.41	-0.16525	0.129305	-1.27798	0.201256	0.62212
ENSMUSG00000001313.12	960.383	0.249345	0.108476	2.29861	0.0215269	0.221695
ENSMUSG00000001323.17	998.608	-0.0316887	0.0873771	-0.362666	0.716855	0.928468
ENSMUSG00000001333.9	12.6662	0.0397709	0.626685	0.0634623	0.949398	0.990063
ENSMUSG00000001334.9	4973.37	0.057379	0.0702652	0.816606	0.414153	0.799624
ENSMUSG00000001348.15	7.46396	-1.45051	0.792726	-1.82977	0.0672841	0.391025
ENSMUSG00000001349.5	12.8464	-1.0241	0.589688	-1.73669	0.0824423	0.426559
ENSMUSG00000001366.14	2634.8	0.0491724	0.0656749	0.748724	0.454023	0.822925
ENSMUSG00000001376.17	1685.67	0.0633875	0.0626221	1.01222	0.311431	0.730964
ENSMUSG00000001380.7	1605.36	0.17782	0.0878374	2.02442	0.0429272	0.315681
ENSMUSG00000001383.9	2072.07	0.22221	0.100258	2.21637	0.0266659	0.247609
ENSMUSG00000001403.13	13.5881	-1.71104	0.631488	-2.70954	0.0067377	0.114968
ENSMUSG00000001415.10	3727.67	0.0450958	0.0693	0.650733	0.515219	0.854326
ENSMUSG00000001416.13	2545.05	0.176402	0.0677617	2.60327	0.00923395	0.138591
ENSMUSG00000001418.13	766.011	0.108613	0.0802233	1.35388	0.175775	0.589059
ENSMUSG00000001419.17	8865.65	0.0147413	0.0803964	0.183357	0.854518	0.967494
ENSMUSG00000001420.13	43.9362	0.0793072	0.282163	0.281068	0.778658	0.948641
ENSMUSG00000001424.14	2358.58	0.12821	0.0700718	1.8297	0.0672955	0.391025
ENSMUSG00000001435.15	4922.23	0.130002	0.113856	1.14181	0.253532	0.678839
ENSMUSG00000001436.15	561.798	-0.105308	0.099104	-1.0626	0.287962	0.710055
ENSMUSG00000001440.5	5773.36	-0.0188326	0.0501894	-0.37523	0.70749	0.925733
ENSMUSG00000001441.13	5138.65	0.0849228	0.0555057	1.52998	0.126021	0.513664
ENSMUSG00000001444.2	3.04832	-0.102625	0.998498	-0.10278	0.918138	0.983394
ENSMUSG00000001445.10	830.135	0.205597	0.111097	1.85061	0.0642256	0.382596
ENSMUSG00000001467.5	992.267	-0.267568	0.102408	-2.61276	0.00898143	0.135912
ENSMUSG00000001472.17	18065	0.0445639	0.056628	0.786959	0.431306	0.810541
ENSMUSG00000001473.7	215.949	0.0512858	0.133212	0.384993	0.700243	0.924143
ENSMUSG00000001482.15	2325.39	0.171055	0.0681188	2.51113	0.0120347	0.160674
ENSMUSG00000001493.9	23.3429	0.370849	0.406745	0.911747	0.361902	0.76857
ENSMUSG00000001494.6	55.4443	-0.5712	0.314408	-1.81675	0.0692555	0.395102
ENSMUSG00000001496.15	0.117717	-0.377846	4.07644	-0.0926902	0.92615
ENSMUSG00000001497.18	1.81933	-1.07061	1.42062	-0.753618	0.451079
ENSMUSG00000001504.10	249.062	0.1589	0.132269	1.20134	0.229621	0.655912
ENSMUSG00000001506.10	518.875	-1.06233	0.132844	-7.99679	1.27708e-15	1.38528e-12
ENSMUSG00000001507.16	2702.69	-0.0428327	0.08936	-0.479328	0.631705	0.90105
ENSMUSG00000001508.15	15.0938	-0.866848	0.501562	-1.7283	0.0839349	0.430124
ENSMUSG00000001510.8	20.9396	0.200107	0.413105	0.484397	0.628104	0.899866
ENSMUSG00000001517.14	42.7876	-0.376977	0.275701	-1.36734	0.171519	0.583981
ENSMUSG00000001518.12	1909.71	0.147351	0.0797321	1.84808	0.0645904	0.383616
ENSMUSG00000001520.12	787.844	0.0540917	0.10535	0.51345	0.607637	0.892406
ENSMUSG00000001521.12	1598.21	0.0530814	0.0937035	0.566482	0.571066	0.877352
ENSMUSG00000001524.14	327.019	0.231231	0.134978	1.7131	0.0866945	0.43611
ENSMUSG00000001525.10	4798.9	0.0469475	0.0716591	0.655151	0.512371	0.853379
ENSMUSG00000001542.7	569.452	0.0857108	0.103069	0.831583	0.405645	0.795339
ENSMUSG00000001552.14	6572.99	0.231887	0.129627	1.78888	0.0736349	0.406576
ENSMUSG00000001555.10	205.955	0.204561	0.150433	1.35981	0.173889	0.586776
ENSMUSG00000001558.5	13.3198	-0.261438	0.59531	-0.439164	0.660543	0.910642
ENSMUSG00000001566.9	0.358072	-2.42438	3.29948	-0.734777	0.462475
ENSMUSG00000001569.10	1191.07	0.037065	0.0760451	0.487407	0.62597	0.899247
ENSMUSG00000001576.15	3650.6	0.0488436	0.0757388	0.644895	0.518995	0.855752
ENSMUSG00000001583.13	7.34821	-0.727506	0.731124	-0.995051	0.319711	0.738619
ENSMUSG00000001588.12	9.95051	-1.08992	0.685242	-1.59056	0.111708	0.488421
ENSMUSG00000001604.14	33.2678	-1.11377	0.39998	-2.78456	0.00535997	0.101381
ENSMUSG00000001627.12	385.628	0.139267	0.148093	0.940406	0.347009	0.758058
ENSMUSG00000001630.13	940.301	0.0636441	0.0792559	0.80302	0.421963	0.803778
ENSMUSG00000001632.16	3226.79	0.0413962	0.0712275	0.581183	0.561117	0.871925
ENSMUSG00000001642.18	580.964	0.0710587	0.0850436	0.835556	0.403405	0.793991
ENSMUSG00000001655.6	0.355268	2.48271	3.42857	0.724124	0.46899
ENSMUSG00000001656.3	0.376741	-1.2736	3.90816	-0.325882	0.744514
ENSMUSG00000001657.7	1.7466	-1.73661	1.63908	-1.05951	0.28937
ENSMUSG00000001661.5	4.96488	0.152502	0.838135	0.181954	0.855619	0.968022
ENSMUSG00000001663.10	371.917	0.0501456	0.116292	0.431204	0.66632	0.912647
ENSMUSG00000001665.11	49.4666	-0.0103796	0.266992	-0.038876	0.968989	0.993159
ENSMUSG00000001666.8	340.393	0.120953	0.138331	0.874379	0.381912	0.780579
ENSMUSG00000001670.13	5.32706	-4.23249	1.29225	-3.27529	0.00105552	0.0365457
ENSMUSG00000001672.14	7.67286	-1.5824	0.852837	-1.85546	0.0635308	0.380547
ENSMUSG00000001674.11	675.131	0.00372374	0.0855447	0.0435298	0.965279	0.992276
ENSMUSG00000001687.15	5486.39	0.0885271	0.0729524	1.21349	0.224942	0.650661
ENSMUSG00000001700.10	385.212	0.0864033	0.128159	0.674189	0.500191	0.846802
ENSMUSG00000001707.8	228.11	0.0889768	0.128892	0.690322	0.489991	0.841527
ENSMUSG00000001729.14	4128	0.180063	0.0697393	2.58195	0.0098243	0.143849
ENSMUSG00000001739.14	14.8027	-2.8361	0.615323	-4.60912	4.04382e-06	0.000577854
ENSMUSG00000001741.12	5294.34	0.0591317	0.0620054	0.953654	0.340259	0.752825
ENSMUSG00000001750.16	392.1	0.0304485	0.11255	0.270534	0.786749	0.950049
ENSMUSG00000001751.9	342.137	0.132793	0.116011	1.14466	0.252352	0.678319
ENSMUSG00000001755.12	624.45	0.236323	0.110314	2.14228	0.0321713	0.272537
ENSMUSG00000001761.7	637.84	0.0335048	0.0917883	0.365022	0.715095	0.927796
ENSMUSG00000001763.14	698.651	0.0885539	0.111176	0.796519	0.425731	0.806576
ENSMUSG00000001767.5	618.592	-0.132691	0.105903	-1.25295	0.210222	0.632309
ENSMUSG00000001768.16	746.84	-0.0191556	0.0911031	-0.210263	0.833462	0.964301
ENSMUSG00000001773.14	291.912	0.244056	0.17564	1.38952	0.164674	0.574444
ENSMUSG00000001774.8	1581.53	0.225065	0.0673939	3.33954	0.00083916	0.0310958
ENSMUSG00000001783.3	2440.48	0.100116	0.0709914	1.41025	0.158465	0.565714
ENSMUSG00000001785.13	551.808	-0.0238063	0.0959638	-0.248076	0.804076	0.955543
ENSMUSG00000001786.14	1119.38	-0.00596203	0.0954134	-0.0624863	0.950176	0.990347
ENSMUSG00000001794.13	3082.16	0.159703	0.0775908	2.05827	0.0395646	0.300912
ENSMUSG00000001802.16	2839.15	0.142803	0.0959201	1.48877	0.136548	0.5311
ENSMUSG00000001804.9	0.117717	-0.377846	4.07644	-0.0926902	0.92615
ENSMUSG00000001815.15	12.7671	-0.450353	0.727325	-0.619191	0.535791	0.862499
ENSMUSG00000001819.4	0.741297	-2.64104	2.42785	-1.08781	0.27668
ENSMUSG00000001827.12	70.5625	-4.80154	2.01625	-2.38142
ENSMUSG00000001829.17	1527	0.170407	0.0826084	2.06283	0.0391285	0.298518
ENSMUSG00000001833.17	7738.88	-0.03597	0.058272	-0.617278	0.537052	0.862823
ENSMUSG00000001844.10	710.944	0.170567	0.0897204	1.9011	0.0572894	0.362628
ENSMUSG00000001847.14	7327.29	0.162507	0.0848433	1.91538	0.0554443	0.357988
ENSMUSG00000001855.15	2111.56	-0.0338463	0.080072	-0.422698	0.672515	0.914922
ENSMUSG00000001864.13	207.016	0.0323713	0.158132	0.20471	0.837798	0.965091
ENSMUSG00000001865.2	1.49242	-3.15293	1.77834	-1.77297	0.0762342
ENSMUSG00000001870.16	99.9802	-0.316553	0.204001	-1.55172	0.120729	0.504656
ENSMUSG00000001891.16	1168.73	0.134336	0.0859018	1.56383	0.117858	0.500099
ENSMUSG00000001901.15	50.4715	-0.0801953	0.316927	-0.25304	0.800237	0.954712
ENSMUSG00000001909.16	1968.55	0.0698575	0.073223	0.954037	0.340065	0.752698
ENSMUSG00000001910.5	4687.95	0.0957692	0.0762803	1.25549	0.209301	0.631368
ENSMUSG00000001911.16	17645	-0.0515877	0.0497458	-1.03703	0.299724	0.721975
ENSMUSG00000001918.17	74.8875	-0.657812	0.25035	-2.62757	0.00859972	0.132573
ENSMUSG00000001924.15	11586.9	0.132211	0.048966	2.70005	0.00693285	0.117005
ENSMUSG00000001930.17	1149.95	-0.169026	0.166838	-1.01311	0.311007	0.730498
ENSMUSG00000001942.8	432.18	-0.0128107	0.101519	-0.12619	0.899582	0.978268
ENSMUSG00000001943.8	71.549	-0.0238386	0.227159	-0.104943	0.916421	0.983075
ENSMUSG00000001946.14	342.48	0.131611	0.124659	1.05577	0.291074	0.713088
ENSMUSG00000001948.10	18.3257	-0.833729	0.473117	-1.7622	0.0780348	0.417893
ENSMUSG00000001962.8	872.907	0.125261	0.0909505	1.37725	0.168436	0.578687
ENSMUSG00000001964.14	949.812	0.104754	0.0985093	1.06339	0.287605	0.709544
ENSMUSG00000001983.7	406.51	0.0410267	0.122412	0.335153	0.737509	0.936319
ENSMUSG00000001985.9	3498.03	-0.0554212	0.0861177	-0.643552	0.519866	0.856108
ENSMUSG00000001986.16	3374.71	0.0777524	0.0524806	1.48155	0.138461	0.533854
ENSMUSG00000001988.9	49.7231	0.292137	0.273948	1.0664	0.286245	0.70877
ENSMUSG00000001995.9	2742.89	0.295033	0.0796421	3.70449	0.000211816	0.0116045
ENSMUSG00000001998.15	796.307	-0.0694555	0.103203	-0.672997	0.500949	0.847247
ENSMUSG00000001999.15	387.135	0.0579401	0.11379	0.509185	0.610623	0.893493
ENSMUSG00000002006.12	3038.92	0.0539977	0.0561197	0.962188	0.335955	0.750818
ENSMUSG00000002007.5	163.126	-0.169666	0.179947	-0.942865	0.34575	0.757144
ENSMUSG00000002010.17	4394.48	0.215731	0.0590246	3.65494	0.000257239	0.0135215
ENSMUSG00000002012.13	940.505	0.0149361	0.0816693	0.182884	0.854889	0.967734
ENSMUSG00000002014.12	770.876	0.0867661	0.0993557	0.873288	0.382506	0.781327
ENSMUSG00000002015.5	914.96	0.29004	0.0839329	3.45561	0.000549043	0.0232311
ENSMUSG00000002017.10	1331.57	0.118816	0.0673469	1.76423	0.0776928	0.417393
ENSMUSG00000002020.15	4239.84	0.152957	0.105268	1.45303	0.146217	0.546598
ENSMUSG00000002028.13	10425.9	-0.00710543	0.0969213	-0.0733113	0.941558	0.988022
ENSMUSG00000002031.13	1209.52	0.0324049	0.107038	0.302742	0.762086	0.943589
ENSMUSG00000002032.17	2840.75	0.119253	0.0982047	1.21433	0.22462	0.649974
ENSMUSG00000002033.14	4.84064	-0.220716	0.901046	-0.244955	0.806491	0.956186
ENSMUSG00000002043.17	111.325	0.17415	0.188867	0.922079	0.356488	0.764642
ENSMUSG00000002052.6	9376.36	-0.05656	0.0545623	-1.03661	0.299916	0.722079
ENSMUSG00000002055.9	783.777	-0.154841	0.153008	-1.01199	0.311545	0.731116
ENSMUSG00000002057.4	1.16307	-4.12611	2.11686	-1.94917	0.051275
ENSMUSG00000002058.13	303.557	0.199597	0.156618	1.27442	0.202516	0.623432
ENSMUSG00000002059.18	350.34	0.053897	0.130801	0.412052	0.680301	0.917962
ENSMUSG00000002064.10	673.139	0.0324149	0.083004	0.390522	0.696151	0.923085
ENSMUSG00000002068.16	216.291	-0.136954	0.144483	-0.947894	0.343183	0.754796
ENSMUSG00000002076.12	4.4784	-0.32209	0.919877	-0.350145	0.72623	0.931931
ENSMUSG00000002083.13	324.807	0.0229964	0.170518	0.134862	0.892721	0.975974
ENSMUSG00000002100.15	1161.02	-0.143061	0.14341	-0.997569	0.318489	0.737331
ENSMUSG00000002102.15	3097.49	0.0764624	0.0714773	1.06974	0.284735	0.707876
ENSMUSG00000002103.16	2180.88	-0.0727033	0.0685431	-1.06069	0.288829	0.711005
ENSMUSG00000002104.11	10.5127	-0.163049	0.553549	-0.294551	0.768337	0.945464
ENSMUSG00000002105.15	1597.75	0.0543085	0.0875127	0.620578	0.534877	0.861929
ENSMUSG00000002107.18	6207.51	-0.0979128	0.0792699	-1.23518	0.216763	0.640072
ENSMUSG00000002108.10	490.958	0.11118	0.113006	0.983846	0.325191	0.742406
ENSMUSG00000002109.14	550.17	-0.0660805	0.108927	-0.60665	0.544083	0.865464
ENSMUSG00000002111.8	54.4014	0.0698585	0.279886	0.249596	0.802899	0.955297
ENSMUSG00000002129.11	3204.92	0.0673973	0.0552812	1.21917	0.222779	0.647077
ENSMUSG00000002147.18	587.509	-0.219998	0.0959252	-2.29343	0.0218231	0.224066
ENSMUSG00000002190.13	577.15	0.0130469	0.103159	0.126474	0.899357	0.978268
ENSMUSG00000002204.9	127.703	0.0444758	0.196991	0.225776	0.821376	0.960243
ENSMUSG00000002205.16	604.959	0.0671069	0.0927041	0.723883	0.469138	0.832379
ENSMUSG00000002210.11	1420.22	0.0575451	0.0878565	0.65499	0.512474	0.853379
ENSMUSG00000002221.11	1824.55	0.0207948	0.0653705	0.318107	0.750404	0.939313
ENSMUSG00000002222.14	8888.1	0.0265859	0.0504885	0.526574	0.59849	0.888519
ENSMUSG00000002227.15	223.447	-0.306037	0.137994	-2.21776	0.0265712	0.247296
ENSMUSG00000002228.7	33.4861	-0.359008	0.305991	-1.17327	0.240689	0.666413
ENSMUSG00000002233.13	319.077	-0.204456	0.115933	-1.76357	0.0778046	0.4177
ENSMUSG00000002249.21	99.8368	-0.376165	0.187988	-2.00101	0.0453915	0.324427
ENSMUSG00000002250.16	1285.8	0.0677929	0.0831485	0.815323	0.414887	0.800135
ENSMUSG00000002257.8	45.088	0.0252263	0.27317	0.0923465	0.926423	0.984754
ENSMUSG00000002265.17	18978.1	-0.17665	0.101903	-1.73351	0.0830052	0.427589
ENSMUSG00000002266.17	141.165	-0.21838	0.180291	-1.21126	0.225794	0.651476
ENSMUSG00000002274.13	3648.18	0.136441	0.118039	1.1559	0.247722	0.6735
ENSMUSG00000002279.19	480.556	0.104485	0.119432	0.874845	0.381658	0.780579
ENSMUSG00000002280.11	985.186	0.14724	0.0818157	1.79965	0.0719154	0.401647
ENSMUSG00000002289.16	38.7246	-0.594963	0.3732	-1.59422	0.110886	0.486744
ENSMUSG00000002297.16	40.5447	-0.314755	0.313086	-1.00533	0.314738	0.733853
ENSMUSG00000002307.16	782.859	0.18358	0.0836924	2.1935	0.0282712	0.255458
ENSMUSG00000002308.16	161.957	0.0464001	0.144921	0.320176	0.748835	0.93915
ENSMUSG00000002319.16	854.08	0.202503	0.0889222	2.27731	0.0227679	0.229739
ENSMUSG00000002320.15	826.992	0.0145903	0.0809747	0.180184	0.857008	0.968526
ENSMUSG00000002324.8	1697.53	0.0157874	0.121175	0.130286	0.89634	0.977256
ENSMUSG00000002325.15	732.929	0.171121	0.178297	0.959752	0.33718	0.751061
ENSMUSG00000002326.6	191.911	-0.0128538	0.139862	-0.0919031	0.926775	0.984791
ENSMUSG00000002329.7	597.033	0.217199	0.107519	2.02009	0.0433738	0.317507
ENSMUSG00000002332.16	958.064	0.169682	0.0903001	1.87908	0.060233	0.371038
ENSMUSG00000002341.8	750.955	-0.306535	0.127569	-2.40288	0.0162664	0.189171
ENSMUSG00000002342.17	778.682	0.163253	0.0888582	1.83723	0.0661765	0.388592
ENSMUSG00000002343.11	530.616	0.219578	0.105221	2.08683	0.0369033	0.290626
ENSMUSG00000002345.18	703.963	0.218344	0.0905752	2.41064	0.0159247	0.187391
ENSMUSG00000002346.16	1286.14	0.120725	0.0712454	1.6945	0.09017	0.443491
ENSMUSG00000002365.10	682.675	-0.0119099	0.09436	-0.126218	0.89956	0.978268
ENSMUSG00000002372.9	2816.8	0.141819	0.0781528	1.81463	0.0695805	0.396104
ENSMUSG00000002379.7	298.116	0.270615	0.116969	2.31356	0.0206916	0.216367
ENSMUSG00000002384.2	5.23481	-0.399741	0.832719	-0.480042	0.631197	0.900959
ENSMUSG00000002393.14	411.792	0.404248	0.155156	2.60543	0.0091759	0.137893
ENSMUSG00000002395.14	1064.38	0.334798	0.0709453	4.71911	2.36879e-06	0.000389853
ENSMUSG00000002396.8	418.394	0.199044	0.137062	1.45222	0.146441	0.546666
ENSMUSG00000002409.18	1056.66	-0.000426063	0.139955	-0.00304429	0.997571	0.999246
ENSMUSG00000002413.15	4108.28	-0.0970856	0.0733753	-1.32314	0.18579	0.602731
ENSMUSG00000002416.13	819.425	0.222906	0.080013	2.78587	0.00533835	0.101229
ENSMUSG00000002428.12	1038.19	-0.163764	0.0991926	-1.65097	0.0987449	0.462288
ENSMUSG00000002455.14	2642.37	0.0794448	0.0530522	1.49748	0.134267	0.527867
ENSMUSG00000002458.13	99.5877	-0.0730733	0.191579	-0.381426	0.702887	0.92516
ENSMUSG00000002459.17	397.792	0.138954	0.118584	1.17178	0.241286	0.667062
ENSMUSG00000002475.16	1790.45	0.0696196	0.0730939	0.952468	0.34086	0.752825
ENSMUSG00000002477.5	640.96	0.145922	0.096077	1.5188	0.128813	0.517957
ENSMUSG00000002486.15	1036.54	0.107038	0.0854619	1.25246	0.210401	0.632608
ENSMUSG00000002489.16	13117.6	0.0389661	0.0694804	0.560822	0.574919	0.879647
ENSMUSG00000002496.10	5718.97	0.0385776	0.0484615	0.796046	0.426005	0.806713
ENSMUSG00000002500.15	5.642	-0.597088	0.809981	-0.737163	0.461023	0.826999
ENSMUSG00000002504.15	2608.86	0.266747	0.0771488	3.45756	0.000545089	0.0231872
ENSMUSG00000002524.17	3759.19	0.137582	0.0727032	1.89238	0.0584399	0.365655
ENSMUSG00000002546.17	5816.61	-0.0190224	0.0608559	-0.312581	0.754599	0.940785
ENSMUSG00000002550.16	1427.78	0.175167	0.06495	2.69695	0.0069978	0.117602
ENSMUSG00000002565.16	33.497	-1.29136	0.377812	-3.41801	0.00063081	0.0257768
ENSMUSG00000002578.18	831.126	-0.171406	0.109779	-1.56136	0.118438	0.501312
ENSMUSG00000002580.7	69.5102	0.303763	0.25281	1.20155	0.229539	0.655836
ENSMUSG00000002588.13	7.93788	-5.67409	1.42019	-3.99532	6.46078e-05	0.00507171
ENSMUSG00000002602.16	1773.88	0.0117341	0.0720479	0.162865	0.870624	0.971371
ENSMUSG00000002603.15	206.104	0.0458541	0.145879	0.314331	0.75327	0.940514
ENSMUSG00000002608.8	1361.03	0.119957	0.0897093	1.33718	0.181165	0.595992
ENSMUSG00000002617.14	463.326	-0.0311831	0.115537	-0.269898	0.787239	0.950074
ENSMUSG00000002625.10	7505.01	0.138902	0.0481939	2.88215	0.00394977	0.0847637
ENSMUSG00000002633.4	136.28	0.21384	0.190156	1.12455	0.260781	0.686578
ENSMUSG00000002635.11	383.119	0.200902	0.129826	1.54747	0.12175	0.505735
ENSMUSG00000002658.9	2298.2	-0.0808621	0.0786047	-1.02872	0.303612	0.725047
ENSMUSG00000002660.8	760.585	0.217534	0.106151	2.04929	0.0404333	0.304161
ENSMUSG00000002661.14	297.544	0.0166772	0.119886	0.139109	0.889364	0.97545
ENSMUSG00000002664.2	10.0847	0.50065	0.590245	0.848207	0.396323	0.790316
ENSMUSG00000002668.8	61.2994	-0.440806	0.29532	-1.49264	0.135531	0.529408
ENSMUSG00000002679.14	256.558	0.129314	0.129118	1.00151	0.316578	0.735621
ENSMUSG00000002688.8	191.755	0.247792	0.141528	1.75083	0.0799755	0.421594
ENSMUSG00000002699.13	48.8354	-0.567525	0.255879	-2.21795	0.0265584	0.247296
ENSMUSG00000002718.14	2464.09	0.0527803	0.0671036	0.78655	0.431545	0.810541
ENSMUSG00000002728.14	969.61	0.259846	0.0770469	3.37256	0.000744721	0.0286184
ENSMUSG00000002731.6	384.084	0.140665	0.108844	1.29235	0.196234	0.615043
ENSMUSG00000002732.14	98.1828	-0.583903	0.193827	-3.01249	0.00259111	0.0665601
ENSMUSG00000002733.8	1349.84	0.105363	0.0827395	1.27343	0.202867	0.623739
ENSMUSG00000002741.9	1715.43	0.214507	0.0647257	3.3141	0.000919402	0.0330306
ENSMUSG00000002748.7	9235.41	0.0279412	0.0751468	0.371822	0.710026	0.926765
ENSMUSG00000002763.16	1616.82	0.242428	0.102734	2.35975	0.0182872	0.202662
ENSMUSG00000002767.13	539.258	0.202528	0.0947606	2.13726	0.0325768	0.274771
ENSMUSG00000002768.8	639.895	0.140592	0.114408	1.22887	0.219122	0.642952
ENSMUSG00000002769.9	187.752	0.0335596	0.180724	0.185695	0.852684	0.96734
ENSMUSG00000002771.12	564.564	-0.0210904	0.126272	-0.167024	0.867351	0.97106
ENSMUSG00000002778.14	902.624	-0.0592576	0.0932744	-0.635305	0.52523	0.858496
ENSMUSG00000002781.19	701.836	0.146128	0.0953093	1.53319	0.125228	0.512511
ENSMUSG00000002791.17	2.3006	0.437992	1.20433	0.363681	0.716096	0.928117
ENSMUSG00000002797.9	389.325	0.0427866	0.114919	0.372318	0.709656	0.926486
ENSMUSG00000002799.6	832.758	0.324791	0.153649	2.11385	0.0345278	0.282246
ENSMUSG00000002803.14	876.558	0.0674218	0.0938822	0.718154	0.472663	0.834109
ENSMUSG00000002804.4	77.009	0.032878	0.234049	0.140475	0.888285	0.97545
ENSMUSG00000002808.7	2267.42	0.225588	0.0693032	3.25509	0.00113355	0.0381001
ENSMUSG00000002812.4	3834.51	0.118866	0.0539513	2.2032	0.0275807	0.2516
ENSMUSG00000002814.15	380.757	0.0258979	0.103714	0.249704	0.802817	0.955297
ENSMUSG00000002820.6	1182.62	0.262146	0.0798016	3.28498	0.00101991	0.0356877
ENSMUSG00000002825.8	327.953	0.232357	0.113993	2.03834	0.0415161	0.308604
ENSMUSG00000002831.14	278.817	0.314694	0.53485	0.588378	0.556279	0.870323
ENSMUSG00000002833.11	2580.27	0.101811	0.0601736	1.69196	0.0906544	0.444677
ENSMUSG00000002835.9	164.228	-0.188761	0.1727	-1.093	0.274394	0.699438
ENSMUSG00000002844.9	1252.8	0.158698	0.0934573	1.69808	0.089492	0.442639
ENSMUSG00000002845.14	395.476	-0.0112947	0.105589	-0.106969	0.914813	0.982372
ENSMUSG00000002846.9	374.707	0.105499	0.113657	0.928227	0.35329	0.763023
ENSMUSG00000002847.7	35.8593	-0.440666	0.331538	-1.32916	0.183795	0.600338
ENSMUSG00000002870.8	430.059	0.00302609	0.0993831	0.0304488	0.975709	0.994277
ENSMUSG00000002871.14	1409.03	0.261261	0.0829413	3.14995	0.00163298	0.0485298
ENSMUSG00000002881.14	1628.79	-0.0293268	0.0702613	-0.417396	0.676389	0.916445
ENSMUSG00000002885.14	326.509	0.0225697	0.114741	0.196701	0.844061	0.965972
ENSMUSG00000002897.5	426.864	0.11759	0.113124	1.03948	0.298582	0.720553
ENSMUSG00000002900.17	1157.34	-0.16705	0.127632	-1.30884	0.190588	0.608781
ENSMUSG00000002908.17	196.252	-0.0668818	0.154426	-0.433099	0.664943	0.912155
ENSMUSG00000002910.11	311.015	0.391817	0.20073	1.95196	0.0509428	0.342428
ENSMUSG00000002930.6	5292.73	0.165889	0.0925765	1.79191	0.0731478	0.40476
ENSMUSG00000002944.15	21.3372	-2.17596	0.525045	-4.14432	3.40821e-05	0.00316473
ENSMUSG00000002948.19	1903.51	0.0200279	0.0595293	0.336438	0.736541	0.935932
ENSMUSG00000002949.15	1728.2	0.0705421	0.0744449	0.947575	0.343346	0.754796
ENSMUSG00000002957.11	8217.22	0.11044	0.0617654	1.78806	0.0737671	0.407024
ENSMUSG00000002963.17	704.936	0.119063	0.0865223	1.3761	0.168791	0.579455
ENSMUSG00000002968.9	2704.93	0.12271	0.103725	1.18303	0.236796	0.66378
ENSMUSG00000002980.14	501.463	0.0110059	0.112497	0.0978326	0.922065	0.983989
ENSMUSG00000002981.10	3548.78	0.00539648	0.0590822	0.0913385	0.927224	0.984791
ENSMUSG00000002983.17	81.5018	0.0319899	0.225035	0.142155	0.886957	0.975142
ENSMUSG00000002984.17	1144.11	0.242898	0.089271	2.72091	0.00651026	0.113072
ENSMUSG00000002985.16	34357.2	-0.0724766	0.0637217	-1.13739	0.255374	0.680703
ENSMUSG00000002992.17	0.0539181	-0.332372	4.07815	-0.0815008	0.935044
ENSMUSG00000002996.17	944.432	-0.213282	0.0857912	-2.48606	0.0129165	0.167521
ENSMUSG00000002997.15	367.51	-0.104292	0.126645	-0.823495	0.410227	0.797203
ENSMUSG00000003031.14	5184.99	0.071454	0.0634088	1.12688	0.259794	0.685474
ENSMUSG00000003032.8	153.712	0.297416	0.19903	1.49432	0.135091	0.528923
ENSMUSG00000003033.15	2370.13	0.15397	0.0717129	2.14703	0.0317911	0.271113
ENSMUSG00000003037.16	1205.14	0.0610727	0.0684761	0.891884	0.372455	0.774915
ENSMUSG00000003038.15	1732.9	0.0723072	0.0816938	0.8851	0.376103	0.777151
ENSMUSG00000003039.9	2045.57	-0.042677	0.100752	-0.423584	0.671869	0.914631
ENSMUSG00000003051.13	26.1149	-0.842986	0.401459	-2.09981	0.0357459	0.286929
ENSMUSG00000003053.17	13.2859	-7.6226	1.2779	-5.96495	2.44715e-09	9.12482e-07
ENSMUSG00000003062.13	482.948	0.141385	0.102318	1.38183	0.167025	0.576966
ENSMUSG00000003068.17	3119.07	0.129019	0.0668408	1.93024	0.0535772	0.35091
ENSMUSG00000003070.6	239.188	-0.0109612	0.183473	-0.0597431	0.95236	0.990728
ENSMUSG00000003072.15	2874.14	0.294669	0.0996986	2.9556	0.00312065	0.0745457
ENSMUSG00000003099.11	3535.99	0.131399	0.0774778	1.69595	0.0898952	0.443358
ENSMUSG00000003119.14	1755.64	-0.134057	0.0779777	-1.71917	0.0855833	0.433254
ENSMUSG00000003123.15	590.996	0.0821287	0.0964694	0.851345	0.394578	0.788973
ENSMUSG00000003131.7	5384.23	0.0541194	0.0594477	0.910371	0.362627	0.769249
ENSMUSG00000003134.10	1874.25	0.0349573	0.0752247	0.464706	0.642142	0.904217
ENSMUSG00000003135.15	998.794	0.136748	0.0943914	1.44874	0.147411	0.54817
ENSMUSG00000003153.10	3366.92	0.150389	0.0656659	2.29021	0.022009	0.224838
ENSMUSG00000003154.15	2637.4	-0.0103736	0.0623634	-0.166341	0.867888	0.97106
ENSMUSG00000003161.15	1853.44	-0.0355833	0.0679061	-0.524008	0.600273	0.889307
ENSMUSG00000003166.20	3074.16	0.160239	0.0624452	2.56608	0.0102856	0.14715
ENSMUSG00000003184.15	1304.55	0.185105	0.0765529	2.418	0.0156059	0.185819
ENSMUSG00000003190.12	43.0973	0.147092	0.283299	0.519211	0.603614	0.891321
ENSMUSG00000003198.10	171.923	0.24657	0.138519	1.78005	0.0750679	0.410024
ENSMUSG00000003199.16	1787.39	0.198612	0.0775347	2.56158	0.0104196	0.147986
ENSMUSG00000003200.10	1496.86	0.218661	0.0844312	2.58981	0.00960286	0.141984
ENSMUSG00000003206.7	7.50222	-0.910714	0.688514	-1.32272	0.185927	0.602861
ENSMUSG00000003208.9	312.29	0.0504135	0.127472	0.395488	0.692482	0.92231
ENSMUSG00000003226.7	4174.54	-0.268812	0.0948921	-2.83282	0.00461401	0.0927547
ENSMUSG00000003227.4	4.50246	-2.3986	1.04649	-2.29203	0.0219036	0.224568
ENSMUSG00000003228.9	1600.92	-0.0807902	0.0917897	-0.880165	0.37877	0.778818
ENSMUSG00000003233.12	5271.56	-0.0684785	0.0715848	-0.956606	0.338766	0.751831
ENSMUSG00000003234.16	2655.51	0.152475	0.0584144	2.61023	0.00904812	0.136575
ENSMUSG00000003235.13	1532.91	0.0987669	0.0638906	1.54588	0.122135	0.506491
ENSMUSG00000003269.17	1542.64	0.116055	0.0972258	1.19367	0.232608	0.659573
ENSMUSG00000003271.17	99.0689	0.291556	0.190256	1.53244	0.125415	0.512921
ENSMUSG00000003273.14	2290.89	0.1054	0.0762135	1.38296	0.166678	0.576966
ENSMUSG00000003279.17	13914.4	0.00122968	0.0564952	0.0217661	0.982635	0.995536
ENSMUSG00000003282.9	253.147	-0.342615	0.117374	-2.91901	0.0035115	0.0796902
ENSMUSG00000003283.15	47.1542	-0.518734	0.289216	-1.79358	0.0728796	0.404113
ENSMUSG00000003299.10	1018.09	0.274699	0.115591	2.37648	0.0174788	0.197217
ENSMUSG00000003308.15	1431.96	0.116425	0.0854041	1.36323	0.17281	0.585539
ENSMUSG00000003309.14	9.84425	-1.55036	0.718823	-2.1568	0.0310213	0.268112
ENSMUSG00000003316.14	10197.4	-0.0721718	0.0550706	-1.31053	0.190016	0.607929
ENSMUSG00000003341.9	4.509	-1.36668	0.922431	-1.48161	0.138445	0.533854
ENSMUSG00000003344.14	1959.38	0.185543	0.106369	1.74433	0.081101	0.422483
ENSMUSG00000003345.16	3156.94	0.15792	0.076381	2.06753	0.0386847	0.296078
ENSMUSG00000003346.14	1250.25	0.311374	0.120522	2.58355	0.00977884	0.143588
ENSMUSG00000003348.10	348.761	0.022142	0.10705	0.206838	0.836137	0.964801
ENSMUSG00000003352.14	1625.77	0.0530269	0.117356	0.451849	0.651378	0.906932
ENSMUSG00000003354.6	40.0203	-0.476934	0.319849	-1.49112	0.135929	0.530249
ENSMUSG00000003355.7	11.2031	-0.0628169	0.611355	-0.10275	0.918161	0.983394
ENSMUSG00000003360.15	3302.88	0.0406392	0.060615	0.670448	0.502572	0.847868
ENSMUSG00000003363.15	2352.66	-0.0199429	0.0604815	-0.329735	0.7416	0.93737
ENSMUSG00000003378.9	2988.42	0.0504335	0.0693398	0.727339	0.467018	0.831539
ENSMUSG00000003379.7	9.12741	-0.446593	0.683701	-0.6532	0.513627	0.853835
ENSMUSG00000003380.11	1317.56	0.404138	0.0873161	4.62844	3.68429e-06	0.00053286
ENSMUSG00000003382.18	1420.68	0.108349	0.0850651	1.27372	0.202764	0.623739
ENSMUSG00000003402.14	1938.42	0.161633	0.0626886	2.57835	0.0099273	0.144454
ENSMUSG00000003410.8	11752.1	-0.158444	0.0617999	-2.56382	0.0103527	0.147584
ENSMUSG00000003411.10	257.011	0.145853	0.162118	0.899673	0.368295	0.77243
ENSMUSG00000003418.11	92.4805	-0.152845	0.233506	-0.654566	0.512747	0.853379
ENSMUSG00000003420.8	432.526	-0.0223968	0.117672	-0.190331	0.849049	0.966836
ENSMUSG00000003421.13	1119.6	-0.00310425	0.0886867	-0.0350025	0.972078	0.993651
ENSMUSG00000003423.15	349.952	0.221141	0.124695	1.77345	0.076154	0.41275
ENSMUSG00000003429.11	647.137	0.154066	0.110176	1.39837	0.162003	0.570928
ENSMUSG00000003435.9	6490.69	0.0847041	0.05147	1.6457	0.0998261	0.464829
ENSMUSG00000003436.11	7.3077	0.683416	0.694062	0.984662	0.32479	0.741878
ENSMUSG00000003437.14	2357.97	0.0196206	0.0725988	0.270261	0.78696	0.950074
ENSMUSG00000003438.17	782.767	0.0887685	0.0971432	0.91379	0.360827	0.767449
ENSMUSG00000003444.8	226.074	0.0823658	0.153221	0.537563	0.590879	0.885169
ENSMUSG00000003452.15	1699.33	-0.311208	0.109304	-2.84718	0.00441078	0.0903509
ENSMUSG00000003458.12	1872.09	0.0217974	0.0752921	0.289505	0.772195	0.946999
ENSMUSG00000003464.13	1941.18	0.0630653	0.0697146	0.904621	0.365666	0.771334
ENSMUSG00000003469.9	23337.5	0.0289949	0.0710492	0.408096	0.683203	0.919099
ENSMUSG00000003476.16	16.1894	-3.72408	1.41796	-2.62637	0.0086302	0.132786
ENSMUSG00000003477.5	23.0952	-0.638715	0.624814	-1.02225	0.306663	0.727539
ENSMUSG00000003484.4	29.9854	-0.770768	0.367682	-2.09629	0.0360562	0.287294
ENSMUSG00000003500.13	1185.06	0.143954	0.0862772	1.66851	0.0952146	0.455534
ENSMUSG00000003518.13	3517.57	0.183368	0.0590663	3.10444	0.00190637	0.0541233
ENSMUSG00000003526.12	1005.72	0.149205	0.0978433	1.52494	0.127274	0.515316
ENSMUSG00000003527.9	1024.25	0.0415327	0.082562	0.503049	0.61493	0.894953
ENSMUSG00000003528.15	693.584	-0.00363432	0.0883069	-0.0411556	0.967172	0.992628
ENSMUSG00000003531.15	685.263	0.281193	0.119736	2.34844	0.018852	0.205427
ENSMUSG00000003534.17	2414.97	-0.0855957	0.0710293	-1.20508	0.228174	0.653714
ENSMUSG00000003541.6	203.887	0.114416	0.165894	0.689691	0.490388	0.84168
ENSMUSG00000003545.3	46.1243	0.372678	0.848304	0.439321	0.660429	0.910642
ENSMUSG00000003546.10	1296.27	0.235534	0.0724813	3.24958	0.00115576	0.0384137
ENSMUSG00000003549.9	644.276	0.162605	0.0941322	1.72741	0.0840941	0.430371
ENSMUSG00000003555.8	3.36434	0.441063	1.01824	0.433162	0.664897	0.912155
ENSMUSG00000003559.8	326.25	-0.370428	0.147277	-2.51518	0.0118971	0.159718
ENSMUSG00000003573.15	6582.37	0.159801	0.0979433	1.63156	0.102771	0.471532
ENSMUSG00000003575.13	8570.65	-0.0205112	0.0762197	-0.269106	0.787848	0.950074
ENSMUSG00000003581.14	742.139	0.237555	0.089494	2.65442	0.00794444	0.126138
ENSMUSG00000003585.13	537.223	-0.0657376	0.106467	-0.617448	0.536939	0.862823
ENSMUSG00000003604.14	206.494	-0.00919436	0.143506	-0.0640693	0.948915	0.989983
ENSMUSG00000003617.16	957.968	-0.278903	0.157472	-1.77113	0.0765393	0.414086
ENSMUSG00000003623.4	629.002	0.0472435	0.102214	0.462201	0.643937	0.904379
ENSMUSG00000003644.17	4338.01	0.179634	0.0825291	2.17661	0.0295095	0.260378
ENSMUSG00000003657.9	8634.06	0.372461	0.124324	2.99589	0.00273645	0.0688121
ENSMUSG00000003660.10	6876.13	-0.0607724	0.0582691	-1.04296	0.296966	0.719386
ENSMUSG00000003662.10	1452	0.158288	0.0810926	1.95194	0.050945	0.342428
ENSMUSG00000003665.7	35.4582	-0.398577	0.373	-1.06857	0.285263	0.708118
ENSMUSG00000003680.16	271.869	0.147598	0.118528	1.24526	0.213035	0.635723
ENSMUSG00000003721.14	1030.62	0.16289	0.0714206	2.28071	0.0225655	0.228567
ENSMUSG00000003731.13	3443.56	0.0625706	0.0620526	1.00835	0.313288	0.732162
ENSMUSG00000003746.16	509.741	-0.238954	0.113754	-2.10061	0.0356748	0.286744
ENSMUSG00000003752.9	344.863	0.111937	0.104744	1.06867	0.285218	0.708118
ENSMUSG00000003762.13	319.831	-0.0100994	0.126776	-0.0796632	0.936505	0.986787
ENSMUSG00000003778.14	3498.93	0.00982012	0.063053	0.155744	0.876235	0.972105
ENSMUSG00000003779.16	33.1357	-0.519591	0.307669	-1.6888	0.0912581	0.445902
ENSMUSG00000003808.18	1399.01	0.139503	0.0650223	2.14546	0.0319158	0.27128
ENSMUSG00000003809.14	1017.66	0.136225	0.0974166	1.39838	0.162	0.570928
ENSMUSG00000003810.13	4197.72	0.138474	0.0523045	2.64745	0.00811005	0.12758
ENSMUSG00000003812.13	276.979	0.0886305	0.132896	0.666914	0.504827	0.848932
ENSMUSG00000003813.15	1724.07	0.103064	0.0690505	1.49258	0.135547	0.529408
ENSMUSG00000003814.8	8596.05	0.326635	0.0804946	4.05785	4.95273e-05	0.00425151
ENSMUSG00000003824.12	98.3758	-0.0794707	0.209903	-0.378607	0.70498	0.925733
ENSMUSG00000003847.16	4046.49	-0.261867	0.102226	-2.56164	0.0104178	0.147986
ENSMUSG00000003848.14	716.103	0.202851	0.109424	1.85381	0.063766	0.381385
ENSMUSG00000003849.8	195.308	-0.222804	0.166128	-1.34116	0.179869	0.594351
ENSMUSG00000003863.18	3736.91	0.0810727	0.0612709	1.32318	0.185774	0.602731
ENSMUSG00000003865.16	811.315	0.0170387	0.089228	0.190957	0.848559	0.966836
ENSMUSG00000003868.14	788.851	0.145404	0.0818979	1.77543	0.0758268	0.4121
ENSMUSG00000003872.9	182.024	0.212867	0.152315	1.39755	0.162249	0.570928
ENSMUSG00000003873.11	346.796	0.326813	0.131376	2.48762	0.01286	0.16697
ENSMUSG00000003882.5	6.38271	0.49717	0.878322	0.566045	0.571363	0.877583
ENSMUSG00000003923.14	973.151	0.0189814	0.0826452	0.229673	0.818346	0.959574
ENSMUSG00000003929.11	1120.34	-0.27453	0.0845668	-3.24631	0.0011691	0.0386955
ENSMUSG00000003934.5	1397.24	-0.126969	0.124878	-1.01674	0.309276	0.729419
ENSMUSG00000003948.17	656.02	0.150413	0.0930558	1.61637	0.106014	0.478698
ENSMUSG00000003949.16	5102.94	-0.0895867	0.064646	-1.38581	0.165806	0.5752
ENSMUSG00000003955.8	367.847	0.0969948	0.114611	0.846296	0.397388	0.79061
ENSMUSG00000003970.9	2938.42	0.243507	0.0886984	2.74534	0.00604478	0.108554
ENSMUSG00000003974.6	489.23	-0.275314	0.115379	-2.38617	0.0170249	0.194281
ENSMUSG00000003992.15	1249.7	-0.0636644	0.0769654	-0.827183	0.408133	0.796823
ENSMUSG00000004018.9	90.0431	0.212948	0.228079	0.93366	0.350479	0.761335
ENSMUSG00000004031.13	889.689	0.281941	0.0774993	3.63799	0.000274778	0.0140715
ENSMUSG00000004032.10	523.875	0.00838757	0.127106	0.0659889	0.947387	0.989806
ENSMUSG00000004035.12	308.697	-0.0532604	0.118021	-0.451277	0.65179	0.907221
ENSMUSG00000004038.9	172.783	-2.0938	0.233982	-8.94856	3.60149e-19	8.59458e-16
ENSMUSG00000004040.16	1969.86	0.0524758	0.0694117	0.756008	0.449644	0.821285
ENSMUSG00000004043.14	299.529	0.0280463	0.121781	0.230302	0.817857	0.95942
ENSMUSG00000004044.9	925.486	-0.0498859	0.0900492	-0.553985	0.579589	0.880969
ENSMUSG00000004054.9	842.303	0.0840457	0.0933515	0.900314	0.367953	0.772329
ENSMUSG00000004056.15	4249.03	0.251441	0.0886239	2.83717	0.00455151	0.0922272
ENSMUSG00000004069.17	1882.29	0.0903144	0.0903151	0.999993	0.317314	0.736388
ENSMUSG00000004070.15	1410.78	-0.00610127	0.064671	-0.0943433	0.924836	0.984622
ENSMUSG00000004071.13	5114.16	0.0689687	0.0642153	1.07402	0.282813	0.705819
ENSMUSG00000004085.14	431.051	-0.344138	0.158219	-2.17507	0.0296249	0.260682
ENSMUSG00000004096.9	1397.33	-0.0340121	0.0860575	-0.395226	0.692676	0.92231
ENSMUSG00000004098.7	685.569	0.32727	0.119564	2.7372	0.00619652	0.109913
ENSMUSG00000004099.16	3892.04	0.0358712	0.0519221	0.690864	0.489651	0.841315
ENSMUSG00000004100.12	665.027	0.215211	0.105872	2.03275	0.0420778	0.310881
ENSMUSG00000004105.8	226.815	-0.814933	0.18519	-4.40054	1.07984e-05	0.00128846
ENSMUSG00000004110.17	6924.76	-0.274616	0.0873956	-3.14222	0.00167674	0.0493996
ENSMUSG00000004113.18	3098.63	0.106117	0.0803278	1.32105	0.186485	0.603501
ENSMUSG00000004127.12	149.191	-0.100387	0.160921	-0.623829	0.53274	0.861261
ENSMUSG00000004151.17	18531.9	-0.0314459	0.0922744	-0.340787	0.733264	0.934256
ENSMUSG00000004187.11	8446.54	0.0992216	0.0746618	1.32895	0.183865	0.600338
ENSMUSG00000004207.14	37956.9	0.107592	0.0608685	1.76762	0.0771252	0.415842
ENSMUSG00000004221.16	1010.43	-0.0580907	0.0834714	-0.695936	0.486469	0.839976
ENSMUSG00000004231.15	449.102	-0.340993	0.130623	-2.61051	0.00904081	0.136551
ENSMUSG00000004233.14	307.172	0.0362031	0.127167	0.284689	0.775882	0.947729
ENSMUSG00000004263.15	158.149	0.17103	0.157511	1.08583	0.277553	0.702464
ENSMUSG00000004264.17	1151.72	0.135456	0.0820391	1.65112	0.0987139	0.462288
ENSMUSG00000004266.15	122.713	-0.289866	0.21415	-1.35356	0.175877	0.589317
ENSMUSG00000004267.16	13962.7	0.174021	0.08385	2.07538	0.0379513	0.293918
ENSMUSG00000004268.11	962.596	0.275264	0.0753804	3.65166	0.000260552	0.0136481
ENSMUSG00000004270.13	923.946	0.0345672	0.0987019	0.350218	0.726175	0.931931
ENSMUSG00000004285.12	568.937	0.219204	0.0994252	2.20472	0.027474	0.251194
ENSMUSG00000004296.14	0.217783	2.33665	4.05072	0.576848	0.564042
ENSMUSG00000004317.14	679.025	-0.110379	0.106787	-1.03364	0.301305	0.723301
ENSMUSG00000004319.15	6164.56	-0.0364253	0.0558429	-0.652282	0.514219	0.853835
ENSMUSG00000004328.15	286.163	0.23852	0.611372	0.390139	0.696434	0.923111
ENSMUSG00000004341.8	0.107836	-0.909747	4.05588	-0.224303	0.822521
ENSMUSG00000004347.17	2901.29	-0.088367	0.121742	-0.725854	0.467928	0.831842
ENSMUSG00000004356.8	770.656	-0.227708	0.109073	-2.08766	0.0368286	0.290626
ENSMUSG00000004359.16	0.811584	-2.89431	2.14334	-1.35037	0.176896
ENSMUSG00000004360.9	2033.62	0.201519	0.0736267	2.73704	0.00619942	0.109913
ENSMUSG00000004364.14	4459.09	0.00646523	0.0617105	0.104767	0.916561	0.983136
ENSMUSG00000004366.4	44.582	-0.217156	0.472753	-0.459343	0.645988	0.905141
ENSMUSG00000004371.15	34.1879	0.240381	0.34264	0.701557	0.482955	0.838358
ENSMUSG00000004383.18	3047.94	0.0821243	0.0720977	1.13907	0.254674	0.680117
ENSMUSG00000004393.10	909.931	0.0551995	0.0786953	0.701434	0.483033	0.838358
ENSMUSG00000004394.12	2286.23	0.0599768	0.0680857	0.880902	0.378371	0.778588
ENSMUSG00000004415.15	27.3017	-1.10189	0.512922	-2.14826	0.0316931	0.270793
ENSMUSG00000004446.12	60.7123	-0.155757	0.249168	-0.625109	0.5319	0.860925
ENSMUSG00000004451.14	529.526	-0.0195652	0.091651	-0.213475	0.830957	0.963901
ENSMUSG00000004455.16	8760.25	0.0493439	0.0578154	0.853474	0.393397	0.788274
ENSMUSG00000004460.17	1343.88	0.247376	0.0906242	2.72969	0.00633937	0.111155
ENSMUSG00000004462.7	438.067	-0.0860322	0.0972279	-0.88485	0.376237	0.777172
ENSMUSG00000004473.10	75.2554	0.0343404	0.226303	0.151745	0.879388	0.972692
ENSMUSG00000004500.9	398.917	0.0481353	0.104401	0.461061	0.644755	0.904485
ENSMUSG00000004508.6	1084.28	-0.138399	0.0737093	-1.87764	0.0604306	0.371681
ENSMUSG00000004530.12	3526.42	0.00232232	0.0572713	0.0405495	0.967655	0.992697
ENSMUSG00000004535.12	4545.87	0.106036	0.0619314	1.71215	0.0868694	0.436319
ENSMUSG00000004540.7	0.563401	-1.74845	2.86477	-0.610329	0.541644
ENSMUSG00000004542.15	0.117717	-0.377846	4.07644	-0.0926902	0.92615
ENSMUSG00000004552.16	11.5573	-0.488275	0.74261	-0.657512	0.510852	0.852576
ENSMUSG00000004558.15	18922	-0.00756198	0.0614503	-0.123058	0.902061	0.978577
ENSMUSG00000004561.14	1242.82	0.126099	0.070399	1.7912	0.0732609	0.405261
ENSMUSG00000004562.16	1478.12	-0.0704213	0.0649541	-1.08417	0.27829	0.702719
ENSMUSG00000004565.15	2353.27	0.0566556	0.0569463	0.994895	0.319788	0.738619
ENSMUSG00000004567.16	3402.63	0.00538392	0.0790614	0.0680979	0.945708	0.989017
ENSMUSG00000004568.13	2334.09	0.105835	0.0702373	1.50682	0.131856	0.524114
ENSMUSG00000004591.16	1375.5	-0.0815896	0.0716558	-1.13863	0.254857	0.680277
ENSMUSG00000004609.11	208.95	-0.139841	0.17873	-0.782417	0.433969	0.811682
ENSMUSG00000004610.4	13.8712	-0.332847	0.548538	-0.606789	0.543991	0.865464
ENSMUSG00000004612.9	2.27254	-0.230037	1.29472	-0.177674	0.858979
ENSMUSG00000004626.14	1644.36	-0.089486	0.0703672	-1.2717	0.20348	0.624465
ENSMUSG00000004630.18	4315.08	0.335649	0.102273	3.2819	0.00103109	0.0359211
ENSMUSG00000004631.15	578.595	0.186597	0.109288	1.70739	0.08775	0.438012
ENSMUSG00000004633.17	23902.5	0.0492595	0.0647357	0.760931	0.446698	0.8197
ENSMUSG00000004637.15	1107.38	-0.143355	0.102043	-1.40485	0.160065	0.568845
ENSMUSG00000004642.13	657.934	-0.022808	0.0964226	-0.236542	0.813012	0.958368
ENSMUSG00000004655.5	72.3827	-3.48661	1.34542	-2.59147	0.00955676	0.141742
ENSMUSG00000004661.15	273.96	0.0436972	0.123156	0.35481	0.722732	0.930805
ENSMUSG00000004665.10	256.27	-0.365219	0.127601	-2.8622	0.00420713	0.0876081
ENSMUSG00000004667.18	1154.58	0.0681016	0.0788979	0.863161	0.388049	0.785162
ENSMUSG00000004668.14	5.32879	-1.0715	0.881961	-1.21491	0.224401	0.649733
ENSMUSG00000004677.17	3480.77	0.054825	0.0738699	0.742184	0.457976	0.825464
ENSMUSG00000004698.11	550.853	-0.121842	0.105259	-1.15755	0.247049	0.673089
ENSMUSG00000004707.14	48.2454	-0.33295	0.387009	-0.860316	0.389615	0.785608
ENSMUSG00000004709.14	3.7267	-0.849641	1.05948	-0.801943	0.422586	0.804176
ENSMUSG00000004730.15	124.911	-0.298116	0.21012	-1.41879	0.155961	0.562468
ENSMUSG00000004748.5	615.502	0.186698	0.10434	1.78933	0.0735623	0.406391
ENSMUSG00000004768.14	1131.32	0.129356	0.0765942	1.68884	0.0912497	0.445902
ENSMUSG00000004771.12	1273.55	-0.00662339	0.0879288	-0.0753268	0.939955	0.987734
ENSMUSG00000004788.11	545.352	0.161633	0.0929994	1.738	0.0822113	0.425757
ENSMUSG00000004789.10	4395.1	0.0923213	0.0556678	1.65843	0.0972304	0.459124
ENSMUSG00000004791.7	42.812	-0.47844	0.350622	-1.36455	0.172396	0.584967
ENSMUSG00000004798.14	2669.03	-0.0698906	0.0537644	-1.29994	0.193621	0.612302
ENSMUSG00000004814.10	2.08023	0.411246	1.35034	0.304551	0.760708
ENSMUSG00000004815.12	1914.95	-0.0072093	0.0589317	-0.122333	0.902635	0.978577
ENSMUSG00000004837.2	89.8504	0.0305734	0.192869	0.158519	0.874048	0.971861
ENSMUSG00000004842.18	1.87459	-1.37756	1.35501	-1.01665	0.309321
ENSMUSG00000004843.7	849.476	0.0998808	0.0772115	1.2936	0.195803	0.614934
ENSMUSG00000004846.10	988.153	0.258707	0.0882757	2.93067	0.00338227	0.077985
ENSMUSG00000004849.14	1090.94	0.199341	0.091224	2.18519	0.0288752	0.258366
ENSMUSG00000004864.13	116.42	-0.252814	0.516027	-0.489924	0.624188	0.898897
ENSMUSG00000004865.16	2226.35	0.12073	0.0696531	1.7333	0.0830425	0.427589
ENSMUSG00000004872.15	261.913	0.144465	0.154957	0.932295	0.351184	0.761578
ENSMUSG00000004880.11	717.553	0.0810772	0.087618	0.92535	0.354784	0.763559
ENSMUSG00000004885.5	44.1615	-0.854888	0.404782	-2.11197	0.0346889	0.282793
ENSMUSG00000004891.16	569.585	0.0413087	0.13192	0.313134	0.754179	0.940785
ENSMUSG00000004892.13	7023.66	0.134065	0.100426	1.33496	0.181889	0.597458
ENSMUSG00000004894.10	1050.22	0.0295787	0.109311	0.270592	0.786705	0.950049
ENSMUSG00000004895.9	1367.4	0.199744	0.0713351	2.80008	0.00510896	0.0984055
ENSMUSG00000004896.16	1563.4	0.049697	0.0649783	0.764824	0.444376	0.817643
ENSMUSG00000004897.16	4580.64	0.0923079	0.058553	1.57648	0.114914	0.493666
ENSMUSG00000004902.7	1322	0.202803	0.0791483	2.56231	0.0103977	0.147986
ENSMUSG00000004929.12	951.772	0.125415	0.0985168	1.27303	0.203007	0.623787
ENSMUSG00000004931.11	645.303	0.315171	0.116494	2.70546	0.00682102	0.115609
ENSMUSG00000004933.17	836.559	0.144582	0.095917	1.50737	0.131716	0.523925
ENSMUSG00000004934.14	1007.54	0.112377	0.0997763	1.12629	0.260042	0.685731
ENSMUSG00000004936.8	2673.38	0.260433	0.0754163	3.45327	0.000553827	0.0233828
ENSMUSG00000004937.6	4253.92	0.0550627	0.0779131	0.70672	0.479741	0.836881
ENSMUSG00000004939.7	3.79803	0.022987	1.06015	0.0216828	0.982701	0.995536
ENSMUSG00000004945.15	489.843	0.212037	0.102414	2.0704	0.0384153	0.295532
ENSMUSG00000004947.15	312	0.0613962	0.113491	0.54098	0.588522	0.884153
ENSMUSG00000004948.12	6.43861	-0.138356	0.822062	-0.168303	0.866345	0.971016
ENSMUSG00000004951.10	137.825	0.422523	0.174548	2.42067	0.015492	0.18485
ENSMUSG00000004952.13	1686.94	0.287686	0.0932537	3.08498	0.00203568	0.0560965
ENSMUSG00000004961.7	104.594	-0.0412623	0.209807	-0.196668	0.844088	0.965972
ENSMUSG00000004980.16	20398.6	0.135467	0.0652784	2.07522	0.0379666	0.293918
ENSMUSG00000004988.9	12.8741	-0.781474	0.584273	-1.33752	0.181055	0.595836
ENSMUSG00000004994.12	341.045	0.0586653	0.131876	0.444854	0.656426	0.90933
ENSMUSG00000004996.9	683.838	0.0943867	0.100286	0.941178	0.346614	0.757818
ENSMUSG00000005034.15	8658.79	0.0150844	0.0548719	0.274903	0.783391	0.949099
ENSMUSG00000005043.13	362.022	-0.00358348	0.116615	-0.0307292	0.975486	0.994215
ENSMUSG00000005045.16	3213.36	-0.179777	0.100965	-1.78058	0.0749815	0.410024
ENSMUSG00000005054.7	255.82	0.142587	0.127444	1.11882	0.263215	0.689037
ENSMUSG00000005057.13	142.027	0.185683	0.176726	1.05068	0.293404	0.715492
ENSMUSG00000005069.12	1330.57	0.110915	0.0701853	1.58032	0.114034	0.492001
ENSMUSG00000005078.16	710.508	0.0443264	0.0925491	0.47895	0.631974	0.90105
ENSMUSG00000005087.17	427.517	-0.12706	0.117997	-1.07681	0.281565	0.705273
ENSMUSG00000005089.15	23083.5	-0.326024	0.103801	-3.14087	0.00168445	0.0495657
ENSMUSG00000005102.13	1291.98	-0.0934977	0.0862076	-1.08456	0.278115	0.702719
ENSMUSG00000005103.12	4318.17	0.0865962	0.0694883	1.2462	0.212691	0.635275
ENSMUSG00000005107.13	164.586	0.0605856	0.175022	0.346161	0.729222	0.932419
ENSMUSG00000005124.10	57.828	-0.0875632	0.25238	-0.346951	0.728628	0.932419
ENSMUSG00000005125.13	2538.04	-0.227645	0.104889	-2.17034	0.0299812	0.262655
ENSMUSG00000005131.4	11.0371	-0.374536	0.591453	-0.633247	0.526572	0.858968
ENSMUSG00000005142.10	1487.65	-0.00960912	0.071216	-0.134929	0.892668	0.975974
ENSMUSG00000005148.8	64.9659	-2.34163	0.700385	-3.34335	0.000827727	0.0309122
ENSMUSG00000005150.16	524.735	0.225885	0.105704	2.13695	0.0326017	0.274771
ENSMUSG00000005161.15	2043.37	0.335053	0.0720801	4.64834	3.34614e-06	0.00050727
ENSMUSG00000005198.15	6303.51	0.00975018	0.0758939	0.128471	0.897776	0.977709
ENSMUSG00000005202.2	1.34845	-1.3574	1.69891	-0.798984	0.4243
ENSMUSG00000005204.12	2588.84	0.131574	0.052878	2.48826	0.0128368	0.166929
ENSMUSG00000005220.10	310.05	0.00361356	0.125186	0.0288656	0.976972	0.994434
ENSMUSG00000005225.15	875.716	-0.0801903	0.0854729	-0.938195	0.348144	0.758801
ENSMUSG00000005232.11	0.328837	-2.28718	3.4223	-0.668316	0.503932
ENSMUSG00000005233.16	10.7304	-1.05032	0.565556	-1.85714	0.063291	0.379778
ENSMUSG00000005237.14	54.8246	-0.954263	0.396951	-2.40398	0.0162175	0.188787
ENSMUSG00000005251.15	40.7136	-0.0812396	0.35058	-0.231729	0.816748	0.959411
ENSMUSG00000005262.13	1470.68	-0.055162	0.0846008	-0.652027	0.514384	0.853877
ENSMUSG00000005267.13	661.533	-0.189528	0.0962723	-1.96867	0.0489909	0.336215
ENSMUSG00000005268.20	127.497	-4.38578	1.57453	-2.78546	0.00534519	0.101236
ENSMUSG00000005299.6	2757.4	0.163436	0.0582841	2.80413	0.0050453	0.0980465
ENSMUSG00000005312.15	7026.47	0.0488333	0.0640178	0.762808	0.445578	0.818744
ENSMUSG00000005320.9	11.3914	-0.0545886	0.558468	-0.0977471	0.922133	0.983989
ENSMUSG00000005338.13	42280.1	0.0575471	0.0538664	1.06833	0.285372	0.708118
ENSMUSG00000005354.16	2250.4	0.106574	0.0780595	1.36529	0.172162	0.584619
ENSMUSG00000005355.9	1.13383	-4.0855	2.15343	-1.8972	0.0578011
ENSMUSG00000005357.9	4044.24	0.254085	0.091399	2.77996	0.0054366	0.102411
ENSMUSG00000005360.14	31430.2	0.426177	0.260917	1.63338	0.102388	0.470835
ENSMUSG00000005362.14	1649.93	-0.0313265	0.0756935	-0.41386	0.678977	0.917139
ENSMUSG00000005364.11	0.459417	-0.732196	2.81257	-0.26033	0.794609
ENSMUSG00000005370.4	1068.47	-0.12752	0.0776909	-1.64137	0.10072	0.466626
ENSMUSG00000005371.15	4393.6	-0.000799682	0.0665896	-0.0120091	0.990418	0.99682
ENSMUSG00000005373.13	120.708	-1.03264	0.227604	-4.53698	5.70647e-06	0.000756552
ENSMUSG00000005374.13	1310.88	0.0118442	0.0819178	0.144587	0.885037	0.974329
ENSMUSG00000005378.17	599.916	0.138821	0.0854963	1.62371	0.104439	0.475206
ENSMUSG00000005397.8	551.8	-0.602919	0.125298	-4.81187	1.49523e-06	0.000262369
ENSMUSG00000005410.6	463.027	-0.0222212	0.100383	-0.221365	0.824808	0.961511
ENSMUSG00000005413.8	127.762	-0.322801	0.172265	-1.87386	0.0609496	0.373032
ENSMUSG00000005417.17	18104.7	0.0225802	0.0582385	0.38772	0.698223	0.923152
ENSMUSG00000005442.13	11704.8	0.0352578	0.0846877	0.416328	0.67717	0.916905
ENSMUSG00000005447.12	175.737	0.302411	0.167474	1.80572	0.0709626	0.399655
ENSMUSG00000005465.9	5.0089	-1.36799	0.859425	-1.59175	0.111442	0.487883
ENSMUSG00000005469.10	4210.14	0.118451	0.0682901	1.73453	0.0828239	0.427524
ENSMUSG00000005470.8	35.1929	-0.118533	0.321126	-0.369117	0.71204	0.927214
ENSMUSG00000005481.18	377.118	0.236861	0.114105	2.0758	0.037912	0.293894
ENSMUSG00000005483.10	867.668	0.136132	0.094727	1.43709	0.150691	0.55299
ENSMUSG00000005493.15	5.15903	-0.55323	0.991953	-0.557718	0.577037	0.880338
ENSMUSG00000005501.14	1052.45	0.164476	0.095813	1.71664	0.0860449	0.43483
ENSMUSG00000005503.8	2.81671	-0.445411	1.20202	-0.370553	0.710971	0.927198
ENSMUSG00000005505.12	381.762	0.0072401	0.106736	0.0678321	0.945919	0.989151
ENSMUSG00000005506.16	9342.79	0.101374	0.0557984	1.81679	0.06925	0.395102
ENSMUSG00000005510.9	1288.53	0.0948839	0.0668381	1.41961	0.155722	0.562188
ENSMUSG00000005514.14	2139.79	-0.107159	0.0581673	-1.84226	0.0654366	0.386052
ENSMUSG00000005533.10	3621.14	-0.12722	0.096388	-1.31988	0.186875	0.603925
ENSMUSG00000005534.10	2220.71	-0.120918	0.0934085	-1.29451	0.19549	0.614647
ENSMUSG00000005540.10	66.8531	-0.414499	0.277434	-1.49405	0.135163	0.528944
ENSMUSG00000005547.14	0.868193	0.450077	2.10762	0.213548	0.8309
ENSMUSG00000005553.14	2.16046	-1.04317	1.42775	-0.730643	0.464997
ENSMUSG00000005566.14	3665.17	0.15956	0.077909	2.04803	0.0405575	0.30436
ENSMUSG00000005575.16	2425.46	0.243537	0.0905184	2.69047	0.00713523	0.119074
ENSMUSG00000005580.11	2027.13	0.062678	0.0624272	1.00402	0.31537	0.733957
ENSMUSG00000005583.16	1488.47	0.0179154	0.0822352	0.217856	0.827541	0.962353
ENSMUSG00000005609.16	2251.16	-0.0589963	0.0685985	-0.860023	0.389776	0.785618
ENSMUSG00000005610.17	19759.4	-0.0599452	0.0548965	-1.09197	0.274847	0.70007
ENSMUSG00000005611.15	110.014	-0.20985	0.178999	-1.17235	0.241056	0.667049
ENSMUSG00000005615.15	1615.32	0.0516073	0.069233	0.745414	0.456022	0.823995
ENSMUSG00000005621.11	2405.19	0.0932535	0.0667106	1.39788	0.162149	0.570928
ENSMUSG00000005625.15	2103.88	0.133932	0.075082	1.78381	0.074454	0.40895
ENSMUSG00000005628.12	25.3101	0.173258	0.400419	0.432692	0.665239	0.912155
ENSMUSG00000005640.11	93.597	-0.457329	0.257861	-1.77355	0.0761378	0.41275
ENSMUSG00000005649.17	4.00298	2.62822	1.00756	2.60849	0.0090943	0.136925
ENSMUSG00000005656.9	977.923	0.131266	0.0764922	1.71607	0.0861498	0.43483
ENSMUSG00000005667.8	356.226	0.219754	0.149333	1.47157	0.141136	0.537283
ENSMUSG00000005672.12	6793.89	-0.0593458	0.0617169	-0.96158	0.336261	0.750927
ENSMUSG00000005674.9	532.663	0.32629	0.092978	3.50933	0.000449239	0.0198899
ENSMUSG00000005677.14	3.96979	0.353618	1.09641	0.322525	0.747055	0.938728
ENSMUSG00000005681.12	8.2548	-1.05429	0.765858	-1.37662	0.16863	0.579104
ENSMUSG00000005682.9	3527.69	0.0207767	0.0609264	0.341013	0.733094	0.934233
ENSMUSG00000005683.8	6067.02	0.114776	0.065746	1.74575	0.0808539	0.422117
ENSMUSG00000005686.17	828.955	-0.109116	0.0985699	-1.10699	0.268297	0.693903
ENSMUSG00000005687.14	1875.33	0.15304	0.0721736	2.12044	0.0339691	0.279434
ENSMUSG00000005696.11	12.7802	0.0723997	0.492839	0.146903	0.883208	0.973608
ENSMUSG00000005698.15	3926.62	-0.0378241	0.0626669	-0.603574	0.546127	0.866366
ENSMUSG00000005699.16	836.531	0.331244	0.120708	2.74418	0.00606619	0.108825
ENSMUSG00000005705.10	31.1247	0.253829	0.335405	0.756785	0.449179	0.821157
ENSMUSG00000005716.16	5916.58	0.314894	0.0733579	4.29257	1.76621e-05	0.00184863
ENSMUSG00000005718.8	336.253	-0.200994	0.115908	-1.73408	0.0829039	0.427589
ENSMUSG00000005732.14	460.157	0.0551037	0.128251	0.429656	0.667446	0.913179
ENSMUSG00000005763.15	5.90132	-0.193601	0.762532	-0.253892	0.799579	0.954344
ENSMUSG00000005774.12	1221.25	-0.0489856	0.0881904	-0.555453	0.578585	0.880795
ENSMUSG00000005779.12	1117.57	0.338966	0.0925747	3.66154	0.000250703	0.0132951
ENSMUSG00000005800.3	7.35671	-1.22205	0.929511	-1.31473	0.188602	0.606766
ENSMUSG00000005802.12	1409.2	0.0543396	0.0756501	0.718302	0.472571	0.834109
ENSMUSG00000005803.14	326.457	0.0860336	0.153878	0.559102	0.576092	0.880183
ENSMUSG00000005804.14	387.473	0.111098	0.103339	1.07509	0.282336	0.705635
ENSMUSG00000005813.12	1074.97	0.0431163	0.0848044	0.508421	0.611158	0.893681
ENSMUSG00000005823.9	1152.53	0.109424	0.0692552	1.58002	0.114103	0.492001
ENSMUSG00000005824.7	0.73677	-2.45297	2.45929	-0.997433	0.318554
ENSMUSG00000005836.10	11.1963	-2.02226	0.59092	-3.42223	0.000621103	0.0255112
ENSMUSG00000005846.12	1088.82	-0.0583904	0.0696602	-0.838217	0.401909	0.79305
ENSMUSG00000005864.7	5.73573	0.477515	0.940602	0.507669	0.611685	0.893947
ENSMUSG00000005871.15	6106.65	-0.296942	0.091316	-3.25181	0.00114674	0.0382469
ENSMUSG00000005873.6	5671.29	-0.0387961	0.0748907	-0.518036	0.604433	0.891635
ENSMUSG00000005881.13	1950.08	0.244807	0.066946	3.65678	0.000255405	0.0134547
ENSMUSG00000005882.18	1564.72	0.0737969	0.0808756	0.912475	0.361519	0.768112
ENSMUSG00000005883.15	6.68079	-1.04756	0.786876	-1.33129	0.183093	0.599607
ENSMUSG00000005886.14	5025.66	-0.104222	0.0718983	-1.44957	0.147178	0.547444
ENSMUSG00000005892.4	1.75617	-0.706539	1.46725	-0.481538	0.630134
ENSMUSG00000005893.14	2678.87	-0.227379	0.117268	-1.93898	0.052504	0.34775
ENSMUSG00000005897.14	686.723	0.000376839	0.0888906	0.00423936	0.996617	0.998711
ENSMUSG00000005899.14	3067.86	0.172049	0.0729496	2.35847	0.0183506	0.202834
ENSMUSG00000005907.14	652.257	-0.0390114	0.0934098	-0.417637	0.676212	0.916414
ENSMUSG00000005917.15	6.42802	-1.19509	0.971496	-1.23015	0.21864	0.642723
ENSMUSG00000005936.19	1684.89	0.171909	0.0700407	2.45442	0.0141113	0.176495
ENSMUSG00000005947.11	8.76818	0.109358	0.618587	0.176787	0.859676	0.969093
ENSMUSG00000005949.9	779.147	0.144584	0.0926824	1.55999	0.118762	0.501705
ENSMUSG00000005950.14	28.5102	-0.741874	0.362136	-2.0486	0.0405008	0.304274
ENSMUSG00000005951.13	130.524	-0.121132	0.165078	-0.733786	0.463079	0.828701
ENSMUSG00000005952.15	4.05214	0.0912841	0.981604	0.0929949	0.925908	0.984677
ENSMUSG00000005958.15	101.514	-0.256751	0.203373	-1.26247	0.206781	0.627895
ENSMUSG00000005968.14	263.072	-0.038851	0.143151	-0.271399	0.786084	0.949815
ENSMUSG00000005973.6	236.056	-0.254757	0.132447	-1.92347	0.0544214	0.354259
ENSMUSG00000005980.15	216.723	0.0647006	0.147836	0.437651	0.661639	0.911152
ENSMUSG00000005981.11	2370.08	0.169812	0.0586669	2.89452	0.00379745	0.0829874
ENSMUSG00000005982.14	2010.3	0.118692	0.0667212	1.77892	0.0752529	0.410383
ENSMUSG00000005983.15	50.2502	-0.03382	0.326009	-0.10374	0.917376	0.983394
ENSMUSG00000005986.16	1519.2	0.12703	0.0721062	1.76171	0.0781175	0.417987
ENSMUSG00000005994.14	10.6563	-0.0314441	0.625062	-0.0503055	0.959879	0.992008
ENSMUSG00000006005.18	6044.07	-0.214592	0.0955865	-2.245	0.0247682	0.238912
ENSMUSG00000006010.14	1503.84	-0.0125973	0.0711843	-0.176967	0.859534	0.969093
ENSMUSG00000006014.16	162.311	-1.60532	0.958742	-1.6744	0.0940518	0.452146
ENSMUSG00000006019.15	559.341	0.0730747	0.11298	0.646792	0.517767	0.855317
ENSMUSG00000006021.5	528.5	0.102577	0.100673	1.01892	0.308242	0.728493
ENSMUSG00000006024.13	6562.81	0.0957257	0.0728243	1.31448	0.188686	0.606766
ENSMUSG00000006050.12	465.911	0.18879	0.0951775	1.98356	0.0473052	0.330181
ENSMUSG00000006056.13	0.980199	-3.08938	2.02668	-1.52435	0.12742
ENSMUSG00000006057.15	1780.74	0.238435	0.0771997	3.08855	0.00201136	0.0556834
ENSMUSG00000006058.10	758.854	0.232393	0.0990909	2.34525	0.0190143	0.206366
ENSMUSG00000006095.12	821.262	0.233039	0.0849269	2.744	0.00606964	0.108825
ENSMUSG00000006127.9	1729.41	0.0168447	0.0890358	0.18919	0.849944	0.966862
ENSMUSG00000006134.4	2960.73	0.0413208	0.072301	0.571511	0.567653	0.875208
ENSMUSG00000006143.12	3.60939	-0.182201	1.03222	-0.176514	0.85989	0.969093
ENSMUSG00000006154.13	459.04	0.668885	0.454896	1.47041	0.14145	0.53762
ENSMUSG00000006169.20	1719.24	-0.0351637	0.0650952	-0.540188	0.589067	0.884533
ENSMUSG00000006179.9	25.6686	-0.628242	0.401368	-1.56525	0.117524	0.499571
ENSMUSG00000006191.17	400.53	0.132609	0.122943	1.07862	0.280757	0.704784
ENSMUSG00000006204.7	29.5112	-0.409562	0.344937	-1.18735	0.235088	0.662041
ENSMUSG00000006205.13	3403.9	0.264704	0.0855076	3.09568	0.00196364	0.0549055
ENSMUSG00000006215.12	995.03	0.13435	0.0775146	1.73322	0.0830565	0.427589
ENSMUSG00000006216.10	0.514613	-1.82448	3.54717	-0.514348	0.607008
ENSMUSG00000006218.4	109.167	-0.0695596	0.193693	-0.359124	0.719503	0.929646
ENSMUSG00000006219.12	68.3929	-0.4367	0.238805	-1.82869	0.0674454	0.39142
ENSMUSG00000006221.7	9.05305	-1.78329	0.743247	-2.39933	0.0164251	0.190341
ENSMUSG00000006235.6	125.471	0.254767	0.208621	1.22119	0.222012	0.646347
ENSMUSG00000006241.16	283.329	-0.076016	0.144381	-0.526495	0.598544	0.888519
ENSMUSG00000006262.15	997.563	-0.153152	0.0736481	-2.07951	0.037571	0.293004
ENSMUSG00000006269.7	39.6116	-0.112911	0.351313	-0.321396	0.74791	0.938972
ENSMUSG00000006270.7	1.11088	0.127211	1.90717	0.0667014	0.946819
ENSMUSG00000006273.14	9049.83	0.122182	0.0594537	2.05508	0.0398713	0.30206
ENSMUSG00000006276.10	2752.65	-0.0123291	0.0663756	-0.185747	0.852643	0.96734
ENSMUSG00000006281.8	593.323	0.0328384	0.102816	0.319391	0.74943	0.93915
ENSMUSG00000006288.8	1226.57	0.0982431	0.084758	1.1591	0.246415	0.672783
ENSMUSG00000006289.14	656.125	0.223029	0.0833358	2.67627	0.00744467	0.122355
ENSMUSG00000006299.13	2755.36	0.131102	0.0839941	1.56085	0.118559	0.50147
ENSMUSG00000006301.17	1489.96	-0.0019162	0.0772137	-0.0248169	0.980201	0.995197
ENSMUSG00000006304.14	2097.84	0.16271	0.0621109	2.61966	0.00880162	0.134212
ENSMUSG00000006307.16	4971.11	-0.0576298	0.0624203	-0.923254	0.355875	0.764421
ENSMUSG00000006310.10	37.3086	-0.0991503	0.3271	-0.303119	0.761799	0.94356
ENSMUSG00000006311.8	0.282878	1.45465	3.69368	0.393821	0.693713
ENSMUSG00000006313.5	26.7421	-0.180375	0.368482	-0.489509	0.624482	0.898996
ENSMUSG00000006315.9	741.157	0.30097	0.0975476	3.08536	0.00203303	0.0560882
ENSMUSG00000006333.14	2512.94	0.206809	0.0872726	2.3697	0.0178027	0.199587
ENSMUSG00000006335.16	400.28	0.0616601	0.12177	0.506365	0.6126	0.894182
ENSMUSG00000006342.15	141.468	-0.131063	0.198058	-0.661741	0.508137	0.851248
ENSMUSG00000006344.17	73.2418	-0.293263	0.233101	-1.25809	0.208359	0.630442
ENSMUSG00000006345.10	52.8965	-0.3094	0.265824	-1.16393	0.244453	0.671043
ENSMUSG00000006356.10	496.196	0.163231	0.109827	1.48625	0.137214	0.531783
ENSMUSG00000006360.11	30.2952	-0.401599	0.343941	-1.16764	0.242953	0.669958
ENSMUSG00000006362.16	2895.41	-0.00999926	0.111683	-0.0895329	0.928658	0.98545
ENSMUSG00000006369.14	382.597	-0.439468	0.146205	-3.00583	0.00264857	0.0670971
ENSMUSG00000006373.10	3150.31	0.0411601	0.0625	0.658561	0.510178	0.852015
ENSMUSG00000006378.15	15.7574	0.13449	0.480182	0.280083	0.779414	0.948641
ENSMUSG00000006386.15	526.944	-0.0406688	0.102393	-0.397182	0.691234	0.921859
ENSMUSG00000006389.13	1.2797	-0.19988	2.24285	-0.0891188	0.928987
ENSMUSG00000006390.15	374.264	-0.125539	0.111337	-1.12755	0.259509	0.685058
ENSMUSG00000006392.16	472.054	0.222941	0.0992322	2.24666	0.0246617	0.23827
ENSMUSG00000006395.16	469.125	-0.0410154	0.104796	-0.391383	0.695514	0.92302
ENSMUSG00000006398.15	88.4861	0.166334	0.26698	0.623021	0.533271	0.861261
ENSMUSG00000006403.13	1644.34	0.0538147	0.0616977	0.872232	0.383082	0.781468
ENSMUSG00000006411.12	779.471	0.159445	0.105003	1.51848	0.128893	0.517957
ENSMUSG00000006412.10	1210.41	0.117172	0.104472	1.12156	0.262049	0.687883
ENSMUSG00000006418.17	2170.67	0.119286	0.0655221	1.82055	0.0686753	0.393745
ENSMUSG00000006423.15	1548.34	0.129271	0.0882814	1.46431	0.143111	0.54064
ENSMUSG00000006435.16	4830.6	0.196029	0.0890352	2.2017	0.0276868	0.252278
ENSMUSG00000006442.10	463.917	0.0922396	0.117798	0.783034	0.433607	0.811369
ENSMUSG00000006445.3	80.9617	-0.0173951	0.268045	-0.0648961	0.948257	0.98986
ENSMUSG00000006456.10	1101	0.151802	0.104341	1.45487	0.145705	0.54577
ENSMUSG00000006457.4	73.894	-0.323733	0.231189	-1.4003	0.161424	0.570435
ENSMUSG00000006462.6	3.6116	-0.440268	1.06508	-0.413368	0.679337	0.917263
ENSMUSG00000006463.13	615.979	0.123099	0.100936	1.21957	0.222627	0.647077
ENSMUSG00000006464.9	1275.02	0.0659421	0.0652863	1.01005	0.312473	0.731877
ENSMUSG00000006469.13	13.0608	0.778698	0.594544	1.30974	0.190284	0.608296
ENSMUSG00000006471.18	442.229	-0.0888317	0.112944	-0.786513	0.431567	0.810541
ENSMUSG00000006476.19	2876.79	-0.0290904	0.0792915	-0.366879	0.713709	0.927566
ENSMUSG00000006494.11	813.755	-0.2285	0.0994488	-2.29767	0.0215806	0.222078
ENSMUSG00000006498.16	2014.6	-0.0320527	0.0929264	-0.344926	0.73015	0.932889
ENSMUSG00000006517.5	524.71	0.111169	0.118387	0.939028	0.347716	0.758626
ENSMUSG00000006519.11	86.418	0.0239805	0.238256	0.10065	0.919828	0.983536
ENSMUSG00000006522.17	3510.96	-0.0979676	0.105095	-0.932178	0.351245	0.761578
ENSMUSG00000006526.13	823.117	0.242107	0.0887919	2.72668	0.00639759	0.111766
ENSMUSG00000006527.16	1366.94	-0.0611585	0.0683647	-0.894592	0.371005	0.774261
ENSMUSG00000006529.16	9.26351	-7.12429	1.33187	-5.34909	8.8397e-08	2.15256e-05
ENSMUSG00000006538.12	11.2351	-0.0410723	0.574851	-0.0714486	0.943041	0.98822
ENSMUSG00000006542.13	29.3701	-0.555118	0.336038	-1.65195	0.098545	0.46206
ENSMUSG00000006546.3	1.40764	-2.77828	1.9677	-1.41195	0.157965
ENSMUSG00000006567.11	245.818	-0.343639	0.166451	-2.06451	0.0389691	0.297491
ENSMUSG00000006574.15	53.0607	-0.417823	0.324538	-1.28744	0.197941	0.61733
ENSMUSG00000006575.14	8278.39	0.237523	0.0603769	3.93401	8.35417e-05	0.00609675
ENSMUSG00000006576.16	4493.93	0.105837	0.0685997	1.54282	0.122874	0.507976
ENSMUSG00000006585.3	174.893	0.231255	0.184112	1.25605	0.209097	0.630912
ENSMUSG00000006586.15	1033.37	-0.0092574	0.0869224	-0.106502	0.915184	0.982498
ENSMUSG00000006587.6	2.33399	-0.505171	1.21493	-0.415802	0.677555	0.916905
ENSMUSG00000006589.8	265.281	0.143596	0.144807	0.991635	0.321376	0.739929
ENSMUSG00000006599.13	1514.5	-0.0192565	0.0726567	-0.265033	0.790984	0.951036
ENSMUSG00000006611.15	237.182	0.00650584	0.146769	0.0443272	0.964644	0.992276
ENSMUSG00000006638.15	10.4406	0.0257521	0.586617	0.0438994	0.964985	0.992276
ENSMUSG00000006641.12	821.201	-0.134566	0.103239	-1.30345	0.192423	0.610559
ENSMUSG00000006642.3	22.4935	-0.34969	0.384128	-0.910348	0.362639	0.769249
ENSMUSG00000006649.17	34.4425	0.382759	0.382861	0.999734	0.317439	0.736402
ENSMUSG00000006651.8	15527.8	0.198241	0.0841203	2.35664	0.0184411	0.203526
ENSMUSG00000006673.14	3316.53	0.0344878	0.07005	0.492331	0.622485	0.898111
ENSMUSG00000006675.10	1286.55	0.245353	0.0974818	2.51691	0.0118389	0.159348
ENSMUSG00000006676.16	6655.07	0.201183	0.0601912	3.3424	0.000830559	0.0309212
ENSMUSG00000006678.6	297.056	-0.0498282	0.133754	-0.372538	0.709492	0.926446
ENSMUSG00000006699.17	5695.96	0.116434	0.0678465	1.71614	0.0861358	0.43483
ENSMUSG00000006705.13	685.064	0.184755	0.103575	1.78378	0.0744589	0.40895
ENSMUSG00000006711.15	334.118	-0.159514	0.153564	-1.03875	0.298923	0.721137
ENSMUSG00000006715.11	65.9055	-0.38811	0.234855	-1.65255	0.0984225	0.46206
ENSMUSG00000006717.7	528.785	0.102764	0.0952693	1.07867	0.280737	0.704784
ENSMUSG00000006720.16	40.4913	0.436907	0.326613	1.33769	0.180997	0.595836
ENSMUSG00000006724.12	7.82144	0.452954	0.643533	0.703856	0.481522	0.837425
ENSMUSG00000006728.12	1073.13	0.0808906	0.0797378	1.01446	0.310364	0.729949
ENSMUSG00000006731.10	1985.95	0.0710699	0.0890036	0.798506	0.424577	0.805413
ENSMUSG00000006732.14	133.747	0.123488	0.171395	0.720486	0.471226	0.833482
ENSMUSG00000006736.9	668.823	0.30623	0.0907304	3.37516	0.000737722	0.0285694
ENSMUSG00000006740.14	8019.6	-0.121438	0.0721808	-1.68241	0.0924896	0.44916
ENSMUSG00000006763.14	822.052	0.139257	0.0867323	1.6056	0.108362	0.483075
ENSMUSG00000006764.8	9.96368	0.303118	0.619302	0.489451	0.624522	0.898996
ENSMUSG00000006777.7	1.29714	-4.13916	1.98493	-2.08529	0.0370425
ENSMUSG00000006782.16	7321.48	0.0195318	0.0684671	0.285272	0.775436	0.947655
ENSMUSG00000006784.14	33.3242	-0.815704	0.385052	-2.11843	0.0341387	0.280154
ENSMUSG00000006800.14	1188.09	-0.140515	0.150628	-0.932861	0.350892	0.761578
ENSMUSG00000006818.5	5562.42	0.00943777	0.0496375	0.190134	0.849204	0.966836
ENSMUSG00000006850.8	525.202	0.0970521	0.100433	0.966333	0.333878	0.7491
ENSMUSG00000006906.10	927.373	0.0471149	0.0782081	0.60243	0.546888	0.866464
ENSMUSG00000006920.14	3499.85	0.0597786	0.0605798	0.986774	0.323753	0.741258
ENSMUSG00000006930.15	3574.93	-0.0178731	0.0536531	-0.333122	0.739042	0.936614
ENSMUSG00000006931.15	550.302	-0.0507282	0.133796	-0.379146	0.704579	0.925733
ENSMUSG00000006932.17	10058.4	0.059625	0.0583111	1.02253	0.306529	0.727454
ENSMUSG00000006941.5	1515.75	0.258754	0.095929	2.69735	0.00698944	0.117602
ENSMUSG00000006948.7	0.117717	-0.377846	4.07644	-0.0926902	0.92615
ENSMUSG00000006958.14	1506.62	0.152118	0.12253	1.24148	0.214429	0.636577
ENSMUSG00000006998.16	4527.29	0.163045	0.0612627	2.66141	0.00778138	0.124711
ENSMUSG00000007021.5	1369.8	0.30464	0.109016	2.79445	0.00519882	0.0994904
ENSMUSG00000007029.16	2081.37	0.0345138	0.064668	0.533707	0.593544	0.886435
ENSMUSG00000007030.8	1559.58	-0.257798	0.0953384	-2.70403	0.00685041	0.11586
ENSMUSG00000007033.4	73.6169	-0.0773625	0.217089	-0.356363	0.721568	0.930528
ENSMUSG00000007034.15	2.79082	-2.42686	1.27702	-1.90042	0.0573786	0.362628
ENSMUSG00000007035.15	210.017	-0.259393	0.147124	-1.7631	0.077884	0.417762
ENSMUSG00000007036.15	7556.77	0.159486	0.0794333	2.0078	0.0446645	0.322059
ENSMUSG00000007038.5	1682.8	0.199948	0.0816429	2.44905	0.0143233	0.177863
ENSMUSG00000007039.12	487.343	0.172384	0.128296	1.34365	0.179063	0.593025
ENSMUSG00000007041.9	548.29	0.0336354	0.126768	0.265331	0.790754	0.951036
ENSMUSG00000007050.17	247.814	0.245909	0.14677	1.67547	0.0938416	0.451852
ENSMUSG00000007080.14	115.146	-0.369177	0.238156	-1.55015	0.121106	0.505081
ENSMUSG00000007097.14	33116.4	-0.130077	0.0741393	-1.75449	0.0793466	0.420317
ENSMUSG00000007107.6	5.10965	0.25911	0.811496	0.319299	0.7495	0.93915
ENSMUSG00000007122.11	59.8728	-0.36751	0.239453	-1.53479	0.124836	0.511606
ENSMUSG00000007207.10	56.4085	-0.280351	0.355468	-0.788682	0.430298	0.81034
ENSMUSG00000007209.4	3.68677	0.356545	1.02246	0.348713	0.727305	0.932088
ENSMUSG00000007216.6	198.964	0.19557	0.183477	1.06591	0.286464	0.70877
ENSMUSG00000007279.14	50.1622	-0.0960393	0.273231	-0.351494	0.725218	0.931666
ENSMUSG00000007338.10	763.97	0.0750604	0.0993057	0.755851	0.449738	0.821285
ENSMUSG00000007379.15	14.1526	-0.998134	0.481599	-2.07254	0.0382147	0.295036
ENSMUSG00000007411.16	2359.18	0.170686	0.059956	2.84685	0.00441536	0.0903672
ENSMUSG00000007415.15	1405.34	0.116714	0.0784281	1.48817	0.136706	0.531321
ENSMUSG00000007440.10	105.938	0.0799854	0.227839	0.351061	0.725543	0.931704
ENSMUSG00000007458.14	2613.69	0.0705239	0.059523	1.18482	0.23609	0.662769
ENSMUSG00000007476.18	289.446	0.160808	0.136171	1.18093	0.23763	0.664416
ENSMUSG00000007480.5	74.7042	0.268593	0.241966	1.11005	0.266979	0.69311
ENSMUSG00000007564.15	8755.85	0.214162	0.0755981	2.8329	0.00461271	0.0927547
ENSMUSG00000007570.16	534.294	0.0881494	0.11011	0.800557	0.423388	0.804322
ENSMUSG00000007589.9	735.809	0.102919	0.113966	0.903065	0.366491	0.771588
ENSMUSG00000007591.15	8.12716	-0.466389	0.816338	-0.571318	0.567784	0.875297
ENSMUSG00000007594.10	5540.57	0.043725	0.0907191	0.481982	0.629819	0.900546
ENSMUSG00000007603.9	3977.82	0.147108	0.0613533	2.39772	0.0164976	0.190653
ENSMUSG00000007610.15	721.619	0.119608	0.104036	1.14969	0.250272	0.676114
ENSMUSG00000007613.15	479.761	-0.134928	0.180265	-0.748499	0.454159	0.822998
ENSMUSG00000007617.18	886.806	0.0280599	0.125209	0.224104	0.822676	0.960618
ENSMUSG00000007646.13	150.194	0.323878	0.169954	1.90568	0.0566918	0.361042
ENSMUSG00000007653.12	4611.99	-0.380743	0.210197	-1.81136	0.0700852	0.397644
ENSMUSG00000007655.16	397.779	-0.16644	0.148018	-1.12446	0.260817	0.686578
ENSMUSG00000007656.13	1312.5	0.126042	0.0696251	1.81029	0.0702504	0.397736
ENSMUSG00000007659.18	3313.26	0.181717	0.0661089	2.74875	0.00598239	0.107909
ENSMUSG00000007670.10	3943.28	0.0240813	0.0740242	0.325316	0.744942	0.938165
ENSMUSG00000007682.6	956.966	0.221074	0.0988414	2.23666	0.0253089	0.241775
ENSMUSG00000007721.6	1100.4	0.102888	0.0914964	1.1245	0.260799	0.686578
ENSMUSG00000007739.10	2016.51	0.113098	0.0740276	1.52778	0.126568	0.514048
ENSMUSG00000007777.9	133.717	0.367483	0.161654	2.27327	0.0230098	0.230814
ENSMUSG00000007783.10	2500.97	0.146003	0.0808524	1.8058	0.07095	0.399655
ENSMUSG00000007805.4	1.04603	-1.30397	1.83872	-0.709173	0.478217
ENSMUSG00000007812.16	1081.47	0.00719499	0.0993497	0.0724209	0.942267	0.988022
ENSMUSG00000007815.13	3596.18	0.111193	0.0555387	2.00208	0.0452759	0.324366
ENSMUSG00000007817.15	16310	-0.0424519	0.0642508	-0.660722	0.508791	0.851704
ENSMUSG00000007827.10	911.533	-0.228675	0.106355	-2.15012	0.0315458	0.270405
ENSMUSG00000007833.15	272.058	0.0062738	0.137916	0.04549	0.963717	0.992195
ENSMUSG00000007836.6	3326.52	0.264069	0.0869954	3.03544	0.00240189	0.0628494
ENSMUSG00000007837.11	101.05	-0.223387	0.211978	-1.05382	0.291965	0.714171
ENSMUSG00000007850.16	16317.5	0.0818714	0.069613	1.17609	0.239557	0.665208
ENSMUSG00000007867.9	163.34	0.195113	0.164784	1.18405	0.236393	0.663289
ENSMUSG00000007872.3	242.662	-0.00434219	0.184811	-0.0234953	0.981255	0.995236
ENSMUSG00000007877.2	46.9518	-0.269303	0.330601	-0.814587	0.415309	0.80043
ENSMUSG00000007880.16	7241.56	-0.0964484	0.0593077	-1.62624	0.103899	0.474081
ENSMUSG00000007888.15	17.5167	-0.741469	0.419845	-1.76605	0.0773869	0.416498
ENSMUSG00000007891.16	3950.5	0.0422693	0.108528	0.389479	0.696922	0.923152
ENSMUSG00000007892.8	2353.39	0.304507	0.0778397	3.91197	9.15456e-05	0.00645414
ENSMUSG00000007908.14	791.591	0.0477678	0.0947537	0.504126	0.614173	0.894579
ENSMUSG00000007944.8	257.353	0.41368	0.162004	2.55351	0.0106642	0.149927
ENSMUSG00000007946.11	1.08762	2.3797	2.34377	1.01533	0.30995
ENSMUSG00000007950.9	5100.5	0.185503	0.101532	1.82703	0.0676954	0.391707
ENSMUSG00000007987.12	955.146	0.196967	0.0812544	2.42408	0.0153473	0.18386
ENSMUSG00000007989.7	1648.93	-0.0556502	0.0927029	-0.600307	0.548302	0.867038
ENSMUSG00000008028.15	140.357	-0.234929	0.199317	-1.17867	0.238529	0.66471
ENSMUSG00000008035.12	1936.96	0.0268573	0.0723115	0.371411	0.710332	0.926826
ENSMUSG00000008036.11	1289.58	0.158103	0.0933816	1.69308	0.0904403	0.444271
ENSMUSG00000008090.14	441.052	0.0200771	0.131844	0.15228	0.878966	0.972692
ENSMUSG00000008129.14	105.892	0.0847881	0.234888	0.360972	0.71812	0.929129
ENSMUSG00000008136.14	34.7139	-0.340732	0.337411	-1.00984	0.312572	0.731877
ENSMUSG00000008140.18	2857.72	0.28277	0.0922851	3.06409	0.00218334	0.0588073
ENSMUSG00000008153.12	19112.3	0.165609	0.0633453	2.61439	0.00893873	0.135869
ENSMUSG00000008167.14	312.114	0.0734926	0.115498	0.636312	0.524573	0.858307
ENSMUSG00000008193.13	4.07111	-0.308539	0.952524	-0.323918	0.746	0.938458
ENSMUSG00000008200.15	4522.81	-0.0500709	0.0683613	-0.732446	0.463897	0.82937
ENSMUSG00000008206.16	2036.08	-0.0146397	0.0995678	-0.147032	0.883107	0.973608
ENSMUSG00000008226.14	1119.15	-0.0302423	0.0851218	-0.355282	0.722378	0.930805
ENSMUSG00000008301.11	755.82	0.190852	0.0795268	2.39984	0.0164021	0.190287
ENSMUSG00000008305.18	798.737	0.204817	0.0909985	2.25078	0.0243998	0.237152
ENSMUSG00000008307.11	398.439	-0.326806	0.178865	-1.82711	0.0676833	0.391707
ENSMUSG00000008318.10	533.998	-0.02856	0.151197	-0.188892	0.850177	0.966862
ENSMUSG00000008333.12	372.039	0.0114886	0.125689	0.0914049	0.927171	0.984791
ENSMUSG00000008348.9	135490	0.103032	0.0905076	1.13838	0.254961	0.680277
ENSMUSG00000008373.16	904.217	0.0229737	0.0868539	0.26451	0.791387	0.951036
ENSMUSG00000008384.8	148.985	0.26122	0.288386	0.905801	0.365041	0.770916
ENSMUSG00000008393.9	984.574	0.264196	0.12169	2.17105	0.0299274	0.26228
ENSMUSG00000008398.16	253.289	0.023739	0.12908	0.183909	0.854084	0.967441
ENSMUSG00000008429.8	1977.25	0.0819993	0.0635167	1.29099	0.196708	0.615628
ENSMUSG00000008435.15	874.708	0.14108	0.0823503	1.71317	0.0866811	0.43611
ENSMUSG00000008438.3	37.362	-0.0204328	0.292851	-0.0697721	0.944375	0.988706
ENSMUSG00000008450.8	836.573	0.0361946	0.0930863	0.388829	0.697403	0.923152
ENSMUSG00000008461.6	6.27062	-0.570852	1.13287	-0.503899	0.614333	0.894579
ENSMUSG00000008475.13	1004.53	0.15242	0.0825166	1.84715	0.0647259	0.383628
ENSMUSG00000008482.9	2.5227	-0.43018	1.07457	-0.400327	0.688916	0.921124
ENSMUSG00000008489.18	774.389	-0.123944	0.119302	-1.03891	0.298847	0.721028
ENSMUSG00000008496.19	489.791	-0.37769	0.105273	-3.58773	0.000333573	0.0163236
ENSMUSG00000008540.11	267.808	-0.264707	0.1554	-1.70339	0.0884953	0.440428
ENSMUSG00000008575.17	5904.84	-0.187819	0.0944087	-1.98942	0.0466545	0.32764
ENSMUSG00000008590.4	0.281404	-1.29278	3.7153	-0.347962	0.727869
ENSMUSG00000008601.12	9.22903	-2.16251	0.697882	-3.09867	0.00194391	0.0547194
ENSMUSG00000008604.11	3566.12	0.145729	0.0584326	2.49397	0.0126322	0.16554
ENSMUSG00000008658.16	9001.77	-0.0534435	0.0943417	-0.566489	0.571061	0.877352
ENSMUSG00000008668.15	900.858	0.103565	0.0938191	1.10388	0.269647	0.695134
ENSMUSG00000008682.13	1207.66	0.161345	0.100088	1.61203	0.106956	0.48022
ENSMUSG00000008683.16	2908.94	0.0184162	0.0886475	0.207746	0.835427	0.964528
ENSMUSG00000008690.15	3047.71	0.195913	0.0753872	2.59875	0.00935632	0.139812
ENSMUSG00000008730.17	7008.52	-0.0137531	0.0841222	-0.163489	0.870133	0.971371
ENSMUSG00000008734.9	8326.35	0.0783882	0.071849	1.09101	0.275267	0.700339
ENSMUSG00000008763.16	2457.04	-0.218491	0.0798112	-2.7376	0.00618893	0.109913
ENSMUSG00000008789.10	1.13202	-1.9145	2.14614	-0.892066	0.372358
ENSMUSG00000008813.13	0.280526	-0.331079	3.71925	-0.0890175	0.929068
ENSMUSG00000008822.15	387.802	0.111196	0.113093	0.983226	0.325496	0.742722
ENSMUSG00000008843.4	0.759973	0.591055	2.92319	0.202195	0.839764
ENSMUSG00000008845.9	72.4068	-1.16624	0.304493	-3.8301	0.000128091	0.00817625
ENSMUSG00000008855.17	6488.79	0.0800241	0.0688701	1.16196	0.245253	0.671607
ENSMUSG00000008859.8	1557.18	-0.0415211	0.0682408	-0.60845	0.542889	0.864882
ENSMUSG00000008874.3	0.107836	-0.909747	4.05588	-0.224303	0.822521
ENSMUSG00000008892.12	2244.79	0.148939	0.0864103	1.72362	0.0847761	0.431668
ENSMUSG00000008932.10	1.33811	0.00917889	1.90188	0.00482622	0.996149
ENSMUSG00000008958.14	1149.81	0.0233572	0.0814105	0.286907	0.774184	0.947553
ENSMUSG00000008976.16	1457.06	-0.0875639	0.0753278	-1.16244	0.245058	0.671607
ENSMUSG00000008999.7	246.139	-1.0585	0.245579	-4.31023	1.63083e-05	0.00176901
ENSMUSG00000009013.5	926.78	0.260255	0.14185	1.83471	0.0665482	0.389177
ENSMUSG00000009030.14	1208.43	0.0218919	0.0783667	0.279353	0.779974	0.948641
ENSMUSG00000009035.15	3729.33	0.171004	0.0870905	1.96352	0.0495859	0.337994
ENSMUSG00000009070.14	2.14001	-0.729149	1.31333	-0.555191	0.578764
ENSMUSG00000009073.16	3239.52	0.0468155	0.0549228	0.852388	0.393999	0.788893
ENSMUSG00000009075.2	2035.89	0.00399432	0.124951	0.0319671	0.974498	0.99411
ENSMUSG00000009076.10	215.142	0.371365	0.158432	2.34401	0.0190776	0.206543
ENSMUSG00000009079.16	12101.4	-0.0424374	0.0462332	-0.917899	0.358672	0.766212
ENSMUSG00000009090.17	5373.3	0.0596946	0.0601922	0.991732	0.321328	0.739929
ENSMUSG00000009092.5	46.5104	0.447208	0.357041	1.25254	0.210374	0.632606
ENSMUSG00000009093.7	0.970418	0.627529	1.70126	0.368861	0.712231
ENSMUSG00000009097.10	70.2633	0.342206	0.26353	1.29855	0.194099	0.612615
ENSMUSG00000009108.15	3.20551	-0.917857	1.13449	-0.809045	0.418489	0.80319
ENSMUSG00000009112.4	1410.65	0.0749172	0.0658234	1.13816	0.255056	0.680311
ENSMUSG00000009114.17	1.27459	0.0159552	1.70789	0.00934209	0.992546
ENSMUSG00000009115.5	2.12797	-0.271321	1.37639	-0.197124	0.84373
ENSMUSG00000009145.6	46.8106	-0.146384	0.290206	-0.504414	0.61397	0.894579
ENSMUSG00000009185.2	6.22114	-5.55918	1.41162	-3.93814	8.21141e-05	0.00601171
ENSMUSG00000009207.15	1001.45	-0.264594	0.0938527	-2.81925	0.00481358	0.0949035
ENSMUSG00000009210.10	2.914	-2.45819	1.44455	-1.7017	0.0888114	0.441357
ENSMUSG00000009214.9	2.89317	0.0332234	1.13666	0.0292289	0.976682	0.994434
ENSMUSG00000009216.7	1094.15	0.0856194	0.141983	0.603028	0.54649	0.866366
ENSMUSG00000009246.14	11.0916	0.817748	0.595873	1.37235	0.169954	0.580999
ENSMUSG00000009248.6	4.21359	-1.92056	1.09108	-1.76024	0.0783678	0.418382
ENSMUSG00000009281.6	85.1733	-0.776689	0.244086	-3.18203	0.00146248	0.0448018
ENSMUSG00000009291.13	1843.62	0.177283	0.0614817	2.88351	0.0039327	0.0845495
ENSMUSG00000009292.18	1364.12	0.0209507	0.0884664	0.236821	0.812795	0.958294
ENSMUSG00000009293.17	744.11	0.218854	0.0834438	2.62277	0.00872186	0.133765
ENSMUSG00000009350.13	3.88864	-0.732397	1.15635	-0.63337	0.526492	0.858968
ENSMUSG00000009356.12	86.2673	-0.0803685	0.240773	-0.333794	0.738535	0.936614
ENSMUSG00000009376.15	25.6659	-1.4093	0.505845	-2.78604	0.00533566	0.101229
ENSMUSG00000009378.4	91.3482	-0.747119	0.28811	-2.59317	0.00950952	0.141273
ENSMUSG00000009394.13	6923.95	0.124554	0.0949303	1.31206	0.189501	0.607513
ENSMUSG00000009406.13	2907.99	0.0171344	0.0604583	0.283408	0.776864	0.948193
ENSMUSG00000009418.16	3170.26	-0.120879	0.103945	-1.16292	0.244864	0.671505
ENSMUSG00000009470.17	2050.26	-0.27345	0.112473	-2.43125	0.015047	0.18209
ENSMUSG00000009471.4	3.85947	-0.401822	0.875321	-0.459057	0.646193	0.905239
ENSMUSG00000009487.10	2.23522	0.780678	1.50479	0.518795	0.603904
ENSMUSG00000009535.13	2809.31	0.0910977	0.0622042	1.46449	0.143059	0.54064
ENSMUSG00000009545.14	17.1328	-1.81193	0.565699	-3.203	0.00136006	0.0427621
ENSMUSG00000009549.14	1029.65	0.0830978	0.092399	0.899336	0.368474	0.77249
ENSMUSG00000009551.2	40.1366	-0.619694	0.319829	-1.93758	0.0526745	0.348206
ENSMUSG00000009555.16	1923.39	0.0999933	0.079236	1.26197	0.206961	0.628187
ENSMUSG00000009563.16	398.963	0.173293	0.130467	1.32825	0.184096	0.600746
ENSMUSG00000009566.12	389.227	-0.0192031	0.10834	-0.177248	0.859313	0.969093
ENSMUSG00000009569.14	3122.64	-0.0370806	0.0778093	-0.476557	0.633677	0.901222
ENSMUSG00000009575.14	3932.49	-0.173591	0.116603	-1.48873	0.136558	0.5311
ENSMUSG00000009585.18	134.761	0.0124772	0.190575	0.0654715	0.947799	0.98986
ENSMUSG00000009588.9	1.04329	-2.79989	2.35878	-1.18701	0.235225
ENSMUSG00000009596.9	7.74022	-0.159307	0.633549	-0.251451	0.801465	0.954831
ENSMUSG00000009614.16	398.144	0.0764123	0.110018	0.694541	0.487343	0.839976
ENSMUSG00000009621.18	562.961	0.0748536	0.150781	0.496441	0.619583	0.896975
ENSMUSG00000009628.14	5.23565	-0.777592	0.960357	-0.80969	0.418118	0.803186
ENSMUSG00000009630.10	1819	0.144441	0.0776889	1.85922	0.0629962	0.378775
ENSMUSG00000009633.3	165.625	-0.0690147	0.147272	-0.46862	0.639341	0.902902
ENSMUSG00000009640.11	599.219	0.104508	0.103042	1.01423	0.310474	0.729949
ENSMUSG00000009646.13	1.54685	-0.915256	1.58429	-0.577709	0.56346
ENSMUSG00000009647.13	1383.82	0.0834698	0.0712284	1.17186	0.241253	0.667062
ENSMUSG00000009654.4	0.659861	1.04747	2.91861	0.358894	0.719675
ENSMUSG00000009670.11	9.18373	-0.356373	0.642149	-0.554969	0.578916	0.880962
ENSMUSG00000009681.10	3758.68	0.0821407	0.0621162	1.32237	0.186044	0.602893
ENSMUSG00000009687.14	166.766	-0.37845	0.207642	-1.82261	0.0683624	0.392919
ENSMUSG00000009731.4	285.264	-0.0696198	0.144022	-0.483399	0.628813	0.90016
ENSMUSG00000009733.9	1061.08	0.00767407	0.0724706	0.105892	0.915668	0.982731
ENSMUSG00000009734.18	8.60146	-0.589685	0.685234	-0.86056	0.389481	0.785608
ENSMUSG00000009739.17	4004.42	-0.0608949	0.0653186	-0.932275	0.351194	0.761578
ENSMUSG00000009741.15	5476	-0.0325457	0.0460118	-0.707333	0.479359	0.836705
ENSMUSG00000009772.15	93.4637	-0.12397	0.20562	-0.602909	0.546569	0.866378
ENSMUSG00000009828.15	1000.13	0.0070222	0.0747455	0.093948	0.92515	0.984677
ENSMUSG00000009863.14	1462.3	0.238726	0.0843949	2.82868	0.004674	0.0933926
ENSMUSG00000009876.13	31.2339	0.430375	0.351655	1.22385	0.221007	0.644522
ENSMUSG00000009894.15	4239.64	0.240108	0.0670852	3.57915	0.00034472	0.0166526
ENSMUSG00000009905.5	1529.25	-0.0291586	0.0680861	-0.428261	0.668461	0.91364
ENSMUSG00000009907.17	1715.82	-0.152079	0.0643469	-2.36343	0.0181067	0.201631
ENSMUSG00000009927.9	1558.2	0.0965075	0.107142	0.900744	0.367724	0.772321
ENSMUSG00000009941.10	3.32049	0.0092618	1.00257	0.00923807	0.992629	0.997359
ENSMUSG00000009995.17	1307.74	0.0815116	0.0824051	0.989157	0.322586	0.740852
ENSMUSG00000010021.13	209.091	-0.246491	0.162978	-1.51242	0.130428	0.521188
ENSMUSG00000010025.19	1846.12	0.0502827	0.058103	0.865406	0.386816	0.784554
ENSMUSG00000010044.12	54.3872	0.28936	0.314591	0.919798	0.357678	0.765528
ENSMUSG00000010045.2	656.73	0.171904	0.118393	1.45197	0.146509	0.546666
ENSMUSG00000010047.12	211.277	0.129385	0.156094	0.82889	0.407167	0.796314
ENSMUSG00000010048.10	275.407	0.265476	0.14938	1.77718	0.075538	0.411374
ENSMUSG00000010051.15	181.054	-0.208468	0.143023	-1.45758	0.144955	0.544242
ENSMUSG00000010054.4	1129.86	0.133937	0.0992284	1.34978	0.177086	0.590963
ENSMUSG00000010057.8	619.864	0.125655	0.118049	1.06444	0.287131	0.709105
ENSMUSG00000010064.15	2481.44	-0.112587	0.11435	-0.984583	0.324829	0.741878
ENSMUSG00000010066.15	9874.84	0.0263245	0.0843869	0.31195	0.755078	0.940785
ENSMUSG00000010067.13	241.263	0.177197	0.163532	1.08356	0.27856	0.702849
ENSMUSG00000010080.15	785.404	-0.183955	0.161126	-1.14168	0.253585	0.678839
ENSMUSG00000010086.17	22826	0.260556	0.0530173	4.91454	8.89917e-07	0.00016722
ENSMUSG00000010095.13	3648.9	-0.0134386	0.0710329	-0.189188	0.849946	0.966862
ENSMUSG00000010097.15	3915.86	0.132991	0.0498371	2.66851	0.00761888	0.123752
ENSMUSG00000010110.17	2036.42	0.140324	0.0576782	2.43287	0.0149797	0.181678
ENSMUSG00000010122.14	69.2048	-1.33049	0.95436	-1.39412	0.163281	0.572683
ENSMUSG00000010136.14	3.26471	-2.32145	1.2642	-1.8363	0.066314	0.388921
ENSMUSG00000010142.12	27.9036	-0.218931	0.390758	-0.560273	0.575293	0.879707
ENSMUSG00000010154.7	559.742	-0.00341814	0.101802	-0.0335762	0.973215	0.994
ENSMUSG00000010175.13	2395.99	-0.0358846	0.112772	-0.318204	0.75033	0.939313
ENSMUSG00000010205.11	0.132519	-1.1027	4.04435	-0.272652	0.78512
ENSMUSG00000010277.7	9749.77	0.0203392	0.0438769	0.463551	0.642969	0.904279
ENSMUSG00000010290.7	854.957	0.162413	0.0734788	2.21033	0.027082	0.249554
ENSMUSG00000010307.7	205.21	-0.0735442	0.138464	-0.531144	0.595319	0.886943
ENSMUSG00000010311.15	26.3153	-0.732908	0.410352	-1.78605	0.0740914	0.407964
ENSMUSG00000010342.16	32.4029	-0.0155014	0.365043	-0.0424645	0.966128	0.992283
ENSMUSG00000010358.13	49.4876	0.317751	0.328394	0.96759	0.333249	0.748992
ENSMUSG00000010362.9	178.058	0.10981	0.16112	0.68154	0.49553	0.84439
ENSMUSG00000010376.15	841.352	0.224615	0.101333	2.21661	0.0266499	0.247556
ENSMUSG00000010392.8	1697.1	-0.0601548	0.0746555	-0.805766	0.420378	0.80341
ENSMUSG00000010406.12	186.008	0.217725	0.139574	1.55992	0.118778	0.501705
ENSMUSG00000010435.7	0.162809	0.62941	4.07814	0.154337	0.877344
ENSMUSG00000010453.12	3045.55	0.0360252	0.0560703	0.6425	0.520549	0.856302
ENSMUSG00000010461.15	94.4967	-0.151565	0.294943	-0.513878	0.607337	0.892406
ENSMUSG00000010476.14	708.418	-0.0843353	0.104406	-0.80776	0.419228	0.80319
ENSMUSG00000010492.10	67.7809	0.0594188	0.249675	0.237984	0.811893	0.958164
ENSMUSG00000010505.16	2656.54	-0.0113496	0.0690224	-0.164434	0.869389	0.971371
ENSMUSG00000010517.7	792.633	0.0403993	0.0844227	0.478536	0.632269	0.90105
ENSMUSG00000010529.6	59.3305	0.126497	0.287406	0.440135	0.659839	0.910642
ENSMUSG00000010538.14	7.58597	-0.441867	0.699579	-0.631619	0.527636	0.859243
ENSMUSG00000010554.14	1283.02	0.0635174	0.0749332	0.847653	0.396631	0.790365
ENSMUSG00000010592.9	10.2443	0.400413	0.603955	0.662985	0.50734	0.850549
ENSMUSG00000010601.14	2.12498	0.267931	1.32234	0.202618	0.839433
ENSMUSG00000010607.8	306.08	0.139421	0.130781	1.06606	0.286396	0.70877
ENSMUSG00000010608.15	7887.7	-0.169906	0.0840687	-2.02104	0.0432758	0.317082
ENSMUSG00000010609.15	688.089	0.0944576	0.0879008	1.07459	0.282557	0.705635
ENSMUSG00000010651.4	56.3531	-0.125449	0.247279	-0.50732	0.61193	0.893998
ENSMUSG00000010660.3	274.943	-0.19854	0.134165	-1.47983	0.13892	0.534036
ENSMUSG00000010663.5	5211.26	-0.188265	0.0827166	-2.27602	0.0228446	0.230318
ENSMUSG00000010721.15	710.437	-0.0649939	0.0806962	-0.805414	0.420581	0.80341
ENSMUSG00000010751.15	44.9363	-0.326318	0.28395	-1.14921	0.25047	0.676155
ENSMUSG00000010755.17	1709.06	0.0367596	0.0763643	0.481372	0.630252	0.900546
ENSMUSG00000010760.5	0.436674	-2.71089	3.04009	-0.891715	0.372546
ENSMUSG00000010797.6	1.67273	-0.876976	1.51322	-0.579544	0.562222
ENSMUSG00000010803.13	19474	-0.0392186	0.0521032	-0.75271	0.451624	0.822094
ENSMUSG00000010825.17	4546.63	-0.0655533	0.101751	-0.644253	0.519411	0.855909
ENSMUSG00000010830.8	11.7669	-0.293018	0.606895	-0.482815	0.629227	0.900395
ENSMUSG00000010841.13	4.49624	-0.728724	0.905932	-0.804392	0.421171	0.803449
ENSMUSG00000010911.12	358.081	-0.0102966	0.11832	-0.0870228	0.930653	0.985806
ENSMUSG00000010914.10	1198.23	0.0800481	0.0878532	0.911157	0.362212	0.769068
ENSMUSG00000010936.11	1497.99	0.0554157	0.0856504	0.646999	0.517632	0.855317
ENSMUSG00000011008.13	3.57001	-1.18271	1.18488	-0.998166	0.318199	0.736946
ENSMUSG00000011034.6	265.702	0.16633	0.151867	1.09523	0.273415	0.698552
ENSMUSG00000011096.17	925.823	0.157741	0.0870922	1.8112	0.0701102	0.397644
ENSMUSG00000011114.18	583.841	0.0837429	0.106402	0.787044	0.431256	0.810541
ENSMUSG00000011118.4	0.536963	-2.5982	2.90552	-0.894229	0.3712
ENSMUSG00000011148.14	554.794	-0.0790678	0.153698	-0.514437	0.606947	0.892406
ENSMUSG00000011154.17	35.3444	0.0418654	0.360646	0.116084	0.907586	0.979938
ENSMUSG00000011158.8	1491.09	0.05656	0.067644	0.836142	0.403075	0.793645
ENSMUSG00000011171.11	710.759	-0.0300038	0.153918	-0.194934	0.845445	0.965989
ENSMUSG00000011179.8	1920.97	0.102815	0.0706146	1.456	0.145393	0.544984
ENSMUSG00000011254.16	127.429	-0.146033	0.166671	-0.876171	0.380937	0.779914
ENSMUSG00000011256.16	512.172	0.0220763	0.14439	0.152893	0.878482	0.972692
ENSMUSG00000011257.19	966.538	0.0921747	0.081113	1.13637	0.255801	0.681069
ENSMUSG00000011263.16	4.56338	-0.951219	1.40285	-0.678063	0.497732	0.845059
ENSMUSG00000011267.8	108.446	0.0339265	0.200908	0.168865	0.865903	0.970911
ENSMUSG00000011305.11	9.87551	0.0289893	0.561849	0.0515963	0.95885	0.991817
ENSMUSG00000011306.7	2251.65	-0.0184552	0.073423	-0.251354	0.80154	0.954831
ENSMUSG00000011349.5	0.396525	-0.37701	3.87385	-0.0973217	0.922471
ENSMUSG00000011350.15	0.132519	-1.1027	4.04435	-0.272652	0.78512
ENSMUSG00000011382.8	484.115	-0.080572	0.104687	-0.76965	0.441507	0.816438
ENSMUSG00000011427.16	666.721	-0.0168802	0.136581	-0.123591	0.901639	0.978577
ENSMUSG00000011463.5	0.678962	-3.10132	2.36485	-1.31142	0.189714
ENSMUSG00000011486.14	4.12753	0.533467	1.09987	0.485028	0.627656	0.899866
ENSMUSG00000011589.9	903.523	0.239337	0.0844041	2.8356	0.00457394	0.0924238
ENSMUSG00000011632.7	0.19867	0.583932	4.07644	0.143246	0.886096
ENSMUSG00000011658.16	447.727	0.132177	0.127144	1.03959	0.298531	0.720553
ENSMUSG00000011751.16	15619.9	0.146774	0.0524763	2.79695	0.00515874	0.0989616
ENSMUSG00000011752.7	8556.12	0.0678683	0.0719337	0.943484	0.345434	0.757023
ENSMUSG00000011831.16	1832.21	-0.17965	0.0764392	-2.35024	0.0187614	0.205189
ENSMUSG00000011832.16	2866.37	0.0631589	0.0630116	1.00234	0.316181	0.734984
ENSMUSG00000011837.4	458.502	0.352458	0.12461	2.8285	0.00467668	0.0933926
ENSMUSG00000011877.13	6125.8	0.0856474	0.0896303	0.955563	0.339293	0.75215
ENSMUSG00000011884.13	1432.62	-0.124178	0.0703564	-1.76499	0.0775652	0.417013
ENSMUSG00000011958.17	1013.72	-0.082947	0.0731581	-1.13381	0.256876	0.682259
ENSMUSG00000011960.12	1770.81	-0.0528233	0.0816885	-0.646643	0.517863	0.855317
ENSMUSG00000012017.4	111.401	-0.361005	0.219865	-1.64194	0.100603	0.466444
ENSMUSG00000012042.9	0.0539181	-0.332372	4.07815	-0.0815008	0.935044
ENSMUSG00000012076.8	1613.22	0.121298	0.068687	1.76595	0.0774039	0.416498
ENSMUSG00000012114.17	2959.98	0.0352034	0.0875474	0.402107	0.687605	0.920618
ENSMUSG00000012117.13	1701.11	0.148755	0.0808931	1.83891	0.065928	0.387992
ENSMUSG00000012123.17	7.92083	-2.28472	0.711933	-3.20918	0.00133114	0.0422941
ENSMUSG00000012126.16	186.757	-0.233012	0.204847	-1.13749	0.255333	0.680703
ENSMUSG00000012187.13	2.14725	-2.04467	1.45016	-1.40996	0.158551
ENSMUSG00000012211.13	1.88375	-0.888399	1.47744	-0.601311	0.547633
ENSMUSG00000012282.2	2.72746	0.0184175	1.30641	0.0140978	0.988752	0.996551
ENSMUSG00000012296.16	949.638	0.270548	0.0800691	3.37893	0.000727684	0.0282365
ENSMUSG00000012350.15	19.2989	-3.87636	0.636107	-6.09387	1.10212e-09	4.38348e-07
ENSMUSG00000012396.12	2.56031	1.2817	1.1331	1.13115	0.257994	0.683704
ENSMUSG00000012405.16	2479.53	0.106817	0.0727215	1.46885	0.141874	0.538379
ENSMUSG00000012422.14	936.229	-0.0450591	0.0852435	-0.528593	0.597088	0.887843
ENSMUSG00000012428.9	27.3179	-1.35547	0.468573	-2.89276	0.00381867	0.0832227
ENSMUSG00000012429.9	249.277	-0.0295802	0.14794	-0.199947	0.841522	0.965721
ENSMUSG00000012443.4	26.8168	-1.01168	0.400206	-2.52789	0.011475	0.156748
ENSMUSG00000012483.4	81.6141	-0.17643	0.213796	-0.825227	0.409243	0.797203
ENSMUSG00000012519.14	20.4943	-0.151098	0.44584	-0.338905	0.734681	0.934748
ENSMUSG00000012520.10	4.42415	1.94814	1.44808	1.34533	0.178519	0.592843
ENSMUSG00000012535.14	2244.82	-0.00279242	0.0614288	-0.0454579	0.963742	0.992195
ENSMUSG00000012609.19	5628.51	-0.0284098	0.0704017	-0.403538	0.686552	0.920473
ENSMUSG00000012640.16	968.451	-0.0914111	0.0735443	-1.24294	0.21389	0.636348
ENSMUSG00000012705.16	6.67749	-0.885015	0.751782	-1.17722	0.239107	0.664922
ENSMUSG00000012777.14	6.76352	-0.108071	0.932231	-0.115927	0.90771	0.979985
ENSMUSG00000012819.15	75.571	-0.340521	0.239781	-1.42013	0.155569	0.562041
ENSMUSG00000012848.15	1221.91	0.266243	0.0973713	2.73431	0.00625111	0.110476
ENSMUSG00000012889.8	14.3669	-0.137338	0.46967	-0.292414	0.76997	0.945972
ENSMUSG00000013033.16	11463.8	-0.00982902	0.054998	-0.178716	0.858161	0.968985
ENSMUSG00000013076.17	1326.67	-0.0203706	0.086285	-0.236085	0.813367	0.958414
ENSMUSG00000013083.8	0.117717	-0.377846	4.07644	-0.0926902	0.92615
ENSMUSG00000013089.15	2416.02	0.397355	0.0858059	4.63086	3.64146e-06	0.000531124
ENSMUSG00000013091.5	60.1593	-0.0262716	0.257022	-0.102215	0.918586	0.983394
ENSMUSG00000013150.15	581.492	0.235028	0.114026	2.06119	0.0392852	0.299425
ENSMUSG00000013155.10	230.033	0.296217	0.156854	1.88849	0.0589603	0.367562
ENSMUSG00000013158.6	10.6326	-0.60432	0.593424	-1.01836	0.308506	0.728586
ENSMUSG00000013160.7	2630.2	0.290465	0.0721708	4.02469	5.7051e-05	0.00464664
ENSMUSG00000013236.17	15751.4	-0.0403252	0.062592	-0.644255	0.51941	0.855909
ENSMUSG00000013275.9	3169.83	-0.0150093	0.05806	-0.258514	0.79601	0.953035
ENSMUSG00000013338.16	0.431937	0.317512	2.79783	0.113485	0.909646
ENSMUSG00000013353.10	0.659422	-0.313824	2.09209	-0.150005	0.880761
ENSMUSG00000013367.5	1675.73	0.102548	0.110566	0.92748	0.353677	0.763231
ENSMUSG00000013415.9	2.7153	-0.93098	1.23343	-0.754789	0.450376	0.821365
ENSMUSG00000013418.8	20.4238	-1.12116	0.483482	-2.31892	0.0203993	0.215022
ENSMUSG00000013419.7	1959.27	-0.00558455	0.0822529	-0.0678949	0.945869	0.989142
ENSMUSG00000013465.19	1595.39	0.154827	0.0693268	2.23329	0.0255297	0.242436
ENSMUSG00000013483.14	19.6209	-0.64755	0.433691	-1.49311	0.135407	0.529299
ENSMUSG00000013495.15	681.44	0.0176257	0.0882641	0.199693	0.841721	0.965721
ENSMUSG00000013523.13	3920.42	0.081958	0.218706	0.37474	0.707854	0.925733
ENSMUSG00000013539.14	1327.92	0.147898	0.0732553	2.01894	0.0434939	0.317898
ENSMUSG00000013562.12	1.71701	-2.36316	1.69415	-1.39489	0.163048
ENSMUSG00000013584.5	235.866	-0.806871	0.380851	-2.1186	0.0341244	0.280154
ENSMUSG00000013593.12	4232.52	0.217706	0.0712601	3.0551	0.00224989	0.0601247
ENSMUSG00000013611.14	0.401647	-1.05591	3.21652	-0.328277	0.742702
ENSMUSG00000013622.15	714.872	0.22667	0.0933374	2.4285	0.0151615	0.182919
ENSMUSG00000013629.16	1015.84	0.0780375	0.0916085	0.851859	0.394292	0.788973
ENSMUSG00000013643.13	4.16546	-5.97383	1.4982	-3.98735	6.68147e-05	0.00512569
ENSMUSG00000013646.17	1531.83	0.161227	0.0659383	2.44513	0.0144802	0.178581
ENSMUSG00000013662.6	2195.68	0.051558	0.06883	0.749063	0.453819	0.822925
ENSMUSG00000013663.7	4943.02	-0.04433	0.0691882	-0.640716	0.521707	0.85685
ENSMUSG00000013698.12	11911.6	0.0670256	0.0621292	1.07881	0.280672	0.704784
ENSMUSG00000013701.13	1365.08	0.173312	0.070831	2.44683	0.0144118	0.178432
ENSMUSG00000013707.3	31.7033	-0.0440205	0.319451	-0.1378	0.890398	0.975772
ENSMUSG00000013736.16	1233.28	0.115605	0.077634	1.48911	0.136459	0.5311
ENSMUSG00000013766.11	35.3058	0.0833057	0.338006	0.246462	0.805324	0.955791
ENSMUSG00000013787.15	4182.23	0.139871	0.0666889	2.09737	0.0359608	0.287223
ENSMUSG00000013822.7	494.445	0.0619164	0.127662	0.485004	0.627674	0.899866
ENSMUSG00000013833.15	1391.68	0.0571203	0.119471	0.478112	0.63257	0.901065
ENSMUSG00000013846.10	225.382	-0.273275	0.205452	-1.33012	0.18348	0.600005
ENSMUSG00000013858.14	3229.48	0.178545	0.0676339	2.63987	0.00829369	0.129614
ENSMUSG00000013878.18	999.924	0.119268	0.0748736	1.59293	0.111176	0.487421
ENSMUSG00000013921.15	29290.7	0.0680186	0.0669916	1.01533	0.309948	0.729949
ENSMUSG00000013928.13	6.01341	-0.318898	0.767929	-0.41527	0.677944	0.916905
ENSMUSG00000013936.12	28.5163	-0.185085	0.333176	-0.555516	0.578542	0.880786
ENSMUSG00000013973.12	270.829	-0.137762	0.123289	-1.11739	0.263827	0.690046
ENSMUSG00000013974.3	21.8131	0.206083	0.424947	0.484962	0.627703	0.899866
ENSMUSG00000013997.10	983.072	0.143727	0.0852656	1.68564	0.0918661	0.447633
ENSMUSG00000014030.15	14.7849	-1.56603	0.76446	-2.04855	0.0405063	0.304274
ENSMUSG00000014039.18	761.094	0.156761	0.0967654	1.62001	0.105229	0.476778
ENSMUSG00000014074.17	1118.98	-0.0195123	0.0775905	-0.251479	0.801444	0.954831
ENSMUSG00000014075.15	170.648	0.235379	0.152766	1.54078	0.123371	0.509095
ENSMUSG00000014077.13	2056.37	0.176004	0.0652232	2.69849	0.00696557	0.11741
ENSMUSG00000014158.12	107.5	-1.28711	0.839295	-1.53356	0.125139	0.512362
ENSMUSG00000014164.15	2247.36	0.0553648	0.0754729	0.733572	0.46321	0.828701
ENSMUSG00000014177.10	416.469	0.143127	0.106521	1.34365	0.179062	0.593025
ENSMUSG00000014195.16	3356.81	0.148844	0.0639432	2.32775	0.0199252	0.211802
ENSMUSG00000014198.15	1860.82	0.0639646	0.12045	0.531048	0.595385	0.886943
ENSMUSG00000014226.10	1166.92	0.0565719	0.0764768	0.739726	0.459467	0.826384
ENSMUSG00000014232.14	251.207	0.171848	0.168763	1.01828	0.308544	0.728586
ENSMUSG00000014243.5	60.4041	0.326947	0.269228	1.21439	0.2246	0.649974
ENSMUSG00000014245.8	300.225	0.0234656	0.122831	0.19104	0.848494	0.966836
ENSMUSG00000014294.4	448.667	0.254731	0.116229	2.19162	0.0284067	0.25581
ENSMUSG00000014301.13	236.066	0.205774	0.129062	1.59438	0.11085	0.486721
ENSMUSG00000014303.13	531.597	-0.210246	0.108039	-1.94601	0.0516531	0.344379
ENSMUSG00000014313.15	1452.43	0.2405	0.102277	2.35146	0.0186998	0.204978
ENSMUSG00000014329.14	249.608	-0.585172	0.172208	-3.39806	0.000678656	0.0270194
ENSMUSG00000014349.7	2391.42	0.0479746	0.0652082	0.735714	0.461905	0.827511
ENSMUSG00000014351.12	0.583996	-3.14252	3.18691	-0.986071	0.324098
ENSMUSG00000014353.15	1166.17	0.0766589	0.0707981	1.08278	0.278905	0.703348
ENSMUSG00000014355.10	3105.61	-0.198027	0.0876304	-2.25979	0.0238342	0.234497
ENSMUSG00000014361.5	837.829	0.119832	0.145343	0.824478	0.409668	0.797203
ENSMUSG00000014402.15	1430.85	-0.032851	0.0903218	-0.363711	0.716074	0.928117
ENSMUSG00000014418.16	957.858	0.101837	0.0863238	1.17971	0.238117	0.664689
ENSMUSG00000014426.9	2618.28	0.123337	0.061319	2.01139	0.044284	0.320338
ENSMUSG00000014444.17	248.239	-0.241234	0.191712	-1.25831	0.208279	0.630442
ENSMUSG00000014453.4	0.475789	-2.81936	2.96626	-0.950476	0.341871
ENSMUSG00000014470.4	991.267	0.215499	0.0948617	2.27172	0.0231034	0.231379
ENSMUSG00000014496.8	2303.79	-0.186205	0.0818804	-2.27412	0.0229591	0.230729
ENSMUSG00000014498.9	4554.32	-0.0889125	0.0669316	-1.32841	0.184043	0.60068
ENSMUSG00000014503.15	657.183	0.270666	0.085504	3.16554	0.00154797	0.0468198
ENSMUSG00000014504.16	552.689	0.173505	0.104118	1.66643	0.0956288	0.456038
ENSMUSG00000014529.9	0.109769	0	4.08046	0	1
ENSMUSG00000014542.3	0.47885	0.591451	2.88254	0.205184	0.837428
ENSMUSG00000014543.14	0.0539181	-0.332372	4.07815	-0.0815008	0.935044
ENSMUSG00000014547.10	1377.95	-0.000516948	0.0679247	-0.00761061	0.993928	0.997682
ENSMUSG00000014550.14	2071.48	0.065369	0.0696701	0.938264	0.348109	0.758793
ENSMUSG00000014551.8	590.952	0.217289	0.112548	1.93064	0.0535275	0.350736
ENSMUSG00000014554.13	708.234	0.1442	0.0802775	1.79627	0.0724515	0.402968
ENSMUSG00000014592.21	19638.9	-0.137556	0.0451127	-3.04917	0.00229473	0.0609136
ENSMUSG00000014599.10	1194.04	-0.078055	0.110277	-0.70781	0.479063	0.836432
ENSMUSG00000014601.13	2909.21	0.129622	0.0683579	1.89622	0.0579304	0.364449
ENSMUSG00000014602.15	44467.4	-0.0729949	0.0580871	-1.25664	0.208882	0.630504
ENSMUSG00000014603.3	2.11989	-1.83994	1.37218	-1.34089	0.179956
ENSMUSG00000014606.14	1459.12	0.162917	0.0931583	1.74882	0.0803215	0.421644
ENSMUSG00000014609.16	2.28211	-0.873201	1.31451	-0.66428	0.506511
ENSMUSG00000014633.15	211.785	0.355159	0.137997	2.57367	0.0100625	0.145229
ENSMUSG00000014668.15	1654.87	0.0288653	0.0681399	0.423618	0.671845	0.914631
ENSMUSG00000014686.8	17.6239	0.221576	0.503844	0.439772	0.660102	0.910642
ENSMUSG00000014704.10	1.22907	-1.54564	1.79261	-0.862225	0.388564
ENSMUSG00000014747.6	209.437	0.417887	0.167413	2.49615	0.012555	0.165167
ENSMUSG00000014748.13	2116.41	0.20762	0.0788329	2.63367	0.00844677	0.131233
ENSMUSG00000014763.8	1953.16	0.110397	0.0609228	1.81208	0.0699733	0.397358
ENSMUSG00000014767.17	1394.75	-0.0964853	0.0699689	-1.37898	0.167902	0.578244
ENSMUSG00000014769.10	1368.99	0.163074	0.0909512	1.79298	0.0729759	0.404435
ENSMUSG00000014773.13	206.551	0.232476	0.156207	1.48826	0.136683	0.531321
ENSMUSG00000014776.7	191.086	-0.284187	0.17062	-1.66561	0.0957902	0.456275
ENSMUSG00000014778.10	1231.58	-0.0102167	0.0766709	-0.133254	0.893993	0.976276
ENSMUSG00000014782.16	736.631	0.332199	0.150399	2.20878	0.0271898	0.250234
ENSMUSG00000014786.8	2762.06	0.010545	0.0869406	0.12129	0.903461	0.978956
ENSMUSG00000014791.10	580.692	-0.0645765	0.102505	-0.629982	0.528706	0.859403
ENSMUSG00000014813.9	10.0924	0.0994418	0.570676	0.174252	0.861667	0.969093
ENSMUSG00000014837.15	769.611	0.0534798	0.0996406	0.536727	0.591456	0.885366
ENSMUSG00000014846.12	1320	0.0687413	0.0691566	0.993996	0.320225	0.73911
ENSMUSG00000014850.15	694.38	0.00429372	0.0913638	0.0469958	0.962517	0.992195
ENSMUSG00000014852.16	10.9745	0.898716	0.585673	1.5345	0.124907	0.511632
ENSMUSG00000014856.12	543.802	0.0959798	0.08764	1.09516	0.273446	0.698552
ENSMUSG00000014859.9	1730.38	0.164564	0.0859506	1.91464	0.0555384	0.358402
ENSMUSG00000014867.9	1413.11	0.0544721	0.0712233	0.764808	0.444386	0.817643
ENSMUSG00000014873.15	798.08	0.00176831	0.103189	0.0171366	0.986328	0.99618
ENSMUSG00000014905.4	1217.38	-0.06298	0.0734571	-0.857372	0.391239	0.78629
ENSMUSG00000014907.10	359.307	-0.11506	0.125774	-0.914816	0.360288	0.767013
ENSMUSG00000014932.15	695.243	-0.119226	0.096608	-1.23412	0.217156	0.640413
ENSMUSG00000014956.15	6438.26	0.0892095	0.0663218	1.3451	0.178593	0.592858
ENSMUSG00000014959.12	2211.7	0.0835191	0.0670814	1.24504	0.213117	0.635887
ENSMUSG00000014980.14	404.734	0.124676	0.101082	1.23342	0.217419	0.640561
ENSMUSG00000015001.17	1.27099	-0.639579	1.86741	-0.342494	0.731979
ENSMUSG00000015002.18	5922.63	-0.0595433	0.0548123	-1.08631	0.277341	0.702298
ENSMUSG00000015013.9	264.504	0.130413	0.13844	0.942022	0.346181	0.757498
ENSMUSG00000015016.8	771.91	0.178672	0.0794856	2.24786	0.0245852	0.23782
ENSMUSG00000015023.7	1483.84	0.0882684	0.0729587	1.20984	0.22634	0.652419
ENSMUSG00000015027.11	370.717	-0.0670296	0.134751	-0.497433	0.618883	0.896905
ENSMUSG00000015053.14	189.928	0.156815	0.182656	0.858527	0.390602	0.785747
ENSMUSG00000015083.11	107.765	0.192107	0.200462	0.95832	0.337901	0.751397
ENSMUSG00000015085.8	113.961	-0.0412498	0.191007	-0.215959	0.829019	0.962757
ENSMUSG00000015087.14	5435.62	0.0710287	0.0565134	1.25685	0.208809	0.630442
ENSMUSG00000015090.13	10120.2	-0.674408	0.422518	-1.59617	0.110452	0.486135
ENSMUSG00000015092.9	1883.12	0.168406	0.0794917	2.11854	0.0341293	0.280154
ENSMUSG00000015093.15	145.162	0.277278	0.17674	1.56885	0.116684	0.497656
ENSMUSG00000015094.16	5833	0.160872	0.0864481	1.86091	0.0627569	0.378393
ENSMUSG00000015095.12	2193.76	0.156646	0.089361	1.75295	0.07961	0.420965
ENSMUSG00000015112.15	112.964	-0.502721	0.206645	-2.43277	0.0149837	0.181678
ENSMUSG00000015120.15	4063.13	0.052833	0.0548642	0.962978	0.335558	0.750563
ENSMUSG00000015126.9	478.438	0.235632	0.0947616	2.48658	0.0128979	0.167371
ENSMUSG00000015127.14	1958.12	-0.0514737	0.0696739	-0.738781	0.46004	0.826512
ENSMUSG00000015133.17	248.166	-0.240624	0.129382	-1.85979	0.0629151	0.378775
ENSMUSG00000015134.15	71.6027	-0.00858621	0.254956	-0.0336772	0.973135	0.994
ENSMUSG00000015143.15	961.55	-0.0387266	0.0991532	-0.390574	0.696112	0.923085
ENSMUSG00000015149.14	4112.09	0.123321	0.0559008	2.20608	0.0273787	0.250812
ENSMUSG00000015165.16	8987.83	0.0710409	0.0535149	1.3275	0.184344	0.600937
ENSMUSG00000015176.11	2347.92	0.00674735	0.0625022	0.107954	0.914032	0.981862
ENSMUSG00000015189.12	2109.37	0.0444702	0.0685749	0.648492	0.516667	0.854756
ENSMUSG00000015202.13	2523.6	0.194703	0.0990407	1.96589	0.0493117	0.336799
ENSMUSG00000015214.14	1493.14	-0.0641557	0.0836683	-0.766786	0.443209	0.81711
ENSMUSG00000015217.11	401.171	-0.198649	0.101417	-1.95874	0.0501436	0.340337
ENSMUSG00000015222.18	14224.6	-0.257791	0.106878	-2.41201	0.0158651	0.187242
ENSMUSG00000015224.10	1412.02	0.120011	0.0699327	1.71609	0.0861453	0.43483
ENSMUSG00000015243.4	2193.46	-0.0130887	0.124668	-0.104988	0.916385	0.983075
ENSMUSG00000015247.10	77.3314	-0.181655	0.231898	-0.783342	0.433427	0.811238
ENSMUSG00000015289.4	195.658	0.0492334	0.142965	0.344375	0.730564	0.932974
ENSMUSG00000015290.15	1276.23	0.191058	0.0865252	2.20811	0.0272364	0.250291
ENSMUSG00000015291.10	16999.1	0.103251	0.0643291	1.60505	0.108484	0.483075
ENSMUSG00000015305.6	3372.85	0.0322762	0.0608353	0.53055	0.59573	0.887041
ENSMUSG00000015312.9	181.334	0.100184	0.179478	0.558198	0.576709	0.880243
ENSMUSG00000015314.10	5.31977	-1.25747	0.86028	-1.46169	0.143825	0.541962
ENSMUSG00000015316.11	1.28827	-2.26264	1.91303	-1.18275	0.236907
ENSMUSG00000015335.16	97.3315	0.0499832	0.234524	0.213126	0.831229	0.963901
ENSMUSG00000015337.5	225.615	0.344031	0.172354	1.99607	0.0459261	0.32512
ENSMUSG00000015340.10	90.4907	-0.623953	0.314957	-1.98107	0.0475831	0.330959
ENSMUSG00000015341.17	1867.46	0.0516147	0.0608159	0.848704	0.396046	0.790238
ENSMUSG00000015342.6	1395.58	-0.0129272	0.085732	-0.150786	0.880144	0.972729
ENSMUSG00000015354.8	171.037	-0.148578	0.232196	-0.639879	0.522251	0.857035
ENSMUSG00000015355.13	16.7977	0.033202	0.466987	0.0710984	0.943319	0.988317
ENSMUSG00000015357.10	1030.13	0.051485	0.0729481	0.705776	0.480327	0.837109
ENSMUSG00000015363.13	1723.23	0.205099	0.0694999	2.95107	0.00316679	0.0750439
ENSMUSG00000015365.15	4.44151	-0.137732	0.869065	-0.158483	0.874076	0.971861
ENSMUSG00000015377.10	5671.55	0.0345029	0.0592801	0.582031	0.560546	0.871684
ENSMUSG00000015396.4	485.857	0.00648686	0.131945	0.0491632	0.960789	0.992195
ENSMUSG00000015401.12	2.34546	0.105314	1.3657	0.0771139	0.938533	0.987392
ENSMUSG00000015405.15	47.9023	-0.912637	0.271595	-3.36029	0.000778611	0.0294933
ENSMUSG00000015437.5	2.12873	-0.938434	1.45653	-0.644293	0.519385
ENSMUSG00000015441.4	0.701712	-3.40146	2.56135	-1.328	0.184179
ENSMUSG00000015443.9	0.240137	2.4585	4.03926	0.608651	0.542756
ENSMUSG00000015451.16	227.347	-0.0696863	0.195513	-0.356429	0.72152	0.930528
ENSMUSG00000015452.14	20.3822	0.0442632	0.456787	0.0969012	0.922805	0.983989
ENSMUSG00000015461.15	1749.49	0.149105	0.0962349	1.54938	0.12129	0.505142
ENSMUSG00000015467.14	39.463	0.10588	0.373288	0.283642	0.776685	0.948072
ENSMUSG00000015468.14	247.479	0.329057	0.147965	2.22388	0.0261562	0.245476
ENSMUSG00000015474.16	558.955	0.127637	0.0880491	1.44962	0.147166	0.547444
ENSMUSG00000015476.6	4998.73	0.0570985	0.0679538	0.840254	0.400766	0.79263
ENSMUSG00000015478.13	867.615	0.142298	0.0791836	1.79706	0.072326	0.402797
ENSMUSG00000015484.3	64.9948	-0.93369	0.331662	-2.81519	0.00487486	0.0959058
ENSMUSG00000015488.14	1168.95	0.289514	0.0812194	3.56459	0.000364423	0.0173239
ENSMUSG00000015501.10	7295.91	-0.0666928	0.105847	-0.630087	0.528638	0.859387
ENSMUSG00000015522.18	3443.84	0.132854	0.0505004	2.63075	0.00851958	0.132059
ENSMUSG00000015533.9	16.0539	-0.93147	0.530367	-1.75627	0.0790417	0.41954
ENSMUSG00000015536.14	753.986	0.196506	0.089329	2.1998	0.0278214	0.252925
ENSMUSG00000015542.17	352.122	0.2374	0.113209	2.09701	0.0359931	0.287223
ENSMUSG00000015568.16	101.927	-1.11905	0.375142	-2.983	0.00285438	0.0703687
ENSMUSG00000015575.15	686.657	0.10004	0.0929334	1.07647	0.281719	0.705302
ENSMUSG00000015579.5	0.181588	0	4.08046	0	1
ENSMUSG00000015597.17	2023.14	-0.157142	0.0789805	-1.98962	0.0466324	0.32764
ENSMUSG00000015599.9	5678.09	0.0890232	0.0675381	1.31812	0.187464	0.604956
ENSMUSG00000015605.6	1039.84	-0.00481944	0.107912	-0.044661	0.964378	0.992276
ENSMUSG00000015619.10	5.4715	-2.60353	0.943218	-2.76026	0.00577553	0.105563
ENSMUSG00000015627.5	0.917385	-3.79527	2.35002	-1.61499	0.106312
ENSMUSG00000015647.9	747.425	-0.433475	0.169381	-2.55918	0.0104921	0.148684
ENSMUSG00000015652.9	18.5121	-1.85308	0.873546	-2.12133	0.0338937	0.27922
ENSMUSG00000015653.13	3763.1	-0.213234	0.0763695	-2.79214	0.00523609	0.0998834
ENSMUSG00000015656.17	42473.8	0.31917	0.0683879	4.66705	3.0555e-06	0.000470429
ENSMUSG00000015659.12	953.732	0.00836715	0.0828503	0.100991	0.919557	0.983536
ENSMUSG00000015665.8	0.687281	-3.37288	3.02035	-1.11672	0.264115
ENSMUSG00000015668.13	440.704	0.122864	0.0976284	1.25849	0.208215	0.630405
ENSMUSG00000015671.11	1404.25	0.0924318	0.074949	1.23326	0.217478	0.640561
ENSMUSG00000015672.4	444.633	0.167326	0.122206	1.36921	0.170932	0.582829
ENSMUSG00000015697.14	2283.38	0.114906	0.0615437	1.86707	0.061892	0.376111
ENSMUSG00000015702.13	31.1879	-0.294011	0.326663	-0.900045	0.368096	0.772329
ENSMUSG00000015709.9	3302.87	-0.00302733	0.0806021	-0.0375589	0.970039	0.993252
ENSMUSG00000015711.8	1373.54	0.0889124	0.0735811	1.20836	0.226909	0.653135
ENSMUSG00000015714.11	1746.04	-0.0175327	0.0684784	-0.256033	0.797925	0.953954
ENSMUSG00000015721.18	0.7617	-1.00466	2.34417	-0.428579	0.66823
ENSMUSG00000015733.13	3907.29	0.0500571	0.0618217	0.809701	0.418112	0.803186
ENSMUSG00000015745.9	1259.7	0.0975178	0.0823922	1.18358	0.23658	0.663657
ENSMUSG00000015747.5	763.378	0.0823254	0.084178	0.977993	0.328078	0.74465
ENSMUSG00000015748.13	1255.86	0.000321872	0.0874372	0.00368118	0.997063	0.998863
ENSMUSG00000015749.12	3235.83	0.003692	0.0711384	0.0518988	0.958609	0.991817
ENSMUSG00000015750.15	1225.13	0.0968882	0.072194	1.34205	0.179579	0.593821
ENSMUSG00000015755.16	2612.72	-0.119447	0.0655349	-1.82265	0.068357	0.392919
ENSMUSG00000015757.10	1684.52	0.0232825	0.0759294	0.306634	0.759122	0.94225
ENSMUSG00000015759.11	868.909	0.0358588	0.0928856	0.386053	0.699457	0.923549
ENSMUSG00000015766.14	3680	0.123031	0.0577586	2.1301	0.0331637	0.2764
ENSMUSG00000015776.12	650.272	0.102924	0.0888099	1.15893	0.246486	0.672783
ENSMUSG00000015787.15	0.481883	0.626894	2.8796	0.217701	0.827662
ENSMUSG00000015790.16	1024.6	0.18255	0.0796855	2.29089	0.0219701	0.2247
ENSMUSG00000015804.14	621.562	0.294687	0.10168	2.89818	0.00375339	0.0824778
ENSMUSG00000015806.12	1776.42	-0.159073	0.0848003	-1.87586	0.0606747	0.372413
ENSMUSG00000015812.8	38.3183	-0.30682	0.338043	-0.907637	0.36407	0.770183
ENSMUSG00000015829.13	3559.93	-0.0951032	0.109235	-0.870629	0.383957	0.781938
ENSMUSG00000015837.15	8653	0.0774547	0.0568346	1.36281	0.172943	0.585904
ENSMUSG00000015839.6	839.674	-0.254616	0.119161	-2.13674	0.0326193	0.274771
ENSMUSG00000015843.10	14.6576	-0.116434	0.515807	-0.225732	0.82141	0.960243
ENSMUSG00000015846.15	684.679	0.0167534	0.110295	0.151896	0.879269	0.972692
ENSMUSG00000015850.11	401.638	-0.193984	0.119878	-1.61818	0.105624	0.477765
ENSMUSG00000015852.13	132.871	-0.568414	0.515771	-1.10207	0.270433	0.695756
ENSMUSG00000015854.7	0.780016	-3.18468	2.29188	-1.38955	0.164667
ENSMUSG00000015869.16	1468.1	0.118562	0.0736461	1.60989	0.107423	0.481206
ENSMUSG00000015879.8	584.091	0.0170052	0.102824	0.165381	0.868644	0.971173
ENSMUSG00000015880.13	6.24708	-0.242618	0.714465	-0.339581	0.734172	0.934595
ENSMUSG00000015882.18	428.061	-0.19914	0.10776	-1.84799	0.0646033	0.383616
ENSMUSG00000015889.8	950.415	0.164114	0.0862574	1.90261	0.0570914	0.362252
ENSMUSG00000015890.2	2.27204	-2.61723	1.49893	-1.74606	0.080801
ENSMUSG00000015932.8	3706.95	-0.0401611	0.0643207	-0.624389	0.532372	0.861258
ENSMUSG00000015937.15	2831.11	0.0814939	0.0532652	1.52997	0.126025	0.513664
ENSMUSG00000015942.9	686.013	0.0515389	0.0807991	0.637864	0.523562	0.857939
ENSMUSG00000015943.11	120.607	-0.145315	0.200865	-0.723447	0.469405	0.832401
ENSMUSG00000015944.9	5465.42	0.0695725	0.0845996	0.822374	0.410864	0.797597
ENSMUSG00000015947.10	97.3397	-0.150357	0.207211	-0.725625	0.468069	0.831898
ENSMUSG00000015950.13	134.127	-0.0529991	0.203848	-0.259993	0.794869	0.952536
ENSMUSG00000015957.12	17.6567	-0.41324	0.501344	-0.824265	0.409789	0.797203
ENSMUSG00000015961.8	1852.62	-0.0164889	0.0665478	-0.247775	0.804309	0.955617
ENSMUSG00000015962.5	4.36381	-0.943553	0.96485	-0.977927	0.32811	0.744653
ENSMUSG00000015966.17	50.1439	0.329306	0.338516	0.972793	0.330656	0.746922
ENSMUSG00000015968.18	2429.15	-0.0207874	0.088965	-0.233659	0.81525	0.9589
ENSMUSG00000015970.19	344.673	0.376111	0.126898	2.96389	0.00303777	0.0733738
ENSMUSG00000015971.5	1315.25	0.0791291	0.0727098	1.08829	0.276469	0.701729
ENSMUSG00000015980.14	111.154	0.00507108	0.192249	0.0263777	0.978956	0.994851
ENSMUSG00000015981.12	130.531	0.308821	0.183912	1.67918	0.0931176	0.449738
ENSMUSG00000015994.10	1516.77	0.0465399	0.0807616	0.576263	0.564437	0.873848
ENSMUSG00000016018.4	2449.63	0.0672096	0.0670956	1.0017	0.316489	0.735485
ENSMUSG00000016024.9	120.656	-3.11725	0.837698	-3.72121	0.000198273	0.0110551
ENSMUSG00000016028.11	67.8973	-0.893287	0.248257	-3.59823	0.000320384	0.0158623
ENSMUSG00000016087.13	166.927	-0.1444	0.175973	-0.820581	0.411885	0.798475
ENSMUSG00000016128.14	545.444	0.1637	0.123799	1.3223	0.186067	0.602893
ENSMUSG00000016150.15	3482.46	-0.26446	0.0957073	-2.76322	0.00572347	0.104884
ENSMUSG00000016179.11	370.561	0.0710236	0.177215	0.400776	0.688585	0.920848
ENSMUSG00000016181.9	627.388	0.0109577	0.0892334	0.122799	0.902267	0.978577
ENSMUSG00000016194.14	1019.97	0.347697	0.115447	3.01176	0.00259739	0.0666495
ENSMUSG00000016200.14	792.848	-0.105488	0.102986	-1.0243	0.305694	0.726953
ENSMUSG00000016206.6	51.7963	-0.331345	0.277023	-1.19609	0.23166	0.658528
ENSMUSG00000016239.11	432.164	-0.324947	0.125934	-2.58028	0.00987189	0.144131
ENSMUSG00000016252.7	434.049	0.280622	0.109953	2.55219	0.0107048	0.150271
ENSMUSG00000016253.12	1229	0.135102	0.0709465	1.90428	0.0568737	0.361544
ENSMUSG00000016255.5	2.31423	0.924326	1.37954	0.670027	0.502841	0.847971
ENSMUSG00000016256.10	1251.02	-0.100358	0.0667554	-1.50338	0.132742	0.525305
ENSMUSG00000016257.15	1096.78	-0.00711875	0.0839305	-0.0848172	0.932407	0.986238
ENSMUSG00000016262.14	299.016	0.131884	0.126254	1.04459	0.296211	0.718836
ENSMUSG00000016283.13	0.799031	-2.14386	2.11139	-1.01538	0.309925
ENSMUSG00000016308.12	688.407	0.200349	0.095639	2.09485	0.0361846	0.287837
ENSMUSG00000016319.3	3473.27	0.221027	0.0790693	2.79536	0.00518424	0.0993709
ENSMUSG00000016327.9	0.0786014	-0.377846	4.07644	-0.0926902	0.92615
ENSMUSG00000016344.14	529.843	0.332588	0.125039	2.65988	0.00781679	0.124943
ENSMUSG00000016346.17	7944.46	-0.00046207	0.0489878	-0.00943236	0.992474	0.997359
ENSMUSG00000016349.10	28212.7	0.104096	0.0659671	1.578	0.114566	0.492526
ENSMUSG00000016356.18	309.619	0.214279	0.126598	1.69259	0.0905335	0.444545
ENSMUSG00000016382.15	3477.33	0.0555929	0.0732802	0.758635	0.448071	0.820214
ENSMUSG00000016386.15	427.54	0.00169216	0.112769	0.0150055	0.988028	0.996551
ENSMUSG00000016409.4	535.563	-0.055794	0.0989306	-0.563971	0.572774	0.878458
ENSMUSG00000016427.7	565.617	0.230527	0.138689	1.66218	0.0964765	0.45831
ENSMUSG00000016458.15	3.41918	-0.776746	4.004	-0.193993	0.846182	0.966252
ENSMUSG00000016477.18	405.682	-0.00232224	0.139014	-0.0167051	0.986672	0.9964
ENSMUSG00000016481.15	660.73	0.00695009	0.0920075	0.0755383	0.939786	0.987734
ENSMUSG00000016487.15	511.685	-0.014406	0.119322	-0.120732	0.903903	0.979005
ENSMUSG00000016493.13	350.93	-0.269616	0.114645	-2.35175	0.0186851	0.204933
ENSMUSG00000016494.9	501.066	0.0290168	0.124833	0.232446	0.816192	0.959193
ENSMUSG00000016495.12	363.317	0.14605	0.114866	1.27148	0.203559	0.624629
ENSMUSG00000016496.7	63.1664	-0.440849	0.259299	-1.70016	0.0891013	0.441679
ENSMUSG00000016498.10	3.21743	-0.77325	1.05809	-0.730797	0.464903	0.830174
ENSMUSG00000016503.18	240.605	0.0062649	0.132182	0.0473961	0.962198	0.992195
ENSMUSG00000016510.11	403.227	0.0434067	0.115248	0.376636	0.706444	0.925733
ENSMUSG00000016520.7	1145.32	0.101287	0.103706	0.976671	0.328732	0.745355
ENSMUSG00000016524.12	0.376963	-0.931396	3.3079	-0.281567	0.778275
ENSMUSG00000016526.8	110.021	0.299667	0.194067	1.54414	0.122554	0.507483
ENSMUSG00000016528.10	895.005	0.0243943	0.0994645	0.245256	0.806258	0.956052
ENSMUSG00000016529.5	0.109769	0	4.08046	0	1
ENSMUSG00000016534.15	2492.33	-0.171488	0.0700234	-2.44901	0.014325	0.177863
ENSMUSG00000016541.10	3797.08	0.136076	0.0755646	1.80079	0.0717363	0.401011
ENSMUSG00000016552.13	2662.58	0.0123971	0.0821259	0.150953	0.880013	0.972729
ENSMUSG00000016554.9	965.229	0.131999	0.0908717	1.45258	0.14634	0.546639
ENSMUSG00000016559.14	13398.2	0.124523	0.0735474	1.69309	0.0904374	0.444271
ENSMUSG00000016619.10	1482.38	0.0625719	0.074067	0.844801	0.398222	0.791398
ENSMUSG00000016624.15	1483.62	-0.0332039	0.0863682	-0.384446	0.700648	0.924268
ENSMUSG00000016637.7	373.07	0.0880439	0.114911	0.76619	0.443563	0.81739
ENSMUSG00000016664.16	1838.54	-0.000364716	0.0914422	-0.00398849	0.996818	0.99881
ENSMUSG00000016756.17	9.07683	-1.19651	0.792096	-1.51057	0.130899	0.522366
ENSMUSG00000016757.11	619.851	0.201692	0.103173	1.95489	0.0505965	0.341543
ENSMUSG00000016758.4	5.74245	0.184387	0.821877	0.224349	0.822486	0.960618
ENSMUSG00000016763.15	231.952	-0.180386	0.177894	-1.01401	0.31058	0.729949
ENSMUSG00000016831.12	2545.34	0.0432577	0.0571122	0.757416	0.448801	0.821018
ENSMUSG00000016833.14	83.3504	0.160873	0.213651	0.752971	0.451467	0.822094
ENSMUSG00000016918.15	1556.53	-0.217972	0.145679	-1.49625	0.13459	0.528199
ENSMUSG00000016921.14	3993.14	0.204741	0.0659198	3.10592	0.0018969	0.0539544
ENSMUSG00000016933.17	3244.11	0.0725875	0.0710083	1.02224	0.306668	0.727539
ENSMUSG00000016940.18	1649.18	0.261781	0.101678	2.57462	0.0100351	0.145146
ENSMUSG00000016942.6	14.4015	-0.649676	0.536531	-1.21088	0.22594	0.651818
ENSMUSG00000016946.6	661.661	0.140014	0.109447	1.27929	0.200796	0.62138
ENSMUSG00000016982.6	2.38416	-0.121171	1.23924	-0.0977785	0.922108	0.983989
ENSMUSG00000016984.7	360.82	-0.000338446	0.120066	-0.00281883	0.997751	0.999258
ENSMUSG00000016995.17	111.68	-0.00878414	0.209587	-0.0419116	0.966569	0.992308
ENSMUSG00000017002.14	4.74631	-0.658964	1.02912	-0.64032	0.521965	0.85686
ENSMUSG00000017007.9	22.4076	-0.477237	0.389054	-1.22666	0.21995	0.644036
ENSMUSG00000017009.3	3243.27	0.00284405	0.102895	0.0276403	0.977949	0.994748
ENSMUSG00000017057.9	123.939	-0.475789	0.21722	-2.19036	0.0284985	0.25625
ENSMUSG00000017119.19	7765.29	0.0446645	0.0529256	0.843911	0.398719	0.791754
ENSMUSG00000017132.17	4683.73	0.174192	0.0663675	2.62465	0.00867383	0.1332
ENSMUSG00000017144.8	283.068	-0.0465362	0.119512	-0.389385	0.696992	0.923152
ENSMUSG00000017146.12	39.0435	-0.37256	0.373226	-0.998215	0.318175	0.736946
ENSMUSG00000017167.6	13556.7	0.0300307	0.0677872	0.443014	0.657755	0.90972
ENSMUSG00000017176.17	967.781	0.202847	0.086809	2.3367	0.0194548	0.208783
ENSMUSG00000017188.3	648.16	0.127285	0.0968232	1.31461	0.188641	0.606766
ENSMUSG00000017195.15	0.786335	-2.05196	2.15222	-0.953418	0.340379
ENSMUSG00000017204.4	2.89989	-1.04774	1.02294	-1.02424	0.30572	0.726953
ENSMUSG00000017210.14	4261.06	0.13891	0.0655803	2.11817	0.0341605	0.280236
ENSMUSG00000017221.14	3897.94	0.0605937	0.0681178	0.889542	0.373712	0.775646
ENSMUSG00000017264.16	2203.35	-0.00481773	0.064048	-0.0752207	0.940039	0.987734
ENSMUSG00000017286.15	904.084	0.060101	0.0853075	0.704522	0.481108	0.837425
ENSMUSG00000017288.15	1765.85	0.0834179	0.0652923	1.27761	0.201388	0.622285
ENSMUSG00000017291.13	4021.14	-0.283203	0.103805	-2.72822	0.00636773	0.111571
ENSMUSG00000017299.13	454.625	0.0498181	0.0981049	0.507804	0.611591	0.893864
ENSMUSG00000017307.16	600.285	0.132494	0.0952444	1.3911	0.164196	0.574065
ENSMUSG00000017309.11	9.81788	-1.9675	0.687209	-2.86304	0.00419602	0.0874532
ENSMUSG00000017314.12	2608.96	0.128799	0.062615	2.05699	0.0396868	0.301332
ENSMUSG00000017344.4	2056.65	-0.315054	0.0846104	-3.72358	0.000196417	0.0110092
ENSMUSG00000017376.15	1336.61	-0.00385725	0.0859763	-0.0448641	0.964216	0.992276
ENSMUSG00000017386.10	356.513	0.0333779	0.13371	0.24963	0.802874	0.955297
ENSMUSG00000017390.15	44638.9	0.0804115	0.113098	0.710988	0.477091	0.835986
ENSMUSG00000017400.10	1793.96	-0.113967	0.0807149	-1.41197	0.157959	0.564949
ENSMUSG00000017404.12	2557.68	0.0946393	0.0691536	1.36854	0.171144	0.583205
ENSMUSG00000017405.14	127.305	-0.0182693	0.177839	-0.102729	0.918178	0.983394
ENSMUSG00000017412.15	8026.05	-0.212596	0.0944568	-2.25072	0.0244034	0.237152
ENSMUSG00000017417.14	2485.83	0.0835136	0.111539	0.74874	0.454014	0.822925
ENSMUSG00000017418.14	878.267	-0.264571	0.0878721	-3.01087	0.00260504	0.0666608
ENSMUSG00000017421.18	6299.21	-0.0232221	0.0485279	-0.47853	0.632273	0.90105
ENSMUSG00000017428.16	2755.15	-0.0109814	0.0580444	-0.18919	0.849944	0.966862
ENSMUSG00000017446.14	29.4572	-0.713139	0.377606	-1.88858	0.0589478	0.367562
ENSMUSG00000017453.4	124.383	-0.107628	0.19986	-0.538515	0.590221	0.88485
ENSMUSG00000017466.9	1890.37	-0.173484	0.130343	-1.33098	0.183195	0.599839
ENSMUSG00000017478.15	2834.93	0.064837	0.0579525	1.1188	0.263227	0.689037
ENSMUSG00000017485.11	5220.89	-0.0428375	0.0652249	-0.656766	0.511331	0.852838
ENSMUSG00000017491.9	122.957	0.149581	0.181444	0.824393	0.409716	0.797203
ENSMUSG00000017493.12	417.173	-0.0223242	0.115434	-0.193393	0.846651	0.966252
ENSMUSG00000017499.15	16.7775	-0.940316	0.527757	-1.78172	0.0747946	0.40942
ENSMUSG00000017548.15	1755.7	0.0064262	0.0618574	0.103887	0.917259	0.983354
ENSMUSG00000017550.14	328.009	-0.339712	0.107994	-3.14565	0.0016572	0.0490662
ENSMUSG00000017561.16	552.844	0.00222282	0.111539	0.0199287	0.9841	0.995769
ENSMUSG00000017588.2	4.4356	-1.14206	0.932061	-1.2253	0.220461	0.644322
ENSMUSG00000017607.9	12.1408	-2.36207	0.749449	-3.15175	0.00162296	0.0483133
ENSMUSG00000017615.12	1915.6	-0.0235384	0.0597604	-0.393879	0.69367	0.922826
ENSMUSG00000017631.19	8837.2	0.027539	0.0466342	0.590532	0.554834	0.869826
ENSMUSG00000017639.13	10604.7	0.0609878	0.0533526	1.14311	0.252994	0.678534
ENSMUSG00000017652.16	17.8972	-0.166144	0.441695	-0.376151	0.706805	0.925733
ENSMUSG00000017664.16	1237.07	0.087518	0.0746928	1.17171	0.241315	0.667062
ENSMUSG00000017667.9	1355.17	0.0917299	0.0834101	1.09975	0.271443	0.696312
ENSMUSG00000017670.16	8413.42	0.0473395	0.0609175	0.777109	0.437095	0.813764
ENSMUSG00000017677.11	3449.27	0.021335	0.069916	0.305151	0.760251	0.942572
ENSMUSG00000017679.16	962.792	0.0994037	0.0912569	1.08927	0.276034	0.701295
ENSMUSG00000017686.17	2019.09	0.109885	0.0855924	1.28382	0.199205	0.619149
ENSMUSG00000017688.14	7.61101	-6.82354	1.36399	-5.00262	5.65574e-07	0.00010973
ENSMUSG00000017692.8	259.998	0.0407935	0.138259	0.295052	0.767954	0.945296
ENSMUSG00000017697.3	18.5575	0.314518	0.482827	0.651409	0.514783	0.854177
ENSMUSG00000017707.9	5222.88	0.0876744	0.0581802	1.50694	0.131825	0.524114
ENSMUSG00000017713.9	164.984	0.0688036	0.179151	0.384054	0.700939	0.924268
ENSMUSG00000017715.11	1249.94	0.164118	0.0721824	2.27366	0.0229863	0.23075
ENSMUSG00000017716.15	10.3764	-1.01266	0.625898	-1.61793	0.105678	0.477765
ENSMUSG00000017718.15	14.7763	0.104528	0.489754	0.213431	0.830991	0.963901
ENSMUSG00000017720.2	6.92872	0.00828392	0.652158	0.0127023	0.989865	0.996757
ENSMUSG00000017721.15	3667.97	0.0359245	0.0822843	0.43659	0.662409	0.911371
ENSMUSG00000017723.11	13.1938	-4.27204	1.06917	-3.99565	6.45165e-05	0.00507171
ENSMUSG00000017724.14	430.477	0.0623481	0.114041	0.546715	0.584575	0.882611
ENSMUSG00000017733.4	0.273216	2.6212	4.02535	0.651173	0.514935
ENSMUSG00000017734.15	2738.69	0.0382083	0.0546084	0.699678	0.484129	0.838627
ENSMUSG00000017737.2	88.6391	0.0539712	0.258761	0.208576	0.83478	0.964403
ENSMUSG00000017740.17	19764.3	0.17611	0.0647121	2.72144	0.00649979	0.112972
ENSMUSG00000017747.13	209.934	0.120786	0.133738	0.90315	0.366446	0.771588
ENSMUSG00000017754.13	1930.57	0.0146586	0.0930185	0.157588	0.874782	0.971861
ENSMUSG00000017756.9	170.497	-0.853596	0.240718	-3.54605	0.000391053	0.0180275
ENSMUSG00000017760.16	2402.5	0.013873	0.0642468	0.215933	0.82904	0.962757
ENSMUSG00000017764.2	835.714	0.0624489	0.110884	0.56319	0.573305	0.8787
ENSMUSG00000017765.17	994.474	0.0433676	0.108838	0.398459	0.690292	0.921443
ENSMUSG00000017767.3	6.9004	0.7694	0.694584	1.10771	0.267986	0.69364
ENSMUSG00000017774.19	1332.87	-0.0146706	0.0861082	-0.170374	0.864716	0.970356
ENSMUSG00000017776.15	3371.73	0.13156	0.0627573	2.09633	0.0360527	0.287294
ENSMUSG00000017778.14	1272.38	0.184019	0.0832235	2.21114	0.0270262	0.249402
ENSMUSG00000017781.17	10123.1	0.0177308	0.0525823	0.337201	0.735965	0.935495
ENSMUSG00000017801.15	691.125	0.167758	0.0857044	1.9574	0.0502999	0.341018
ENSMUSG00000017802.14	2659.77	0.200137	0.0665035	3.00943	0.00261741	0.0666608
ENSMUSG00000017817.11	14.8193	-0.776932	0.519474	-1.49561	0.134755	0.528478
ENSMUSG00000017830.15	119.602	0.078729	0.17623	0.446739	0.655063	0.908969
ENSMUSG00000017831.8	3001.12	0.0384993	0.0589547	0.653032	0.513736	0.853835
ENSMUSG00000017832.2	1.74208	0.845973	1.47117	0.575033	0.565269
ENSMUSG00000017837.12	505.135	0.230451	0.122354	1.88347	0.0596366	0.369271
ENSMUSG00000017843.14	3277.22	0.0159787	0.0527854	0.302712	0.76211	0.943589
ENSMUSG00000017858.12	728.578	-0.0147447	0.089403	-0.164924	0.869004	0.97124
ENSMUSG00000017861.11	41.8358	-0.112946	0.287429	-0.392952	0.694355	0.922831
ENSMUSG00000017868.16	31.7083	-0.584175	0.334796	-1.74487	0.0810081	0.4223
ENSMUSG00000017897.18	122.373	-0.810435	0.303664	-2.66885	0.00761111	0.123752
ENSMUSG00000017929.13	2393.24	0.0453534	0.0649136	0.698673	0.484756	0.838885
ENSMUSG00000017943.15	2070.33	0.0295862	0.0742478	0.398479	0.690277	0.921443
ENSMUSG00000017950.16	26.6403	-7.67705	1.24658	-6.15847	7.34513e-10	3.13008e-07
ENSMUSG00000017969.13	22.8883	-0.590408	0.532614	-1.10851	0.267641	0.69364
ENSMUSG00000017978.18	9958.44	0.182191	0.0795199	2.29114	0.0219555	0.2247
ENSMUSG00000017999.16	1374.73	0.0473174	0.0681223	0.694595	0.487309	0.839976
ENSMUSG00000018001.18	2751.81	0.0371449	0.0797444	0.4658	0.641359	0.904031
ENSMUSG00000018008.8	230.705	-0.179184	0.195597	-0.916088	0.359621	0.766865
ENSMUSG00000018012.11	163.137	0.0678182	0.165868	0.408869	0.682636	0.918819
ENSMUSG00000018040.9	1381.43	0.0243589	0.100255	0.242969	0.80803	0.956658
ENSMUSG00000018042.18	2453.95	-0.124972	0.068543	-1.82326	0.0682637	0.392792
ENSMUSG00000018068.13	776.981	-0.105075	0.0905495	-1.16042	0.245879	0.672204
ENSMUSG00000018076.12	4993.59	0.0717759	0.0491642	1.45992	0.144312	0.542681
ENSMUSG00000018102.5	461.531	0.0825433	0.136385	0.605223	0.545031	0.866107
ENSMUSG00000018126.15	7.23556	-3.53989	0.935714	-3.78309	0.000154892	0.00927801
ENSMUSG00000018143.10	181.922	0.214658	0.186618	1.15026	0.250038	0.676114
ENSMUSG00000018160.15	2954.48	-0.00239926	0.0623215	-0.0384981	0.969291	0.993159
ENSMUSG00000018166.8	434.782	-0.350652	0.121762	-2.87981	0.00397919	0.0851653
ENSMUSG00000018167.10	625.214	0.0341086	0.0972267	0.350816	0.725727	0.931716
ENSMUSG00000018168.8	7.87117	0.0118967	1.07956	0.01102	0.991208	0.997
ENSMUSG00000018169.12	52.1601	0.17791	0.247225	0.719625	0.471756	0.833757
ENSMUSG00000018171.9	1402.66	-0.0301856	0.0690725	-0.437014	0.662101	0.91121
ENSMUSG00000018189.12	866.292	0.0548068	0.0955729	0.573456	0.566336	0.874391
ENSMUSG00000018196.18	1544.15	0.0949564	0.0637725	1.48899	0.136491	0.5311
ENSMUSG00000018199.9	2583.51	-0.261399	0.0889887	-2.93744	0.00330938	0.0771083
ENSMUSG00000018209.15	1319.9	0.0694766	0.0689265	1.00798	0.313464	0.732162
ENSMUSG00000018211.13	0.622463	0.570538	2.45604	0.2323	0.816305
ENSMUSG00000018217.12	814.722	-0.361448	0.08044	-4.49339	7.0098e-06	0.000894555
ENSMUSG00000018238.6	30.1945	0.0292137	0.34627	0.0843668	0.932765	0.986374
ENSMUSG00000018239.9	177.116	-0.0134989	0.148507	-0.0908975	0.927574	0.985033
ENSMUSG00000018263.11	0.431937	0.317512	2.79783	0.113485	0.909646
ENSMUSG00000018286.6	1297.23	0.242805	0.0837602	2.89881	0.00374586	0.0823883
ENSMUSG00000018287.12	1145.7	0.0659784	0.0986519	0.668801	0.503623	0.848075
ENSMUSG00000018293.4	1759	0.0434277	0.0710264	0.61143	0.540915	0.864484
ENSMUSG00000018322.10	1585.17	-0.0321116	0.0726145	-0.44222	0.65833	0.909956
ENSMUSG00000018326.9	7546.06	0.0742864	0.058155	1.27739	0.201466	0.622285
ENSMUSG00000018334.18	1313.88	-0.0106804	0.0824559	-0.129528	0.89694	0.977422
ENSMUSG00000018339.11	236.624	-0.415971	0.227961	-1.82475	0.0680392	0.392316
ENSMUSG00000018340.13	3592.86	0.119098	0.0567849	2.09735	0.0359623	0.287223
ENSMUSG00000018341.12	29.8212	0.326408	0.356808	0.914801	0.360296	0.767013
ENSMUSG00000018347.16	401.829	0.0565535	0.103869	0.544468	0.58612	0.883048
ENSMUSG00000018362.14	497.976	-0.132915	0.0976187	-1.36157	0.173334	0.586169
ENSMUSG00000018363.16	1524.58	0.00586434	0.0649504	0.0902896	0.928057	0.98515
ENSMUSG00000018372.13	1291.71	0.0521392	0.0685815	0.760252	0.447104	0.820094
ENSMUSG00000018377.10	2576.96	-0.0563914	0.0642782	-0.877303	0.380322	0.779238
ENSMUSG00000018378.13	2446.92	0.0109711	0.0691579	0.158638	0.873954	0.971861
ENSMUSG00000018379.17	9810.53	0.0478163	0.0506832	0.943434	0.345459	0.757023
ENSMUSG00000018381.15	26.7262	0.166828	0.407353	0.409541	0.682142	0.918711
ENSMUSG00000018387.12	211.593	0.109075	0.155989	0.699247	0.484398	0.838627
ENSMUSG00000018395.19	4500.16	-0.120183	0.081384	-1.47673	0.139747	0.534893
ENSMUSG00000018398.18	12772.8	0.0944894	0.0480445	1.9667	0.0492173	0.336468
ENSMUSG00000018401.17	3539.85	0.109859	0.0545359	2.01443	0.0439648	0.319629
ENSMUSG00000018405.7	234.219	0.0675903	0.140159	0.482239	0.629636	0.900493
ENSMUSG00000018411.17	20478.8	0.0246864	0.05082	0.485761	0.627137	0.899866
ENSMUSG00000018412.16	3489.26	0.0385162	0.0661094	0.582613	0.560154	0.871459
ENSMUSG00000018415.14	2706.02	0.0808663	0.0637853	1.26779	0.204873	0.625294
ENSMUSG00000018417.14	511.977	-0.0170614	0.0987784	-0.172724	0.862868	0.969604
ENSMUSG00000018425.18	666.044	0.0177445	0.0940432	0.188685	0.85034	0.966862
ENSMUSG00000018427.8	1410.23	-0.119022	0.0844721	-1.40901	0.158833	0.56666
ENSMUSG00000018428.15	1496.78	0.0598258	0.0746417	0.801507	0.422838	0.804176
ENSMUSG00000018433.14	660.431	0.032323	0.080605	0.401005	0.688417	0.920848
ENSMUSG00000018442.13	692.654	0.0976256	0.0831838	1.17361	0.24055	0.666278
ENSMUSG00000018446.8	848.006	0.123571	0.108802	1.13575	0.256061	0.681459
ENSMUSG00000018449.12	356.233	0.157365	0.133637	1.17755	0.238976	0.664841
ENSMUSG00000018451.7	607.617	0.0610974	0.185564	0.329252	0.741965	0.937398
ENSMUSG00000018459.15	695.702	-0.485011	0.134293	-3.61159	0.000304323	0.0152571
ENSMUSG00000018470.8	874.809	-0.0198513	0.0946833	-0.20966	0.833933	0.964335
ENSMUSG00000018474.18	8105.67	-0.0184029	0.0905911	-0.203143	0.839024	0.965238
ENSMUSG00000018476.7	2382.32	-0.242344	0.0908224	-2.66833	0.00762301	0.123752
ENSMUSG00000018479.12	0.851409	-0.599238	2.14739	-0.279054	0.780203
ENSMUSG00000018481.9	3552.03	-0.0754909	0.0609475	-1.23862	0.215485	0.637612
ENSMUSG00000018486.2	91.8928	-0.0258615	0.222687	-0.116134	0.907546	0.979938
ENSMUSG00000018500.2	40.7853	-0.277409	0.315041	-0.880549	0.378562	0.778727
ENSMUSG00000018501.17	12096.2	-0.126537	0.0788257	-1.60527	0.108434	0.483075
ENSMUSG00000018507.16	602.462	0.0778062	0.0910944	0.854127	0.393035	0.787881
ENSMUSG00000018509.8	372.553	0.0673742	0.114904	0.586354	0.557638	0.870505
ENSMUSG00000018537.16	1319.52	-0.087174	0.0955139	-0.912685	0.361408	0.768112
ENSMUSG00000018541.10	712.145	-0.0335127	0.10553	-0.317567	0.750813	0.939461
ENSMUSG00000018543.8	15.7673	0.828022	0.457003	1.81185	0.0700089	0.397358
ENSMUSG00000018547.8	3869.16	0.0564498	0.0556875	1.01369	0.310731	0.730124
ENSMUSG00000018548.15	10010.1	0.00707338	0.0505182	0.140016	0.888647	0.97545
ENSMUSG00000018554.13	117.467	-0.418237	0.180604	-2.31576	0.0205712	0.216048
ENSMUSG00000018559.16	841.795	0.194979	0.0881115	2.21287	0.0269065	0.248875
ENSMUSG00000018565.17	602.338	0.234333	0.104862	2.23469	0.0254376	0.242042
ENSMUSG00000018566.14	196.515	-0.157427	0.16574	-0.94984	0.342194	0.754479
ENSMUSG00000018567.14	1728.17	0.0702906	0.0792734	0.886686	0.375248	0.776798
ENSMUSG00000018569.12	19.5862	-1.86018	0.477878	-3.89258	9.91819e-05	0.00673405
ENSMUSG00000018570.17	11.4087	0.352087	0.541816	0.649827	0.515804	0.854565
ENSMUSG00000018572.10	807.028	0.0377299	0.0898927	0.419721	0.674689	0.915574
ENSMUSG00000018574.14	893.368	0.072013	0.0887068	0.811808	0.416902	0.80214
ENSMUSG00000018581.15	824.698	-0.218826	0.148216	-1.4764	0.139836	0.534893
ENSMUSG00000018583.5	1866.81	0.161756	0.0637402	2.53774	0.0111572	0.153905
ENSMUSG00000018585.9	144.835	0.263721	0.198383	1.32935	0.183732	0.600338
ENSMUSG00000018589.8	51.4757	-0.194437	0.3086	-0.630062	0.528654	0.859387
ENSMUSG00000018593.13	18333.2	0.0494886	0.110043	0.449722	0.652911	0.90812
ENSMUSG00000018595.6	4.20474	-0.275408	0.964233	-0.285624	0.775166	0.947655
ENSMUSG00000018599.5	320.107	0.229286	0.128347	1.78646	0.0740252	0.40786
ENSMUSG00000018604.18	122.861	-0.150697	0.179902	-0.837662	0.40222	0.79314
ENSMUSG00000018620.3	5.73572	0.823473	0.820467	1.00366	0.315541	0.734139
ENSMUSG00000018623.9	0.107836	-0.909747	4.05588	-0.224303	0.822521
ENSMUSG00000018634.10	2305.4	0.264526	0.141115	1.87454	0.0608557	0.373007
ENSMUSG00000018648.15	352.339	0.118473	0.175989	0.673186	0.500829	0.847223
ENSMUSG00000018651.14	726.827	0.111354	0.0794557	1.40146	0.161075	0.570058
ENSMUSG00000018654.17	86.6219	0.251574	0.238112	1.05654	0.290724	0.712659
ENSMUSG00000018656.5	45.2048	0.0293995	0.346099	0.0849455	0.932305	0.986238
ENSMUSG00000018659.12	755.79	0.0887574	0.0905001	0.980744	0.326719	0.743562
ENSMUSG00000018661.17	2182.52	0.242506	0.0949016	2.55534	0.0106084	0.149621
ENSMUSG00000018666.13	2022.53	0.0729274	0.0880782	0.827985	0.407679	0.796624
ENSMUSG00000018669.14	728.054	0.0399254	0.0951238	0.41972	0.67469	0.915574
ENSMUSG00000018672.15	82.3838	-0.27289	0.222912	-1.2242	0.220876	0.644454
ENSMUSG00000018677.9	1524.08	0.079917	0.0893509	0.894417	0.371099	0.774266
ENSMUSG00000018678.13	1201.8	0.0428982	0.0761338	0.563458	0.573123	0.878642
ENSMUSG00000018697.14	740.759	-0.00335842	0.090809	-0.0369833	0.970498	0.993252
ENSMUSG00000018698.15	2822.96	-0.0504238	0.116879	-0.431419	0.666163	0.91259
ENSMUSG00000018707.13	21341	0.0228857	0.0814125	0.281108	0.778628	0.948641
ENSMUSG00000018727.19	210.307	0.648697	0.194022	3.34341	0.000827541	0.0309122
ENSMUSG00000018733.10	317.983	0.174208	0.113367	1.53667	0.124374	0.510941
ENSMUSG00000018736.14	1951.6	0.181311	0.065983	2.74785	0.00599872	0.108122
ENSMUSG00000018740.14	317.203	-0.0624925	0.116887	-0.534639	0.5929	0.88618
ENSMUSG00000018750.14	6984.89	-0.0199733	0.0591875	-0.337458	0.735772	0.935495
ENSMUSG00000018752.19	27.859	-0.473378	0.397831	-1.1899	0.234086	0.661095
ENSMUSG00000018761.14	869.478	0.117348	0.0897207	1.30793	0.190898	0.608824
ENSMUSG00000018765.5	4010.66	0.157346	0.0718504	2.18991	0.0285308	0.256444
ENSMUSG00000018770.9	2169.87	0.153138	0.100549	1.52301	0.127755	0.516153
ENSMUSG00000018774.13	221.468	-0.426668	0.229244	-1.8612	0.0627163	0.378393
ENSMUSG00000018776.10	13.7315	-0.00759211	0.60088	-0.012635	0.989919	0.996769
ENSMUSG00000018796.13	1426.69	-0.121034	0.0830668	-1.45707	0.145098	0.544353
ENSMUSG00000018800.14	1574.46	-0.27614	0.0925201	-2.98465	0.00283904	0.0702081
ENSMUSG00000018809.2	300.278	-0.0151443	0.110972	-0.136469	0.89145	0.975974
ENSMUSG00000018819.10	97.8002	-0.808627	0.23	-3.51577	0.000438479	0.0196113
ENSMUSG00000018820.13	3118.08	0.0659991	0.0624552	1.05674	0.290628	0.712659
ENSMUSG00000018821.3	199.662	0.136963	0.160353	0.854136	0.39303	0.787881
ENSMUSG00000018822.7	43.2171	-0.819417	0.487534	-1.68074	0.0928139	0.44944
ENSMUSG00000018830.10	524.123	-0.494078	0.13883	-3.55888	0.000372436	0.0175996
ENSMUSG00000018841.17	797.76	0.0509427	0.0844855	0.602975	0.546525	0.866366
ENSMUSG00000018844.6	104.514	0.238309	0.202223	1.17844	0.238619	0.66471
ENSMUSG00000018845.14	32.7527	0.446784	0.352688	1.2668	0.205228	0.625967
ENSMUSG00000018846.8	2009.86	-0.287548	0.0941132	-3.05534	0.00224803	0.0601247
ENSMUSG00000018848.4	1158.83	-0.0379997	0.0918483	-0.413723	0.679077	0.917171
ENSMUSG00000018849.6	1686.03	-0.122246	0.0940651	-1.29958	0.193743	0.612302
ENSMUSG00000018858.15	812.637	0.261968	0.0968254	2.70558	0.00681859	0.115609
ENSMUSG00000018861.8	1031.64	0.194769	0.109307	1.78186	0.0747718	0.40942
ENSMUSG00000018862.11	2.41751	-0.645444	1.26616	-0.509764	0.610217	0.893293
ENSMUSG00000018865.9	5651.52	0.295801	0.0749139	3.94855	7.86264e-05	0.00582714
ENSMUSG00000018868.4	0.66436	0.253042	2.42873	0.104187	0.917021
ENSMUSG00000018882.12	871.544	0.103056	0.0873278	1.18011	0.237958	0.664652
ENSMUSG00000018893.15	13.5727	-0.590404	0.546425	-1.08048	0.279926	0.704487
ENSMUSG00000018899.16	109.823	-0.51742	0.219312	-2.35929	0.0183099	0.202662
ENSMUSG00000018900.7	439.17	0.0311296	0.108419	0.287123	0.774018	0.947553
ENSMUSG00000018906.14	320.158	0.0495965	0.113671	0.436316	0.662608	0.911487
ENSMUSG00000018907.10	1.23142	-4.20646	2.05118	-2.05076	0.0402907
ENSMUSG00000018909.15	11416.6	0.0205941	0.0467017	0.44097	0.659235	0.910374
ENSMUSG00000018916.5	0.181588	0	4.08046	0	1
ENSMUSG00000018919.10	4.19893	-5.91059	1.51327	-3.90584	9.38982e-05	0.00649551
ENSMUSG00000018920.11	66.6051	-0.350078	0.247216	-1.41608	0.156751	0.563785
ENSMUSG00000018921.11	847.658	0.0992923	0.0779421	1.27392	0.20269	0.623703
ENSMUSG00000018923.13	103.845	0.106096	0.227728	0.465888	0.641296	0.904031
ENSMUSG00000018924.6	1.15632	-2.16151	2.04528	-1.05683	0.290589
ENSMUSG00000018925.3	6.5735	-0.684707	0.854151	-0.801623	0.422771	0.804176
ENSMUSG00000018927.3	56.4478	-1.70096	0.388495	-4.37834	1.19587e-05	0.0014023
ENSMUSG00000018930.3	5.17885	-1.98068	0.963317	-2.05611	0.0397722	0.301611
ENSMUSG00000018931.3	802.211	-0.0412491	0.097701	-0.422198	0.672881	0.915075
ENSMUSG00000018932.9	412.202	0.0216354	0.13986	0.154694	0.877063	0.972233
ENSMUSG00000018965.11	32419.8	0.102422	0.0724652	1.4134	0.157539	0.564704
ENSMUSG00000018973.2	0.181588	0	4.08046	0	1
ENSMUSG00000018974.7	2397.63	0.0956045	0.0565939	1.68931	0.0911604	0.445711
ENSMUSG00000018983.9	13.9421	-0.774679	0.513943	-1.50732	0.131728	0.523925
ENSMUSG00000018986.10	26.12	0.158009	0.372431	0.424264	0.671373	0.914426
ENSMUSG00000018995.12	229.02	0.308494	0.13335	2.31343	0.0206992	0.216367
ENSMUSG00000018999.14	1099.57	-0.0276534	0.0797598	-0.346708	0.72881	0.932419
ENSMUSG00000019027.8	52.5351	-0.501208	0.384016	-1.30517	0.191834	0.610091
ENSMUSG00000019039.14	1541.11	0.245116	0.117202	2.09139	0.0364929	0.288653
ENSMUSG00000019054.13	1347.3	0.249918	0.0702899	3.55554	0.000377204	0.0177197
ENSMUSG00000019055.15	611.517	0.11426	0.113409	1.0075	0.313693	0.732437
ENSMUSG00000019066.13	477.873	-0.128442	0.120389	-1.0669	0.286019	0.708613
ENSMUSG00000019080.8	87.988	0.260762	0.207527	1.25652	0.208928	0.630562
ENSMUSG00000019082.18	7123.41	0.119392	0.0854232	1.39765	0.162219	0.570928
ENSMUSG00000019087.13	7684.31	0.154707	0.0592044	2.6131	0.00897257	0.135912
ENSMUSG00000019088.14	70.6738	-0.211119	0.224751	-0.939344	0.347554	0.758623
ENSMUSG00000019102.10	43.8492	-0.0236604	0.299674	-0.0789539	0.937069	0.987137
[truncated: 35,817 more rows]

## Sheet: DE_84Q+IGF1_84Q
	baseMean	log2FoldChange	lfcSE	stat	pvalue	padj
ENSMUSG00000000001.4	859.389	0.0222709	0.0858626	0.259378	0.795344	1
ENSMUSG00000000028.15	79.2279	0.166863	0.223169	0.747699	0.454642	1
ENSMUSG00000000031.16	42.7011	-0.485335	0.422033	-1.14999	0.250147	1
ENSMUSG00000000037.17	19.5227	0.170827	0.47957	0.356209	0.721684	1
ENSMUSG00000000049.11	4.59099	-0.74736	0.950562	-0.786229	0.431733	1
ENSMUSG00000000056.7	2188.46	0.00375423	0.0920056	0.0408043	0.967452	1
ENSMUSG00000000058.6	146.899	-0.0687451	0.187073	-0.367477	0.713263	1
ENSMUSG00000000078.7	1115.87	0.0977069	0.100375	0.973423	0.330343	1
ENSMUSG00000000085.16	1712.34	0.0416197	0.0726415	0.572947	0.566681	1
ENSMUSG00000000088.7	1253.13	-0.162003	0.0927669	-1.74634	0.0807514	1
ENSMUSG00000000093.6	121.601	-0.20833	0.19605	-1.06264	0.287947	1
ENSMUSG00000000094.12	4.70388	-0.84325	1.01337	-0.832122	0.40534	1
ENSMUSG00000000120.6	251.119	0.0696227	0.241008	0.288882	0.772672	1
ENSMUSG00000000125.5	698.461	0.00752494	0.0957232	0.0786114	0.937342	1
ENSMUSG00000000126.11	24.3403	-0.944386	0.448759	-2.10444	0.0353403	1
ENSMUSG00000000127.15	518.566	0.153502	0.129473	1.18559	0.235784	1
ENSMUSG00000000131.15	3630.32	-0.00223927	0.0677845	-0.0330351	0.973647	1
ENSMUSG00000000134.17	1907.2	-0.0972032	0.0687015	-1.41486	0.157109	1
ENSMUSG00000000142.15	866.641	-0.0107323	0.0961402	-0.111632	0.911115	1
ENSMUSG00000000148.17	788.251	-0.0939674	0.0950654	-0.98845	0.322932	1
ENSMUSG00000000149.10	2086.59	-0.266865	0.080631	-3.30971	0.000933922	1
ENSMUSG00000000154.16	15.4319	-0.257968	0.520531	-0.495587	0.620186	1
ENSMUSG00000000157.16	4.00173	-0.497169	1.09697	-0.453218	0.650392	1
ENSMUSG00000000159.16	5.61386	-1.53779	1.03703	-1.48288	0.138107	1
ENSMUSG00000000167.14	22.3084	0.403912	0.500424	0.80714	0.419586	1
ENSMUSG00000000168.9	2294.52	-0.015465	0.0687533	-0.224935	0.82203	1
ENSMUSG00000000171.5	1320.83	-0.0739302	0.0817257	-0.904614	0.36567	1
ENSMUSG00000000182.9	47.1072	-0.168174	0.317756	-0.529255	0.596628	1
ENSMUSG00000000183.6	0.250236	0	3.88703	0	1	1
ENSMUSG00000000184.12	281.267	-0.212808	0.175843	-1.21022	0.226196	1
ENSMUSG00000000194.13	1834.51	0.0546242	0.0736236	0.741939	0.458124	1
ENSMUSG00000000197.8	3475.37	0.0178344	0.0866007	0.205939	0.836839	1
ENSMUSG00000000202.9	902.922	0.0903635	0.100185	0.90197	0.367073	1
ENSMUSG00000000204.16	10.8875	-0.581631	1.10923	-0.524356	0.600031	1
ENSMUSG00000000214.11	286.902	0.0365776	0.37167	0.0984142	0.921603	1
ENSMUSG00000000215.11	0.700036	-1.68704	2.86759	-0.588313	0.556323	1
ENSMUSG00000000216.8	62.6836	-0.178049	0.261681	-0.680407	0.496247	1
ENSMUSG00000000223.13	1197.91	0.0701313	0.0788553	0.889368	0.373806	1
ENSMUSG00000000244.17	6.90669	-0.0951771	0.793759	-0.119907	0.904557	1
ENSMUSG00000000247.11	5.14128	-0.637187	0.987625	-0.645171	0.518816	1
ENSMUSG00000000248.16	0.109769	-1.17433	4.08052	-0.287789	0.773508	1
ENSMUSG00000000253.13	516.966	0.094932	0.0965553	0.983188	0.325515	1
ENSMUSG00000000263.15	53.4468	0.223668	0.779276	0.28702	0.774097	1
ENSMUSG00000000266.11	1269.28	-0.0592873	0.0707034	-0.838536	0.40173	1
ENSMUSG00000000275.16	331.395	-0.222076	0.138024	-1.60897	0.107623	1
ENSMUSG00000000276.11	3159.71	0.0517092	0.0541466	0.954985	0.339586	1
ENSMUSG00000000278.10	417.273	-0.0864766	0.114149	-0.757575	0.448706	1
ENSMUSG00000000282.12	1177.27	-0.0158772	0.101499	-0.156427	0.875697	1
ENSMUSG00000000290.13	210.689	-0.025523	0.236215	-0.10805	0.913956	1
ENSMUSG00000000295.13	75.8184	-0.00930993	0.232954	-0.0399647	0.968121	1
ENSMUSG00000000296.8	93.1382	-0.0371206	0.228568	-0.162405	0.870987	1
ENSMUSG00000000301.16	43.0332	-0.108758	0.311478	-0.349167	0.726964	1
ENSMUSG00000000303.12	407.818	0.176296	0.162455	1.08519	0.277836	1
ENSMUSG00000000305.12	928.389	0.0837992	0.0923052	0.907849	0.363958	1
ENSMUSG00000000308.14	3742.97	-0.0315661	0.0616067	-0.512382	0.608384	1
ENSMUSG00000000317.11	104.555	0.121003	0.202075	0.598803	0.549304	1
ENSMUSG00000000318.16	35.9125	0.031806	0.429035	0.0741337	0.940904	1
ENSMUSG00000000320.10	33.9925	-0.365952	0.342591	-1.06819	0.285436	1
ENSMUSG00000000325.16	1835.13	0.00848147	0.08247	0.102843	0.918088	1
ENSMUSG00000000326.13	1637.23	-0.0289782	0.0885705	-0.327177	0.743534	1
ENSMUSG00000000339.14	784.336	-0.00570467	0.0986993	-0.0577985	0.953909	1
ENSMUSG00000000340.10	530.692	-0.0510322	0.0982291	-0.519522	0.603397	1
ENSMUSG00000000346.9	3179.73	-0.0363592	0.0635912	-0.571765	0.567481	1
ENSMUSG00000000355.13	453.969	0.123107	0.118786	1.03638	0.300026	1
ENSMUSG00000000359.3	16.3913	-0.133284	0.487321	-0.273503	0.784467	1
ENSMUSG00000000365.9	33.7423	0.0580729	0.347776	0.166984	0.867383	1
ENSMUSG00000000374.8	3483.89	-0.0121734	0.0600024	-0.202881	0.839228	1
ENSMUSG00000000378.15	979.551	0.0642972	0.0853827	0.753047	0.451422	1
ENSMUSG00000000381.10	0.117717	0	4.08052	0	1	1
ENSMUSG00000000384.15	1229.13	-0.0533368	0.0950853	-0.560937	0.574841	1
ENSMUSG00000000385.8	39.8287	0.178167	0.346512	0.514173	0.607131	1
ENSMUSG00000000386.16	25.1151	-0.0672955	0.422837	-0.159152	0.873549	1
ENSMUSG00000000392.17	30.277	-1.12307	0.451324	-2.48838	0.0128325	1
ENSMUSG00000000394.15	2.07447	-1.99926	1.89834	-1.05316	0.292267	1
ENSMUSG00000000399.10	1650.37	-0.0368542	0.0762462	-0.483358	0.628842	1
ENSMUSG00000000402.2	6.58408	-1.66886	0.880146	-1.89612	0.0579442	1
ENSMUSG00000000409.14	9.90872	0.0329431	0.634848	0.0518913	0.958615	1
ENSMUSG00000000411.7	7.39997	-0.165576	0.748737	-0.22114	0.824984	1
ENSMUSG00000000416.16	2471.62	0.086623	0.0669321	1.29419	0.195599	1
ENSMUSG00000000420.15	1610.21	-0.142749	0.0636951	-2.24112	0.025018	1
ENSMUSG00000000439.9	1007.3	-0.0843853	0.0943311	-0.894565	0.371019	1
ENSMUSG00000000440.12	83.7465	0.0640809	0.241944	0.264858	0.791119	1
ENSMUSG00000000441.17	1456.12	0.0323155	0.0676247	0.477865	0.632746	1
ENSMUSG00000000486.13	68.3437	0.210354	0.248799	0.845479	0.397844	1
ENSMUSG00000000489.7	446.46	-0.338149	0.102609	-3.29551	0.000982437	1
ENSMUSG00000000530.16	407.216	-0.0119491	0.117026	-0.102107	0.918672	1
ENSMUSG00000000531.5	157.76	0.0823011	0.184647	0.445721	0.655799	1
ENSMUSG00000000532.11	3072.82	0.0236293	0.0629302	0.375485	0.7073	1
ENSMUSG00000000538.18	10564.9	-5.06627e-05	0.0739152	-0.000685417	0.999453	1
ENSMUSG00000000544.14	7.72992	0.749253	1.78631	0.419442	0.674893	1
ENSMUSG00000000552.10	3304.6	-0.0454541	0.115243	-0.394419	0.693272	1
ENSMUSG00000000555.8	82.4129	-0.162759	0.212024	-0.767646	0.442697	1
ENSMUSG00000000560.9	505.217	0.0896438	0.0990658	0.904891	0.365523	1
ENSMUSG00000000561.14	578.085	-0.035672	0.108406	-0.32906	0.74211	1
ENSMUSG00000000562.5	9.55401	-0.730676	0.605441	-1.20685	0.22749	1
ENSMUSG00000000563.17	4495.55	-0.0445242	0.0635775	-0.700313	0.483732	1
ENSMUSG00000000567.5	1765.66	-0.0466878	0.114765	-0.406813	0.684145	1
ENSMUSG00000000568.15	5575.7	0.0722533	0.0649765	1.11199	0.266142	1
ENSMUSG00000000579.14	1272.99	0.0669265	0.106548	0.628138	0.529914	1
ENSMUSG00000000581.8	480.058	0.126048	0.1098	1.14798	0.250978	1
ENSMUSG00000000594.7	2609.7	-0.0996303	0.0858225	-1.16089	0.245688	1
ENSMUSG00000000600.15	1798.32	0.082509	0.0689625	1.19643	0.231527	1
ENSMUSG00000000605.9	4196.06	-0.0139735	0.05566	-0.251051	0.801775	1
ENSMUSG00000000617.14	0.478133	-0.160826	2.76113	-0.0582462	0.953553	1
ENSMUSG00000000627.15	1975.6	0.0278143	0.0766634	0.362811	0.716746	1
ENSMUSG00000000628.10	564.371	0.0975766	0.137536	0.709463	0.478037	1
ENSMUSG00000000631.20	6197.3	0.0245873	0.0676502	0.363447	0.716271	1
ENSMUSG00000000632.13	5952.76	-0.0168187	0.0951968	-0.176673	0.859765	1
ENSMUSG00000000673.9	22.1491	-0.273084	0.440985	-0.61926	0.535745	1
ENSMUSG00000000682.7	35.0104	-0.277104	0.417321	-0.664007	0.506686	1
ENSMUSG00000000686.11	19.472	-0.250852	0.487244	-0.51484	0.606665	1
ENSMUSG00000000690.5	4.17069	-0.558606	1.25626	-0.444656	0.656568	1
ENSMUSG00000000693.10	150.437	-0.444134	0.195727	-2.26916	0.0232589	1
ENSMUSG00000000706.16	23.1981	0.123697	0.427566	0.289305	0.772348	1
ENSMUSG00000000708.14	3701.24	0.0400618	0.0572241	0.700086	0.483873	1
ENSMUSG00000000711.3	4398.18	0.010287	0.0591122	0.174025	0.861846	1
ENSMUSG00000000724.10	0.749245	-1.87122	2.52109	-0.742228	0.457949	1
ENSMUSG00000000730.13	1.94817	1.08885	1.31201	0.829911	0.406589	1
ENSMUSG00000000731.15	3.68849	-0.537761	1.11939	-0.480405	0.630939	1
ENSMUSG00000000732.9	458.46	0.10244	0.16367	0.625897	0.531382	1
ENSMUSG00000000738.18	1985.02	0.039777	0.0677182	0.58739	0.556942	1
ENSMUSG00000000739.14	6.31319	-0.34753	0.879057	-0.395345	0.692589	1
ENSMUSG00000000740.12	4228.88	-0.0131614	0.0780759	-0.168572	0.866133	1
ENSMUSG00000000743.9	1106.46	-0.0829211	0.0784545	-1.05693	0.290543	1
ENSMUSG00000000751.13	2416.62	-0.00479095	0.0551538	-0.0868652	0.930779	1
ENSMUSG00000000753.15	408.662	-0.237263	0.135045	-1.75693	0.0789304	1
ENSMUSG00000000759.14	1896.42	-0.0176232	0.0578966	-0.304391	0.76083	1
ENSMUSG00000000766.18	6.83666	0.311633	0.868533	0.358804	0.719742	1
ENSMUSG00000000776.13	706.336	0.0807031	0.0909852	0.886992	0.375083	1
ENSMUSG00000000782.16	109.785	-0.131361	0.216904	-0.605617	0.544769	1
ENSMUSG00000000787.12	14375.1	0.0248227	0.218712	0.113495	0.909638	1
ENSMUSG00000000791.9	33.703	0.179041	0.400067	0.447526	0.654495	1
ENSMUSG00000000792.2	141.695	-0.339132	0.231487	-1.46502	0.142916	1
ENSMUSG00000000794.9	372.196	-0.0524774	0.132211	-0.396921	0.691426	1
ENSMUSG00000000804.14	3367.34	0.0631355	0.0993172	0.635696	0.524975	1
ENSMUSG00000000805.18	3590.74	0.111143	0.0991267	1.12122	0.262194	1
ENSMUSG00000000811.13	123.239	-0.212632	0.180336	-1.17909	0.238363	1
ENSMUSG00000000817.10	3.03596	0.171215	1.14068	0.150099	0.880686	1
ENSMUSG00000000823.16	3107.37	-0.0395659	0.114169	-0.346557	0.728924	1
ENSMUSG00000000826.16	9842.62	-0.0114853	0.0494093	-0.232452	0.816187	1
ENSMUSG00000000827.18	1328.64	0.0386204	0.06949	0.555769	0.578369	1
ENSMUSG00000000838.17	2532.55	0.1084	0.0746676	1.45177	0.146565	1
ENSMUSG00000000861.15	497.341	0.018633	0.118708	0.156965	0.875273	1
ENSMUSG00000000869.12	491.559	0.108373	0.115671	0.936906	0.348807	1
ENSMUSG00000000876.11	335.92	-0.0865439	0.117527	-0.736377	0.461501	1
ENSMUSG00000000881.12	3474.96	0.0858329	0.0548716	1.56425	0.117759	1
ENSMUSG00000000884.17	81.7804	-0.31236	0.240014	-1.30143	0.193113	1
ENSMUSG00000000889.8	14.5733	-2.31964	1.4926	-1.55409	0.120163	1
ENSMUSG00000000901.17	66.153	-0.206154	0.25748	-0.800661	0.423328	1
ENSMUSG00000000902.13	1539.36	-0.00141505	0.0911675	-0.0155214	0.987616	1
ENSMUSG00000000903.3	4.30913	-0.532336	0.964341	-0.55202	0.580934	1
ENSMUSG00000000915.15	4141.08	0.0245957	0.0557636	0.44107	0.659162	1
ENSMUSG00000000916.15	608.754	-0.0243924	0.0922551	-0.264402	0.79147	1
ENSMUSG00000000934.9	330.965	0.208225	0.120838	1.72317	0.084857	1
ENSMUSG00000000938.11	1.29871	-1.98542	2.09113	-0.949446	0.342394	1
ENSMUSG00000000942.10	1.35836	-0.914765	1.62871	-0.56165	0.574355	1
ENSMUSG00000000948.16	273.988	0.417505	0.217241	1.92185	0.0546245	1
ENSMUSG00000000957.11	577.539	-0.132664	0.123715	-1.07234	0.283568	1
ENSMUSG00000000958.10	77.6559	-0.23012	0.237227	-0.970041	0.332026	1
ENSMUSG00000000959.7	1403.02	-0.0615336	0.0698294	-0.881199	0.37821	1
ENSMUSG00000000976.13	1250.78	0.0568913	0.0736283	0.772683	0.43971	1
ENSMUSG00000000982.5	18.2771	-0.0343087	0.621088	-0.0552396	0.955948	1
ENSMUSG00000000983.13	4.98549	-0.334516	0.943174	-0.354671	0.722836	1
ENSMUSG00000001016.12	2446.84	0.0351296	0.0638141	0.550499	0.581977	1
ENSMUSG00000001017.15	3661.24	0.043018	0.0551263	0.780353	0.435183	1
ENSMUSG00000001018.15	1343.55	0.0117155	0.0986131	0.118803	0.905431	1
ENSMUSG00000001020.8	0.578029	-0.212542	2.78641	-0.076278	0.939198	1
ENSMUSG00000001021.13	1.91447	-0.141902	1.50794	-0.0941035	0.925027	1
ENSMUSG00000001023.10	0.296384	1.51083	4.05079	0.372972	0.70917	1
ENSMUSG00000001025.8	85.929	-0.274383	0.250502	-1.09533	0.273371	1
ENSMUSG00000001027.7	1.69554	0.396154	1.49637	0.264742	0.791208	1
ENSMUSG00000001029.15	56.59	-0.398551	0.280533	-1.42069	0.155406	1
ENSMUSG00000001034.17	1778.28	0.0400052	0.0783577	0.510547	0.609669	1
ENSMUSG00000001036.17	5367.09	0.0163351	0.0640759	0.254933	0.798774	1
ENSMUSG00000001039.12	250.706	0.0331399	0.126498	0.261979	0.793337	1
ENSMUSG00000001052.15	3428.18	0.0779576	0.0589149	1.32322	0.185761	1
ENSMUSG00000001053.15	467.542	0.0117464	0.14371	0.0817367	0.934856	1
ENSMUSG00000001054.9	824.392	-0.0969343	0.104905	-0.92402	0.355476	1
ENSMUSG00000001056.3	282.865	0.0770966	0.118667	0.649688	0.515894	1
ENSMUSG00000001062.18	1733.55	-0.0360591	0.109565	-0.329112	0.742071	1
ENSMUSG00000001065.15	905.57	0.0291564	0.0911509	0.319869	0.749067	1
ENSMUSG00000001076.7	0.831891	-0.212542	2.54926	-0.0833738	0.933554	1
ENSMUSG00000001082.12	767.873	-0.0634216	0.101208	-0.626646	0.530891	1
ENSMUSG00000001089.14	5002.83	0.104645	0.0874115	1.19715	0.231248	1
ENSMUSG00000001095.5	0.335741	0.749248	4.08052	0.183616	0.854315	1
ENSMUSG00000001098.15	709.971	-0.043522	0.103747	-0.4195	0.674851	1
ENSMUSG00000001100.10	2557.58	-0.0619444	0.0601082	-1.03055	0.302753	1
ENSMUSG00000001103.7	188.705	-0.081058	0.158522	-0.511336	0.609116	1
ENSMUSG00000001105.15	695.03	-0.00918588	0.0930151	-0.0987568	0.921331	1
ENSMUSG00000001119.7	476.823	-0.0440071	0.134047	-0.328296	0.742688	1
ENSMUSG00000001120.15	2339.55	-0.0603109	0.0749837	-0.804321	0.421212	1
ENSMUSG00000001123.15	154.439	-0.524964	0.183729	-2.85727	0.00427304	1
ENSMUSG00000001127.12	4286	0.0384447	0.0504339	0.762279	0.445894	1
ENSMUSG00000001128.7	790.698	0.0125443	0.0955662	0.131263	0.895567	1
ENSMUSG00000001131.11	40.3939	-0.159079	0.349446	-0.455232	0.648942	1
ENSMUSG00000001134.9	74.3628	0.441948	0.238639	1.85195	0.0640329	1
ENSMUSG00000001138.13	2113.05	0.0424112	0.0783803	0.541096	0.588441	1
ENSMUSG00000001143.13	1474.53	0.134659	0.0793776	1.69644	0.0898026	1
ENSMUSG00000001150.7	2437.18	0.00558834	0.063225	0.0883882	0.929568	1
ENSMUSG00000001151.10	3020.48	0.127159	0.0669912	1.89815	0.057676	1
ENSMUSG00000001155.13	2.80177	0.315777	1.66796	0.189319	0.849843	1
ENSMUSG00000001156.9	1136.67	-0.0279086	0.0952462	-0.293016	0.76951	1
ENSMUSG00000001157.13	920.614	0.0933103	0.0913737	1.02119	0.307162	1
ENSMUSG00000001158.13	708.674	0.0288905	0.117255	0.246391	0.80538	1
ENSMUSG00000001166.17	20.1297	0.746421	0.578969	1.28922	0.19732	1
ENSMUSG00000001168.16	0.380815	-0.212541	3.05287	-0.0696203	0.944496	1
ENSMUSG00000001173.15	2403.82	0.00679315	0.0748716	0.0907307	0.927707	1
ENSMUSG00000001175.16	46927.2	0.00236368	0.0603299	0.0391793	0.968747	1
ENSMUSG00000001211.15	10576.2	-0.0392326	0.0514687	-0.762261	0.445904	1
ENSMUSG00000001225.12	5.27242	-0.224336	1.3468	-0.16657	0.867708	1
ENSMUSG00000001227.12	2258.2	-0.0777967	0.0848812	-0.916537	0.359385	1
ENSMUSG00000001228.14	41.6672	-0.616294	0.352363	-1.74903	0.0802851	1
ENSMUSG00000001229.9	2336.25	0.0240262	0.0763047	0.314872	0.752859	1
ENSMUSG00000001240.13	210.424	0.149609	0.150252	0.995719	0.319387	1
ENSMUSG00000001247.16	132.328	-0.145435	0.209146	-0.695375	0.486821	1
ENSMUSG00000001248.15	3205.35	0.0154554	0.0688972	0.224326	0.822504	1
ENSMUSG00000001249.14	214.313	0.0738517	0.16148	0.457343	0.647424	1
ENSMUSG00000001260.10	315.462	-0.0446467	0.145775	-0.306271	0.759399	1
ENSMUSG00000001270.9	50942.5	-0.111668	0.123444	-0.904603	0.365676	1
ENSMUSG00000001280.13	1757.32	0.0371069	0.0922634	0.402184	0.687548	1
ENSMUSG00000001281.10	162.768	0.317597	0.184503	1.72137	0.0851842	1
ENSMUSG00000001285.12	752.431	-0.0483602	0.0965361	-0.500955	0.616403	1
ENSMUSG00000001288.15	571.985	-0.10087	0.095178	-1.05981	0.289232	1
ENSMUSG00000001289.12	1834.18	-0.0654717	0.108277	-0.60467	0.545398	1
ENSMUSG00000001300.16	1000.74	-0.00909446	0.0820254	-0.110874	0.911717	1
ENSMUSG00000001305.5	250.41	-0.0515215	0.135611	-0.379921	0.704004	1
ENSMUSG00000001313.12	960.383	-0.157002	0.109357	-1.43568	0.151093	1
ENSMUSG00000001323.17	998.608	0.0827962	0.0898221	0.92178	0.356643	1
ENSMUSG00000001333.9	12.6662	0.497292	0.665458	0.747292	0.454887	1
ENSMUSG00000001334.9	4973.37	-0.0280424	0.0707431	-0.396398	0.691811	1
ENSMUSG00000001348.15	7.46396	0.132936	0.886959	0.149879	0.88086	1
ENSMUSG00000001349.5	12.8464	-1.40775	0.600081	-2.34593	0.0189797	1
ENSMUSG00000001366.14	2634.8	-0.0985451	0.0665435	-1.48091	0.13863	1
ENSMUSG00000001376.17	1685.67	0.0087039	0.0642668	0.135434	0.892269	1
ENSMUSG00000001380.7	1605.36	0.0259857	0.0889283	0.292209	0.770127	1
ENSMUSG00000001383.9	2072.07	0.140483	0.101099	1.38957	0.16466	1
ENSMUSG00000001403.13	13.5881	-0.450768	0.682574	-0.660394	0.509001	1
ENSMUSG00000001415.10	3727.67	-0.0931185	0.0698916	-1.33233	0.182752	1
ENSMUSG00000001416.13	2545.05	0.0314924	0.0686632	0.45865	0.646485	1
ENSMUSG00000001418.13	766.011	-0.144483	0.0822714	-1.75617	0.0790593	1
ENSMUSG00000001419.17	8865.65	0.0880806	0.0806882	1.09162	0.275002	1
ENSMUSG00000001420.13	43.9362	-0.0842639	0.293873	-0.286736	0.774315	1
ENSMUSG00000001424.14	2358.58	0.0237008	0.071065	0.333509	0.73875	1
ENSMUSG00000001435.15	4922.23	0.0595072	0.114167	0.521229	0.602207	1
ENSMUSG00000001436.15	561.798	-0.216015	0.101861	-2.12068	0.0339486	1
ENSMUSG00000001440.5	5773.36	-0.0143419	0.0508335	-0.282134	0.777841	1
ENSMUSG00000001441.13	5138.65	0.0653326	0.0561544	1.16345	0.244648	1
ENSMUSG00000001444.2	3.04832	0.898386	1.14886	0.78198	0.434227	1
ENSMUSG00000001445.10	830.135	0.00591355	0.112642	0.0524985	0.958131	1
ENSMUSG00000001467.5	992.267	-0.0609773	0.104646	-0.582702	0.560094	1
ENSMUSG00000001472.17	18065	-0.010694	0.0567988	-0.188279	0.850658	1
ENSMUSG00000001473.7	215.949	-0.0965963	0.138399	-0.697954	0.485206	1
ENSMUSG00000001482.15	2325.39	-0.0489365	0.0689776	-0.709455	0.478042	1
ENSMUSG00000001493.9	23.3429	-0.184034	0.413109	-0.445486	0.655968	1
ENSMUSG00000001494.6	55.4443	-0.1328	0.329952	-0.402484	0.687328	1
ENSMUSG00000001496.15	0.117717	0	4.08052	0	1	1
ENSMUSG00000001497.18	1.81933	-1.03382	1.48041	-0.698333	0.484969	1
ENSMUSG00000001504.10	249.062	-0.169848	0.135594	-1.25262	0.210345	1
ENSMUSG00000001506.10	518.875	-0.40445	0.137286	-2.94604	0.00321872	1
ENSMUSG00000001507.16	2702.69	-0.0665988	0.0901007	-0.73916	0.45981	1
ENSMUSG00000001508.15	15.0938	-0.507061	0.53224	-0.952692	0.340746	1
ENSMUSG00000001510.8	20.9396	0.18716	0.434861	0.43039	0.666912	1
ENSMUSG00000001517.14	42.7876	-0.0453473	0.296611	-0.152885	0.878489	1
ENSMUSG00000001518.12	1909.71	0.0330723	0.0807984	0.409319	0.682306	1
ENSMUSG00000001520.12	787.844	-0.0272432	0.107361	-0.253752	0.799687	1
ENSMUSG00000001521.12	1598.21	0.00280335	0.0948755	0.0295476	0.976428	1
ENSMUSG00000001524.14	327.019	0.0433163	0.138294	0.313219	0.754115	1
ENSMUSG00000001525.10	4798.9	-0.134388	0.0720724	-1.86463	0.0622339	1
ENSMUSG00000001542.7	569.452	-0.0121903	0.105844	-0.115173	0.908308	1
ENSMUSG00000001552.14	6572.99	0.0217142	0.129793	0.167299	0.867135	1
ENSMUSG00000001555.10	205.955	0.00473087	0.155007	0.0305204	0.975652	1
ENSMUSG00000001558.5	13.3198	-0.126308	0.621493	-0.203233	0.838953	1
ENSMUSG00000001566.9	0.358072	0	3.43451	0	1	1
ENSMUSG00000001569.10	1191.07	0.0493385	0.0781374	0.631432	0.527758	1
ENSMUSG00000001576.15	3650.6	0.0548562	0.0764279	0.717751	0.472911	1
ENSMUSG00000001583.13	7.34821	1.02075	0.86254	1.18342	0.236641	1
ENSMUSG00000001588.12	9.95051	-0.235773	0.736142	-0.320281	0.748755	1
ENSMUSG00000001604.14	33.2678	-0.837272	0.415583	-2.01469	0.0439368	1
ENSMUSG00000001627.12	385.628	-0.183994	0.150015	-1.22651	0.220008	1
ENSMUSG00000001630.13	940.301	0.109149	0.0819267	1.33228	0.182768	1
ENSMUSG00000001632.16	3226.79	-0.00845156	0.0719901	-0.117399	0.906544	1
ENSMUSG00000001642.18	580.964	-0.0551936	0.0881831	-0.625897	0.531382	1
ENSMUSG00000001655.6	0.355268	0.695091	3.42861	0.202732	0.839344	1
ENSMUSG00000001656.3	0.376741	-1.82317	3.92971	-0.463945	0.642687	1
ENSMUSG00000001657.7	1.7466	-1.62211	1.69571	-0.956593	0.338773	1
ENSMUSG00000001661.5	4.96488	-0.683889	0.837115	-0.81696	0.413951	1
ENSMUSG00000001663.10	371.917	-0.0104972	0.120251	-0.0872942	0.930438	1
ENSMUSG00000001665.11	49.4666	-0.239209	0.276637	-0.864703	0.387202	1
ENSMUSG00000001666.8	340.393	-0.00500064	0.141684	-0.0352944	0.971845	1
ENSMUSG00000001670.13	5.32706	-1.23962	1.46314	-0.847228	0.396868	1
ENSMUSG00000001672.14	7.67286	-0.75116	0.902589	-0.832228	0.40528	1
ENSMUSG00000001674.11	675.131	0.0228511	0.0888187	0.257278	0.796964	1
ENSMUSG00000001687.15	5486.39	-0.0475242	0.0733399	-0.647999	0.516986	1
ENSMUSG00000001700.10	385.212	-0.0116253	0.13147	-0.0884258	0.929538	1
ENSMUSG00000001707.8	228.11	0.0440464	0.134877	0.326566	0.743996	1
ENSMUSG00000001729.14	4128	-0.0171668	0.0702339	-0.244423	0.806903	1
ENSMUSG00000001739.14	14.8027	-0.296984	0.716475	-0.414507	0.678503	1
ENSMUSG00000001741.12	5294.34	0.121615	0.0626336	1.94169	0.0521749	1
ENSMUSG00000001750.16	392.1	-0.216232	0.115384	-1.87403	0.0609264	1
ENSMUSG00000001751.9	342.137	0.00294267	0.119964	0.0245296	0.98043	1
ENSMUSG00000001755.12	624.45	0.0660653	0.112508	0.587207	0.557065	1
ENSMUSG00000001761.7	637.84	-0.110944	0.094343	-1.17596	0.23961	1
ENSMUSG00000001763.14	698.651	-0.14216	0.112861	-1.2596	0.207812	1
ENSMUSG00000001767.5	618.592	-0.00503861	0.10913	-0.0461707	0.963174	1
ENSMUSG00000001768.16	746.84	-0.0916698	0.0935347	-0.980061	0.327056	1
ENSMUSG00000001773.14	291.912	0.153464	0.178986	0.857407	0.39122	1
ENSMUSG00000001774.8	1581.53	0.175906	0.0691009	2.54563	0.0109079	1
ENSMUSG00000001783.3	2440.48	0.0296607	0.0719832	0.41205	0.680303	1
ENSMUSG00000001785.13	551.808	-0.12913	0.0989315	-1.30525	0.191808	1
ENSMUSG00000001786.14	1119.38	0.00180773	0.0971681	0.0186041	0.985157	1
ENSMUSG00000001794.13	3082.16	-0.0567675	0.0781625	-0.726274	0.467671	1
ENSMUSG00000001802.16	2839.15	-0.0180181	0.0964734	-0.186767	0.851843	1
ENSMUSG00000001804.9	0.117717	0	4.08052	0	1	1
ENSMUSG00000001815.15	12.7671	-0.499624	0.744235	-0.671325	0.502013	1
ENSMUSG00000001819.4	0.741297	-2.39612	2.51463	-0.952873	0.340655	1
ENSMUSG00000001827.12	70.5625	-4.97214	2.01696	-2.46517
ENSMUSG00000001829.17	1527	0.0718711	0.0839341	0.856279	0.391843	1
ENSMUSG00000001833.17	7738.88	0.0316018	0.0587229	0.538151	0.590473	1
ENSMUSG00000001844.10	710.944	0.0330074	0.0921744	0.358098	0.72027	1
ENSMUSG00000001847.14	7327.29	-0.0421359	0.0850687	-0.495316	0.620377	1
ENSMUSG00000001855.15	2111.56	0.0379545	0.0812762	0.466982	0.640513	1
ENSMUSG00000001864.13	207.016	-0.239191	0.161794	-1.47837	0.139309	1
ENSMUSG00000001865.2	1.49242	-0.95862	2.03458	-0.471163	0.637524	1
ENSMUSG00000001870.16	99.9802	0.0485195	0.216741	0.223859	0.822867	1
ENSMUSG00000001891.16	1168.73	-0.0327241	0.0873773	-0.374515	0.708021	1
ENSMUSG00000001901.15	50.4715	-0.250999	0.325674	-0.770704	0.440882	1
ENSMUSG00000001909.16	1968.55	0.047213	0.074493	0.633791	0.526217	1
ENSMUSG00000001910.5	4687.95	0.0270176	0.0767639	0.351957	0.72487	1
ENSMUSG00000001911.16	17645	0.111862	0.050007	2.23694	0.0252906	1
ENSMUSG00000001918.17	74.8875	-0.287736	0.263478	-1.09207	0.274802	1
ENSMUSG00000001924.15	11586.9	0.0191047	0.0492527	0.387892	0.698096	1
ENSMUSG00000001930.17	1149.95	0.0965801	0.168146	0.574383	0.565709	1
ENSMUSG00000001942.8	432.18	-0.0354276	0.105562	-0.33561	0.737165	1
ENSMUSG00000001943.8	71.549	-0.0167572	0.238534	-0.0702505	0.943994	1
ENSMUSG00000001946.14	342.48	-0.108768	0.127697	-0.851766	0.394344	1
ENSMUSG00000001948.10	18.3257	-0.585723	0.497214	-1.17801	0.238793	1
ENSMUSG00000001962.8	872.907	0.0564674	0.0931249	0.606362	0.544274	1
ENSMUSG00000001964.14	949.812	0.0777915	0.100467	0.774297	0.438755	1
ENSMUSG00000001983.7	406.51	0.0521314	0.12621	0.413054	0.679567	1
ENSMUSG00000001985.9	3498.03	0.0934608	0.0868629	1.07596	0.281946	1
ENSMUSG00000001986.16	3374.71	0.0531632	0.053511	0.993501	0.320466	1
ENSMUSG00000001988.9	49.7231	0.0875803	0.28452	0.307817	0.758221	1
ENSMUSG00000001995.9	2742.89	0.154813	0.080382	1.92596	0.054109	1
ENSMUSG00000001998.15	796.307	0.059195	0.105824	0.559373	0.575907	1
ENSMUSG00000001999.15	387.135	-0.0269607	0.117532	-0.229391	0.818565	1
ENSMUSG00000002006.12	3038.92	0.0694833	0.0572458	1.21377	0.224835	1
ENSMUSG00000002007.5	163.126	-0.376597	0.184322	-2.04315	0.0410376	1
ENSMUSG00000002010.17	4394.48	0.0600172	0.0596195	1.00667	0.314093	1
ENSMUSG00000002012.13	940.505	-0.0766129	0.0837848	-0.914401	0.360506	1
ENSMUSG00000002014.12	770.876	0.0131335	0.101573	0.129301	0.897119	1
ENSMUSG00000002015.5	914.96	-0.0718128	0.0852902	-0.841981	0.399799	1
ENSMUSG00000002017.10	1331.57	0.031651	0.0692097	0.45732	0.647441	1
ENSMUSG00000002020.15	4239.84	0.125151	0.105687	1.18417	0.236344	1
ENSMUSG00000002028.13	10425.9	0.0882348	0.0971322	0.908399	0.363668	1
ENSMUSG00000002031.13	1209.52	-0.00888689	0.108404	-0.0819792	0.934663	1
ENSMUSG00000002032.17	2840.75	-0.0845646	0.0987024	-0.856764	0.391575	1
ENSMUSG00000002033.14	4.84064	0.273532	0.970752	0.281773	0.778117	1
ENSMUSG00000002043.17	111.325	0.0421606	0.196367	0.214703	0.829999	1
ENSMUSG00000002052.6	9376.36	0.102577	0.0550065	1.86481	0.0622074	1
ENSMUSG00000002055.9	783.777	0.141852	0.155172	0.914158	0.360634	1
ENSMUSG00000002057.4	1.16307	0	2.39197	0	1	1
ENSMUSG00000002058.13	303.557	0.0117876	0.159679	0.0738208	0.941153	1
ENSMUSG00000002059.18	350.34	-0.104347	0.134021	-0.778589	0.436222	1
ENSMUSG00000002064.10	673.139	0.00194416	0.0861798	0.0225594	0.982002	1
ENSMUSG00000002068.16	216.291	-0.247027	0.149352	-1.65399	0.0981287	1
ENSMUSG00000002076.12	4.4784	-0.31639	0.961724	-0.328982	0.742169	1
ENSMUSG00000002083.13	324.807	-0.229703	0.172756	-1.32964	0.183637	1
ENSMUSG00000002100.15	1161.02	-0.119643	0.144533	-0.82779	0.40779	1
ENSMUSG00000002102.15	3097.49	0.029991	0.0722787	0.414935	0.678189	1
ENSMUSG00000002103.16	2180.88	-0.0354664	0.0698285	-0.507907	0.611519	1
ENSMUSG00000002104.11	10.5127	-0.143083	0.584367	-0.244852	0.806571	1
ENSMUSG00000002105.15	1597.75	-0.0768995	0.088619	-0.867755	0.385529	1
ENSMUSG00000002107.18	6207.51	0.0623037	0.0797289	0.781445	0.434541	1
ENSMUSG00000002108.10	490.958	0.101561	0.116382	0.872656	0.382851	1
ENSMUSG00000002109.14	550.17	0.0749096	0.112564	0.665484	0.505741	1
ENSMUSG00000002111.8	54.4014	-0.328688	0.285837	-1.14991	0.250179	1
ENSMUSG00000002129.11	3204.92	0.09323	0.0563843	1.65347	0.0982343	1
ENSMUSG00000002147.18	587.509	-0.00587439	0.0999799	-0.0587557	0.953147	1
ENSMUSG00000002190.13	577.15	-0.0340591	0.106066	-0.321113	0.748124	1
ENSMUSG00000002204.9	127.703	-0.214886	0.201874	-1.06446	0.28712	1
ENSMUSG00000002205.16	604.959	-0.122821	0.095201	-1.29012	0.197009	1
ENSMUSG00000002210.11	1420.22	-0.0267666	0.0891922	-0.3001	0.764101	1
ENSMUSG00000002221.11	1824.55	0.0134852	0.0669157	0.201526	0.840288	1
ENSMUSG00000002222.14	8888.1	0.0445561	0.050918	0.875055	0.381544	1
ENSMUSG00000002227.15	223.447	-0.294029	0.143656	-2.04677	0.0406811	1
ENSMUSG00000002228.7	33.4861	0.414477	0.342	1.21192	0.225543	1
ENSMUSG00000002233.13	319.077	-0.206077	0.120665	-1.70784	0.0876666	1
ENSMUSG00000002249.21	99.8368	-0.138314	0.199976	-0.69165	0.489157	1
ENSMUSG00000002250.16	1285.8	0.0632415	0.0849015	0.74488	0.456344	1
ENSMUSG00000002257.8	45.088	0.202277	0.291682	0.693485	0.488005	1
ENSMUSG00000002265.17	18978.1	0.0978335	0.102035	0.958826	0.337647	1
ENSMUSG00000002266.17	141.165	0.125013	0.190524	0.656153	0.511726	1
ENSMUSG00000002274.13	3648.18	-0.09178	0.118348	-0.775509	0.438039	1
ENSMUSG00000002279.19	480.556	0.161961	0.122996	1.3168	0.187907	1
ENSMUSG00000002280.11	985.186	0.0489665	0.0838744	0.583807	0.55935	1
ENSMUSG00000002289.16	38.7246	0.161009	0.397717	0.404833	0.6856	1
ENSMUSG00000002297.16	40.5447	0.302437	0.338878	0.892466	0.372143	1
ENSMUSG00000002307.16	782.859	-0.0614629	0.0856787	-0.717364	0.473149	1
ENSMUSG00000002308.16	161.957	-0.0418753	0.151877	-0.275719	0.782764	1
ENSMUSG00000002319.16	854.08	0.0944191	0.0911029	1.0364	0.300016	1
ENSMUSG00000002320.15	826.992	0.013375	0.0837281	0.159743	0.873083	1
ENSMUSG00000002324.8	1697.53	0.00605526	0.122075	0.0496027	0.960439	1
ENSMUSG00000002325.15	732.929	-0.279504	0.178903	-1.56233	0.118211	1
ENSMUSG00000002326.6	191.911	-0.129458	0.145601	-0.889127	0.373935	1
ENSMUSG00000002329.7	597.033	0.0263853	0.109774	0.24036	0.810051	1
ENSMUSG00000002332.16	958.064	-0.130343	0.0916422	-1.4223	0.154939	1
ENSMUSG00000002341.8	750.955	-0.292724	0.129422	-2.26177	0.0237113	1
ENSMUSG00000002342.17	778.682	-0.0341957	0.0909011	-0.376186	0.706779	1
ENSMUSG00000002343.11	530.616	-0.0499372	0.107467	-0.464677	0.642163	1
ENSMUSG00000002345.18	703.963	0.0698796	0.0930104	0.751309	0.452467	1
ENSMUSG00000002346.16	1286.14	0.0592172	0.0731432	0.809606	0.418167	1
ENSMUSG00000002365.10	682.675	-0.069887	0.0969877	-0.720576	0.471171	1
ENSMUSG00000002372.9	2816.8	-0.00368162	0.0788543	-0.0466889	0.962761	1
ENSMUSG00000002379.7	298.116	-0.214917	0.119119	-1.80422	0.0711965	1
ENSMUSG00000002384.2	5.23481	-0.397254	0.871286	-0.45594	0.648433	1
ENSMUSG00000002393.14	411.792	-0.0773411	0.156356	-0.494647	0.62085	1
ENSMUSG00000002395.14	1064.38	0.104927	0.0727838	1.44162	0.149409	1
ENSMUSG00000002396.8	418.394	0.0307363	0.139682	0.220044	0.825837	1
ENSMUSG00000002409.18	1056.66	-0.0816331	0.141075	-0.578649	0.562826	1
ENSMUSG00000002413.15	4108.28	0.123354	0.0741773	1.66296	0.0963208	1
ENSMUSG00000002416.13	819.425	0.0617812	0.0823385	0.750332	0.453055	1
ENSMUSG00000002428.12	1038.19	5.12872e-05	0.101336	0.000506109	0.999596	1
ENSMUSG00000002455.14	2642.37	0.0864467	0.0544097	1.58881	0.112103	1
ENSMUSG00000002458.13	99.5877	-0.055061	0.201223	-0.273632	0.784367	1
ENSMUSG00000002459.17	397.792	0.12487	0.122534	1.01907	0.308171	1
ENSMUSG00000002475.16	1790.45	-0.0527331	0.0742949	-0.709781	0.47784	1
ENSMUSG00000002477.5	640.96	0.108049	0.0990149	1.09124	0.275166	1
ENSMUSG00000002486.15	1036.54	0.154502	0.0877453	1.7608	0.078272	1
ENSMUSG00000002489.16	13117.6	0.0769073	0.0696992	1.10342	0.269846	1
ENSMUSG00000002496.10	5718.97	-0.000174614	0.0491028	-0.00355609	0.997163	1
ENSMUSG00000002500.15	5.642	-0.902477	0.831324	-1.08559	0.277661	1
ENSMUSG00000002504.15	2608.86	0.0305329	0.0778206	0.392349	0.6948	1
ENSMUSG00000002524.17	3759.19	-0.0183317	0.0732579	-0.250235	0.802405	1
ENSMUSG00000002546.17	5816.61	0.0184616	0.0614093	0.300632	0.763695	1
ENSMUSG00000002550.16	1427.78	0.0178524	0.0665854	0.268112	0.788613	1
ENSMUSG00000002565.16	33.497	-0.710264	0.39954	-1.77771	0.075452	1
ENSMUSG00000002578.18	831.126	-0.00399269	0.11221	-0.0355823	0.971615	1
ENSMUSG00000002580.7	69.5102	-0.132908	0.257777	-0.515592	0.606139	1
ENSMUSG00000002588.13	7.93788	-3.25181	1.49239	-2.17893	0.029337	1
ENSMUSG00000002602.16	1773.88	-0.0730149	0.0733357	-0.995626	0.319432	1
ENSMUSG00000002603.15	206.104	-0.0420949	0.151323	-0.278178	0.780875	1
ENSMUSG00000002608.8	1361.03	-0.00678672	0.0910045	-0.0745756	0.940552	1
ENSMUSG00000002617.14	463.326	-0.132783	0.118496	-1.12057	0.262469	1
ENSMUSG00000002625.10	7505.01	0.106982	0.0487031	2.19661	0.0280482	1
ENSMUSG00000002633.4	136.28	0.0994076	0.196472	0.505963	0.612882	1
ENSMUSG00000002635.11	383.119	0.162712	0.133522	1.21862	0.22299	1
ENSMUSG00000002658.9	2298.2	0.0596671	0.0798211	0.747511	0.454755	1
ENSMUSG00000002660.8	760.585	-0.0199994	0.107801	-0.18552	0.852821	1
ENSMUSG00000002661.14	297.544	0.0511644	0.125295	0.408351	0.683016	1
ENSMUSG00000002664.2	10.0847	0.852311	0.643252	1.325	0.18517	1
ENSMUSG00000002668.8	61.2994	-0.284496	0.306523	-0.928141	0.353334	1
ENSMUSG00000002679.14	256.558	0.022186	0.134005	0.165561	0.868502	1
ENSMUSG00000002688.8	191.755	0.0429102	0.146755	0.292393	0.769986	1
ENSMUSG00000002699.13	48.8354	-0.114165	0.27734	-0.411643	0.680601	1
ENSMUSG00000002718.14	2464.09	0.0426693	0.0682252	0.625418	0.531697	1
ENSMUSG00000002728.14	969.61	0.0874879	0.0790668	1.10651	0.268508	1
ENSMUSG00000002731.6	384.084	-0.107087	0.111906	-0.956939	0.338598	1
ENSMUSG00000002732.14	98.1828	-0.238533	0.206476	-1.15526	0.247985	1
ENSMUSG00000002733.8	1349.84	-0.00848771	0.0841787	-0.10083	0.919686	1
ENSMUSG00000002741.9	1715.43	-0.0182897	0.0659331	-0.277398	0.781475	1
ENSMUSG00000002748.7	9235.41	0.199647	0.075487	2.64479	0.00817406	1
ENSMUSG00000002763.16	1616.82	-0.0104983	0.103518	-0.101415	0.919221	1
ENSMUSG00000002767.13	539.258	0.00391717	0.0975416	0.040159	0.967966	1
ENSMUSG00000002768.8	639.895	0.0445318	0.116683	0.381648	0.702723	1
ENSMUSG00000002769.9	187.752	0.116933	0.186856	0.625789	0.531454	1
ENSMUSG00000002771.12	564.564	-0.0984257	0.12859	-0.765423	0.44402	1
ENSMUSG00000002778.14	902.624	-0.155057	0.0951631	-1.62938	0.103232	1
ENSMUSG00000002781.19	701.836	-0.0281502	0.0975018	-0.288714	0.7728	1
ENSMUSG00000002791.17	2.3006	-0.0767995	1.2304	-0.0624182	0.95023	1
ENSMUSG00000002797.9	389.325	-0.033864	0.118637	-0.285441	0.775306	1
ENSMUSG00000002799.6	832.758	-0.0123497	0.154516	-0.079925	0.936297	1
ENSMUSG00000002803.14	876.558	-0.107915	0.0956306	-1.12845	0.259128	1
ENSMUSG00000002804.4	77.009	-0.150846	0.241814	-0.623812	0.532751	1
ENSMUSG00000002808.7	2267.42	-0.00192572	0.0701681	-0.0274444	0.978105	1
ENSMUSG00000002812.4	3834.51	0.0409003	0.054776	0.746682	0.455256	1
ENSMUSG00000002814.15	380.757	-0.0593378	0.107862	-0.550126	0.582233	1
ENSMUSG00000002820.6	1182.62	0.0923325	0.0814116	1.13414	0.256734	1
ENSMUSG00000002825.8	327.953	0.00958211	0.117661	0.0814385	0.935093	1
ENSMUSG00000002831.14	278.817	0.411041	0.536401	0.766294	0.443501	1
ENSMUSG00000002833.11	2580.27	0.0784669	0.0613572	1.27885	0.200948	1
ENSMUSG00000002835.9	164.228	0.0697104	0.18117	0.384779	0.700402	1
ENSMUSG00000002844.9	1252.8	-0.104601	0.0945249	-1.1066	0.268467	1
ENSMUSG00000002845.14	395.476	-0.0214161	0.109908	-0.194854	0.845507	1
ENSMUSG00000002846.9	374.707	0.0282619	0.117612	0.240297	0.8101	1
ENSMUSG00000002847.7	35.8593	-0.228467	0.349707	-0.653309	0.513557	1
ENSMUSG00000002870.8	430.059	-0.0700474	0.103265	-0.678324	0.497566	1
ENSMUSG00000002871.14	1409.03	-0.00866068	0.0840222	-0.103076	0.917903	1
ENSMUSG00000002881.14	1628.79	0.0129322	0.071963	0.179706	0.857384	1
ENSMUSG00000002885.14	326.509	-0.0140352	0.119425	-0.117523	0.906446	1
ENSMUSG00000002897.5	426.864	-0.0817	0.116001	-0.704305	0.481243	1
ENSMUSG00000002900.17	1157.34	-0.0327465	0.129084	-0.253684	0.799739	1
ENSMUSG00000002908.17	196.252	-0.269091	0.158799	-1.69453	0.0901644	1
ENSMUSG00000002910.11	311.015	0.124426	0.202829	0.613454	0.539576	1
ENSMUSG00000002930.6	5292.73	0.0524181	0.0929115	0.564172	0.572637	1
ENSMUSG00000002944.15	21.3372	-1.44631	0.549925	-2.63001	0.00853816	1
ENSMUSG00000002948.19	1903.51	-0.00295018	0.0611158	-0.048272	0.961499	1
ENSMUSG00000002949.15	1728.2	0.0228063	0.0758145	0.300817	0.763554	1
ENSMUSG00000002957.11	8217.22	0.0239532	0.0620982	0.385732	0.699695	1
ENSMUSG00000002963.17	704.936	-0.0896468	0.0887676	-1.0099	0.312541	1
ENSMUSG00000002968.9	2704.93	-0.0775498	0.104224	-0.744071	0.456833	1
ENSMUSG00000002980.14	501.463	-0.115983	0.115218	-1.00663	0.314111	1
ENSMUSG00000002981.10	3548.78	-0.113282	0.0598266	-1.89351	0.0582905	1
ENSMUSG00000002983.17	81.5018	-0.183201	0.232255	-0.788796	0.430231	1
ENSMUSG00000002984.17	1144.11	0.0622821	0.0907268	0.686479	0.492411	1
ENSMUSG00000002985.16	34357.2	0.00299529	0.0638152	0.0469369	0.962563	1
ENSMUSG00000002992.17	0.0539181	0	4.08052	0	1	1
ENSMUSG00000002996.17	944.432	-0.0603372	0.0884411	-0.68223	0.495093	1
ENSMUSG00000002997.15	367.51	-0.221946	0.129913	-1.70842	0.0875575	1
ENSMUSG00000003031.14	5184.99	0.0737876	0.0639885	1.15314	0.248854	1
ENSMUSG00000003032.8	153.712	0.413523	0.206604	2.00152	0.045336	1
ENSMUSG00000003033.15	2370.13	0.0284139	0.0726528	0.391091	0.69573	1
ENSMUSG00000003037.16	1205.14	0.0396172	0.0706734	0.560567	0.575093	1
ENSMUSG00000003038.15	1732.9	-0.0124028	0.0828732	-0.14966	0.881033	1
ENSMUSG00000003039.9	2045.57	-0.0145673	0.101685	-0.143259	0.886086	1
ENSMUSG00000003051.13	26.1149	0.815882	0.463508	1.76023	0.0783686	1
ENSMUSG00000003053.17	13.2859	-1.17434	1.73424	-0.677149	0.498311	1
ENSMUSG00000003062.13	482.948	-0.0490753	0.105194	-0.466521	0.640843	1
ENSMUSG00000003068.17	3119.07	0.0329881	0.0676398	0.487702	0.625761	1
ENSMUSG00000003070.6	239.188	-0.215043	0.18654	-1.1528	0.248992	1
ENSMUSG00000003072.15	2874.14	0.00295654	0.100123	0.029529	0.976443	1
ENSMUSG00000003099.11	3535.99	0.0255759	0.0780781	0.327568	0.743238	1
ENSMUSG00000003119.14	1755.64	0.0671398	0.0796764	0.842656	0.399421	1
ENSMUSG00000003123.15	590.996	0.0802764	0.0997547	0.804738	0.420971	1
ENSMUSG00000003131.7	5384.23	0.0420884	0.0600281	0.701146	0.483212	1
ENSMUSG00000003134.10	1874.25	0.0999436	0.0766751	1.30347	0.192415	1
ENSMUSG00000003135.15	998.794	0.0409424	0.0961584	0.425781	0.670268	1
ENSMUSG00000003153.10	3366.92	0.0531845	0.0664216	0.800711	0.423299	1
ENSMUSG00000003154.15	2637.4	0.0833557	0.06364	1.3098	0.190264	1
ENSMUSG00000003161.15	1853.44	0.0235399	0.0694879	0.338763	0.734788	1
ENSMUSG00000003166.20	3074.16	0.0010188	0.0632332	0.0161118	0.987145	1
ENSMUSG00000003184.15	1304.55	0.141804	0.0783732	1.80934	0.0703984	1
ENSMUSG00000003190.12	43.0973	-0.484405	0.286641	-1.68993	0.0910406	1
ENSMUSG00000003198.10	171.923	0.241017	0.146602	1.64402	0.100171	1
ENSMUSG00000003199.16	1787.39	-0.0744232	0.0784269	-0.948949	0.342646	1
ENSMUSG00000003200.10	1496.86	0.11241	0.0857552	1.31083	0.189916	1
ENSMUSG00000003206.7	7.50222	0.664374	0.804395	0.82593	0.408844	1
ENSMUSG00000003208.9	312.29	0.0384582	0.132084	0.291164	0.770926	1
ENSMUSG00000003226.7	4174.54	0.138785	0.0956142	1.45151	0.146638	1
ENSMUSG00000003227.4	4.50246	-1.73802	1.10099	-1.57859	0.114429	1
ENSMUSG00000003228.9	1600.92	0.0193746	0.0932109	0.207857	0.835341	1
ENSMUSG00000003233.12	5271.56	0.0285135	0.0721408	0.395247	0.69266	1
ENSMUSG00000003234.16	2655.51	0.0777273	0.0595262	1.30577	0.191632	1
ENSMUSG00000003235.13	1532.91	-0.0105501	0.0655346	-0.160985	0.872105	1
ENSMUSG00000003269.17	1542.64	0.00296065	0.0983041	0.0301172	0.975974	1
ENSMUSG00000003271.17	99.0689	0.386364	0.202078	1.91196	0.0558819	1
ENSMUSG00000003273.14	2290.89	-0.139713	0.0769455	-1.81574	0.069411	1
ENSMUSG00000003279.17	13914.4	0.0847376	0.0567622	1.49285	0.135476	1
ENSMUSG00000003282.9	253.147	-0.0440241	0.125481	-0.350842	0.725707	1
ENSMUSG00000003283.15	47.1542	-0.394621	0.303433	-1.30052	0.193423	1
ENSMUSG00000003299.10	1018.09	-0.0757775	0.116495	-0.65048	0.515382	1
ENSMUSG00000003308.15	1431.96	-0.105857	0.0864989	-1.2238	0.221029	1
ENSMUSG00000003309.14	9.84425	-0.12324	0.789328	-0.156133	0.875928	1
ENSMUSG00000003316.14	10197.4	0.0339094	0.0554483	0.61155	0.540836	1
ENSMUSG00000003341.9	4.509	-0.759834	0.989191	-0.768137	0.442406	1
ENSMUSG00000003344.14	1959.38	-0.0365387	0.107023	-0.34141	0.732795	1
ENSMUSG00000003345.16	3156.94	-0.0527717	0.0769543	-0.685753	0.492869	1
ENSMUSG00000003346.14	1250.25	-0.118348	0.1211	-0.977269	0.328436	1
ENSMUSG00000003348.10	348.761	-0.0866433	0.11128	-0.778604	0.436213	1
ENSMUSG00000003352.14	1625.77	-0.0691842	0.11818	-0.585412	0.55827	1
ENSMUSG00000003354.6	40.0203	-0.24797	0.336962	-0.735899	0.461792	1
ENSMUSG00000003355.7	11.2031	-0.00965529	0.639554	-0.0150969	0.987955	1
ENSMUSG00000003360.15	3302.88	0.0732681	0.0615957	1.1895	0.234243	1
ENSMUSG00000003363.15	2352.66	-0.0566577	0.0617119	-0.918101	0.358566	1
ENSMUSG00000003378.9	2988.42	-0.000445643	0.0701855	-0.0063495	0.994934	1
ENSMUSG00000003379.7	9.12741	-0.516643	0.708009	-0.729713	0.465565	1
ENSMUSG00000003380.11	1317.56	-0.156913	0.0878094	-1.78697	0.0739426	1
ENSMUSG00000003382.18	1420.68	0.0406651	0.0864951	0.470143	0.638253	1
ENSMUSG00000003402.14	1938.42	0.0280995	0.0639845	0.439161	0.660545	1
ENSMUSG00000003410.8	11752.1	0.0241931	0.0621152	0.389487	0.696916	1
ENSMUSG00000003411.10	257.011	-0.157841	0.164874	-0.957343	0.338394	1
ENSMUSG00000003418.11	92.4805	0.0815581	0.244413	0.33369	0.738614	1
ENSMUSG00000003420.8	432.526	-0.109706	0.120845	-0.907825	0.363971	1
ENSMUSG00000003421.13	1119.6	-0.103656	0.0902981	-1.14794	0.250995	1
ENSMUSG00000003423.15	349.952	-0.242005	0.126497	-1.91313	0.0557315	1
ENSMUSG00000003429.11	647.137	-0.0725147	0.112053	-0.647145	0.517538	1
ENSMUSG00000003435.9	6490.69	0.0949099	0.0520477	1.82352	0.0682247	1
ENSMUSG00000003436.11	7.3077	-0.330436	0.684547	-0.482707	0.629304	1
ENSMUSG00000003437.14	2357.97	0.0189373	0.0736895	0.256988	0.797188	1
ENSMUSG00000003438.17	782.767	-0.155208	0.0988206	-1.5706	0.116274	1
ENSMUSG00000003444.8	226.074	0.154164	0.1592	0.968364	0.332863	1
ENSMUSG00000003452.15	1699.33	0.0950157	0.11082	0.857389	0.39123	1
ENSMUSG00000003458.12	1872.09	-0.0694162	0.0764512	-0.90798	0.363889	1
ENSMUSG00000003464.13	1941.18	-0.0367885	0.0709167	-0.518756	0.603931	1
ENSMUSG00000003469.9	23337.5	0.0300809	0.0711633	0.422703	0.672512	1
ENSMUSG00000003476.16	16.1894	-3.5931	1.42459	-2.52219	0.0116625	1
ENSMUSG00000003477.5	23.0952	-1.13303	0.628977	-1.80139	0.0716421	1
ENSMUSG00000003484.4	29.9854	-0.485669	0.38771	-1.25266	0.210329	1
ENSMUSG00000003500.13	1185.06	-0.0824692	0.0875849	-0.941592	0.346402	1
ENSMUSG00000003518.13	3517.57	0.000259307	0.0597686	0.00433851	0.996538	1
ENSMUSG00000003526.12	1005.72	0.035172	0.0994917	0.353517	0.723701	1
ENSMUSG00000003527.9	1024.25	-0.119962	0.0842919	-1.42317	0.154686	1
ENSMUSG00000003528.15	693.584	-0.0692582	0.0910482	-0.760676	0.446851	1
ENSMUSG00000003531.15	685.263	-0.129879	0.120852	-1.07469	0.282514	1
ENSMUSG00000003534.17	2414.97	-0.226893	0.0718886	-3.15617	0.00159853	1
ENSMUSG00000003541.6	203.887	-0.0130003	0.170548	-0.0762264	0.939239	1
ENSMUSG00000003545.3	46.1243	-1.10177	0.844054	-1.30533	0.191781	1
ENSMUSG00000003546.10	1296.27	0.0983997	0.074177	1.32655	0.184657	1
ENSMUSG00000003549.9	644.276	0.00143451	0.096612	0.0148481	0.988153	1
ENSMUSG00000003555.8	3.36434	0.382076	1.07222	0.356339	0.721587	1
ENSMUSG00000003559.8	326.25	-0.0511516	0.152471	-0.335485	0.737259	1
ENSMUSG00000003573.15	6582.37	0.0402816	0.0981952	0.41022	0.681645	1
ENSMUSG00000003575.13	8570.65	0.00377703	0.0765152	0.0493632	0.96063	1
ENSMUSG00000003581.14	742.139	-0.0526302	0.091309	-0.576397	0.564347	1
ENSMUSG00000003585.13	537.223	-0.230558	0.108946	-2.11625	0.0343233	1
ENSMUSG00000003604.14	206.494	-0.213954	0.148036	-1.44529	0.148377	1
ENSMUSG00000003617.16	957.968	-0.100081	0.158937	-0.629689	0.528898	1
ENSMUSG00000003623.4	629.002	-0.0431264	0.104757	-0.411679	0.680575	1
ENSMUSG00000003644.17	4338.01	-0.0314842	0.082917	-0.379708	0.704162	1
ENSMUSG00000003657.9	8634.06	0.124548	0.124451	1.00079	0.316931	1
ENSMUSG00000003660.10	6876.13	0.0332905	0.0587909	0.566253	0.571222	1
ENSMUSG00000003662.10	1452	-0.0290288	0.0823147	-0.352657	0.724346	1
ENSMUSG00000003665.7	35.4582	-0.499889	0.384128	-1.30136	0.193136	1
ENSMUSG00000003680.16	271.869	0.00176986	0.123283	0.0143561	0.988546	1
ENSMUSG00000003721.14	1030.62	-0.0262551	0.0733658	-0.357866	0.720444	1
ENSMUSG00000003731.13	3443.56	-0.00523891	0.0628538	-0.0833506	0.933573	1
ENSMUSG00000003746.16	509.741	-0.208374	0.116901	-1.78248	0.0746706	1
ENSMUSG00000003752.9	344.863	0.0778989	0.109714	0.710021	0.477691	1
ENSMUSG00000003762.13	319.831	-0.0381828	0.131138	-0.291166	0.770924	1
ENSMUSG00000003778.14	3498.93	0.108201	0.0640175	1.69019	0.0909925	1
ENSMUSG00000003779.16	33.1357	0.179705	0.340656	0.527526	0.597828	1
ENSMUSG00000003808.18	1399.01	0.0388204	0.0668321	0.580864	0.561332	1
ENSMUSG00000003809.14	1017.66	-0.0177026	0.0989462	-0.178912	0.858007	1
ENSMUSG00000003810.13	4197.72	0.0284944	0.0530472	0.537151	0.591164	1
ENSMUSG00000003812.13	276.979	-0.00247399	0.137374	-0.0180092	0.985632	1
ENSMUSG00000003813.15	1724.07	0.0165064	0.070457	0.234276	0.814771	1
ENSMUSG00000003814.8	8596.05	0.0951088	0.0806949	1.17862	0.238549	1
ENSMUSG00000003824.12	98.3758	-0.247371	0.21671	-1.14149	0.253667	1
ENSMUSG00000003847.16	4046.49	0.0165788	0.10283	0.161225	0.871917	1
ENSMUSG00000003848.14	716.103	-0.0956037	0.110923	-0.861889	0.388749	1
ENSMUSG00000003849.8	195.308	-0.140575	0.172136	-0.816648	0.41413	1
ENSMUSG00000003863.18	3736.91	0.0833293	0.062103	1.34179	0.179664	1
ENSMUSG00000003865.16	811.315	-0.0748555	0.0914714	-0.818348	0.413158	1
ENSMUSG00000003868.14	788.851	0.00607194	0.0842991	0.0720285	0.942579	1
ENSMUSG00000003872.9	182.024	0.0639549	0.1579	0.405035	0.685452	1
ENSMUSG00000003873.11	346.796	0.0437867	0.134124	0.326465	0.744072	1
ENSMUSG00000003882.5	6.38271	-0.142507	0.885501	-0.160933	0.872146	1
ENSMUSG00000003923.14	973.151	-0.00693987	0.0848699	-0.0817708	0.934829	1
ENSMUSG00000003929.11	1120.34	0.0914365	0.0873979	1.04621	0.295464	1
ENSMUSG00000003934.5	1397.24	-0.261523	0.125726	-2.0801	0.0375165	1
ENSMUSG00000003948.17	656.02	0.0596829	0.095798	0.623008	0.533279	1
ENSMUSG00000003949.16	5102.94	0.057858	0.0653192	0.885773	0.37574	1
ENSMUSG00000003955.8	367.847	-0.124611	0.117769	-1.05809	0.290012	1
ENSMUSG00000003970.9	2938.42	-0.0940924	0.089115	-1.05585	0.291035	1
ENSMUSG00000003974.6	489.23	-0.0208848	0.119584	-0.174646	0.861358	1
ENSMUSG00000003992.15	1249.7	0.0105992	0.0790575	0.13407	0.893347	1
ENSMUSG00000004018.9	90.0431	0.255335	0.238115	1.07232	0.283577	1
ENSMUSG00000004031.13	889.689	0.110491	0.0796998	1.38634	0.165644	1
ENSMUSG00000004032.10	523.875	-0.224208	0.12903	-1.73764	0.0822736	1
ENSMUSG00000004035.12	308.697	-0.132287	0.122471	-1.08015	0.280076	1
ENSMUSG00000004038.9	172.783	-0.0490809	0.252271	-0.194556	0.845741	1
ENSMUSG00000004040.16	1969.86	-0.0205408	0.0706464	-0.290756	0.771238	1
ENSMUSG00000004043.14	299.529	-0.018259	0.126536	-0.144299	0.885265	1
ENSMUSG00000004044.9	925.486	-0.238207	0.0916895	-2.59797	0.00937755	1
ENSMUSG00000004054.9	842.303	-0.106939	0.0951387	-1.12403	0.261	1
ENSMUSG00000004056.15	4249.03	0.0462546	0.0890036	0.519694	0.603277	1
ENSMUSG00000004069.17	1882.29	0.120524	0.0914828	1.31745	0.187689	1
ENSMUSG00000004070.15	1410.78	-0.0449532	0.0665836	-0.67514	0.499587	1
ENSMUSG00000004071.13	5114.16	-0.0487158	0.0646994	-0.752955	0.451477	1
ENSMUSG00000004085.14	431.051	0.0735876	0.162327	0.45333	0.650311	1
ENSMUSG00000004096.9	1397.33	0.0443594	0.0877593	0.505467	0.613231	1
ENSMUSG00000004098.7	685.569	0.138929	0.121392	1.14446	0.252433	1
ENSMUSG00000004099.16	3892.04	0.0868476	0.0529156	1.64125	0.100746	1
ENSMUSG00000004100.12	665.027	0.0361679	0.107972	0.334973	0.737645	1
ENSMUSG00000004105.8	226.815	-0.353872	0.191529	-1.84761	0.0646581	1
ENSMUSG00000004110.17	6924.76	0.0854619	0.0878458	0.972863	0.330621	1
ENSMUSG00000004113.18	3098.63	0.126897	0.0811195	1.56431	0.117744	1
ENSMUSG00000004127.12	149.191	0.106865	0.170552	0.626585	0.530932	1
ENSMUSG00000004151.17	18531.9	0.123377	0.0924081	1.33514	0.181832	1
ENSMUSG00000004187.11	8446.54	-0.0426512	0.0749062	-0.569395	0.569088	1
ENSMUSG00000004207.14	37956.9	-0.0533961	0.0609333	-0.876305	0.380865	1
ENSMUSG00000004221.16	1010.43	0.0917089	0.0860926	1.06524	0.286769	1
ENSMUSG00000004231.15	449.102	-0.172745	0.134267	-1.28658	0.198241	1
ENSMUSG00000004233.14	307.172	0.0672392	0.132113	0.508952	0.610786	1
ENSMUSG00000004263.15	158.149	0.21208	0.165621	1.28051	0.200365	1
ENSMUSG00000004264.17	1151.72	-0.000133206	0.0836914	-0.00159164	0.99873	1
ENSMUSG00000004266.15	122.713	-0.0436601	0.222988	-0.195795	0.84477	1
ENSMUSG00000004267.16	13962.7	-0.0305416	0.08397	-0.363721	0.716067	1
ENSMUSG00000004268.11	962.596	0.0968332	0.0774459	1.25033	0.211178	1
ENSMUSG00000004270.13	923.946	-0.0446044	0.100529	-0.443697	0.657261	1
ENSMUSG00000004285.12	568.937	0.0623805	0.102135	0.610765	0.541355	1
ENSMUSG00000004296.14	0.217783	1.51083	4.05079	0.372972	0.709169	1
ENSMUSG00000004317.14	679.025	0.157792	0.110241	1.43134	0.152334	1
ENSMUSG00000004319.15	6164.56	0.0614327	0.0564559	1.08815	0.276528	1
ENSMUSG00000004328.15	286.163	0.554688	0.61306	0.904785	0.365579	1
ENSMUSG00000004341.8	0.107836	0	4.08052	0	1	1
ENSMUSG00000004347.17	2901.29	0.130664	0.122429	1.06726	0.285857	1
ENSMUSG00000004356.8	770.656	-0.00480591	0.111843	-0.0429703	0.965725	1
ENSMUSG00000004359.16	0.811584	-2.17747	2.28515	-0.952881	0.34065	1
ENSMUSG00000004360.9	2033.62	0.160844	0.0748552	2.14873	0.031656	1
ENSMUSG00000004364.14	4459.09	0.0408277	0.0624221	0.654059	0.513074	1
ENSMUSG00000004366.4	44.582	-0.71785	0.47573	-1.50894	0.131313	1
ENSMUSG00000004371.15	34.1879	-0.0514707	0.352982	-0.145817	0.884066	1
ENSMUSG00000004383.18	3047.94	0.00505006	0.0728705	0.0693019	0.944749	1
ENSMUSG00000004393.10	909.931	-0.0375174	0.080978	-0.463304	0.643147	1
ENSMUSG00000004394.12	2286.23	-0.0501548	0.0691142	-0.725681	0.468034	1
ENSMUSG00000004415.15	27.3017	0.188357	0.548015	0.343708	0.731066	1
ENSMUSG00000004446.12	60.7123	-0.0191795	0.263044	-0.0729137	0.941875	1
ENSMUSG00000004451.14	529.526	-0.0734245	0.0951431	-0.771727	0.440276	1
ENSMUSG00000004455.16	8760.25	-0.0251864	0.0581501	-0.433127	0.664923	1
ENSMUSG00000004460.17	1343.88	0.0971858	0.091911	1.05739	0.290334	1
ENSMUSG00000004462.7	438.067	-0.129017	0.101214	-1.27469	0.202418	1
ENSMUSG00000004473.10	75.2554	0.197245	0.239638	0.823097	0.410453	1
ENSMUSG00000004500.9	398.917	0.00189403	0.108579	0.0174437	0.986083	1
ENSMUSG00000004508.6	1084.28	-0.0242883	0.0763025	-0.318316	0.750245	1
ENSMUSG00000004530.12	3526.42	0.0167961	0.058211	0.288538	0.772935	1
ENSMUSG00000004535.12	4545.87	0.0538772	0.062561	0.861194	0.389131	1
ENSMUSG00000004540.7	0.563401	0.749251	3.03358	0.246986	0.804919	1
ENSMUSG00000004542.15	0.117717	0	4.08052	0	1	1
ENSMUSG00000004552.16	11.5573	-0.632876	0.758238	-0.834667	0.403905	1
ENSMUSG00000004558.15	18922	-0.0125049	0.0616102	-0.202969	0.839159	1
ENSMUSG00000004561.14	1242.82	0.0358845	0.0723054	0.49629	0.61969	1
ENSMUSG00000004562.16	1478.12	-0.0819722	0.0668177	-1.2268	0.219896	1
ENSMUSG00000004565.15	2353.27	-0.00299159	0.0582317	-0.0513739	0.959028	1
ENSMUSG00000004567.16	3402.63	-0.0638331	0.0796899	-0.801018	0.423121	1
ENSMUSG00000004568.13	2334.09	0.143103	0.0714619	2.00251	0.0452299	1
ENSMUSG00000004591.16	1375.5	0.0591869	0.0738629	0.801307	0.422954	1
ENSMUSG00000004609.11	208.95	-0.0937734	0.183808	-0.51017	0.609932	1
ENSMUSG00000004610.4	13.8712	-0.946721	0.553774	-1.70958	0.0873437	1
ENSMUSG00000004612.9	2.27254	0.95007	1.47425	0.644444	0.519288	1
ENSMUSG00000004626.14	1644.36	-0.113421	0.0718858	-1.57779	0.114613	1
ENSMUSG00000004630.18	4315.08	-0.0156963	0.102516	-0.153111	0.878311	1
ENSMUSG00000004631.15	578.595	-0.00157578	0.111573	-0.0141233	0.988732	1
ENSMUSG00000004633.17	23902.5	-0.0047995	0.0648491	-0.0740104	0.941002	1
ENSMUSG00000004637.15	1107.38	-0.0264297	0.103899	-0.25438	0.799202	1
ENSMUSG00000004642.13	657.934	-0.00616998	0.0993858	-0.0620811	0.950498	1
ENSMUSG00000004655.5	72.3827	-3.31634	1.34707	-2.46189	0.0138207	1
ENSMUSG00000004661.15	273.96	0.132422	0.129305	1.02411	0.305783	1
ENSMUSG00000004665.10	256.27	-0.200816	0.133956	-1.49911	0.133844	1
ENSMUSG00000004667.18	1154.58	0.00105828	0.0807724	0.0131019	0.989546	1
ENSMUSG00000004668.14	5.32879	-0.917067	0.920815	-0.99593	0.319284	1
ENSMUSG00000004677.17	3480.77	0.0834518	0.0746346	1.11814	0.263508	1
ENSMUSG00000004698.11	550.853	-0.0327213	0.108735	-0.300927	0.76347	1
ENSMUSG00000004707.14	48.2454	0.304147	0.405199	0.750613	0.452886	1
ENSMUSG00000004709.14	3.7267	-0.304526	1.12879	-0.269782	0.787328	1
ENSMUSG00000004730.15	124.911	-0.489482	0.215015	-2.2765	0.0228163	1
ENSMUSG00000004748.5	615.502	-0.134992	0.106077	-1.27258	0.203166	1
ENSMUSG00000004768.14	1131.32	-0.029975	0.0783208	-0.382721	0.701927	1
ENSMUSG00000004771.12	1273.55	0.0104227	0.0896236	0.116294	0.90742	1
ENSMUSG00000004788.11	545.352	-0.0493005	0.0957122	-0.515091	0.606489	1
ENSMUSG00000004789.10	4395.1	0.0316889	0.05638	0.562059	0.574076	1
ENSMUSG00000004791.7	42.812	-0.134501	0.36711	-0.366379	0.714082	1
ENSMUSG00000004798.14	2669.03	-0.0457962	0.0550774	-0.831488	0.405698	1
ENSMUSG00000004814.10	2.08023	0.624977	1.44392	0.432833	0.665136	1
ENSMUSG00000004815.12	1914.95	-0.0297039	0.0605154	-0.490848	0.623534	1
ENSMUSG00000004837.2	89.8504	-0.268842	0.199427	-1.34807	0.177635	1
ENSMUSG00000004842.18	1.87459	-0.558631	1.48203	-0.376937	0.70622	1
ENSMUSG00000004843.7	849.476	-0.0787043	0.0794007	-0.99123	0.321573	1
ENSMUSG00000004846.10	988.153	0.111111	0.0900846	1.23341	0.217424	1
ENSMUSG00000004849.14	1090.94	-0.00137673	0.0926499	-0.0148595	0.988144	1
ENSMUSG00000004864.13	116.42	-0.194446	0.519226	-0.374493	0.708038	1
ENSMUSG00000004865.16	2226.35	0.0522004	0.0707683	0.737624	0.460743	1
ENSMUSG00000004872.15	261.913	0.118926	0.159509	0.745577	0.455923	1
ENSMUSG00000004880.11	717.553	0.00622658	0.0902982	0.0689557	0.945025	1
ENSMUSG00000004885.5	44.1615	0.0445706	0.42613	0.104594	0.916698	1
ENSMUSG00000004891.16	569.585	0.0186788	0.134335	0.139046	0.889414	1
ENSMUSG00000004892.13	7023.66	-0.150308	0.100595	-1.4942	0.135124	1
ENSMUSG00000004894.10	1050.22	-0.256803	0.110318	-2.32784	0.0199205	1
ENSMUSG00000004895.9	1367.4	0.0335982	0.0728777	0.461022	0.644783	1
ENSMUSG00000004896.16	1563.4	0.0149258	0.0667296	0.223676	0.82301	1
ENSMUSG00000004897.16	4580.64	0.0244162	0.0591964	0.412462	0.680001	1
ENSMUSG00000004902.7	1322	0.00476837	0.0805119	0.0592256	0.952772	1
ENSMUSG00000004929.12	951.772	0.0608245	0.100376	0.605967	0.544537	1
ENSMUSG00000004931.11	645.303	-0.0130316	0.118002	-0.110436	0.912064	1
ENSMUSG00000004933.17	836.559	-0.0681915	0.0976239	-0.698512	0.484857	1
ENSMUSG00000004934.14	1007.54	0.0220697	0.101439	0.217566	0.827767	1
ENSMUSG00000004936.8	2673.38	0.00333804	0.076059	0.0438876	0.964994	1
ENSMUSG00000004937.6	4253.92	-0.0483294	0.0784027	-0.616425	0.537614	1
ENSMUSG00000004939.7	3.79803	-0.660631	1.06697	-0.619165	0.535808	1
ENSMUSG00000004945.15	489.843	0.00648695	0.105221	0.0616506	0.950841	1
ENSMUSG00000004947.15	312	-0.164107	0.117194	-1.4003	0.161424	1
ENSMUSG00000004948.12	6.43861	1.27455	0.942611	1.35215	0.176327	1
ENSMUSG00000004951.10	137.825	0.198669	0.180513	1.10058	0.271081	1
ENSMUSG00000004952.13	1686.94	-0.0327409	0.0939795	-0.348383	0.727553	1
ENSMUSG00000004961.7	104.594	-0.0762174	0.217727	-0.35006	0.726293	1
ENSMUSG00000004980.16	20398.6	0.121453	0.065421	1.85648	0.0633846	1
ENSMUSG00000004988.9	12.8741	-0.707164	0.607078	-1.16487	0.244073	1
ENSMUSG00000004994.12	341.045	-0.103657	0.135135	-0.767061	0.443045	1
ENSMUSG00000004996.9	683.838	0.00834739	0.102721	0.0812629	0.935233	1
ENSMUSG00000005034.15	8658.79	0.0129627	0.0552656	0.234552	0.814556	1
ENSMUSG00000005043.13	362.022	-0.0196015	0.120864	-0.162178	0.871166	1
ENSMUSG00000005045.16	3213.36	-0.0120037	0.101655	-0.118083	0.906002	1
ENSMUSG00000005054.7	255.82	0.0844162	0.13279	0.63571	0.524965	1
ENSMUSG00000005057.13	142.027	-0.267224	0.179944	-1.48504	0.137533	1
ENSMUSG00000005069.12	1330.57	-0.051338	0.0717734	-0.715279	0.474437	1
ENSMUSG00000005078.16	710.508	-0.0715033	0.0949457	-0.753096	0.451392	1
ENSMUSG00000005087.17	427.517	-0.202792	0.121181	-1.67345	0.0942378	1
ENSMUSG00000005089.15	23083.5	-0.0250188	0.103906	-0.240782	0.809724	1
ENSMUSG00000005102.13	1291.98	-0.0241169	0.0879974	-0.274064	0.784036	1
ENSMUSG00000005103.12	4318.17	-0.0706103	0.0699863	-1.00892	0.313015	1
ENSMUSG00000005107.13	164.586	0.0111674	0.181069	0.061675	0.950822	1
ENSMUSG00000005124.10	57.828	0.0540397	0.267097	0.202322	0.839665	1
ENSMUSG00000005125.13	2538.04	-0.326539	0.105466	-3.09614	0.00196059	1
ENSMUSG00000005131.4	11.0371	-0.652039	0.60804	-1.07236	0.283558	1
ENSMUSG00000005142.10	1487.65	-0.0267592	0.0729164	-0.366985	0.71363	1
ENSMUSG00000005148.8	64.9659	-0.389536	0.715807	-0.544191	0.58631	1
ENSMUSG00000005150.16	524.735	0.119403	0.108707	1.09839	0.272033	1
ENSMUSG00000005161.15	2043.37	0.0110687	0.0728589	0.15192	0.87925	1
ENSMUSG00000005198.15	6303.51	0.045248	0.0763058	0.592982	0.553193	1
ENSMUSG00000005202.2	1.34845	2.25884	2.02339	1.11636	0.264267	1
ENSMUSG00000005204.12	2588.84	0.0253025	0.0540698	0.46796	0.639813	1
ENSMUSG00000005220.10	310.05	0.153089	0.130924	1.16929	0.242286	1
ENSMUSG00000005225.15	875.716	-0.0332826	0.0880528	-0.377985	0.705442	1
ENSMUSG00000005232.11	0.328837	0	3.54596	0	1	1
ENSMUSG00000005233.16	10.7304	-0.319217	0.617122	-0.517267	0.60497	1
ENSMUSG00000005237.14	54.8246	-0.477244	0.409047	-1.16672	0.243323	1
ENSMUSG00000005251.15	40.7136	-0.240763	0.360648	-0.667583	0.5044	1
ENSMUSG00000005262.13	1470.68	-0.0328847	0.0861205	-0.381846	0.702576	1
ENSMUSG00000005267.13	661.533	-0.054361	0.0995784	-0.545912	0.585126	1
ENSMUSG00000005268.20	127.497	-3.46992	1.57606	-2.20164	0.0276907	1
ENSMUSG00000005299.6	2757.4	0.0556101	0.0593069	0.937666	0.348416	1
ENSMUSG00000005312.15	7026.47	0.0303991	0.0644276	0.471833	0.637046	1
ENSMUSG00000005320.9	11.3914	-0.491518	0.571028	-0.860761	0.38937	1
ENSMUSG00000005338.13	42280.1	0.0455921	0.0539485	0.845104	0.398053	1
ENSMUSG00000005354.16	2250.4	-0.0278601	0.0789466	-0.352898	0.724165	1
ENSMUSG00000005355.9	1.13383	0	2.42353	0	1	1
ENSMUSG00000005357.9	4044.24	-0.0982539	0.0916832	-1.07167	0.283869	1
ENSMUSG00000005360.14	31430.2	0.0458329	0.260929	0.175653	0.860567	1
ENSMUSG00000005362.14	1649.93	0.101135	0.0774459	1.30587	0.191596	1
ENSMUSG00000005364.11	0.459417	-0.212542	2.91785	-0.0728418	0.941932	1
ENSMUSG00000005370.4	1068.47	0.0233014	0.0803147	0.290126	0.77172	1
ENSMUSG00000005371.15	4393.6	0.0892008	0.0673094	1.32524	0.185093	1
ENSMUSG00000005373.13	120.708	-0.146106	0.240939	-0.606402	0.544248	1
ENSMUSG00000005374.13	1310.88	0.0273476	0.0836879	0.326781	0.743834	1
ENSMUSG00000005378.17	599.916	-0.0602564	0.0882223	-0.683007	0.494603	1
ENSMUSG00000005397.8	551.8	-0.309533	0.128673	-2.40558	0.0161466	1
ENSMUSG00000005410.6	463.027	0.113954	0.105066	1.0846	0.2781	1
ENSMUSG00000005413.8	127.762	-0.136164	0.182012	-0.748101	0.454399	1
ENSMUSG00000005417.17	18104.7	0.102562	0.0584378	1.75506	0.0792484	1
ENSMUSG00000005442.13	11704.8	0.0990109	0.084896	1.16626	0.243509	1
ENSMUSG00000005447.12	175.737	0.0317076	0.171811	0.184549	0.853583	1
ENSMUSG00000005465.9	5.0089	-1.19315	0.901286	-1.32383	0.185558	1
ENSMUSG00000005469.10	4210.14	-0.0251593	0.068826	-0.365549	0.714702	1
ENSMUSG00000005470.8	35.1929	0.217168	0.344302	0.63075	0.528204	1
ENSMUSG00000005481.18	377.118	0.0481248	0.1175	0.409572	0.68212	1
ENSMUSG00000005483.10	867.668	-0.0219644	0.0965574	-0.227475	0.820055	1
ENSMUSG00000005493.15	5.15903	-0.965503	1.00736	-0.958448	0.337837	1
ENSMUSG00000005501.14	1052.45	0.0707865	0.0974775	0.726182	0.467727	1
ENSMUSG00000005503.8	2.81671	-0.721473	1.23383	-0.584744	0.55872	1
ENSMUSG00000005505.12	381.762	0.0281051	0.111387	0.252319	0.800795	1
ENSMUSG00000005506.16	9342.79	0.164414	0.0561991	2.92556	0.00343833	1
ENSMUSG00000005510.9	1288.53	0.0149357	0.0687896	0.217122	0.828114	1
ENSMUSG00000005514.14	2139.79	-0.025994	0.059782	-0.434814	0.663698	1
ENSMUSG00000005533.10	3621.14	0.0539946	0.0970465	0.556379	0.577952	1
ENSMUSG00000005534.10	2220.71	0.0483656	0.0944982	0.511815	0.60878	1
ENSMUSG00000005540.10	66.8531	-0.136489	0.290108	-0.470476	0.638015	1
ENSMUSG00000005547.14	0.868193	0.335839	2.19992	0.15266	0.878666	1
ENSMUSG00000005553.14	2.16046	-1.71067	1.43601	-1.19126	0.233551	1
ENSMUSG00000005566.14	3665.17	-0.0128303	0.078428	-0.163593	0.870051	1
ENSMUSG00000005575.16	2425.46	0.026971	0.0911542	0.295883	0.767319	1
ENSMUSG00000005580.11	2027.13	0.0282682	0.0638418	0.442786	0.657921	1
ENSMUSG00000005583.16	1488.47	0.0272324	0.0837768	0.32506	0.745136	1
ENSMUSG00000005609.16	2251.16	0.0310027	0.0699359	0.443301	0.657548	1
ENSMUSG00000005610.17	19759.4	0.0132031	0.0550849	0.239686	0.810574	1
ENSMUSG00000005611.15	110.014	0.0148389	0.190645	0.0778353	0.937959	1
ENSMUSG00000005615.15	1615.32	-0.0499645	0.0706757	-0.706954	0.479595	1
ENSMUSG00000005621.11	2405.19	0.0506728	0.0678251	0.74711	0.454997	1
ENSMUSG00000005625.15	2103.88	-0.0300191	0.0760259	-0.394853	0.692951	1
ENSMUSG00000005628.12	25.3101	-0.043104	0.41406	-0.104101	0.917089	1
ENSMUSG00000005640.11	93.597	-0.228083	0.267086	-0.85397	0.393122	1
ENSMUSG00000005649.17	4.00298	2.9509	1.18472	2.49079	0.0127458	1
ENSMUSG00000005656.9	977.923	-0.0106303	0.0785475	-0.135336	0.892346	1
ENSMUSG00000005667.8	356.226	0.0721069	0.152266	0.473558	0.635815	1
ENSMUSG00000005672.12	6793.89	0.128742	0.0622778	2.06723	0.0387127	1
ENSMUSG00000005674.9	532.663	0.0470148	0.0955255	0.49217	0.622599	1
ENSMUSG00000005677.14	3.96979	-0.0655699	1.1179	-0.0586547	0.953227	1
ENSMUSG00000005681.12	8.2548	-1.66981	0.771483	-2.16442	0.0304322	1
ENSMUSG00000005682.9	3527.69	-0.0110529	0.0617579	-0.178971	0.857961	1
ENSMUSG00000005683.8	6067.02	-0.0693546	0.0661062	-1.04914	0.294114	1
ENSMUSG00000005686.17	828.955	0.00129886	0.101128	0.0128438	0.989752	1
ENSMUSG00000005687.14	1875.33	-0.0382808	0.0732273	-0.522767	0.601136	1
ENSMUSG00000005696.11	12.7802	0.034673	0.520983	0.0665529	0.946938	1
ENSMUSG00000005698.15	3926.62	0.0860047	0.0635513	1.35331	0.175956	1
ENSMUSG00000005699.16	836.531	-0.00340141	0.121816	-0.0279224	0.977724	1
ENSMUSG00000005705.10	31.1247	-0.176589	0.343788	-0.513657	0.607492	1
ENSMUSG00000005716.16	5916.58	0.0566955	0.07366	0.769692	0.441483	1
ENSMUSG00000005718.8	336.253	-0.0511046	0.121363	-0.421089	0.67369	1
ENSMUSG00000005732.14	460.157	0.0352581	0.131337	0.268456	0.788349	1
ENSMUSG00000005763.15	5.90132	0.0500947	0.813996	0.0615417	0.950928	1
ENSMUSG00000005774.12	1221.25	0.0180476	0.0900557	0.200404	0.841164	1
ENSMUSG00000005779.12	1117.57	-0.1093	0.0933828	-1.17045	0.241819	1
ENSMUSG00000005800.3	7.35671	-0.936743	0.960356	-0.975412	0.329356	1
ENSMUSG00000005802.12	1409.2	0.0726843	0.0774558	0.938397	0.34804	1
ENSMUSG00000005803.14	326.457	0.0257448	0.157318	0.163648	0.870008	1
ENSMUSG00000005804.14	387.473	0.0661342	0.107757	0.613735	0.539391	1
ENSMUSG00000005813.12	1074.97	0.0211907	0.086795	0.244146	0.807117	1
ENSMUSG00000005823.9	1152.53	0.0210153	0.0713405	0.294578	0.768316	1
ENSMUSG00000005824.7	0.73677	-2.56744	2.51552	-1.02064	0.307426	1
ENSMUSG00000005836.10	11.1963	-0.225122	0.681637	-0.330267	0.741198	1
ENSMUSG00000005846.12	1088.82	-0.0395861	0.0721173	-0.548912	0.583066	1
ENSMUSG00000005864.7	5.73573	1.01311	1.00997	1.00311	0.315806	1
ENSMUSG00000005871.15	6106.65	0.0216269	0.091781	0.235636	0.813715	1
ENSMUSG00000005873.6	5671.29	-0.0620797	0.0753133	-0.824286	0.409777	1
ENSMUSG00000005881.13	1950.08	0.0362801	0.0680284	0.533308	0.59382	1
ENSMUSG00000005882.18	1564.72	0.0935577	0.0824091	1.13528	0.256256	1
ENSMUSG00000005883.15	6.68079	0.0130249	0.863335	0.0150868	0.987963	1
ENSMUSG00000005886.14	5025.66	0.0527491	0.0725184	0.727389	0.466988	1
ENSMUSG00000005892.4	1.75617	-0.427924	1.54931	-0.276203	0.782392	1
ENSMUSG00000005893.14	2678.87	0.135422	0.118145	1.14624	0.251697	1
ENSMUSG00000005897.14	686.723	0.0857458	0.0922672	0.92932	0.352723	1
ENSMUSG00000005899.14	3067.86	0.0420665	0.0736623	0.571071	0.567951	1
ENSMUSG00000005907.14	652.257	0.184329	0.0973581	1.89331	0.0583169	1
ENSMUSG00000005917.15	6.42802	-1.14006	0.997736	-1.14265	0.253183	1
ENSMUSG00000005936.19	1684.89	-0.00781581	0.0712789	-0.109651	0.912686	1
ENSMUSG00000005947.11	8.76818	0.308957	0.662094	0.466636	0.640761	1
ENSMUSG00000005949.9	779.147	-0.0351674	0.094691	-0.371392	0.710346	1
ENSMUSG00000005950.14	28.5102	-0.463765	0.383278	-1.21	0.226281	1
ENSMUSG00000005951.13	130.524	-0.0565986	0.174031	-0.325221	0.745014	1
ENSMUSG00000005952.15	4.05214	-0.176193	1.01265	-0.173993	0.861871	1
ENSMUSG00000005958.15	101.514	-0.44217	0.209755	-2.10803	0.0350283	1
ENSMUSG00000005968.14	263.072	0.162535	0.149391	1.08798	0.276604	1
ENSMUSG00000005973.6	236.056	-0.120505	0.139008	-0.866891	0.386001	1
ENSMUSG00000005980.15	216.723	0.123092	0.154105	0.798754	0.424433	1
ENSMUSG00000005981.11	2370.08	0.0522975	0.0598311	0.874085	0.382072	1
ENSMUSG00000005982.14	2010.3	-0.0456914	0.0678269	-0.673647	0.500536	1
ENSMUSG00000005983.15	50.2502	0.0990253	0.339347	0.291811	0.770431	1
ENSMUSG00000005986.16	1519.2	-0.000237115	0.0735472	-0.00322399	0.997428	1
ENSMUSG00000005994.14	10.6563	-0.850469	0.624817	-1.36115	0.173467	1
ENSMUSG00000006005.18	6044.07	0.110943	0.096047	1.15509	0.248053	1
ENSMUSG00000006010.14	1503.84	-0.0462165	0.0728288	-0.634591	0.525695	1
ENSMUSG00000006014.16	162.311	-0.166695	0.962201	-0.173244	0.86246	1
ENSMUSG00000006019.15	559.341	-0.0442144	0.115489	-0.382846	0.701834	1
ENSMUSG00000006021.5	528.5	0.0270502	0.103857	0.260455	0.794513	1
ENSMUSG00000006024.13	6562.81	-0.0538064	0.0731422	-0.73564	0.46195	1
ENSMUSG00000006050.12	465.911	-0.0481453	0.0981556	-0.4905	0.62378	1
ENSMUSG00000006056.13	0.980199	-2.59197	2.13013	-1.21681	0.223675	1
ENSMUSG00000006057.15	1780.74	-0.058883	0.0780628	-0.754303	0.450667	1
ENSMUSG00000006058.10	758.854	0.0617545	0.101093	0.610871	0.541285	1
ENSMUSG00000006095.12	821.262	0.00451578	0.0868748	0.0519803	0.958544	1
ENSMUSG00000006127.9	1729.41	-0.0140467	0.0901982	-0.155732	0.876245	1
ENSMUSG00000006134.4	2960.73	-0.0130564	0.0731141	-0.178576	0.858271	1
ENSMUSG00000006143.12	3.60939	0.0695096	1.0956	0.0634444	0.949413	1
ENSMUSG00000006154.13	459.04	-0.109594	0.454904	-0.240918	0.809619	1
ENSMUSG00000006169.20	1719.24	0.0622205	0.0669581	0.929245	0.352762	1
ENSMUSG00000006179.9	25.6686	-0.840011	0.412765	-2.03508	0.0418427	1
ENSMUSG00000006191.17	400.53	0.111054	0.126695	0.876547	0.380733	1
ENSMUSG00000006204.7	29.5112	-0.015968	0.370557	-0.043092	0.965628	1
ENSMUSG00000006205.13	3403.9	0.0214656	0.0859659	0.249699	0.80282	1
ENSMUSG00000006215.12	995.03	-0.0270196	0.0794507	-0.34008	0.733797	1
ENSMUSG00000006216.10	0.514613	-2.06347	3.59441	-0.574078	0.565915	1
ENSMUSG00000006218.4	109.167	-0.417872	0.198437	-2.10582	0.03522	1
ENSMUSG00000006219.12	68.3929	-0.0523602	0.254607	-0.205651	0.837064	1
ENSMUSG00000006221.7	9.05305	-1.70268	0.766271	-2.22203	0.0262812	1
ENSMUSG00000006235.6	125.471	0.0796355	0.214375	0.371477	0.710282	1
ENSMUSG00000006241.16	283.329	0.0918008	0.149881	0.612493	0.540211	1
ENSMUSG00000006262.15	997.563	-0.0043086	0.0765753	-0.0562661	0.95513	1
ENSMUSG00000006269.7	39.6116	0.224228	0.370514	0.605182	0.545058	1
ENSMUSG00000006270.7	1.11088	0.932597	2.09535	0.44508	0.656262	1
ENSMUSG00000006273.14	9049.83	-0.0344444	0.0597344	-0.576626	0.564192	1
ENSMUSG00000006276.10	2752.65	0.0339009	0.0674567	0.502558	0.615275	1
ENSMUSG00000006281.8	593.323	0.0174115	0.105798	0.164573	0.86928	1
ENSMUSG00000006288.8	1226.57	-0.00803155	0.0863176	-0.0930466	0.925867	1
ENSMUSG00000006289.14	656.125	0.0185845	0.0859207	0.216299	0.828755	1
ENSMUSG00000006299.13	2755.36	0.0105879	0.0846874	0.125024	0.900505	1
ENSMUSG00000006301.17	1489.96	-0.0531766	0.0787107	-0.675595	0.499298	1
ENSMUSG00000006304.14	2097.84	0.0510457	0.0633634	0.805602	0.420472	1
ENSMUSG00000006307.16	4971.11	0.0559572	0.0631109	0.886649	0.375268	1
ENSMUSG00000006310.10	37.3086	0.0145574	0.344098	0.0423059	0.966255	1
ENSMUSG00000006311.8	0.282878	1.57496	3.69631	0.426089	0.670043	1
ENSMUSG00000006313.5	26.7421	-0.347025	0.38251	-0.907233	0.364284	1
ENSMUSG00000006315.9	741.157	-0.0613612	0.0989915	-0.619863	0.535348	1
ENSMUSG00000006333.14	2512.94	0.00349256	0.0879185	0.0397249	0.968312	1
ENSMUSG00000006335.16	400.28	0.0890724	0.12575	0.708329	0.478741	1
ENSMUSG00000006342.15	141.468	-0.191445	0.203893	-0.938949	0.347757	1
ENSMUSG00000006344.17	73.2418	0.00145217	0.247273	0.00587276	0.995314	1
ENSMUSG00000006345.10	52.8965	0.272086	0.288458	0.943242	0.345557	1
ENSMUSG00000006356.10	496.196	-0.0141952	0.112511	-0.126167	0.8996	1
ENSMUSG00000006360.11	30.2952	0.0585598	0.370527	0.158045	0.874422	1
ENSMUSG00000006362.16	2895.41	0.0407049	0.112302	0.362459	0.717009	1
ENSMUSG00000006369.14	382.597	-0.0611011	0.150896	-0.404923	0.685534	1
ENSMUSG00000006373.10	3150.31	0.0106905	0.0634132	0.168584	0.866124	1
ENSMUSG00000006378.15	15.7574	-0.38803	0.488778	-0.793878	0.427266	1
ENSMUSG00000006386.15	526.944	0.00376419	0.10598	0.0355179	0.971667	1
ENSMUSG00000006389.13	1.2797	-0.742102	2.26134	-0.32817	0.742783	1
ENSMUSG00000006390.15	374.264	-0.140758	0.115537	-1.2183	0.223112	1
ENSMUSG00000006392.16	472.054	0.0619269	0.102485	0.604255	0.545674	1
ENSMUSG00000006395.16	469.125	0.119269	0.109344	1.09078	0.275371	1
ENSMUSG00000006398.15	88.4861	0.0331038	0.273684	0.120957	0.903725	1
ENSMUSG00000006403.13	1644.34	-0.0932576	0.0631763	-1.47615	0.139904	1
ENSMUSG00000006411.12	779.471	0.180619	0.107428	1.6813	0.0927052	1
ENSMUSG00000006412.10	1210.41	0.122144	0.105995	1.15235	0.249176	1
ENSMUSG00000006418.17	2170.67	0.050325	0.0667369	0.754081	0.4508	1
ENSMUSG00000006423.15	1548.34	0.100304	0.0896275	1.11912	0.263091	1
ENSMUSG00000006435.16	4830.6	0.0254353	0.0893843	0.284561	0.77598	1
ENSMUSG00000006442.10	463.917	-0.14214	0.120179	-1.18273	0.236915	1
ENSMUSG00000006445.3	80.9617	0.279893	0.280167	0.99902	0.317785	1
ENSMUSG00000006456.10	1101	0.0381038	0.105758	0.360293	0.718628	1
ENSMUSG00000006457.4	73.894	0.106133	0.24733	0.429114	0.66784	1
ENSMUSG00000006462.6	3.6116	-0.00477991	1.13573	-0.00420867	0.996642	1
ENSMUSG00000006463.13	615.979	-0.0996511	0.103087	-0.966672	0.333708	1
ENSMUSG00000006464.9	1275.02	0.00849079	0.0673586	0.126053	0.89969	1
ENSMUSG00000006469.13	13.0608	-1.27251	0.552104	-2.30483	0.021176	1
ENSMUSG00000006471.18	442.229	-0.0709274	0.116653	-0.608018	0.543175	1
ENSMUSG00000006476.19	2876.79	-0.143974	0.079976	-1.80021	0.0718271	1
ENSMUSG00000006494.11	813.755	-0.165837	0.101814	-1.62883	0.103349	1
ENSMUSG00000006498.16	2014.6	-0.124066	0.0937904	-1.3228	0.185903	1
ENSMUSG00000006517.5	524.71	-0.012072	0.120936	-0.0998218	0.920486	1
ENSMUSG00000006519.11	86.418	-0.0624682	0.246171	-0.253759	0.799682	1
ENSMUSG00000006522.17	3510.96	0.0994277	0.105735	0.940344	0.347041	1
ENSMUSG00000006526.13	823.117	-0.00219142	0.0906011	-0.0241876	0.980703	1
ENSMUSG00000006527.16	1366.94	-0.00558326	0.0704634	-0.0792363	0.936845	1
ENSMUSG00000006529.16	9.26351	0	1.77286	0	1	1
ENSMUSG00000006538.12	11.2351	0.249151	0.61458	0.4054	0.685183	1
ENSMUSG00000006542.13	29.3701	-0.0521596	0.364532	-0.143086	0.886222	1
ENSMUSG00000006546.3	1.40764	-1.54756	2.10981	-0.733505	0.463251	1
ENSMUSG00000006567.11	245.818	-0.205488	0.171479	-1.19833	0.230789	1
ENSMUSG00000006574.15	53.0607	-0.640065	0.331542	-1.93057	0.0535366	1
ENSMUSG00000006575.14	8278.39	0.0223718	0.0606567	0.368827	0.712257	1
ENSMUSG00000006576.16	4493.93	0.04034	0.0691642	0.58325	0.559725	1
ENSMUSG00000006585.3	174.893	-0.00598814	0.188268	-0.0318065	0.974626	1
ENSMUSG00000006586.15	1033.37	0.14113	0.0894199	1.57828	0.114502	1
ENSMUSG00000006587.6	2.33399	0.992427	1.43036	0.69383	0.487789	1
ENSMUSG00000006589.8	265.281	-0.0673908	0.148384	-0.454163	0.649711	1
ENSMUSG00000006599.13	1514.5	-0.000172192	0.0743774	-0.00231511	0.998153	1
ENSMUSG00000006611.15	237.182	-0.07397	0.151491	-0.48828	0.625351	1
ENSMUSG00000006638.15	10.4406	-0.0954638	0.611884	-0.156016	0.87602	1
ENSMUSG00000006641.12	821.201	-0.150077	0.10532	-1.42497	0.154166	1
ENSMUSG00000006642.3	22.4935	-0.0895447	0.41067	-0.218045	0.827394	1
ENSMUSG00000006649.17	34.4425	-0.352499	0.384123	-0.917673	0.35879	1
ENSMUSG00000006651.8	15527.8	-0.168659	0.0841968	-2.00315	0.0451612	1
ENSMUSG00000006673.14	3316.53	0.0324211	0.0708571	0.457556	0.647271	1
ENSMUSG00000006675.10	1286.55	0.0531935	0.0986455	0.539239	0.589722	1
ENSMUSG00000006676.16	6655.07	0.0912548	0.0606061	1.5057	0.132144	1
ENSMUSG00000006678.6	297.056	0.0433103	0.138913	0.311779	0.755208	1
ENSMUSG00000006699.17	5695.96	-0.0216053	0.068249	-0.316566	0.751573	1
ENSMUSG00000006705.13	685.064	0.0576284	0.105833	0.544523	0.586081	1
ENSMUSG00000006711.15	334.118	0.139227	0.15856	0.878072	0.379905	1
ENSMUSG00000006715.11	65.9055	-0.465822	0.244632	-1.90418	0.0568872	1
ENSMUSG00000006717.7	528.785	-0.0680111	0.0981584	-0.692871	0.488391	1
ENSMUSG00000006720.16	40.4913	0.27733	0.338715	0.818772	0.412916	1
ENSMUSG00000006724.12	7.82144	0.296768	0.676085	0.438951	0.660697	1
ENSMUSG00000006728.12	1073.13	-0.0997683	0.0814063	-1.22556	0.220364	1
ENSMUSG00000006731.10	1985.95	-0.0352959	0.0899192	-0.392529	0.694667	1
ENSMUSG00000006732.14	133.747	0.126769	0.179633	0.705714	0.480366	1
ENSMUSG00000006736.9	668.823	0.0401273	0.092852	0.432164	0.665622	1
ENSMUSG00000006740.14	8019.6	0.0291734	0.0725644	0.402034	0.687659	1
ENSMUSG00000006763.14	822.052	0.0446366	0.0890618	0.501187	0.616239	1
ENSMUSG00000006764.8	9.96368	-0.205773	0.630669	-0.326278	0.744214	1
ENSMUSG00000006777.7	1.29714	-1.17434	2.27639	-0.515877	0.605941	1
ENSMUSG00000006782.16	7321.48	-0.190445	0.0687348	-2.77072	0.00559323	1
ENSMUSG00000006784.14	33.3242	-0.767598	0.398118	-1.92807	0.0538467	1
ENSMUSG00000006800.14	1188.09	-0.315374	0.151398	-2.08308	0.0372443	1
ENSMUSG00000006818.5	5562.42	0.0257525	0.050329	0.511682	0.608873	1
ENSMUSG00000006850.8	525.202	0.0869958	0.103959	0.836831	0.402687	1
ENSMUSG00000006906.10	927.373	-0.0419376	0.0804657	-0.521186	0.602237	1
ENSMUSG00000006920.14	3499.85	0.0504058	0.0614585	0.82016	0.412125	1
ENSMUSG00000006930.15	3574.93	-0.00989308	0.0546282	-0.181098	0.85629	1
ENSMUSG00000006931.15	550.302	-0.211704	0.13575	-1.55952	0.118874	1
ENSMUSG00000006932.17	10058.4	-0.0373052	0.0585911	-0.636704	0.524318	1
ENSMUSG00000006941.5	1515.75	0.0783179	0.0969565	0.807764	0.419227	1
ENSMUSG00000006948.7	0.117717	0	4.08052	0	1	1
ENSMUSG00000006958.14	1506.62	-0.000872059	0.123359	-0.0070693	0.99436	1
ENSMUSG00000006998.16	4527.29	-0.0300993	0.0617776	-0.48722	0.626102	1
ENSMUSG00000007021.5	1369.8	-0.0362677	0.109749	-0.33046	0.741052	1
ENSMUSG00000007029.16	2081.37	-0.014059	0.0659638	-0.213131	0.831225	1
ENSMUSG00000007030.8	1559.58	0.111448	0.0971755	1.14688	0.251433	1
ENSMUSG00000007033.4	73.6169	0.273146	0.233876	1.16791	0.242843	1
ENSMUSG00000007034.15	2.79082	-0.600745	1.44165	-0.416708	0.676892	1
ENSMUSG00000007035.15	210.017	0.0813825	0.155502	0.523353	0.600729	1
ENSMUSG00000007036.15	7556.77	-0.0186593	0.079678	-0.234184	0.814842	1
ENSMUSG00000007038.5	1682.8	0.0564507	0.0827844	0.6819	0.495302	1
ENSMUSG00000007039.12	487.343	-0.0650224	0.130405	-0.498618	0.618049	1
ENSMUSG00000007041.9	548.29	-0.0559003	0.129131	-0.432895	0.665091	1
ENSMUSG00000007050.17	247.814	-0.058602	0.149997	-0.390689	0.696027	1
ENSMUSG00000007080.14	115.146	-0.10955	0.246677	-0.444104	0.656968	1
ENSMUSG00000007097.14	33116.4	0.0111127	0.0742288	0.149709	0.880994	1
ENSMUSG00000007107.6	5.10965	-0.591783	0.809749	-0.730823	0.464887	1
ENSMUSG00000007122.11	59.8728	-0.263331	0.252904	-1.04123	0.297769	1
ENSMUSG00000007207.10	56.4085	-0.110756	0.366167	-0.302474	0.76229	1
ENSMUSG00000007209.4	3.68677	-0.12322	1.04281	-0.118161	0.90594	1
ENSMUSG00000007216.6	198.964	-0.162691	0.186304	-0.873252	0.382525	1
ENSMUSG00000007279.14	50.1622	-0.125523	0.285747	-0.439279	0.660459	1
ENSMUSG00000007338.10	763.97	-0.0868453	0.101247	-0.857753	0.391029	1
ENSMUSG00000007379.15	14.1526	-0.0641267	0.536018	-0.119635	0.904772	1
ENSMUSG00000007411.16	2359.18	0.0515994	0.061099	0.844522	0.398378	1
ENSMUSG00000007415.15	1405.34	0.00958568	0.079905	0.119963	0.904512	1
ENSMUSG00000007440.10	105.938	0.11777	0.235991	0.499045	0.617747	1
ENSMUSG00000007458.14	2613.69	0.00355706	0.060623	0.0586751	0.953211	1
ENSMUSG00000007476.18	289.446	0.0483703	0.140282	0.344807	0.730239	1
ENSMUSG00000007480.5	74.7042	0.172929	0.251384	0.687909	0.49151	1
ENSMUSG00000007564.15	8755.85	-0.0479795	0.0757898	-0.633059	0.526695	1
ENSMUSG00000007570.16	534.294	-0.00398188	0.112915	-0.0352643	0.971869	1
ENSMUSG00000007589.9	735.809	0.0508993	0.116073	0.43851	0.661017	1
ENSMUSG00000007591.15	8.12716	0.231104	0.868557	0.266078	0.790179	1
ENSMUSG00000007594.10	5540.57	-0.0753009	0.0910335	-0.827177	0.408136	1
ENSMUSG00000007603.9	3977.82	-0.0265767	0.0619566	-0.428957	0.667954	1
ENSMUSG00000007610.15	721.619	0.0390294	0.106295	0.36718	0.713485	1
ENSMUSG00000007613.15	479.761	-0.0491387	0.182605	-0.269098	0.787854	1
ENSMUSG00000007617.18	886.806	0.210663	0.127347	1.65424	0.0980785	1
ENSMUSG00000007646.13	150.194	0.26109	0.177105	1.47421	0.140425	1
ENSMUSG00000007653.12	4611.99	0.214537	0.210545	1.01896	0.308222	1
ENSMUSG00000007655.16	397.779	-0.0969695	0.151341	-0.640736	0.521694	1
ENSMUSG00000007656.13	1312.5	0.0438945	0.0714731	0.61414	0.539123	1
ENSMUSG00000007659.18	3313.26	0.0491579	0.0668354	0.735508	0.46203	1
ENSMUSG00000007670.10	3943.28	-0.010949	0.0746365	-0.146698	0.88337	1
ENSMUSG00000007682.6	956.966	0.201547	0.100853	1.99842	0.0456708	1
ENSMUSG00000007721.6	1100.4	-0.0984181	0.0928712	-1.05973	0.289269	1
ENSMUSG00000007739.10	2016.51	-0.0265303	0.0750625	-0.353443	0.723756	1
ENSMUSG00000007777.9	133.717	0.0821644	0.167487	0.490572	0.623729	1
ENSMUSG00000007783.10	2500.97	0.00872943	0.0816272	0.106943	0.914834	1
ENSMUSG00000007805.4	1.04603	-0.202756	2.0435	-0.0992196	0.920964	1
ENSMUSG00000007812.16	1081.47	-0.0278998	0.100998	-0.276241	0.782363	1
ENSMUSG00000007815.13	3596.18	-0.0357968	0.0563024	-0.635796	0.52491	1
ENSMUSG00000007817.15	16310	0.0780458	0.0644589	1.21078	0.225978	1
ENSMUSG00000007827.10	911.533	0.173294	0.109267	1.58596	0.112748	1
ENSMUSG00000007833.15	272.058	-0.0682129	0.142342	-0.479217	0.631784	1
ENSMUSG00000007836.6	3326.52	-0.0434367	0.0873989	-0.496993	0.619194	1
ENSMUSG00000007837.11	101.05	-0.295665	0.219407	-1.34756	0.177799	1
ENSMUSG00000007850.16	16317.5	0.170211	0.0698028	2.43845	0.0147505	1
ENSMUSG00000007867.9	163.34	0.0823864	0.170841	0.482241	0.629635	1
ENSMUSG00000007872.3	242.662	-0.38907	0.186869	-2.08205	0.0373382	1
ENSMUSG00000007877.2	46.9518	-0.216427	0.342662	-0.631605	0.527645	1
ENSMUSG00000007880.16	7241.56	0.100847	0.0598564	1.68481	0.0920248	1
ENSMUSG00000007888.15	17.5167	-0.0771116	0.46234	-0.166785	0.867539	1
ENSMUSG00000007891.16	3950.5	-0.188783	0.10883	-1.73465	0.082802	1
ENSMUSG00000007892.8	2353.39	-0.0724678	0.078387	-0.924487	0.355233	1
ENSMUSG00000007908.14	791.591	0.0860123	0.0973807	0.883259	0.377096	1
ENSMUSG00000007944.8	257.353	0.103889	0.164902	0.630006	0.528691	1
ENSMUSG00000007946.11	1.08762	-1.9593	2.10727	-0.929782	0.352484	1
ENSMUSG00000007950.9	5100.5	-0.0743458	0.101777	-0.730477	0.465098	1
ENSMUSG00000007987.12	955.146	0.0418107	0.0832272	0.502368	0.615408	1
ENSMUSG00000007989.7	1648.93	-0.00829492	0.0939854	-0.0882576	0.929672	1
ENSMUSG00000008028.15	140.357	-0.228405	0.205624	-1.11079	0.266658	1
ENSMUSG00000008035.12	1936.96	-0.0568723	0.0734928	-0.773848	0.43902	1
ENSMUSG00000008036.11	1289.58	-0.102762	0.094424	-1.08831	0.27646	1
ENSMUSG00000008090.14	441.052	-0.165793	0.134251	-1.23495	0.216849	1
ENSMUSG00000008129.14	105.892	0.227313	0.244015	0.931554	0.351567	1
ENSMUSG00000008136.14	34.7139	-0.127544	0.356188	-0.35808	0.720284	1
ENSMUSG00000008140.18	2857.72	-0.00390941	0.0927503	-0.0421499	0.966379	1
ENSMUSG00000008153.12	19112.3	0.0843869	0.0634881	1.32918	0.18379	1
ENSMUSG00000008167.14	312.114	-0.107676	0.119443	-0.901482	0.367332	1
ENSMUSG00000008193.13	4.07111	-0.865758	0.966389	-0.895869	0.370323	1
ENSMUSG00000008200.15	4522.81	0.0256674	0.069023	0.371868	0.709991	1
ENSMUSG00000008206.16	2036.08	0.187132	0.100756	1.85728	0.0632712	1
ENSMUSG00000008226.14	1119.15	-0.00670773	0.0871141	-0.0769995	0.938624	1
ENSMUSG00000008301.11	755.82	0.0972914	0.082324	1.18181	0.237281	1
ENSMUSG00000008305.18	798.737	0.042881	0.0930867	0.460656	0.645045	1
ENSMUSG00000008307.11	398.439	-0.047054	0.18229	-0.258127	0.796309	1
ENSMUSG00000008318.10	533.998	-0.140287	0.153142	-0.916058	0.359636	1
ENSMUSG00000008333.12	372.039	-0.0665519	0.129226	-0.515005	0.606549	1
ENSMUSG00000008348.9	135490	-0.106071	0.0905188	-1.17181	0.241272	1
ENSMUSG00000008373.16	904.217	-0.00831923	0.0891191	-0.0933496	0.925626	1
ENSMUSG00000008384.8	148.985	-0.123988	0.290659	-0.426576	0.669688	1
ENSMUSG00000008393.9	984.574	-0.0670143	0.122613	-0.546549	0.584688	1
ENSMUSG00000008398.16	253.289	0.00239973	0.134556	0.0178344	0.985771	1
ENSMUSG00000008429.8	1977.25	-0.0604868	0.0647302	-0.934444	0.350075	1
ENSMUSG00000008435.15	874.708	-0.0604291	0.0842873	-0.716943	0.473409	1
ENSMUSG00000008438.3	37.362	0.378017	0.319016	1.18495	0.236038	1
ENSMUSG00000008450.8	836.573	-0.0686981	0.095142	-0.722059	0.470258	1
ENSMUSG00000008461.6	6.27062	-1.98778	1.11494	-1.78286	0.0746095	1
ENSMUSG00000008475.13	1004.53	-0.00624671	0.0843324	-0.0740725	0.940953	1
ENSMUSG00000008482.9	2.5227	3.80342	1.55755	2.44192	0.0146093	1
ENSMUSG00000008489.18	774.389	-0.0982997	0.121328	-0.810201	0.417825	1
ENSMUSG00000008496.19	489.791	-0.0269667	0.110238	-0.244623	0.806748	1
ENSMUSG00000008540.11	267.808	0.100532	0.161822	0.621251	0.534435	1
ENSMUSG00000008575.17	5904.84	0.0486148	0.0948435	0.512579	0.608246	1
ENSMUSG00000008590.4	0.281404	-1.17433	3.76572	-0.311848	0.755156	1
ENSMUSG00000008601.12	9.22903	0.101435	0.821948	0.123408	0.901784	1
ENSMUSG00000008604.11	3566.12	0.0686652	0.0592585	1.15874	0.246562	1
ENSMUSG00000008658.16	9001.77	0.0204739	0.094583	0.216465	0.828625	1
ENSMUSG00000008668.15	900.858	-0.133512	0.0953526	-1.4002	0.161454	1
ENSMUSG00000008682.13	1207.66	-0.085316	0.101156	-0.843407	0.399001	1
ENSMUSG00000008683.16	2908.94	0.025882	0.0893827	0.289564	0.77215	1
ENSMUSG00000008690.15	3047.71	0.00230401	0.0760134	0.0303106	0.975819	1
ENSMUSG00000008730.17	7008.52	0.0892341	0.0844861	1.0562	0.290878	1
ENSMUSG00000008734.9	8326.35	-0.035245	0.0721176	-0.488715	0.625043	1
ENSMUSG00000008763.16	2457.04	0.00926228	0.0810167	0.114326	0.90898	1
ENSMUSG00000008789.10	1.13202	-1.98126	2.19843	-0.901216	0.367474	1
ENSMUSG00000008813.13	0.280526	0.749249	3.76962	0.19876	0.84245	1
ENSMUSG00000008822.15	387.802	0.195496	0.117898	1.65818	0.0972819	1
ENSMUSG00000008843.4	0.759973	-1.99932	2.78527	-0.717818	0.472869	1
ENSMUSG00000008845.9	72.4068	-0.483926	0.31827	-1.52049	0.128389	1
ENSMUSG00000008855.17	6488.79	0.0135755	0.0692571	0.196015	0.844598	1
ENSMUSG00000008859.8	1557.18	-0.0447036	0.0699584	-0.639003	0.522821	1
ENSMUSG00000008874.3	0.107836	0	4.08052	0	1	1
ENSMUSG00000008892.12	2244.79	-0.0627894	0.0871196	-0.720727	0.471078	1
ENSMUSG00000008932.10	1.33811	-1.01714	1.88358	-0.540003	0.589195	1
ENSMUSG00000008958.14	1149.81	0.0445911	0.0834585	0.534291	0.593141	1
ENSMUSG00000008976.16	1457.06	0.0675052	0.0773467	0.872762	0.382793	1
ENSMUSG00000008999.7	246.139	-0.258932	0.251345	-1.03018	0.302924	1
ENSMUSG00000009013.5	926.78	-0.091562	0.142652	-0.641855	0.520968	1
ENSMUSG00000009030.14	1208.43	0.051762	0.0804112	0.643716	0.51976	1
ENSMUSG00000009035.15	3729.33	-0.0157855	0.0875368	-0.18033	0.856893	1
ENSMUSG00000009070.14	2.14001	-0.162616	1.41482	-0.114937	0.908495	1
ENSMUSG00000009073.16	3239.52	0.0266708	0.0559484	0.476704	0.633573	1
ENSMUSG00000009075.2	2035.89	-0.17815	0.125504	-1.41947	0.155761	1
ENSMUSG00000009076.10	215.142	0.0376813	0.16177	0.232931	0.815815	1
ENSMUSG00000009079.16	12101.4	0.0361397	0.0466013	0.775509	0.438039	1
ENSMUSG00000009090.17	5373.3	-0.00354243	0.0607261	-0.0583346	0.953482	1
ENSMUSG00000009092.5	46.5104	0.473549	0.370009	1.27983	0.200604	1
ENSMUSG00000009093.7	0.970418	1.71271	1.93897	0.883308	0.37707	1
ENSMUSG00000009097.10	70.2633	0.304792	0.273772	1.11331	0.265577	1
ENSMUSG00000009108.15	3.20551	-1.31522	1.15587	-1.13786	0.25518	1
ENSMUSG00000009112.4	1410.65	0.00225062	0.0676468	0.0332701	0.973459	1
ENSMUSG00000009114.17	1.27459	1.03727	1.92834	0.537908	0.590641	1
ENSMUSG00000009115.5	2.12797	0.15827	1.47085	0.107604	0.91431	1
ENSMUSG00000009145.6	46.8106	0.0694995	0.307069	0.226332	0.820944	1
ENSMUSG00000009185.2	6.22114	0.749253	1.83092	0.409222	0.682377	1
ENSMUSG00000009207.15	1001.45	0.000125951	0.0964275	0.00130617	0.998958	1
ENSMUSG00000009210.10	2.914	-2.58838	1.4707	-1.75996	0.0784146	1
ENSMUSG00000009214.9	2.89317	-1.02966	1.1204	-0.91901	0.35809	1
ENSMUSG00000009216.7	1094.15	0.074925	0.143191	0.523253	0.600798	1
ENSMUSG00000009246.14	11.0916	0.631926	0.621684	1.01648	0.309403	1
ENSMUSG00000009248.6	4.21359	-1.90833	1.12177	-1.70118	0.0889097	1
ENSMUSG00000009281.6	85.1733	-0.137635	0.259086	-0.531233	0.595257	1
ENSMUSG00000009291.13	1843.62	0.0152223	0.0628115	0.242348	0.80851	1
ENSMUSG00000009292.18	1364.12	-0.0407588	0.0898827	-0.453466	0.650213	1
ENSMUSG00000009293.17	744.11	0.0190807	0.0857389	0.222544	0.823891	1
ENSMUSG00000009350.13	3.88864	-1.89134	1.14054	-1.65828	0.0972615	1
ENSMUSG00000009356.12	86.2673	-0.308062	0.246853	-1.24795	0.212048	1
ENSMUSG00000009376.15	25.6659	-0.382782	0.535459	-0.714867	0.474691	1
ENSMUSG00000009378.4	91.3482	-0.227792	0.298852	-0.762224	0.445927	1
ENSMUSG00000009394.13	6923.95	-0.0195163	0.0951655	-0.205078	0.837511	1
ENSMUSG00000009406.13	2907.99	0.129246	0.0616888	2.09513	0.0361598	1
ENSMUSG00000009418.16	3170.26	-0.00994778	0.104586	-0.0951157	0.924223	1
ENSMUSG00000009470.17	2050.26	0.0202077	0.113569	0.177934	0.858775	1
ENSMUSG00000009471.4	3.85947	0.694719	1.01386	0.685225	0.493202	1
ENSMUSG00000009487.10	2.23522	-0.266774	1.48595	-0.179531	0.857521	1
ENSMUSG00000009535.13	2809.31	0.046582	0.0632233	0.736787	0.461252	1
ENSMUSG00000009545.14	17.1328	-0.882737	0.600543	-1.4699	0.141589	1
ENSMUSG00000009549.14	1029.65	-0.00843121	0.0941372	-0.089563	0.928634	1
ENSMUSG00000009551.2	40.1366	-0.445863	0.335458	-1.32912	0.183809	1
ENSMUSG00000009555.16	1923.39	0.0410151	0.0803844	0.510237	0.609886	1
ENSMUSG00000009563.16	398.963	-0.148889	0.132601	-1.12283	0.261509	1
ENSMUSG00000009566.12	389.227	-0.080877	0.112326	-0.720019	0.471514	1
ENSMUSG00000009569.14	3122.64	0.0353294	0.0786495	0.449201	0.653287	1
ENSMUSG00000009575.14	3932.49	0.138983	0.11718	1.18606	0.2356	1
ENSMUSG00000009585.18	134.761	-0.0258887	0.197348	-0.131183	0.895631	1
ENSMUSG00000009588.9	1.04329	-3.06441	2.39296	-1.28059	0.200336	1
ENSMUSG00000009596.9	7.74022	0.253557	0.690633	0.367137	0.713517	1
ENSMUSG00000009614.16	398.144	0.0434587	0.114098	0.380891	0.703284	1
ENSMUSG00000009621.18	562.961	-0.105433	0.152467	-0.691516	0.489241	1
ENSMUSG00000009628.14	5.23565	-0.155797	1.02032	-0.152694	0.87864	1
ENSMUSG00000009630.10	1819	0.0450488	0.0788642	0.571219	0.567851	1
ENSMUSG00000009633.3	165.625	0.0719525	0.15608	0.460998	0.6448	1
ENSMUSG00000009640.11	599.219	-0.212281	0.104834	-2.02492	0.0428756	1
ENSMUSG00000009646.13	1.54685	-0.12203	1.7239	-0.0707874	0.943567	1
ENSMUSG00000009647.13	1383.82	0.0366682	0.073019	0.502174	0.615545	1
ENSMUSG00000009654.4	0.659861	-0.0762593	2.89964	-0.0262996	0.979018	1
ENSMUSG00000009670.11	9.18373	0.00742833	0.685385	0.0108382	0.991353	1
ENSMUSG00000009681.10	3758.68	0.0649646	0.0629102	1.03266	0.301765	1
ENSMUSG00000009687.14	166.766	-0.233394	0.213546	-1.09294	0.274418	1
ENSMUSG00000009731.4	285.264	-0.133782	0.148064	-0.903541	0.366239	1
ENSMUSG00000009733.9	1061.08	-0.0412559	0.0747096	-0.552217	0.5808	1
ENSMUSG00000009734.18	8.60146	-0.47306	0.716609	-0.660137	0.509166	1
ENSMUSG00000009739.17	4004.42	0.0111293	0.0660942	0.168386	0.86628	1
ENSMUSG00000009741.15	5476	-0.00376566	0.046774	-0.0805075	0.935834	1
ENSMUSG00000009772.15	93.4637	-0.29188	0.21282	-1.37148	0.170224	1
ENSMUSG00000009828.15	1000.13	0.0202919	0.0772594	0.262647	0.792823	1
ENSMUSG00000009863.14	1462.3	-0.044609	0.0853857	-0.522441	0.601364	1
ENSMUSG00000009876.13	31.2339	0.781276	0.379976	2.05612	0.0397708	1
ENSMUSG00000009894.15	4239.64	-0.0286968	0.067528	-0.424961	0.670865	1
ENSMUSG00000009905.5	1529.25	0.00806747	0.0699414	0.115346	0.908171	1
ENSMUSG00000009907.17	1715.82	-0.00384618	0.0663047	-0.0580077	0.953743	1
ENSMUSG00000009927.9	1558.2	-0.0211471	0.108099	-0.195626	0.844903	1
ENSMUSG00000009941.10	3.32049	0.0578864	1.0616	0.0545273	0.956515	1
ENSMUSG00000009995.17	1307.74	0.116683	0.0842448	1.38505	0.166038	1
ENSMUSG00000010021.13	209.091	-0.181698	0.168569	-1.07789	0.281084	1
ENSMUSG00000010025.19	1846.12	0.0131232	0.0597561	0.219613	0.826173	1
ENSMUSG00000010044.12	54.3872	0.158722	0.324122	0.489697	0.624348	1
ENSMUSG00000010045.2	656.73	-0.1016	0.119975	-0.846846	0.397081	1
ENSMUSG00000010047.12	211.277	0.00440549	0.160897	0.0273808	0.978156	1
ENSMUSG00000010048.10	275.407	0.118321	0.153221	0.772226	0.43998	1
ENSMUSG00000010051.15	181.054	-0.142939	0.150362	-0.950631	0.341792	1
ENSMUSG00000010054.4	1129.86	-0.0154194	0.100593	-0.153285	0.878174	1
ENSMUSG00000010057.8	619.864	-0.123341	0.119793	-1.02962	0.303187	1
ENSMUSG00000010064.15	2481.44	-0.228227	0.114891	-1.98647	0.0469808	1
ENSMUSG00000010066.15	9874.84	0.0556755	0.0846228	0.657925	0.510586	1
ENSMUSG00000010067.13	241.263	0.0676913	0.167695	0.403657	0.686465	1
ENSMUSG00000010080.15	785.404	-0.387473	0.162153	-2.38954	0.0168693	1
ENSMUSG00000010086.17	22826	0.108163	0.0531474	2.03515	0.0418359	1
ENSMUSG00000010095.13	3648.9	-0.063591	0.0717006	-0.886896	0.375135	1
ENSMUSG00000010097.15	3915.86	-0.000851109	0.0506393	-0.0168073	0.98659	1
ENSMUSG00000010110.17	2036.42	0.136061	0.0592941	2.29468	0.0217516	1
ENSMUSG00000010122.14	69.2048	-0.824933	0.958327	-0.860805	0.389345	1
ENSMUSG00000010136.14	3.26471	-1.76306	1.32168	-1.33396	0.182216	1
ENSMUSG00000010142.12	27.9036	0.0581804	0.413151	0.140821	0.888011	1
ENSMUSG00000010154.7	559.742	-0.194438	0.104219	-1.86567	0.0620871	1
ENSMUSG00000010175.13	2395.99	0.0792336	0.113573	0.697647	0.485398	1
ENSMUSG00000010205.11	0.132519	0	4.08052	0	1	1
ENSMUSG00000010277.7	9749.77	-0.0431235	0.0442765	-0.97396	0.330077	1
ENSMUSG00000010290.7	854.957	0.117069	0.0763288	1.53374	0.125093	1
ENSMUSG00000010307.7	205.21	-0.163359	0.144029	-1.13421	0.256708	1
ENSMUSG00000010311.15	26.3153	-0.72775	0.425277	-1.71124	0.0870372	1
ENSMUSG00000010342.16	32.4029	-0.0195662	0.380382	-0.0514385	0.958976	1
ENSMUSG00000010358.13	49.4876	-0.0589417	0.334632	-0.176139	0.860185	1
ENSMUSG00000010362.9	178.058	0.0356185	0.167003	0.213281	0.831108	1
ENSMUSG00000010376.15	841.352	0.0274719	0.103015	0.266679	0.789716	1
ENSMUSG00000010392.8	1697.1	-0.0122804	0.0761972	-0.161166	0.871962	1
ENSMUSG00000010406.12	186.008	-0.0291791	0.144612	-0.201775	0.840092	1
ENSMUSG00000010435.7	0.162809	0.749248	4.08052	0.183616	0.854315	1
ENSMUSG00000010453.12	3045.55	0.0434955	0.057178	0.760703	0.446834	1
ENSMUSG00000010461.15	94.4967	-0.206634	0.300847	-0.686841	0.492183	1
ENSMUSG00000010476.14	708.418	0.0877535	0.107466	0.816569	0.414175	1
ENSMUSG00000010492.10	67.7809	0.200581	0.262794	0.763264	0.445306	1
ENSMUSG00000010505.16	2656.54	0.0854967	0.0701736	1.21836	0.223087	1
ENSMUSG00000010517.7	792.633	-0.0819846	0.0867469	-0.945101	0.344607	1
ENSMUSG00000010529.6	59.3305	-0.191161	0.293957	-0.650302	0.515497	1
ENSMUSG00000010538.14	7.58597	0.00408066	0.750927	0.00543416	0.995664	1
ENSMUSG00000010554.14	1283.02	0.131921	0.0770706	1.71169	0.0869545	1
ENSMUSG00000010592.9	10.2443	0.535354	0.642585	0.833125	0.404774	1
ENSMUSG00000010601.14	2.12498	-0.74203	1.30672	-0.567856	0.570133	1
ENSMUSG00000010607.8	306.08	-0.109047	0.133969	-0.813976	0.415659	1
ENSMUSG00000010608.15	7887.7	0.169819	0.0844803	2.01016	0.044414	1
ENSMUSG00000010609.15	688.089	-0.0188176	0.0905427	-0.207831	0.835361	1
ENSMUSG00000010651.4	56.3531	-0.0333971	0.26168	-0.127626	0.898445	1
ENSMUSG00000010660.3	274.943	-0.402429	0.13766	-2.92335	0.00346288	1
ENSMUSG00000010663.5	5211.26	-0.193314	0.0831304	-2.32543	0.0200492	1
ENSMUSG00000010721.15	710.437	-0.031641	0.0839964	-0.376695	0.7064	1
ENSMUSG00000010751.15	44.9363	-0.490739	0.294513	-1.66627	0.0956593	1
ENSMUSG00000010755.17	1709.06	0.0362158	0.0777965	0.465519	0.64156	1
ENSMUSG00000010760.5	0.436674	0	3.19961	0	1	1
ENSMUSG00000010797.6	1.67273	-0.875713	1.57422	-0.556282	0.578018	1
ENSMUSG00000010803.13	19474	0.0547261	0.052311	1.04617	0.295483	1
ENSMUSG00000010825.17	4546.63	0.0126065	0.102195	0.123357	0.901824	1
ENSMUSG00000010830.8	11.7669	-0.328388	0.629973	-0.521274	0.602176	1
ENSMUSG00000010841.13	4.49624	-0.667317	0.947961	-0.703951	0.481464	1
ENSMUSG00000010911.12	358.081	0.0294627	0.122884	0.23976	0.810517	1
ENSMUSG00000010914.10	1198.23	0.0353678	0.0895384	0.395001	0.692842	1
ENSMUSG00000010936.11	1497.99	-0.0472374	0.0869119	-0.543509	0.58678	1
ENSMUSG00000011008.13	3.57001	-0.789373	1.24024	-0.636467	0.524472	1
ENSMUSG00000011034.6	265.702	0.14748	0.156509	0.942304	0.346037	1
ENSMUSG00000011096.17	925.823	-0.0150502	0.0889212	-0.169253	0.865598	1
ENSMUSG00000011114.18	583.841	-0.0439499	0.108915	-0.403525	0.686562	1
ENSMUSG00000011118.4	0.536963	-1.17433	3.06697	-0.382897	0.701796	1
ENSMUSG00000011148.14	554.794	-0.175267	0.155559	-1.12669	0.259872	1
ENSMUSG00000011154.17	35.3444	0.397635	0.382692	1.03905	0.298783	1
ENSMUSG00000011158.8	1491.09	0.0290494	0.0694295	0.418401	0.675654	1
ENSMUSG00000011171.11	710.759	0.226788	0.156252	1.45142	0.146663	1
ENSMUSG00000011179.8	1920.97	-0.000526699	0.0718182	-0.00733377	0.994149	1
ENSMUSG00000011254.16	127.429	-0.140112	0.175083	-0.800259	0.42356	1
ENSMUSG00000011256.16	512.172	-0.0652284	0.146615	-0.444895	0.656396	1
ENSMUSG00000011257.19	966.538	0.0996782	0.0835423	1.19315	0.232812	1
ENSMUSG00000011263.16	4.56338	-0.958649	1.42695	-0.671817	0.5017	1
ENSMUSG00000011267.8	108.446	0.0563126	0.209682	0.268561	0.788267	1
ENSMUSG00000011305.11	9.87551	0.24704	0.605154	0.408226	0.683108	1
ENSMUSG00000011306.7	2251.65	0.0404536	0.0746363	0.542009	0.587812	1
ENSMUSG00000011349.5	0.396525	-2.06298	3.83586	-0.537815	0.590705	1
ENSMUSG00000011350.15	0.132519	0	4.08052	0	1	1
ENSMUSG00000011382.8	484.115	0.134534	0.109336	1.23047	0.218523	1
ENSMUSG00000011427.16	666.721	0.0323997	0.138757	0.2335	0.815373	1
ENSMUSG00000011463.5	0.678962	-1.17434	2.58495	-0.454298	0.649614	1
ENSMUSG00000011486.14	4.12753	0.277593	1.13075	0.245494	0.806074	1
ENSMUSG00000011589.9	903.523	0.0849824	0.0864374	0.983167	0.325525	1
ENSMUSG00000011632.7	0.19867	0.749248	4.08052	0.183616	0.854315	1
ENSMUSG00000011658.16	447.727	-0.0564214	0.129653	-0.435171	0.663438	1
ENSMUSG00000011751.16	15619.9	0.125335	0.0527058	2.37801	0.0174065	1
ENSMUSG00000011752.7	8556.12	-0.0637331	0.0721866	-0.882894	0.377294	1
ENSMUSG00000011831.16	1832.21	-0.000208868	0.0780411	-0.00267638	0.997865	1
ENSMUSG00000011832.16	2866.37	0.0126708	0.0639829	0.198035	0.843018	1
ENSMUSG00000011837.4	458.502	-0.0108092	0.126459	-0.0854757	0.931883	1
ENSMUSG00000011877.13	6125.8	-0.0393947	0.0899182	-0.438118	0.661301	1
ENSMUSG00000011884.13	1432.62	-0.221677	0.0719047	-3.08293	0.00204975	1
ENSMUSG00000011958.17	1013.72	-0.036306	0.0757511	-0.47928	0.631739	1
ENSMUSG00000011960.12	1770.81	0.0509503	0.0831457	0.612783	0.54002	1
ENSMUSG00000012017.4	111.401	-0.369306	0.226732	-1.62882	0.10335	1
ENSMUSG00000012042.9	0.0539181	0	4.08052	0	1	1
ENSMUSG00000012076.8	1613.22	0.0248126	0.0701792	0.353561	0.723668	1
ENSMUSG00000012114.17	2959.98	0.0275422	0.0882668	0.312033	0.755015	1
ENSMUSG00000012117.13	1701.11	-0.0348406	0.0819443	-0.425174	0.67071	1
ENSMUSG00000012123.17	7.92083	0.513368	0.905929	0.566675	0.570935	1
ENSMUSG00000012126.16	186.757	0.0289674	0.211169	0.137176	0.890892	1
ENSMUSG00000012187.13	2.14725	-1.99384	1.49695	-1.33194	0.182882	1
ENSMUSG00000012211.13	1.88375	-1.36301	1.49953	-0.908957	0.363373	1
ENSMUSG00000012282.2	2.72746	-0.304296	1.33622	-0.227729	0.819857	1
ENSMUSG00000012296.16	949.638	0.118159	0.082127	1.43874	0.150225	1
ENSMUSG00000012350.15	19.2989	0.289328	0.833387	0.347171	0.728463	1
ENSMUSG00000012396.12	2.56031	1.4651	1.2479	1.17405	0.240373	1
ENSMUSG00000012405.16	2479.53	-0.0286827	0.0735835	-0.389798	0.696686	1
ENSMUSG00000012422.14	936.229	0.0446205	0.0878212	0.508084	0.611394	1
ENSMUSG00000012428.9	27.3179	-0.749719	0.490343	-1.52897	0.126272	1
ENSMUSG00000012429.9	249.277	0.0179694	0.153234	0.117268	0.906648	1
ENSMUSG00000012443.4	26.8168	0.287162	0.445921	0.643975	0.519592	1
ENSMUSG00000012483.4	81.6141	-0.104031	0.224866	-0.462635	0.643626	1
ENSMUSG00000012519.14	20.4943	-0.400719	0.458892	-0.873233	0.382536	1
ENSMUSG00000012520.10	4.42415	-1.38865	1.28177	-1.08339	0.278636	1
ENSMUSG00000012535.14	2244.82	0.00370182	0.0627849	0.0589604	0.952984	1
ENSMUSG00000012609.19	5628.51	0.0435776	0.0709189	0.614471	0.538904	1
ENSMUSG00000012640.16	968.451	-0.0191245	0.0763325	-0.250542	0.802168	1
ENSMUSG00000012705.16	6.67749	-0.936942	0.780153	-1.20097	0.229762	1
ENSMUSG00000012777.14	6.76352	-0.615769	0.942033	-0.653659	0.513332	1
ENSMUSG00000012819.15	75.571	0.346259	0.259175	1.336	0.181549	1
ENSMUSG00000012848.15	1221.91	-0.0733235	0.0982865	-0.746018	0.455656	1
ENSMUSG00000012889.8	14.3669	0.42807	0.517975	0.82643	0.40856	1
ENSMUSG00000013033.16	11463.8	0.0915821	0.0553375	1.65497	0.0979298	1
ENSMUSG00000013076.17	1326.67	-0.0222502	0.0878953	-0.253144	0.800157	1
ENSMUSG00000013083.8	0.117717	0	4.08052	0	1	1
ENSMUSG00000013089.15	2416.02	0.258031	0.086608	2.9793	0.00288911	1
[truncated: 36,429 more rows]
