# Supplementary material for: Transcriptomic and Metabolic Network Analysis of Metabolic Reprogramming and IGF-1 Modulation in SCA3 Transgenic Mice
Source: Int J Mol Sci. 2021 Jul 26;22(15):7974. doi: 10.3390/ijms22157974 (PMC8348158; doi:10.3390/ijms22157974)
Supplement: Supplementary file 1 [file ijms-22-07974-s001.zip › Supporting Information/S1 GO tables.xlsx]

## Sheet: table_84Q_15Q_all_ALL
ONTOLOGY	ID	Description	GeneRatio	BgRatio	pvalue	p.adjust	qvalue	geneID	Count
BP	GO:0006805	xenobiotic metabolic process	19/347	99/23328	4.21045e-16	1.45387e-12	1.13195e-12	Cyp2c29/Hnf4a/Akr1c12/Akr1c13/Cyp2d26/Nr1i2/Cyp2c55/Abcc2/Cyp2e1/Sult1b1/Cyp2b10/Gsta2/Cyp2c66/Cyp2c65/Gm10639/Gsta1/Cyp2c68/Ugt1a1/Ugt1a7c	19
BP	GO:0071466	cellular response to xenobiotic stimulus	19/347	103/23328	9.14202e-16	1.57837e-12	1.22888e-12	Cyp2c29/Hnf4a/Akr1c12/Akr1c13/Cyp2d26/Nr1i2/Cyp2c55/Abcc2/Cyp2e1/Sult1b1/Cyp2b10/Gsta2/Cyp2c66/Cyp2c65/Gm10639/Gsta1/Cyp2c68/Ugt1a1/Ugt1a7c	19
BP	GO:0009410	response to xenobiotic stimulus	19/347	110/23328	3.27094e-15	3.76485e-12	2.93122e-12	Cyp2c29/Hnf4a/Akr1c12/Akr1c13/Cyp2d26/Nr1i2/Cyp2c55/Abcc2/Cyp2e1/Sult1b1/Cyp2b10/Gsta2/Cyp2c66/Cyp2c65/Gm10639/Gsta1/Cyp2c68/Ugt1a1/Ugt1a7c	19
BP	GO:0042060	wound healing	27/347	349/23328	3.2494e-12	2.80504e-09	2.18394e-09	Col1a1/Hnf4a/Igf1/Plau/Gata4/Anxa8/Serpind1/C3/Anxa1/Vil1/Serpinc1/F2/Slc7a11/Fga/Hgfac/Plet1/Myh2/Fgb/Fgg/Tspan8/Wnt4/Nlrp6/F13a1/Cldn4/Krt6a/Plg/Eppk1	27
BP	GO:0006631	fatty acid metabolic process	29/347	408/23328	4.06993e-12	2.8107e-09	2.18834e-09	Cyp2c29/Mlxipl/Hnf4a/Acox2/Cyp2d26/Adipoq/Fabp2/Rgn/C3/Cd74/Anxa1/Cyp2c55/Cyp2e1/Slc45a3/Pck1/Mfsd2a/Cyp2b10/Ces1f/Apoa4/Cyp1a2/Tnxb/Pla2g5/Lipg/Fabp1/Ces1d/Fabp4/Cyp2c66/Cyp2c65/Cyp2c68	29
BP	GO:0045109	intermediate filament organization	10/347	29/23328	7.26335e-12	4.18006e-09	3.25449e-09	Krt10/Krt6b/Pkp1/Krt17/Krt20/Krt14/Krt71/Krt6a/Flg/Eppk1	10
BP	GO:0016042	lipid catabolic process	25/347	324/23328	2.24242e-11	1.10615e-08	8.61225e-09	Apob/Acox2/Adipoq/Cps1/Pck1/Aadac/Mfsd2a/Pla2g2f/Ces1f/Bco1/Ces2g/Ces2e/Apoa4/Crabp1/Cyp1a2/Neu4/Enpp6/Pla2g5/Plcxd3/Lipg/Fabp1/Ces2a/Ces1d/Ces2c/Ugt1a7c	25
BP	GO:0050878	regulation of body fluid levels	26/347	354/23328	2.65302e-11	1.14511e-08	8.91553e-09	Cdh1/Hnf4a/Plau/Anxa8/Vdr/Serpind1/C3/Serpinc1/F2/Slc7a11/Fga/Hgfac/Scnn1a/Fgb/Fgg/Tspan8/Apln/Nlrp6/F13a1/Cftr/Hrnr/Cldn4/Flg2/Krt16/Plg/Flg	26
BP	GO:0042493	response to drug	22/347	260/23328	6.23071e-11	2.39051e-08	1.8612e-08	Cyp2c29/Gstm3/Gata6/Abcc3/Gata4/Cyp2d26/Nr1i2/Adipoq/Anxa1/Cyp2c55/Abcc2/Cyp2e1/Lct/Sfrp2/Aoc1/Cyp2b10/Cyp1a2/Atp8b1/Cyp2c66/Cyp2c65/Fbp1/Cyp2c68	22
BP	GO:0045104	intermediate filament cytoskeleton organization	11/347	52/23328	2.36056e-10	8.15102e-08	6.34618e-08	Krt10/Krt6b/Pkp1/Krt17/Krt20/Krt14/Krt71/Krt16/Krt6a/Flg/Eppk1	11
BP	GO:0045103	intermediate filament-based process	11/347	53/23328	2.93955e-10	9.22751e-08	7.18431e-08	Krt10/Krt6b/Pkp1/Krt17/Krt20/Krt14/Krt71/Krt16/Krt6a/Flg/Eppk1	11
BP	GO:0009611	response to wounding	29/347	492/23328	3.59087e-10	1.03327e-07	8.04482e-08	Col1a1/Matn4/Hnf4a/Igf1/Plau/Gata4/Anxa8/Serpind1/C3/Anxa1/Vil1/Serpinc1/F2/Slc7a11/Fga/Hgfac/Plet1/Myh2/Atp7a/Fgb/Fgg/Tspan8/Wnt4/Nlrp6/F13a1/Cldn4/Krt6a/Plg/Eppk1	29
BP	GO:0008202	steroid metabolic process	22/347	309/23328	1.66763e-09	4.42949e-07	3.44869e-07	Igf1/Apob/Akr1c12/Akr1c13/Vdr/Cyp2e1/Hmgcs2/Sult1b1/Cyp3a25/Cyp2b10/Apoa4/Cyp1a2/Gc/Wnt4/Atp8b1/Cftr/Pcsk9/Cyp3a11/Ces1d/Akr1c19/Malrd1/Ugt1a7c	22
BP	GO:0046890	regulation of lipid biosynthetic process	17/347	184/23328	2.54214e-09	6.0685e-07	4.72478e-07	Mlxipl/Hnf4a/Igf1/Apob/Vdr/Rgn/C3/Cd74/Anxa1/Slc45a3/Pck1/Mfsd2a/Apoa4/Hsd17b13/Wnt4/Ces1d/Malrd1	17
BP	GO:0010565	regulation of cellular ketone metabolic process	15/347	139/23328	2.63618e-09	6.0685e-07	4.72478e-07	Mlxipl/Hnf4a/Adipoq/Rgn/Cd74/Anxa1/Slc45a3/Slc7a11/Mfsd2a/Apoa4/Wnt4/Fabp1/Ces1d/Malrd1/Ugt1a1	15
BP	GO:0045834	positive regulation of lipid metabolic process	16/347	167/23328	4.44693e-09	9.59703e-07	7.47201e-07	Mlxipl/Hnf4a/Igf1/Adipoq/Rgn/Cd74/Anxa1/Slc45a3/F2/Aadac/Mfsd2a/Apoa4/Hsd17b13/Wnt4/Fabp1/Ces1d	16
BP	GO:0042738	exogenous drug catabolic process	10/347	53/23328	5.15155e-09	1.04637e-06	8.14679e-07	Cyp2c29/Cyp2d26/Nr1i2/Cyp2c55/Cyp2e1/Cyp2b10/Cyp1a2/Cyp2c66/Cyp2c65/Cyp2c68	10
BP	GO:0030198	extracellular matrix organization	21/347	302/23328	5.99022e-09	1.08762e-06	8.46793e-07	Col1a1/Elf3/Itih1/Myh11/Col19a1/Dpt/Spint1/Fermt1/Postn/Sfrp2/Mmp16/Crispld2/Tnxb/Atp7a/Dpp4/Lum/Mmp3/Olfml2a/Plg/Fbln2/Serpinb5	21
BP	GO:0042737	drug catabolic process	10/347	54/23328	6.23956e-09	1.08762e-06	8.46793e-07	Cyp2c29/Cyp2d26/Nr1i2/Cyp2c55/Cyp2e1/Cyp2b10/Cyp1a2/Cyp2c66/Cyp2c65/Cyp2c68	10
BP	GO:0043062	extracellular structure organization	21/347	303/23328	6.35018e-09	1.08762e-06	8.46793e-07	Col1a1/Elf3/Itih1/Myh11/Col19a1/Dpt/Spint1/Fermt1/Postn/Sfrp2/Mmp16/Crispld2/Tnxb/Atp7a/Dpp4/Lum/Mmp3/Olfml2a/Plg/Fbln2/Serpinb5	21
BP	GO:0017144	drug metabolic process	11/347	70/23328	6.66089e-09	1.08762e-06	8.46793e-07	Cyp2c29/Cyp2d26/Nr1i2/Cyp2c55/Abcc2/Cyp2e1/Cyp2b10/Cyp1a2/Cyp2c66/Cyp2c65/Cyp2c68	11
BP	GO:0006869	lipid transport	23/347	364/23328	6.92952e-09	1.08762e-06	8.46793e-07	Apob/Abcc3/Adipoq/Fabp2/Abcg8/Anxa1/Rbp4/Msr1/Abcc2/Mfsd2a/Pla2g2f/Apoa4/Atp8b1/Abcg5/Pla2g5/Cftr/Pcsk9/Xkr4/Lipg/Fabp1/Ano9/Ces1d/Fabp4	23
BP	GO:0042632	cholesterol homeostasis	12/347	91/23328	1.06867e-08	1.6044e-06	1.24914e-06	Hnf4a/Apob/Vdr/Nr1i2/Abcg8/Apoa4/Abcg5/Pcsk9/Lipg/Ces1d/Fabp4/Malrd1	12
BP	GO:0008544	epidermis development	21/347	313/23328	1.12328e-08	1.61613e-06	1.25828e-06	Cdh23/Krt10/Vdr/Krt6b/Anxa1/Tmc1/Irf6/Fermt1/Atp7a/Krt17/Esrp1/Hrnr/Sprr1a/Krt71/Krt16/Spink5/Krt6a/Sox21/Krtdap/Sprr2a1/Flg	21
BP	GO:0055092	sterol homeostasis	12/347	92/23328	1.21273e-08	1.67502e-06	1.30413e-06	Hnf4a/Apob/Vdr/Nr1i2/Abcg8/Apoa4/Abcg5/Pcsk9/Lipg/Ces1d/Fabp4/Malrd1	12
BP	GO:0010876	lipid localization	24/347	413/23328	1.63883e-08	2.1765e-06	1.69457e-06	Apob/Abcc3/Adipoq/Fabp2/C3/Abcg8/Anxa1/Rbp4/Msr1/Abcc2/Mfsd2a/Pla2g2f/Apoa4/Atp8b1/Abcg5/Pla2g5/Cftr/Pcsk9/Xkr4/Lipg/Fabp1/Ano9/Ces1d/Fabp4	24
BP	GO:0045923	positive regulation of fatty acid metabolic process	9/347	45/23328	1.77778e-08	2.27359e-06	1.77016e-06	Mlxipl/Hnf4a/Adipoq/Rgn/Cd74/Anxa1/Slc45a3/Apoa4/Fabp1	9
BP	GO:0006639	acylglycerol metabolic process	14/347	138/23328	1.99835e-08	2.4644e-06	1.91872e-06	Apob/Rgn/C3/Cyp2e1/Cps1/Pck1/Aadac/Mfsd2a/Awat2/Apoa4/Tnxb/Pcsk9/Lipg/Ces1d	14
BP	GO:0006638	neutral lipid metabolic process	14/347	140/23328	2.4039e-08	2.8623e-06	2.22852e-06	Apob/Rgn/C3/Cyp2e1/Cps1/Pck1/Aadac/Mfsd2a/Awat2/Apoa4/Tnxb/Pcsk9/Lipg/Ces1d	14
BP	GO:0007596	blood coagulation	15/347	166/23328	3.00065e-08	3.45375e-06	2.68901e-06	Hnf4a/Plau/Anxa8/Serpind1/C3/Serpinc1/F2/Slc7a11/Fga/Hgfac/Fgb/Fgg/Tspan8/F13a1/Plg	15
BP	GO:0019216	regulation of lipid metabolic process	22/347	363/23328	3.12986e-08	3.48626e-06	2.71432e-06	Mlxipl/Hnf4a/Igf1/Apob/Vdr/Adipoq/Rgn/C3/Cd74/Anxa1/Slc45a3/F2/Pck1/Aadac/Mfsd2a/Apoa4/Hsd17b13/Wnt4/Psapl1/Fabp1/Ces1d/Malrd1	22
BP	GO:0007599	hemostasis	15/347	168/23328	3.52425e-08	3.72077e-06	2.8969e-06	Hnf4a/Plau/Anxa8/Serpind1/C3/Serpinc1/F2/Slc7a11/Fga/Hgfac/Fgb/Fgg/Tspan8/F13a1/Plg	15
BP	GO:0043588	skin development	19/347	275/23328	3.5559e-08	3.72077e-06	2.8969e-06	Col1a1/Krt10/Vdr/Krt6b/Anxa1/Irf6/Fermt1/Atp7a/Krt17/Hrnr/Cldn4/Flg2/Sprr1a/Krt71/Krt16/Krt6a/Sox21/Sprr2a1/Flg	19
BP	GO:0050817	coagulation	15/347	169/23328	3.81605e-08	3.87553e-06	3.01739e-06	Hnf4a/Plau/Anxa8/Serpind1/C3/Serpinc1/F2/Slc7a11/Fga/Hgfac/Fgb/Fgg/Tspan8/F13a1/Plg	15
BP	GO:0032530	regulation of microvillus organization	6/347	15/23328	4.63737e-08	4.5751e-06	3.56206e-06	Klf5/Hnf4a/Cdhr5/Vil1/Cdhr2/Atp8b1	6
BP	GO:0055088	lipid homeostasis	14/347	153/23328	7.42814e-08	7.03167e-06	5.47469e-06	Mlxipl/Hnf4a/Apob/Acox2/Vdr/Nr1i2/Abcg8/Apoa4/Abcg5/Pcsk9/Lipg/Ces1d/Fabp4/Malrd1	14
BP	GO:0006641	triglyceride metabolic process	12/347	108/23328	7.53466e-08	7.03167e-06	5.47469e-06	Apob/Rgn/C3/Cyp2e1/Cps1/Pck1/Aadac/Mfsd2a/Apoa4/Tnxb/Pcsk9/Lipg	12
BP	GO:0045723	positive regulation of fatty acid biosynthetic process	7/347	26/23328	7.82388e-08	7.10944e-06	5.53524e-06	Mlxipl/Hnf4a/Rgn/Cd74/Anxa1/Slc45a3/Apoa4	7
BP	GO:0007156	homophilic cell adhesion via plasma membrane adhesion molecules	12/347	110/23328	9.25426e-08	8.19358e-06	6.37932e-06	Cdh1/Cdh23/Dsc2/Cdhr5/Cdh17/Cdh16/Cdhr2/Pcdh8/Dsc1/Dsc3/Dsg1b/Dsg1a	12
BP	GO:0042180	cellular ketone metabolic process	16/347	211/23328	1.21774e-07	1.05121e-05	8.18449e-06	Mlxipl/Hnf4a/Adipoq/Rgn/Cd74/Anxa1/Slc45a3/Slc7a11/Mfsd2a/Cyp2b10/Apoa4/Wnt4/Fabp1/Ces1d/Malrd1/Ugt1a1	16
BP	GO:0044242	cellular lipid catabolic process	16/347	219/23328	2.02775e-07	1.70776e-05	1.32962e-05	Apob/Acox2/Adipoq/Cps1/Pck1/Aadac/Mfsd2a/Ces1f/Bco1/Apoa4/Crabp1/Neu4/Pla2g5/Lipg/Fabp1/Ces1d	16
BP	GO:0009913	epidermal cell differentiation	15/347	193/23328	2.20052e-07	1.80914e-05	1.40855e-05	Cdh23/Krt10/Vdr/Krt6b/Anxa1/Tmc1/Irf6/Krt17/Esrp1/Hrnr/Sprr1a/Krt16/Spink5/Krt6a/Sprr2a1	15
BP	GO:0042730	fibrinolysis	6/347	19/23328	2.39053e-07	1.91965e-05	1.49459e-05	Plau/F2/Fga/Fgb/Fgg/Plg	6
BP	GO:0046889	positive regulation of lipid biosynthetic process	11/347	100/23328	2.93087e-07	2.24694e-05	1.74942e-05	Mlxipl/Hnf4a/Igf1/Rgn/Cd74/Anxa1/Slc45a3/Mfsd2a/Apoa4/Hsd17b13/Wnt4	11
BP	GO:0019373	epoxygenase P450 pathway	7/347	31/23328	2.93384e-07	2.24694e-05	1.74942e-05	Cyp2c29/Cyp2c55/Cyp2e1/Cyp2b10/Cyp2c66/Cyp2c65/Cyp2c68	7
BP	GO:0061041	regulation of wound healing	13/347	146/23328	2.99332e-07	2.24694e-05	1.74942e-05	Plau/Anxa1/Vil1/Serpinc1/F2/Fga/Fgb/Fgg/Tspan8/Wnt4/Cldn4/Plg/Eppk1	13
BP	GO:0006721	terpenoid metabolic process	9/347	63/23328	3.75264e-07	2.69956e-05	2.10181e-05	Rbp4/Cyp2c55/Cyp2e1/Hmgcs2/Bco1/Crabp1/Cyp1a2/Rbp2/Adh1	9
BP	GO:0030104	water homeostasis	9/347	63/23328	3.75264e-07	2.69956e-05	2.10181e-05	Cdh1/Igf1/Scnn1a/Cftr/Hrnr/Cldn4/Flg2/Krt16/Flg	9
BP	GO:0030301	cholesterol transport	10/347	85/23328	5.42502e-07	3.82089e-05	2.97485e-05	Apob/Adipoq/Abcg8/Msr1/Apoa4/Abcg5/Cftr/Pcsk9/Lipg/Ces1d	10
BP	GO:1901568	fatty acid derivative metabolic process	13/347	154/23328	5.54397e-07	3.82089e-05	2.97485e-05	Cyp2c29/Cyp2d26/Cd74/Anxa1/Cyp2c55/Cyp2e1/Hmgcs2/Cyp2b10/Awat2/Pla2g5/Cyp2c66/Cyp2c65/Cyp2c68	13
BP	GO:0097006	regulation of plasma lipoprotein particle levels	9/347	66/23328	5.64336e-07	3.82089e-05	2.97485e-05	Apob/Adipoq/Msr1/Mfsd2a/Apoa4/Pla2g5/Pcsk9/Lipg/Ces1d	9
BP	GO:0015918	sterol transport	10/347	86/23328	6.05867e-07	3.99271e-05	3.10863e-05	Apob/Adipoq/Abcg8/Msr1/Apoa4/Abcg5/Cftr/Pcsk9/Lipg/Ces1d	10
BP	GO:0098742	cell-cell adhesion via plasma-membrane adhesion molecules	15/347	209/23328	6.1284e-07	3.99271e-05	3.10863e-05	Cdh1/Cdh23/Adipoq/Dsc2/Cdhr5/Cdh17/Cdh16/Cdhr2/Pcdh8/Dsc1/Epcam/Lgals7/Dsc3/Dsg1b/Dsg1a	15
BP	GO:0048732	gland development	23/347	471/23328	7.24384e-07	4.63203e-05	3.60639e-05	Cdh1/Elf3/Gata6/Bmp7/Gata3/Hnf4a/Igf1/Ccl11/Hoxb9/Plau/Vdr/Anxa1/Irf6/Pck1/Mki67/Hp/Wnt4/Esrp1/Psapl1/Pcsk9/Onecut2/Serpinb5/Esrp2	23
BP	GO:0050673	epithelial cell proliferation	22/347	438/23328	7.94889e-07	4.99046e-05	3.88545e-05	Cdh1/Ehf/Gata3/Igf1/Ccl11/Thbs4/Plau/Vdr/Rgn/Irf6/Fermt1/Sfrp2/Mki67/Atp7a/Apln/Esrp1/Fgfbp1/Tacstd2/Reg1/Serpinb5/Esrp2/Eppk1	22
BP	GO:1903034	regulation of response to wounding	14/347	186/23328	8.22899e-07	5.00158e-05	3.89411e-05	Plau/Anxa1/Vil1/Serpinc1/F2/Fga/Atp7a/Fgb/Fgg/Tspan8/Wnt4/Cldn4/Plg/Eppk1	14
BP	GO:0072376	protein activation cascade	5/347	13/23328	8.2563e-07	5.00158e-05	3.89411e-05	Serpinc1/Fga/Fgb/Fgg/F13a1	5
BP	GO:0010038	response to metal ion	17/347	274/23328	8.5301e-07	5.07835e-05	3.95388e-05	Cdh1/Tat/Krt10/Abcc2/Lct/Ect2/Fga/Aldob/Aoc1/Cyp1a2/Cpne4/Atp7a/Fgb/Fgg/Pklr/Fabp4/Fbp1	17
BP	GO:0055081	anion homeostasis	9/347	71/23328	1.06374e-06	6.22559e-05	4.84709e-05	Mlxipl/Slc34a3/Hnf4a/Abcc2/Bsnd/Cps1/Slc7a11/Otc/Lipg	9
BP	GO:0061045	negative regulation of wound healing	9/347	72/23328	1.19995e-06	6.83601e-05	5.32235e-05	Plau/F2/Fga/Fgb/Fgg/Tspan8/Wnt4/Plg/Eppk1	9
BP	GO:0030216	keratinocyte differentiation	11/347	115/23328	1.20764e-06	6.83601e-05	5.32235e-05	Krt10/Vdr/Krt6b/Anxa1/Irf6/Krt17/Hrnr/Sprr1a/Krt16/Krt6a/Sprr2a1	11
BP	GO:0050891	multicellular organismal water homeostasis	8/347	55/23328	1.4644e-06	8.15578e-05	6.34989e-05	Cdh1/Scnn1a/Cftr/Hrnr/Cldn4/Flg2/Krt16/Flg	8
BP	GO:0050892	intestinal absorption	7/347	39/23328	1.54932e-06	8.49176e-05	6.61147e-05	Vdr/Fabp2/Abcg8/Vil1/Apoa4/Abcg5/Fabp1	7
BP	GO:0044282	small molecule catabolic process	18/347	320/23328	1.66808e-06	8.99982e-05	7.00704e-05	Tat/Hal/Pah/Acox2/Adipoq/Pck1/Uox/Aldob/Mfsd2a/Sult1b1/Hpd/Otc/Ces1f/Crabp1/Mat1a/Fabp1/Ces1d/Adh1	18
BP	GO:0019217	regulation of fatty acid metabolic process	10/347	97/23328	1.86235e-06	9.89335e-05	7.70272e-05	Mlxipl/Hnf4a/Adipoq/Rgn/Cd74/Anxa1/Slc45a3/Mfsd2a/Apoa4/Fabp1	10
BP	GO:0015711	organic anion transport	22/347	463/23328	1.98232e-06	0.000103712	8.07472e-05	Abcc3/Fabp2/Abcg8/Slc22a6/Anxa1/Rbp4/Abcc2/Slc2a2/Slc7a11/Mfsd2a/Pla2g2f/Slc6a13/Apoa4/Slc6a20a/Atp8b1/Pla2g5/Cftr/Xkr4/Fabp1/Ano9/Ces1d/Fabp4	22
BP	GO:0062012	regulation of small molecule metabolic process	19/347	358/23328	2.03074e-06	0.000104659	8.14848e-05	Mlxipl/Hnf4a/Igf1/Apob/Vdr/Adipoq/Rgn/Cd74/Anxa1/Slc45a3/Slc7a11/Mfsd2a/Apoa4/Wnt4/Fabp1/Ces1d/Fbp1/Malrd1/Ugt1a1	19
BP	GO:0015718	monocarboxylic acid transport	13/347	174/23328	2.2091e-06	0.000112177	8.73383e-05	Abcc3/Fabp2/Anxa1/Rbp4/Abcc2/Mfsd2a/Pla2g2f/Slc6a13/Atp8b1/Pla2g5/Fabp1/Ces1d/Fabp4	13
BP	GO:0032528	microvillus organization	6/347	27/23328	2.35868e-06	0.000118037	9.19005e-05	Klf5/Hnf4a/Cdhr5/Vil1/Cdhr2/Atp8b1	6
BP	GO:0120254	olefinic compound metabolic process	11/347	126/23328	2.98212e-06	0.000147104	0.000114531	Cyp2c29/Cyp2d26/Rbp4/Cyp2c55/Cyp2e1/Cyp2b10/Bco1/Wnt4/Cyp2c66/Cyp2c65/Cyp2c68	11
BP	GO:0042304	regulation of fatty acid biosynthetic process	7/347	43/23328	3.08438e-06	0.000150005	0.00011679	Mlxipl/Hnf4a/Rgn/Cd74/Anxa1/Slc45a3/Apoa4	7
BP	GO:0022612	gland morphogenesis	12/347	154/23328	3.51156e-06	0.000168409	0.000131119	Cdh1/Elf3/Bmp7/Igf1/Ccl11/Plau/Vdr/Mki67/Wnt4/Esrp1/Serpinb5/Esrp2	12
BP	GO:0031018	endocrine pancreas development	8/347	62/23328	3.71497e-06	0.000175136	0.000136356	Gata6/Hnf4g/Hnf4a/Anxa1/Slc2a2/Pklr/Cftr/Onecut2	8
BP	GO:0006690	icosanoid metabolic process	11/347	129/23328	3.75327e-06	0.000175136	0.000136356	Cyp2c29/Cyp2d26/Cd74/Anxa1/Cyp2c55/Cyp2e1/Cyp2b10/Pla2g5/Cyp2c66/Cyp2c65/Cyp2c68	11
BP	GO:0062013	positive regulation of small molecule metabolic process	12/347	157/23328	4.29066e-06	0.000197542	0.000153801	Mlxipl/Hnf4a/Igf1/Adipoq/Rgn/Cd74/Anxa1/Slc45a3/Apoa4/Wnt4/Fabp1/Ces1d	12
BP	GO:0006720	isoprenoid metabolic process	9/347	84/23328	4.43851e-06	0.00020166	0.000157008	Rbp4/Cyp2c55/Cyp2e1/Hmgcs2/Bco1/Crabp1/Cyp1a2/Rbp2/Adh1	9
BP	GO:0006790	sulfur compound metabolic process	16/347	279/23328	4.94056e-06	0.000221555	0.000172497	Gstm3/Hnf4a/Dcn/Abcc2/Cps1/Slc7a11/Hmgcs2/Sult1b1/Sult1d1/Bgn/Mat1a/Ces1d/Chst3/Gsta2/Gm10639/Gsta1	16
BP	GO:0042246	tissue regeneration	8/347	65/23328	5.33513e-06	0.000236045	0.000183779	Klf5/Igf1/Plau/Gata4/Anxa1/Synb/Plg/Eppk1	8
BP	GO:0015850	organic hydroxy compound transport	15/347	249/23328	5.4004e-06	0.000236045	0.000183779	Apob/Slc6a4/Abcc3/Adipoq/Abcg8/Rbp4/Msr1/Abcc2/Apoa4/Atp8b1/Abcg5/Cftr/Pcsk9/Lipg/Ces1d	15
BP	GO:1901615	organic hydroxy compound metabolic process	22/347	498/23328	6.37381e-06	0.00027511	0.000214194	Gata3/Apob/Vdr/Rbp4/Cyp2e1/Pck1/Slc7a11/Hmgcs2/Sult1b1/Sult1d1/Crym/Apoa4/Cyp1a2/Atp7a/Gc/Wnt4/Atp8b1/Cftr/Pcsk9/Ces1d/Adh1/Malrd1	22
BP	GO:0030195	negative regulation of blood coagulation	7/347	48/23328	6.61219e-06	0.000281875	0.000219461	Plau/F2/Fga/Fgb/Fgg/Tspan8/Plg	7
BP	GO:0016054	organic acid catabolic process	14/347	223/23328	6.93356e-06	0.000288453	0.000224582	Tat/Hal/Pah/Acox2/Adipoq/Pck1/Mfsd2a/Hpd/Otc/Ces1f/Crabp1/Mat1a/Fabp1/Ces1d	14
BP	GO:0046395	carboxylic acid catabolic process	14/347	223/23328	6.93356e-06	0.000288453	0.000224582	Tat/Hal/Pah/Acox2/Adipoq/Pck1/Mfsd2a/Hpd/Otc/Ces1f/Crabp1/Mat1a/Fabp1/Ces1d	14
BP	GO:1900047	negative regulation of hemostasis	7/347	49/23328	7.61653e-06	0.000313094	0.000243767	Plau/F2/Fga/Fgb/Fgg/Tspan8/Plg	7
BP	GO:1903035	negative regulation of response to wounding	9/347	90/23328	7.87509e-06	0.000319914	0.000249077	Plau/F2/Fga/Fgb/Fgg/Tspan8/Wnt4/Plg/Eppk1	9
BP	GO:0033561	regulation of water loss via skin	6/347	33/23328	8.18564e-06	0.000328663	0.000255889	Cdh1/Hrnr/Cldn4/Flg2/Krt16/Flg	6
BP	GO:2000146	negative regulation of cell motility	16/347	291/23328	8.40653e-06	0.000333652	0.000259773	Cdh1/Gata3/Hnf4a/Dcn/Adipoq/Rgn/Cd74/Il33/Tnn/Sfrp2/Podn/Dpp4/Wnt4/Tacstd2/Krt16/Eppk1	16
BP	GO:0050819	negative regulation of coagulation	7/347	50/23328	8.7443e-06	0.000343114	0.00026714	Plau/F2/Fga/Fgb/Fgg/Tspan8/Plg	7
BP	GO:0019369	arachidonic acid metabolic process	8/347	70/23328	9.35523e-06	0.000362962	0.000282593	Cyp2c29/Cyp2d26/Cyp2c55/Cyp2e1/Cyp2b10/Cyp2c66/Cyp2c65/Cyp2c68	8
BP	GO:0033559	unsaturated fatty acid metabolic process	10/347	120/23328	1.27115e-05	0.000487489	0.000379547	Cyp2c29/Cyp2d26/Cd74/Anxa1/Cyp2c55/Cyp2e1/Cyp2b10/Cyp2c66/Cyp2c65/Cyp2c68	10
BP	GO:0032371	regulation of sterol transport	7/347	53/23328	1.29884e-05	0.000487489	0.000379547	Adipoq/Abcg8/Apoa4/Abcg5/Pcsk9/Lipg/Ces1d	7
BP	GO:0032374	regulation of cholesterol transport	7/347	53/23328	1.29884e-05	0.000487489	0.000379547	Adipoq/Abcg8/Apoa4/Abcg5/Pcsk9/Lipg/Ces1d	7
BP	GO:0050678	regulation of epithelial cell proliferation	18/347	372/23328	1.33683e-05	0.000491183	0.000382423	Cdh1/Gata3/Igf1/Ccl11/Thbs4/Plau/Vdr/Rgn/Sfrp2/Atp7a/Apln/Esrp1/Fgfbp1/Tacstd2/Reg1/Serpinb5/Esrp2/Eppk1	18
BP	GO:0031016	pancreas development	9/347	96/23328	1.33713e-05	0.000491183	0.000382423	Gata6/Hnf4g/Hnf4a/Igf1/Anxa1/Slc2a2/Pklr/Cftr/Onecut2	9
BP	GO:0031424	keratinization	6/347	36/23328	1.38644e-05	0.000503936	0.000392352	Krt6b/Krt17/Hrnr/Sprr1a/Krt16/Krt6a	6
BP	GO:0035634	response to stilbenoid	5/347	22/23328	1.51305e-05	0.000544226	0.000423721	Apoa4/Ly6d/Saa3/Gsta2/Gsta1	5
BP	GO:0002065	columnar/cuboidal epithelial cell differentiation	11/347	150/23328	1.59223e-05	0.000566803	0.000441299	Cdh1/Klf5/Gata6/Cdh23/Hnf4a/Gata4/Tmc1/Cdx2/Wnt4/Esrp1/Cftr	11
BP	GO:0001523	retinoid metabolic process	7/347	56/23328	1.88096e-05	0.00066275	0.000516001	Rbp4/Cyp2c55/Bco1/Crabp1/Cyp1a2/Rbp2/Adh1	7
BP	GO:0007160	cell-matrix adhesion	13/347	214/23328	2.0875e-05	0.000728094	0.000566876	Plau/Pcsk5/Tnn/Fermt1/Postn/Fga/Plet1/Tnxb/Fgb/Fgg/Wnt4/Rhod/Onecut2	13
BP	GO:0006570	tyrosine metabolic process	4/347	12/23328	2.1674e-05	0.000748405	0.00058269	Tat/Pah/Hpd/Atp7a	4
BP	GO:0071827	plasma lipoprotein particle organization	6/347	39/23328	2.23675e-05	0.000764701	0.000595378	Apob/Mfsd2a/Apoa4/Pla2g5/Lipg/Ces1d	6
BP	GO:0031589	cell-substrate adhesion	17/347	351/23328	2.29078e-05	0.000775495	0.000603781	Col1a1/Plau/Pcsk5/Tnn/Fermt1/Postn/Fga/Plet1/Tnxb/Fgb/Fgg/Wnt4/Rhod/Onecut2/Tacstd2/Plg/Fbln2	17
BP	GO:0016101	diterpenoid metabolic process	7/347	58/23328	2.37733e-05	0.000796983	0.000620511	Rbp4/Cyp2c55/Bco1/Crabp1/Cyp1a2/Rbp2/Adh1	7
BP	GO:0034114	regulation of heterotypic cell-cell adhesion	5/347	25/23328	2.94274e-05	0.000958622	0.00074636	Bmp7/Adipoq/Fga/Fgb/Fgg	5
BP	GO:0060575	intestinal epithelial cell differentiation	5/347	25/23328	2.94274e-05	0.000958622	0.00074636	Cdh1/Klf5/Gata6/Gata4/Cdx2	5
BP	GO:0014812	muscle cell migration	9/347	106/23328	2.97383e-05	0.000958622	0.00074636	Igf1/Thbs4/Plau/Adipoq/Anxa1/Pcsk5/Postn/Fga/Atp7a	9
BP	GO:0046461	neutral lipid catabolic process	6/347	41/23328	3.0064e-05	0.000958622	0.00074636	Apob/Cps1/Aadac/Apoa4/Lipg/Ces1d	6
BP	GO:0046464	acylglycerol catabolic process	6/347	41/23328	3.0064e-05	0.000958622	0.00074636	Apob/Cps1/Aadac/Apoa4/Lipg/Ces1d	6
BP	GO:0030193	regulation of blood coagulation	8/347	82/23328	3.02606e-05	0.000958622	0.00074636	Plau/Serpinc1/F2/Fga/Fgb/Fgg/Tspan8/Plg	8
BP	GO:0007162	negative regulation of cell adhesion	15/347	290/23328	3.26962e-05	0.00102636	0.000799102	Cdh1/Col1a1/Cldn7/Adipoq/Cd74/Anxa1/Postn/Pla2g2f/Plet1/Fgg/Epcam/Tacstd2/Lgals7/Plg/H2-Ab1	15
BP	GO:1900046	regulation of hemostasis	8/347	83/23328	3.30601e-05	0.00102844	0.000800717	Plau/Serpinc1/F2/Fga/Fgb/Fgg/Tspan8/Plg	8
BP	GO:0040013	negative regulation of locomotion	16/347	326/23328	3.39127e-05	0.00103629	0.000806828	Cdh1/Gata3/Hnf4a/Dcn/Adipoq/Rgn/Cd74/Il33/Tnn/Sfrp2/Podn/Dpp4/Wnt4/Tacstd2/Krt16/Eppk1	16
BP	GO:0051271	negative regulation of cellular component movement	16/347	326/23328	3.39127e-05	0.00103629	0.000806828	Cdh1/Gata3/Hnf4a/Dcn/Adipoq/Rgn/Cd74/Il33/Tnn/Sfrp2/Podn/Dpp4/Wnt4/Tacstd2/Krt16/Eppk1	16
BP	GO:0071825	protein-lipid complex subunit organization	6/347	43/23328	3.97557e-05	0.00119239	0.000928368	Apob/Mfsd2a/Apoa4/Pla2g5/Lipg/Ces1d	6
BP	GO:0022600	digestive system process	9/347	110/23328	3.99206e-05	0.00119239	0.000928368	Vdr/Muc13/Fabp2/Abcg8/Rbp4/Vil1/Apoa4/Abcg5/Fabp1	9
BP	GO:0042445	hormone metabolic process	12/347	196/23328	4.00572e-05	0.00119239	0.000928368	Gata3/Igf1/Pcsk5/Rbp4/Cyp2c55/Sult1b1/Crym/Crabp1/Cyp1a2/Wnt4/Adh1/Ugt1a7c	12
BP	GO:0050818	regulation of coagulation	8/347	86/23328	4.27896e-05	0.00124217	0.000967121	Plau/Serpinc1/F2/Fga/Fgb/Fgg/Tspan8/Plg	8
BP	GO:0015893	drug transport	4/347	14/23328	4.28085e-05	0.00124217	0.000967121	Abcc3/Abcc2/Aoc1/Atp8b1	4
BP	GO:0034116	positive regulation of heterotypic cell-cell adhesion	4/347	14/23328	4.28085e-05	0.00124217	0.000967121	Bmp7/Fga/Fgb/Fgg	4
BP	GO:0018149	peptide cross-linking	5/347	27/23328	4.36355e-05	0.00124805	0.000971698	Dcn/Anxa1/Bgn/F13a1/Sprr1a	5
BP	GO:0046942	carboxylic acid transport	16/347	333/23328	4.3734e-05	0.00124805	0.000971698	Abcc3/Fabp2/Slc22a6/Anxa1/Rbp4/Abcc2/Slc7a11/Mfsd2a/Pla2g2f/Slc6a13/Slc6a20a/Atp8b1/Pla2g5/Fabp1/Ces1d/Fabp4	16
BP	GO:0015909	long-chain fatty acid transport	7/347	64/23328	4.551e-05	0.00128808	0.00100287	Fabp2/Anxa1/Mfsd2a/Pla2g2f/Pla2g5/Fabp1/Fabp4	7
BP	GO:0046503	glycerolipid catabolic process	7/347	65/23328	5.03587e-05	0.00140367	0.00109286	Apob/Cps1/Aadac/Apoa4/Pla2g5/Lipg/Ces1d	7
BP	GO:0015849	organic acid transport	16/347	337/23328	5.04068e-05	0.00140367	0.00109286	Abcc3/Fabp2/Slc22a6/Anxa1/Rbp4/Abcc2/Slc7a11/Mfsd2a/Pla2g2f/Slc6a13/Slc6a20a/Atp8b1/Pla2g5/Fabp1/Ces1d/Fabp4	16
BP	GO:0061436	establishment of skin barrier	5/347	28/23328	5.2477e-05	0.00144962	0.00112864	Hrnr/Cldn4/Flg2/Krt16/Flg	5
BP	GO:0033344	cholesterol efflux	6/347	46/23328	5.88346e-05	0.00161235	0.00125534	Apob/Adipoq/Abcg8/Apoa4/Abcg5/Ces1d	6
BP	GO:0009636	response to toxic substance	9/347	116/23328	6.06325e-05	0.00164854	0.00128351	Slc6a4/Rgn/Abcc2/Slc7a11/Apoa4/Atp7a/Gucy2c/Gjc2/Ces1d	9
BP	GO:0032102	negative regulation of response to external stimulus	17/347	384/23328	7.02091e-05	0.001894	0.00147462	Gata3/Igf1/Plau/Adipoq/F2/Fga/Fgb/Fgg/Tspan8/Dpp4/Wnt4/Nlrp6/Pla2g5/Gpx2/Spink5/Plg/Eppk1	17
BP	GO:0035270	endocrine system development	10/347	147/23328	7.30421e-05	0.00195515	0.00152223	Gata6/Gata3/Hnf4g/Hnf4a/Anxa1/Slc2a2/Wnt4/Pklr/Cftr/Onecut2	10
BP	GO:0002825	regulation of T-helper 1 type immune response	5/347	30/23328	7.42575e-05	0.00195734	0.00152393	Anxa1/Il33/Il1rl1/Il18r1/H2-Ab1	5
BP	GO:0019433	triglyceride catabolic process	5/347	30/23328	7.42575e-05	0.00195734	0.00152393	Apob/Cps1/Aadac/Apoa4/Lipg	5
BP	GO:0045861	negative regulation of proteolysis	16/347	350/23328	7.87031e-05	0.0020588	0.00160293	Cdh1/Itih1/Igf1/Anxa8/Serpind1/Pi16/Tm4sf20/Serpinc1/F2/Spint1/Sfrp2/Pzp/Fabp1/Spink5/Mug1/Serpinb5	16
BP	GO:0030336	negative regulation of cell migration	14/347	278/23328	7.93848e-05	0.00206102	0.00160466	Cdh1/Hnf4a/Dcn/Adipoq/Cd74/Il33/Tnn/Sfrp2/Podn/Dpp4/Wnt4/Tacstd2/Krt16/Eppk1	14
BP	GO:0022407	regulation of cell-cell adhesion	18/347	427/23328	8.07885e-05	0.00207167	0.00161295	Cdh1/Bmp7/Gata3/Igf1/Adipoq/Cd74/Anxa1/Pck1/Fga/Pla2g2f/Fgb/Fgg/Dpp4/Pcdh8/Wnt4/Epcam/Lgals7/H2-Ab1	18
BP	GO:0015908	fatty acid transport	8/347	94/23328	8.0995e-05	0.00207167	0.00161295	Fabp2/Anxa1/Abcc2/Mfsd2a/Pla2g2f/Pla2g5/Fabp1/Fabp4	8
BP	GO:0010466	negative regulation of peptidase activity	13/347	246/23328	8.77948e-05	0.00222908	0.00173551	Itih1/Igf1/Anxa8/Serpind1/Pi16/Serpinc1/Spint1/Sfrp2/Pzp/Fabp1/Spink5/Mug1/Serpinb5	13
BP	GO:0010810	regulation of cell-substrate adhesion	12/347	214/23328	9.33524e-05	0.00235289	0.0018319	Col1a1/Plau/Pcsk5/Fermt1/Postn/Plet1/Wnt4/Rhod/Onecut2/Tacstd2/Plg/Fbln2	12
BP	GO:0090185	negative regulation of kidney development	4/347	17/23328	9.82503e-05	0.00245839	0.00191405	Bmp7/Gata3/Adipoq/Tacstd2	4
BP	GO:0048608	reproductive structure development	19/347	477/23328	0.000108358	0.00269179	0.00209577	Cdh1/Bmp7/Gata3/Igf1/Krt19/Gata4/C3/Anxa1/Rbp4/Spint1/Sfrp2/Cdx2/Wnt4/Cftr/Psapl1/Synb/Krt8/Plg/Serpinb5	19
BP	GO:0046486	glycerolipid metabolic process	16/347	360/23328	0.000109146	0.002692	0.00209593	Apob/Rgn/C3/Cyp2e1/Cps1/Pck1/Aadac/Mfsd2a/Awat2/Apoa4/Lpcat2/Tnxb/Pla2g5/Pcsk9/Lipg/Ces1d	16
BP	GO:0001889	liver development	9/347	126/23328	0.000115036	0.00279733	0.00217793	Gata6/Hnf4a/Plau/Anxa1/Pck1/Mki67/Hp/Pcsk9/Onecut2	9
BP	GO:0007586	digestion	9/347	126/23328	0.000115036	0.00279733	0.00217793	Vdr/Muc13/Fabp2/Abcg8/Rbp4/Vil1/Apoa4/Abcg5/Fabp1	9
BP	GO:0061458	reproductive system development	19/347	481/23328	0.000120724	0.00291509	0.00226962	Cdh1/Bmp7/Gata3/Igf1/Krt19/Gata4/C3/Anxa1/Rbp4/Spint1/Sfrp2/Cdx2/Wnt4/Cftr/Psapl1/Synb/Krt8/Plg/Serpinb5	19
BP	GO:0098856	intestinal lipid absorption	4/347	18/23328	0.000124845	0.00299367	0.0023308	Fabp2/Abcg8/Apoa4/Abcg5	4
BP	GO:0061008	hepaticobiliary system development	9/347	129/23328	0.000137705	0.00327928	0.00255316	Gata6/Hnf4a/Plau/Anxa1/Pck1/Mki67/Hp/Pcsk9/Onecut2	9
BP	GO:0034113	heterotypic cell-cell adhesion	6/347	54/23328	0.000146813	0.00347222	0.00270339	Bmp7/Adipoq/Dsc2/Fga/Fgb/Fgg	6
BP	GO:1901617	organic hydroxy compound biosynthetic process	12/347	225/23328	0.000149666	0.00351563	0.00273718	Gata3/Apob/Vdr/Pck1/Slc7a11/Hmgcs2/Apoa4/Atp7a/Wnt4/Cftr/Ces1d/Malrd1	12
BP	GO:0009074	aromatic amino acid family catabolic process	4/347	19/23328	0.000156289	0.00364638	0.00283898	Tat/Hal/Pah/Hpd	4
BP	GO:0005996	monosaccharide metabolic process	13/347	261/23328	0.000158329	0.00366921	0.00285675	Hnf4a/Igf1/Fbp2/Adipoq/Rgn/Rbp4/Cbr2/Slc45a3/Pck1/Aldob/Fbp1/Ugt1a1/Ugt1a7c	13
BP	GO:0046394	carboxylic acid biosynthetic process	14/347	299/23328	0.000170474	0.00392431	0.00305537	Mlxipl/Hnf4a/Pah/Rgn/Cd74/Anxa1/Slc45a3/Otc/Apoa4/Pla2g5/Pklr/Lipg/Ces1d/Malrd1	14
BP	GO:0016053	organic acid biosynthetic process	14/347	300/23328	0.00017646	0.00403522	0.00314172	Mlxipl/Hnf4a/Pah/Rgn/Cd74/Anxa1/Slc45a3/Otc/Apoa4/Pla2g5/Pklr/Lipg/Ces1d/Malrd1	14
BP	GO:0001655	urogenital system development	16/347	376/23328	0.000179377	0.00404471	0.00314911	Bmp7/Bicc1/Gata3/Cep290/Igf1/Adipoq/Anxa1/Pcsk5/Rbp4/Cenpf/Wnt4/Psapl1/Pcsk9/Epcam/Tacstd2/Serpinb5	16
BP	GO:0030199	collagen fibril organization	6/347	56/23328	0.000180021	0.00404471	0.00314911	Col1a1/Dpt/Sfrp2/Tnxb/Atp7a/Lum	6
BP	GO:0072330	monocarboxylic acid biosynthetic process	11/347	196/23328	0.000180389	0.00404471	0.00314911	Mlxipl/Hnf4a/Rgn/Cd74/Anxa1/Slc45a3/Apoa4/Pklr/Lipg/Ces1d/Malrd1	11
BP	GO:0034381	plasma lipoprotein particle clearance	5/347	36/23328	0.000182597	0.00406779	0.00316708	Apob/Adipoq/Msr1/Pcsk9/Lipg	5
BP	GO:1905952	regulation of lipid localization	10/347	165/23328	0.000189818	0.00420154	0.00327122	Apob/Adipoq/C3/Abcg8/Msr1/Apoa4/Abcg5/Pcsk9/Lipg/Ces1d	10
BP	GO:0009072	aromatic amino acid family metabolic process	5/347	37/23328	0.000208574	0.00458731	0.00357156	Tat/Hal/Pah/Hpd/Atp7a	5
BP	GO:0001676	long-chain fatty acid metabolic process	8/347	111/23328	0.000258313	0.00564528	0.00439528	Cyp2c29/Cyp2d26/Cyp2c55/Cyp2e1/Cyp2b10/Cyp2c66/Cyp2c65/Cyp2c68	8
BP	GO:0014910	regulation of smooth muscle cell migration	7/347	85/23328	0.00027707	0.00597951	0.0046555	Igf1/Plau/Adipoq/Pcsk5/Postn/Fga/Atp7a	7
BP	GO:0046364	monosaccharide biosynthetic process	7/347	85/23328	0.00027707	0.00597951	0.0046555	Hnf4a/Fbp2/Adipoq/Rgn/Rbp4/Pck1/Fbp1	7
BP	GO:0045785	positive regulation of cell adhesion	17/347	435/23328	0.000308646	0.0066196	0.00515386	Cdh1/Bmp7/Gata3/Igf1/Cd74/Anxa1/Pcsk5/Fermt1/Pck1/Fga/Fgb/Fgg/Dpp4/Wnt4/Rhod/Fbln2/H2-Ab1	17
BP	GO:0014911	positive regulation of smooth muscle cell migration	6/347	62/23328	0.000316315	0.00670083	0.0052171	Igf1/Plau/Pcsk5/Postn/Fga/Atp7a	6
BP	GO:1905207	regulation of cardiocyte differentiation	6/347	62/23328	0.000316315	0.00670083	0.0052171	Klf5/Gata6/Bmp7/Igf1/Gata4/Pi16	6
BP	GO:0010743	regulation of macrophage derived foam cell differentiation	4/347	23/23328	0.00034067	0.00717277	0.00558454	Apob/Adipoq/Msr1/Pla2g5	4
BP	GO:0006000	fructose metabolic process	3/347	10/23328	0.000362317	0.00740284	0.00576367	Fbp2/Aldob/Fbp1	3
BP	GO:0006558	L-phenylalanine metabolic process	3/347	10/23328	0.000362317	0.00740284	0.00576367	Tat/Pah/Hpd	3
BP	GO:0030300	regulation of intestinal cholesterol absorption	3/347	10/23328	0.000362317	0.00740284	0.00576367	Abcg8/Apoa4/Abcg5	3
BP	GO:0048251	elastic fiber assembly	3/347	10/23328	0.000362317	0.00740284	0.00576367	Myh11/Tnxb/Atp7a	3
BP	GO:1902221	erythrose 4-phosphate/phosphoenolpyruvate family amino acid metabolic process	3/347	10/23328	0.000362317	0.00740284	0.00576367	Tat/Pah/Hpd	3
BP	GO:0002819	regulation of adaptive immune response	11/347	213/23328	0.00036888	0.00749261	0.00583356	Gata3/C3/Cd74/Anxa1/Il33/Il1rl1/Il18r1/Hpx/Dpp4/H2-T24/H2-Ab1	11
BP	GO:1901605	alpha-amino acid metabolic process	10/347	180/23328	0.000381603	0.00770571	0.00599948	Tat/Hnf4a/Hal/Pah/Cps1/Slc7a11/Hpd/Otc/Atp7a/Mat1a	10
BP	GO:0031639	plasminogen activation	4/347	24/23328	0.000404038	0.0081113	0.00631526	Plau/Fga/Fgb/Fgg	4
BP	GO:0051346	negative regulation of hydrolase activity	16/347	405/23328	0.000409552	0.00817447	0.00636445	Itih1/Igf1/Anxa8/Serpind1/Rgn/Pi16/Anxa1/Serpinc1/Spint1/Sfrp2/Pzp/Sh2d4a/Fabp1/Spink5/Mug1/Serpinb5	16
BP	GO:0001952	regulation of cell-matrix adhesion	8/347	119/23328	0.000414155	0.00821883	0.00639898	Plau/Pcsk5/Fermt1/Postn/Plet1/Wnt4/Rhod/Onecut2	8
BP	GO:0008643	carbohydrate transport	9/347	151/23328	0.000445951	0.00879924	0.00685087	Igf1/Adipoq/C3/Vil1/Slc45a3/Slc2a2/Mfsd2a/Itln1/Upk3b	9
BP	GO:0014909	smooth muscle cell migration	7/347	92/23328	0.000450119	0.00883102	0.00687562	Igf1/Plau/Adipoq/Pcsk5/Postn/Fga/Atp7a	7
BP	GO:0072329	monocarboxylic acid catabolic process	8/347	121/23328	0.000463152	0.00903538	0.00703473	Acox2/Adipoq/Pck1/Mfsd2a/Ces1f/Crabp1/Fabp1/Ces1d	8
BP	GO:0034368	protein-lipid complex remodeling	4/347	25/23328	0.000475392	0.00915578	0.00712846	Apob/Apoa4/Pla2g5/Lipg	4
BP	GO:0034369	plasma lipoprotein particle remodeling	4/347	25/23328	0.000475392	0.00915578	0.00712846	Apob/Apoa4/Pla2g5/Lipg	4
BP	GO:0043403	skeletal muscle tissue regeneration	5/347	44/23328	0.000477278	0.00915578	0.00712846	Klf5/Igf1/Plau/Anxa1/Synb	5
BP	GO:0009812	flavonoid metabolic process	3/347	11/23328	0.000492703	0.00934782	0.00727798	Sult1b1/Ugt1a1/Ugt1a7c	3
BP	GO:1904729	regulation of intestinal lipid absorption	3/347	11/23328	0.000492703	0.00934782	0.00727798	Abcg8/Apoa4/Abcg5	3
BP	GO:0010631	epithelial cell migration	13/347	295/23328	0.000514233	0.00970298	0.0075545	Rab25/Gata3/Dcn/Igf1/Anxa1/Vil1/Fermt1/Dpp4/Fgfbp1/Tacstd2/Krt16/Plg/Eppk1	13
BP	GO:0061138	morphogenesis of a branching epithelium	11/347	222/23328	0.000522557	0.00980647	0.00763507	Cdh1/Bmp7/Igf1/Ccl11/Vdr/Spint1/Sfrp2/Wnt4/Esrp1/Tacstd2/Esrp2	11
CC	GO:0062023	collagen-containing extracellular matrix	31/360	385/23271	7.37042e-14	2.41013e-11	2.01717e-11	Col1a1/Itih1/Bmp7/Matn4/Dcn/Igf1/Thbs4/Anxa1/Lamc2/Dpt/Serpinc1/Tnn/F2/Postn/Fga/Pzp/Bgn/Tnxb/Fgb/Fgg/Lum/Itln1/F13a1/Lad1/Cilp/Dmbt1/Lrrc15/Lgals4/Plg/Reg1/Fbln2	31
CC	GO:0005903	brush border	19/360	140/23271	6.19356e-13	7.82694e-11	6.55079e-11	Slc26a3/Slc34a3/Myh11/Myo7b/Abcc2/Cdhr5/Vil1/Lct/Slc2a2/Slc7a11/Sis/Anks4b/Atp7a/Myo15b/Cdhr2/Akp3/Itln1/Anpep/Atp8b1	19
CC	GO:0098862	cluster of actin-based cell projections	22/360	200/23271	7.18068e-13	7.82694e-11	6.55079e-11	Slc26a3/Slc34a3/Cdh23/Myh11/Myo7b/Tmc1/Abcc2/Cdhr5/Vil1/Lct/Slc2a2/Slc7a11/Sis/Anks4b/Loxhd1/Atp7a/Myo15b/Cdhr2/Akp3/Itln1/Anpep/Atp8b1	22
CC	GO:0045177	apical part of cell	28/360	454/23271	6.41719e-10	4.29624e-08	3.59576e-08	Cdh1/Slc26a3/Slc34a3/Cdh23/Muc13/Fabp2/Abcg8/Myo7b/Anxa1/Acy3/Abcc2/Cdhr5/Slc2a2/Slc7a11/Scnn1a/Plet1/Atp7a/Cdhr2/Dpp4/Slc6a20a/Atp8b1/Abcg5/Cftr/Epcam/Cldn4/Fabp1/Dsg1b/Dsg1a	28
CC	GO:0045095	keratin filament	10/360	42/23271	6.56917e-10	4.29624e-08	3.59576e-08	Krt10/Krt7/Krt14/Krt8/Krt71/Krt6a/Krt79/Krt5/Krt77/Eppk1	10
CC	GO:0005882	intermediate filament	14/360	129/23271	1.36859e-08	7.45881e-07	6.24269e-07	Krt10/Krt19/Krt7/Krt17/Krt20/Krt14/Krt8/Krt71/Krt16/Krt6a/Krt79/Krt5/Krt77/Eppk1	14
CC	GO:0031526	brush border membrane	11/360	78/23271	3.21468e-08	1.34242e-06	1.12355e-06	Slc26a3/Slc34a3/Abcc2/Cdhr5/Slc2a2/Slc7a11/Atp7a/Cdhr2/Itln1/Anpep/Atp8b1	11
CC	GO:0016324	apical plasma membrane	22/360	350/23271	3.28421e-08	1.34242e-06	1.12355e-06	Slc26a3/Slc34a3/Muc13/Abcg8/Anxa1/Acy3/Abcc2/Cdhr5/Slc2a2/Scnn1a/Plet1/Atp7a/Cdhr2/Dpp4/Slc6a20a/Atp8b1/Abcg5/Cftr/Epcam/Cldn4/Dsg1b/Dsg1a	22
CC	GO:0045111	intermediate filament cytoskeleton	15/360	165/23271	4.63202e-08	1.68297e-06	1.40857e-06	Krt10/Krt19/Nr1i2/Krt7/Krt17/Krt20/Krt14/Krt8/Krt71/Krt16/Krt6a/Krt79/Krt5/Krt77/Eppk1	15
CC	GO:0016328	lateral plasma membrane	9/360	66/23271	7.81963e-07	2.55702e-05	2.14011e-05	Cdh1/Cldn15/Cldn7/Anxa1/Epcam/Cldn4/Tacstd2/Dsg1b/Dsg1a	9
CC	GO:0030057	desmosome	6/360	24/23271	1.39841e-06	4.15709e-05	3.4793e-05	Dsc2/Pkp1/Dsc1/Dsc3/Dsg1b/Dsg1a	6
CC	GO:0001533	cornified envelope	6/360	29/23271	4.62325e-06	0.000125984	0.000105443	Anxa1/Hrnr/Flg2/Sprr1a/Sprr2a1/Flg	6
CC	GO:0072562	blood microparticle	4/360	10/23271	1.09892e-05	0.00027642	0.000231351	Fga/Hp/Fgb/Fgg	4
CC	GO:0016323	basolateral plasma membrane	15/360	259/23271	1.37885e-05	0.000322061	0.00026955	Cdh1/Cldn7/Abcc3/Slc22a6/Bsnd/Slc2a2/Cdh17/Slc6a13/Cdh16/Atp7a/Muc20/Cftr/Epcam/Cldn4/Tacstd2	15
CC	GO:0016459	myosin complex	7/360	54/23271	1.89616e-05	0.000413362	0.000345966	Myh11/Myo7b/Mylpf/Myh2/Myh1/Myh4/Myl1	7
CC	GO:0016327	apicolateral plasma membrane	5/360	23/23271	2.30533e-05	0.000471152	0.000394333	Cldn7/Krt19/Cldn4/Krt8/Eppk1	5
CC	GO:0005902	microvillus	9/360	101/23271	2.74485e-05	0.000527981	0.000441896	Fabp2/Myo7b/Cdhr5/Vil1/Anks4b/Atp7a/Cdhr2/Cftr/Lyz1	9
CC	GO:0098858	actin-based cell projection	13/360	221/23271	4.37977e-05	0.000795658	0.00066593	Cdh23/Fabp2/Myo7b/Tmc1/Cdhr5/Vil1/Anks4b/Loxhd1/Atp7a/Cdhr2/Atp8b1/Cftr/Lyz1	13
CC	GO:0043292	contractile fiber	13/360	226/23271	5.51185e-05	0.000948619	0.000793951	Myh11/Krt19/Xirp2/Atp2a1/Tnni2/Acta1/Myh2/Krt8/Myh1/Myh4/Tnnt3/Myl1/Klhl41	13
CC	GO:0031253	cell projection membrane	15/360	304/23271	8.6812e-05	0.00141938	0.00118795	Slc26a3/Slc34a3/Abcc2/Cdhr5/Slc2a2/Slc7a11/Scnn1a/Atp7a/Cdhr2/Dpp4/Itln1/Anpep/Atp8b1/Eps8l3/Reg1	15
CC	GO:0030016	myofibril	12/360	212/23271	0.000123392	0.00192139	0.00160812	Krt19/Xirp2/Atp2a1/Tnni2/Acta1/Myh2/Krt8/Myh1/Myh4/Tnnt3/Myl1/Klhl41	12
CC	GO:0031091	platelet alpha granule	4/360	19/23271	0.000181647	0.00269993	0.00225972	Igf1/Fga/Fgb/Fgg	4
MF	GO:0005201	extracellular matrix structural constituent	17/350	148/22669	1.48369e-10	7.99709e-08	6.16903e-08	Col1a1/Matn4/Dcn/Thbs4/Adipoq/Col19a1/Lamc2/Dpt/Postn/Fga/Bgn/Tnxb/Fgb/Fgg/Lum/Dmbt1/Fbln2	17
MF	GO:0016712	oxidoreductase activity, acting on paired donors, with incorporation or reduction of molecular oxygen, reduced flavin or flavoprotein as one donor, and incorporation of one atom of oxygen	11/350	61/22669	2.13279e-09	5.74788e-07	4.43397e-07	Cyp2c29/Cyp2d26/Cyp2c55/Cyp2e1/Cyp3a25/Cyp2b10/Cyp1a2/Cyp3a11/Cyp2c66/Cyp2c65/Cyp2c68	11
MF	GO:0005539	glycosaminoglycan binding	18/350	213/22669	6.38032e-09	1.14633e-06	8.8429e-07	Bmp7/Ccl8/Dcn/Apob/Thbs4/Serpind1/Lamc2/Serpinc1/F2/Postn/Aoc1/Bgn/Crispld2/Tnxb/Pla2g5/Dmbt1/Lipg/Reg1	18
MF	GO:0004497	monooxygenase activity	15/350	152/22669	1.48234e-08	1.85133e-06	1.42813e-06	Cyp2c29/Pah/Akr1c12/Akr1c13/Cyp2d26/Cyp2c55/Cyp2e1/Cyp3a25/Cyp2b10/Cyp1a2/Cyp3a11/Cyp2c66/Cyp2c65/Akr1c19/Cyp2c68	15
MF	GO:0070330	aromatase activity	8/350	31/22669	1.72554e-08	1.85133e-06	1.42813e-06	Cyp2c29/Cyp2d26/Cyp2c55/Cyp2e1/Cyp3a25/Cyp2b10/Cyp1a2/Cyp3a11	8
MF	GO:0008395	steroid hydroxylase activity	11/350	75/22669	2.06085e-08	1.85133e-06	1.42813e-06	Cyp2c29/Cyp2d26/Cyp2c55/Cyp2e1/Cyp3a25/Cyp2b10/Cyp1a2/Cyp3a11/Cyp2c66/Cyp2c65/Cyp2c68	11
MF	GO:0031406	carboxylic acid binding	17/350	226/22669	9.34595e-08	7.19638e-06	5.55135e-06	Tat/Hnf4a/Tm4sf5/Pah/Acox2/Dpys/Vdr/Adipoq/Fabp2/Cps1/Pck1/Otc/Crabp1/Mat1a/Fabp1/Fabp4/Ugt1a1	17
MF	GO:1901681	sulfur compound binding	18/350	260/22669	1.37323e-07	8.03277e-06	6.19655e-06	Bmp7/Ccl8/Hnf4a/Apob/Thbs4/Serpind1/Lamc2/Serpinc1/F2/Postn/Aoc1/Crispld2/Tnxb/Pla2g5/Dmbt1/Lipg/Gsta2/Gsta1	18
MF	GO:0008201	heparin binding	14/350	156/22669	1.48803e-07	8.03277e-06	6.19655e-06	Bmp7/Ccl8/Apob/Thbs4/Serpind1/Lamc2/Serpinc1/F2/Postn/Aoc1/Crispld2/Tnxb/Pla2g5/Lipg	14
MF	GO:0004806	triglyceride lipase activity	8/350	40/22669	1.49031e-07	8.03277e-06	6.19655e-06	Aadac/Ces1f/Ces2g/Ces2e/Lipg/Ces2a/Ces1d/Ces2c	8
MF	GO:0043177	organic acid binding	17/350	241/22669	2.35105e-07	1.15202e-05	8.88675e-06	Tat/Hnf4a/Tm4sf5/Pah/Acox2/Dpys/Vdr/Adipoq/Fabp2/Cps1/Pck1/Otc/Crabp1/Mat1a/Fabp1/Fabp4/Ugt1a1	17
MF	GO:0008392	arachidonic acid epoxygenase activity	7/350	34/22669	7.40316e-07	3.25848e-05	2.51362e-05	Cyp2c29/Cyp2c55/Cyp2e1/Cyp2b10/Cyp2c66/Cyp2c65/Cyp2c68	7
MF	GO:0004771	sterol esterase activity	6/350	22/22669	7.85905e-07	3.25848e-05	2.51362e-05	Ces1f/Ces2g/Ces2e/Ces2a/Ces1d/Ces2c	6
MF	GO:0017171	serine hydrolase activity	15/350	212/22669	1.16347e-06	4.03296e-05	3.11106e-05	Tmprss2/Tmprss6/Plau/Pcsk5/F2/Aadac/Hgfac/Klk7/Hp/Dpp4/C1s1/Pcsk9/Plg/Cfd/Gzmc	15
MF	GO:0020037	heme binding	13/350	159/22669	1.20597e-06	4.03296e-05	3.11106e-05	Cyp2c29/Cyp2d26/Cyp2c55/Cyp2e1/Cyp3a25/Cyp2b10/Hpx/Cyp1a2/Loxhd1/Cyp3a11/Cyp2c66/Cyp2c65/Cyp2c68	13
MF	GO:0016705	oxidoreductase activity, acting on paired donors, with incorporation or reduction of molecular oxygen	15/350	213/22669	1.23434e-06	4.03296e-05	3.11106e-05	Cyp2c29/Pah/Akr1c12/Akr1c13/Cyp2d26/Cyp2c55/Cyp2e1/Cyp3a25/Cyp2b10/Cyp1a2/Cyp3a11/Cyp2c66/Cyp2c65/Akr1c19/Cyp2c68	15
MF	GO:0004252	serine-type endopeptidase activity	14/350	186/22669	1.27199e-06	4.03296e-05	3.11106e-05	Tmprss2/Tmprss6/Plau/Pcsk5/F2/Hgfac/Klk7/Hp/Dpp4/C1s1/Pcsk9/Plg/Cfd/Gzmc	14
MF	GO:0046906	tetrapyrrole binding	13/350	168/22669	2.23976e-06	6.19898e-05	4.78195e-05	Cyp2c29/Cyp2d26/Cyp2c55/Cyp2e1/Cyp3a25/Cyp2b10/Hpx/Cyp1a2/Loxhd1/Cyp3a11/Cyp2c66/Cyp2c65/Cyp2c68	13
MF	GO:0016725	oxidoreductase activity, acting on CH or CH2 groups	5/350	15/22669	2.25477e-06	6.19898e-05	4.78195e-05	Cyp2c29/Acox2/Cyp1a2/Cyp2c66/Cyp2c65	5
MF	GO:0050839	cell adhesion molecule binding	17/350	284/22669	2.30018e-06	6.19898e-05	4.78195e-05	Cdh1/Cdh23/Cldn7/Igf1/Thbs4/Cdhr5/Pkp1/Tnn/Fermt1/Postn/Fga/Cdh17/Fgb/Fgg/Tspan8/Cdhr2/Epcam	17
MF	GO:0015108	chloride transmembrane transporter activity	10/350	102/22669	4.09792e-06	0.00010518	8.11368e-05	Slc26a3/Gabrb2/Slc6a4/Bsnd/Clca3a2/Clca3b/Cftr/Cldn4/Ano9/Clca4b	10
MF	GO:0008236	serine-type peptidase activity	14/350	207/22669	4.47834e-06	0.000108241	8.34984e-05	Tmprss2/Tmprss6/Plau/Pcsk5/F2/Hgfac/Klk7/Hp/Dpp4/C1s1/Pcsk9/Plg/Cfd/Gzmc	14
MF	GO:0008391	arachidonic acid monooxygenase activity	7/350	44/22669	4.61884e-06	0.000108241	8.34984e-05	Cyp2c29/Cyp2c55/Cyp2e1/Cyp2b10/Cyp2c66/Cyp2c65/Cyp2c68	7
MF	GO:0015103	inorganic anion transmembrane transporter activity	11/350	136/22669	8.86964e-06	0.000199197	0.000153663	Slc26a3/Gabrb2/Slc6a4/Slc22a6/Bsnd/Clca3a2/Clca3b/Cftr/Cldn4/Ano9/Clca4b	11
MF	GO:0005319	lipid transporter activity	11/350	138/22669	1.01963e-05	0.000219832	0.000169581	Apob/Fabp2/Abcg8/Rbp4/Mfsd2a/Apoa4/Atp8b1/Abcg5/Fabp1/Ano9/Fabp4	11
MF	GO:0005254	chloride channel activity	8/350	73/22669	1.67318e-05	0.000346864	0.000267574	Gabrb2/Bsnd/Clca3a2/Clca3b/Cftr/Cldn4/Ano9/Clca4b	8
MF	GO:0008509	anion transmembrane transporter activity	17/350	336/22669	2.09898e-05	0.000419019	0.000323235	Slc26a3/Gabrb2/Slc6a4/Slc22a6/Bsnd/Slc2a2/Slc7a11/Clca3a2/Mfsd2a/Slc6a13/Slc6a20a/Clca3b/Slc9a7/Cftr/Cldn4/Ano9/Clca4b	17
MF	GO:0022804	active transmembrane transporter activity	17/350	341/22669	2.5323e-05	0.000487468	0.000376037	Slc26a3/Slc34a3/Slc6a4/Abcc3/Abcg8/Slc22a6/Abcc2/Slc45a3/Cdh17/Mfsd2a/Slc6a13/Atp2a1/Atp7a/Slc6a20a/Slc9a7/Abcg5/Cftr	17
MF	GO:0016298	lipase activity	10/350	128/22669	3.06376e-05	0.000569437	0.000439269	Aadac/Pla2g2f/Ces1f/Ces2g/Ces2e/Pla2g5/Lipg/Ces2a/Ces1d/Ces2c	10
MF	GO:0033293	monocarboxylic acid binding	8/350	82/22669	3.93344e-05	0.000706707	0.000545161	Hnf4a/Acox2/Vdr/Fabp2/Crabp1/Fabp1/Fabp4/Ugt1a1	8
MF	GO:0050840	extracellular matrix binding	7/350	61/22669	4.20007e-05	0.000723479	0.000558098	Dcn/Thbs4/Bgn/Olfml2a/Dmbt1/Lrrc15/Fbln2	7
MF	GO:0005253	anion channel activity	8/350	83/22669	4.29524e-05	0.000723479	0.000558098	Gabrb2/Bsnd/Clca3a2/Clca3b/Cftr/Cldn4/Ano9/Clca4b	8
MF	GO:0052689	carboxylic ester hydrolase activity	11/350	164/22669	5.09899e-05	0.000832835	0.000642456	Rgn/Aadac/Pla2g2f/Ces1f/Ces2g/Ces2e/Pla2g5/Lipg/Ces2a/Ces1d/Ces2c	11
MF	GO:0045295	gamma-catenin binding	4/350	15/22669	6.6644e-05	0.0010565	0.000814996	Cdh1/Dsc3/Dsg1b/Dsg1a	4
MF	GO:0016597	amino acid binding	7/350	70/22669	0.000102496	0.00157843	0.00121762	Tat/Tm4sf5/Pah/Dpys/Cps1/Otc/Mat1a	7
MF	GO:0005518	collagen binding	7/350	71/22669	0.000112218	0.00168016	0.00129609	Dcn/Thbs4/Podn/Tnxb/Dpp4/Lum/Lrrc15	7
MF	GO:0005324	long-chain fatty acid transporter activity	4/350	19/22669	0.000180217	0.00262533	0.0020252	Fabp2/Mfsd2a/Fabp1/Fabp4	4
MF	GO:0008307	structural constituent of muscle	4/350	20/22669	0.000222541	0.00307563	0.00237257	Myh11/Krt19/Mylpf/Myl1	4
MF	GO:0120020	cholesterol transfer activity	4/350	20/22669	0.000222541	0.00307563	0.00237257	Apob/Abcg8/Apoa4/Abcg5	4
MF	GO:0004175	endopeptidase activity	18/350	453/22669	0.000264631	0.0035659	0.00275077	Tmprss2/Tmprss6/Plau/Pcsk5/Cps1/F2/Mmp16/Hgfac/Klk7/Hp/Dpp4/C1s1/Mmp3/Pcsk9/Adam12/Plg/Cfd/Gzmc	18
MF	GO:0120015	sterol transfer activity	4/350	21/22669	0.000271572	0.00357018	0.00275407	Apob/Abcg8/Apoa4/Abcg5	4
MF	GO:0047086	ketosteroid monooxygenase activity	3/350	10/22669	0.000404004	0.00518471	0.00399953	Akr1c12/Akr1c13/Akr1c19	3
MF	GO:0022853	active ion transmembrane transporter activity	11/350	218/22669	0.000610019	0.00742435	0.00572721	Slc26a3/Slc34a3/Slc6a4/Slc22a6/Slc45a3/Mfsd2a/Slc6a13/Atp2a1/Atp7a/Slc6a20a/Slc9a7	11
MF	GO:0016229	steroid dehydrogenase activity	5/350	45/22669	0.000627491	0.00742435	0.00572721	Akr1c12/Akr1c13/Hsd17b13/Rdh19/Akr1c19	5
MF	GO:0061134	peptidase regulator activity	12/350	254/22669	0.000627859	0.00742435	0.00572721	Itih1/Serpind1/Pi16/C3/Vil1/Serpinc1/Spint1/Sfrp2/Pzp/Spink5/Mug1/Serpinb5	12
MF	GO:0030414	peptidase inhibitor activity	11/350	219/22669	0.000633618	0.00742435	0.00572721	Itih1/Serpind1/Pi16/C3/Vil1/Serpinc1/Spint1/Pzp/Spink5/Mug1/Serpinb5	11
MF	GO:0101020	estrogen 16-alpha-hydroxylase activity	3/350	12/22669	0.000723856	0.00826193	0.00637333	Cyp2c29/Cyp1a2/Cyp3a11	3
MF	GO:0061135	endopeptidase regulator activity	11/350	223/22669	0.000735757	0.00826193	0.00637333	Itih1/Serpind1/C3/Vil1/Serpinc1/Spint1/Sfrp2/Pzp/Spink5/Mug1/Serpinb5	11
MF	GO:0004867	serine-type endopeptidase inhibitor activity	8/350	129/22669	0.000900057	0.00990062	0.00763743	Itih1/Serpind1/Serpinc1/Spint1/Pzp/Spink5/Mug1/Serpinb5	8

## Sheet: table_84Q_15Q_down_ALL
ONTOLOGY	ID	Description	GeneRatio	BgRatio	pvalue	p.adjust	qvalue	geneID	Count
BP	GO:0006805	xenobiotic metabolic process	19/315	99/23328	7.06687e-17	2.33843e-13	1.80614e-13	Cyp2c29/Hnf4a/Akr1c12/Akr1c13/Cyp2d26/Nr1i2/Cyp2c55/Abcc2/Cyp2e1/Sult1b1/Cyp2b10/Gsta2/Cyp2c66/Cyp2c65/Gm10639/Gsta1/Cyp2c68/Ugt1a1/Ugt1a7c	19
BP	GO:0071466	cellular response to xenobiotic stimulus	19/315	103/23328	1.54252e-16	2.55209e-13	1.97117e-13	Cyp2c29/Hnf4a/Akr1c12/Akr1c13/Cyp2d26/Nr1i2/Cyp2c55/Abcc2/Cyp2e1/Sult1b1/Cyp2b10/Gsta2/Cyp2c66/Cyp2c65/Gm10639/Gsta1/Cyp2c68/Ugt1a1/Ugt1a7c	19
BP	GO:0009410	response to xenobiotic stimulus	19/315	110/23328	5.57014e-16	6.14386e-13	4.74537e-13	Cyp2c29/Hnf4a/Akr1c12/Akr1c13/Cyp2d26/Nr1i2/Cyp2c55/Abcc2/Cyp2e1/Sult1b1/Cyp2b10/Gsta2/Cyp2c66/Cyp2c65/Gm10639/Gsta1/Cyp2c68/Ugt1a1/Ugt1a7c	19
BP	GO:0042060	wound healing	27/315	349/23328	3.2944e-13	2.72529e-10	2.10495e-10	Col1a1/Hnf4a/Igf1/Plau/Gata4/Anxa8/Serpind1/C3/Anxa1/Vil1/Serpinc1/F2/Slc7a11/Fga/Hgfac/Plet1/Myh2/Fgb/Fgg/Tspan8/Wnt4/Nlrp6/F13a1/Cldn4/Krt6a/Plg/Eppk1	27
BP	GO:0045109	intermediate filament organization	10/315	29/23328	2.78948e-12	1.84607e-09	1.42586e-09	Krt10/Krt6b/Pkp1/Krt17/Krt20/Krt14/Krt71/Krt6a/Flg/Eppk1	10
BP	GO:0050878	regulation of body fluid levels	25/315	354/23328	1.87541e-11	1.03429e-08	7.98857e-09	Cdh1/Hnf4a/Plau/Anxa8/Vdr/Serpind1/C3/Serpinc1/F2/Slc7a11/Fga/Hgfac/Scnn1a/Fgb/Fgg/Tspan8/Nlrp6/F13a1/Cftr/Hrnr/Cldn4/Flg2/Krt16/Plg/Flg	25
BP	GO:0042493	response to drug	21/315	260/23328	6.81235e-11	2.94737e-08	2.27648e-08	Cyp2c29/Gstm3/Gata6/Abcc3/Gata4/Cyp2d26/Nr1i2/Adipoq/Anxa1/Cyp2c55/Abcc2/Cyp2e1/Lct/Aoc1/Cyp2b10/Cyp1a2/Atp8b1/Cyp2c66/Cyp2c65/Fbp1/Cyp2c68	21
BP	GO:0006631	fatty acid metabolic process	26/315	408/23328	7.12571e-11	2.94737e-08	2.27648e-08	Cyp2c29/Mlxipl/Hnf4a/Acox2/Cyp2d26/Adipoq/Fabp2/Rgn/C3/Cd74/Anxa1/Cyp2c55/Cyp2e1/Pck1/Cyp2b10/Ces1f/Apoa4/Cyp1a2/Tnxb/Lipg/Fabp1/Ces1d/Fabp4/Cyp2c66/Cyp2c65/Cyp2c68	26
BP	GO:0045104	intermediate filament cytoskeleton organization	11/315	52/23328	8.43882e-11	3.10267e-08	2.39643e-08	Krt10/Krt6b/Pkp1/Krt17/Krt20/Krt14/Krt71/Krt16/Krt6a/Flg/Eppk1	11
BP	GO:0045103	intermediate filament-based process	11/315	53/23328	1.0522e-10	3.48172e-08	2.68919e-08	Krt10/Krt6b/Pkp1/Krt17/Krt20/Krt14/Krt71/Krt16/Krt6a/Flg/Eppk1	11
BP	GO:0009611	response to wounding	28/315	492/23328	1.7698e-10	5.32388e-08	4.11204e-08	Col1a1/Hnf4a/Igf1/Plau/Gata4/Anxa8/Serpind1/C3/Anxa1/Vil1/Serpinc1/F2/Slc7a11/Fga/Hgfac/Plet1/Myh2/Atp7a/Fgb/Fgg/Tspan8/Wnt4/Nlrp6/F13a1/Cldn4/Krt6a/Plg/Eppk1	28
BP	GO:0008202	steroid metabolic process	22/315	309/23328	2.70632e-10	7.46268e-08	5.76399e-08	Igf1/Apob/Akr1c12/Akr1c13/Vdr/Cyp2e1/Hmgcs2/Sult1b1/Cyp3a25/Cyp2b10/Apoa4/Cyp1a2/Gc/Wnt4/Atp8b1/Cftr/Pcsk9/Cyp3a11/Ces1d/Akr1c19/Malrd1/Ugt1a7c	22
BP	GO:0042738	exogenous drug catabolic process	10/315	53/23328	2.039e-09	5.19005e-07	4.00866e-07	Cyp2c29/Cyp2d26/Nr1i2/Cyp2c55/Cyp2e1/Cyp2b10/Cyp1a2/Cyp2c66/Cyp2c65/Cyp2c68	10
BP	GO:0017144	drug metabolic process	11/315	70/23328	2.43603e-09	5.45486e-07	4.2132e-07	Cyp2c29/Cyp2d26/Nr1i2/Cyp2c55/Abcc2/Cyp2e1/Cyp2b10/Cyp1a2/Cyp2c66/Cyp2c65/Cyp2c68	11
BP	GO:0042737	drug catabolic process	10/315	54/23328	2.47274e-09	5.45486e-07	4.2132e-07	Cyp2c29/Cyp2d26/Nr1i2/Cyp2c55/Cyp2e1/Cyp2b10/Cyp1a2/Cyp2c66/Cyp2c65/Cyp2c68	10
BP	GO:0042632	cholesterol homeostasis	12/315	91/23328	3.62938e-09	7.506e-07	5.79745e-07	Hnf4a/Apob/Vdr/Nr1i2/Abcg8/Apoa4/Abcg5/Pcsk9/Lipg/Ces1d/Fabp4/Malrd1	12
BP	GO:0055092	sterol homeostasis	12/315	92/23328	4.12386e-09	8.02698e-07	6.19984e-07	Hnf4a/Apob/Vdr/Nr1i2/Abcg8/Apoa4/Abcg5/Pcsk9/Lipg/Ces1d/Fabp4/Malrd1	12
BP	GO:0030198	extracellular matrix organization	20/315	302/23328	6.19531e-09	1.1389e-06	8.79661e-07	Col1a1/Elf3/Itih1/Myh11/Col19a1/Dpt/Spint1/Fermt1/Postn/Mmp16/Crispld2/Tnxb/Atp7a/Dpp4/Lum/Mmp3/Olfml2a/Plg/Fbln2/Serpinb5	20
BP	GO:0043062	extracellular structure organization	20/315	303/23328	6.553e-09	1.14126e-06	8.81479e-07	Col1a1/Elf3/Itih1/Myh11/Col19a1/Dpt/Spint1/Fermt1/Postn/Mmp16/Crispld2/Tnxb/Atp7a/Dpp4/Lum/Mmp3/Olfml2a/Plg/Fbln2/Serpinb5	20
BP	GO:0007596	blood coagulation	15/315	166/23328	8.28286e-09	1.3704e-06	1.05846e-06	Hnf4a/Plau/Anxa8/Serpind1/C3/Serpinc1/F2/Slc7a11/Fga/Hgfac/Fgb/Fgg/Tspan8/F13a1/Plg	15
BP	GO:0007599	hemostasis	15/315	168/23328	9.75326e-09	1.53683e-06	1.18701e-06	Hnf4a/Plau/Anxa8/Serpind1/C3/Serpinc1/F2/Slc7a11/Fga/Hgfac/Fgb/Fgg/Tspan8/F13a1/Plg	15
BP	GO:0050817	coagulation	15/315	169/23328	1.05744e-08	1.59048e-06	1.22845e-06	Hnf4a/Plau/Anxa8/Serpind1/C3/Serpinc1/F2/Slc7a11/Fga/Hgfac/Fgb/Fgg/Tspan8/F13a1/Plg	15
BP	GO:0008544	epidermis development	20/315	313/23328	1.13442e-08	1.63208e-06	1.26058e-06	Cdh23/Krt10/Vdr/Krt6b/Anxa1/Tmc1/Irf6/Fermt1/Atp7a/Krt17/Esrp1/Hrnr/Sprr1a/Krt71/Krt16/Spink5/Krt6a/Krtdap/Sprr2a1/Flg	20
BP	GO:0016042	lipid catabolic process	20/315	324/23328	2.02326e-08	2.78957e-06	2.15459e-06	Apob/Acox2/Adipoq/Cps1/Pck1/Aadac/Pla2g2f/Ces1f/Bco1/Ces2g/Ces2e/Apoa4/Cyp1a2/Plcxd3/Lipg/Fabp1/Ces2a/Ces1d/Ces2c/Ugt1a7c	20
BP	GO:0055088	lipid homeostasis	14/315	153/23328	2.23134e-08	2.95341e-06	2.28114e-06	Mlxipl/Hnf4a/Apob/Acox2/Vdr/Nr1i2/Abcg8/Apoa4/Abcg5/Pcsk9/Lipg/Ces1d/Fabp4/Malrd1	14
BP	GO:0032530	regulation of microvillus organization	6/315	15/23328	2.6114e-08	3.32351e-06	2.567e-06	Klf5/Hnf4a/Cdhr5/Vil1/Cdhr2/Atp8b1	6
BP	GO:0006869	lipid transport	21/315	364/23328	2.87109e-08	3.51868e-06	2.71774e-06	Apob/Abcc3/Adipoq/Fabp2/Abcg8/Anxa1/Rbp4/Msr1/Abcc2/Pla2g2f/Apoa4/Atp8b1/Abcg5/Cftr/Pcsk9/Xkr4/Lipg/Fabp1/Ano9/Ces1d/Fabp4	21
BP	GO:0046890	regulation of lipid biosynthetic process	15/315	184/23328	3.33128e-08	3.93686e-06	3.04073e-06	Mlxipl/Hnf4a/Igf1/Apob/Vdr/Rgn/C3/Cd74/Anxa1/Pck1/Apoa4/Hsd17b13/Wnt4/Ces1d/Malrd1	15
BP	GO:0043588	skin development	18/315	275/23328	4.3099e-08	4.91775e-06	3.79835e-06	Col1a1/Krt10/Vdr/Krt6b/Anxa1/Irf6/Fermt1/Atp7a/Krt17/Hrnr/Cldn4/Flg2/Sprr1a/Krt71/Krt16/Krt6a/Sprr2a1/Flg	18
BP	GO:0006639	acylglycerol metabolic process	13/315	138/23328	5.04879e-08	5.56881e-06	4.30121e-06	Apob/Rgn/C3/Cyp2e1/Cps1/Pck1/Aadac/Awat2/Apoa4/Tnxb/Pcsk9/Lipg/Ces1d	13
BP	GO:0010876	lipid localization	22/315	413/23328	5.50223e-08	5.69039e-06	4.39512e-06	Apob/Abcc3/Adipoq/Fabp2/C3/Abcg8/Anxa1/Rbp4/Msr1/Abcc2/Pla2g2f/Apoa4/Atp8b1/Abcg5/Cftr/Pcsk9/Xkr4/Lipg/Fabp1/Ano9/Ces1d/Fabp4	22
BP	GO:0010565	regulation of cellular ketone metabolic process	13/315	139/23328	5.50295e-08	5.69039e-06	4.39512e-06	Mlxipl/Hnf4a/Adipoq/Rgn/Cd74/Anxa1/Slc7a11/Apoa4/Wnt4/Fabp1/Ces1d/Malrd1/Ugt1a1	13
BP	GO:0006638	neutral lipid metabolic process	13/315	140/23328	5.99355e-08	6.00989e-06	4.64189e-06	Apob/Rgn/C3/Cyp2e1/Cps1/Pck1/Aadac/Awat2/Apoa4/Tnxb/Pcsk9/Lipg/Ces1d	13
BP	GO:0009913	epidermal cell differentiation	15/315	193/23328	6.28877e-08	6.12045e-06	4.72728e-06	Cdh23/Krt10/Vdr/Krt6b/Anxa1/Tmc1/Irf6/Krt17/Esrp1/Hrnr/Sprr1a/Krt16/Spink5/Krt6a/Sprr2a1	15
BP	GO:0045834	positive regulation of lipid metabolic process	14/315	167/23328	6.76688e-08	6.3976e-06	4.94135e-06	Mlxipl/Hnf4a/Igf1/Adipoq/Rgn/Cd74/Anxa1/F2/Aadac/Apoa4/Hsd17b13/Wnt4/Fabp1/Ces1d	14
BP	GO:0061041	regulation of wound healing	13/315	146/23328	9.85734e-08	9.06053e-06	6.99813e-06	Plau/Anxa1/Vil1/Serpinc1/F2/Fga/Fgb/Fgg/Tspan8/Wnt4/Cldn4/Plg/Eppk1	13
BP	GO:0019216	regulation of lipid metabolic process	20/315	363/23328	1.30573e-07	1.14304e-05	8.82852e-06	Mlxipl/Hnf4a/Igf1/Apob/Vdr/Adipoq/Rgn/C3/Cd74/Anxa1/F2/Pck1/Aadac/Apoa4/Hsd17b13/Wnt4/Psapl1/Fabp1/Ces1d/Malrd1	20
BP	GO:0048732	gland development	23/315	471/23328	1.31264e-07	1.14304e-05	8.82852e-06	Cdh1/Elf3/Gata6/Bmp7/Gata3/Hnf4a/Igf1/Ccl11/Hoxb9/Plau/Vdr/Anxa1/Irf6/Pck1/Mki67/Hp/Wnt4/Esrp1/Psapl1/Pcsk9/Onecut2/Serpinb5/Esrp2	23
BP	GO:0042730	fibrinolysis	6/315	19/23328	1.35255e-07	1.14758e-05	8.86366e-06	Plau/F2/Fga/Fgb/Fgg/Plg	6
BP	GO:0045923	positive regulation of fatty acid metabolic process	8/315	45/23328	1.41211e-07	1.16817e-05	9.02262e-06	Mlxipl/Hnf4a/Adipoq/Rgn/Cd74/Anxa1/Apoa4/Fabp1	8
BP	GO:0019373	epoxygenase P450 pathway	7/315	31/23328	1.5248e-07	1.23063e-05	9.50505e-06	Cyp2c29/Cyp2c55/Cyp2e1/Cyp2b10/Cyp2c66/Cyp2c65/Cyp2c68	7
BP	GO:0030104	water homeostasis	9/315	63/23328	1.6621e-07	1.3095e-05	1.01143e-05	Cdh1/Igf1/Scnn1a/Cftr/Hrnr/Cldn4/Flg2/Krt16/Flg	9
BP	GO:0030301	cholesterol transport	10/315	85/23328	2.23481e-07	1.71976e-05	1.3283e-05	Apob/Adipoq/Abcg8/Msr1/Apoa4/Abcg5/Cftr/Pcsk9/Lipg/Ces1d	10
BP	GO:0006641	triglyceride metabolic process	11/315	108/23328	2.46393e-07	1.83756e-05	1.41929e-05	Apob/Rgn/C3/Cyp2e1/Cps1/Pck1/Aadac/Apoa4/Tnxb/Pcsk9/Lipg	11
BP	GO:0015918	sterol transport	10/315	86/23328	2.49895e-07	1.83756e-05	1.41929e-05	Apob/Adipoq/Abcg8/Msr1/Apoa4/Abcg5/Cftr/Pcsk9/Lipg/Ces1d	10
BP	GO:1903034	regulation of response to wounding	14/315	186/23328	2.57835e-07	1.85473e-05	1.43255e-05	Plau/Anxa1/Vil1/Serpinc1/F2/Fga/Atp7a/Fgb/Fgg/Tspan8/Wnt4/Cldn4/Plg/Eppk1	14
BP	GO:0007156	homophilic cell adhesion via plasma membrane adhesion molecules	11/315	110/23328	2.97301e-07	2.09313e-05	1.61668e-05	Cdh1/Cdh23/Dsc2/Cdhr5/Cdh17/Cdh16/Cdhr2/Dsc1/Dsc3/Dsg1b/Dsg1a	11
BP	GO:0030216	keratinocyte differentiation	11/315	115/23328	4.67368e-07	3.22192e-05	2.48853e-05	Krt10/Vdr/Krt6b/Anxa1/Irf6/Krt17/Hrnr/Sprr1a/Krt16/Krt6a/Sprr2a1	11
BP	GO:0072376	protein activation cascade	5/315	13/23328	5.12174e-07	3.45874e-05	2.67145e-05	Serpinc1/Fga/Fgb/Fgg/F13a1	5
BP	GO:0061045	negative regulation of wound healing	9/315	72/23328	5.37406e-07	3.55655e-05	2.74699e-05	Plau/F2/Fga/Fgb/Fgg/Tspan8/Wnt4/Plg/Eppk1	9
BP	GO:0050891	multicellular organismal water homeostasis	8/315	55/23328	7.09468e-07	4.60319e-05	3.55539e-05	Cdh1/Scnn1a/Cftr/Hrnr/Cldn4/Flg2/Krt16/Flg	8
BP	GO:0050892	intestinal absorption	7/315	39/23328	8.13013e-07	5.17358e-05	3.99594e-05	Vdr/Fabp2/Abcg8/Vil1/Apoa4/Abcg5/Fabp1	7
BP	GO:0098742	cell-cell adhesion via plasma-membrane adhesion molecules	14/315	209/23328	1.05713e-06	6.49425e-05	5.016e-05	Cdh1/Cdh23/Adipoq/Dsc2/Cdhr5/Cdh17/Cdh16/Cdhr2/Dsc1/Epcam/Lgals7/Dsc3/Dsg1b/Dsg1a	14
BP	GO:0045723	positive regulation of fatty acid biosynthetic process	6/315	26/23328	1.0598e-06	6.49425e-05	5.016e-05	Mlxipl/Hnf4a/Rgn/Cd74/Anxa1/Apoa4	6
BP	GO:0010038	response to metal ion	16/315	274/23328	1.12442e-06	6.76493e-05	5.22506e-05	Cdh1/Tat/Krt10/Abcc2/Lct/Ect2/Fga/Aldob/Aoc1/Cyp1a2/Atp7a/Fgb/Fgg/Pklr/Fabp4/Fbp1	16
BP	GO:0120254	olefinic compound metabolic process	11/315	126/23328	1.1701e-06	6.87461e-05	5.30978e-05	Cyp2c29/Cyp2d26/Rbp4/Cyp2c55/Cyp2e1/Cyp2b10/Bco1/Wnt4/Cyp2c66/Cyp2c65/Cyp2c68	11
BP	GO:0042180	cellular ketone metabolic process	14/315	211/23328	1.1842e-06	6.87461e-05	5.30978e-05	Mlxipl/Hnf4a/Adipoq/Rgn/Cd74/Anxa1/Slc7a11/Cyp2b10/Apoa4/Wnt4/Fabp1/Ces1d/Malrd1/Ugt1a1	14
BP	GO:0022612	gland morphogenesis	12/315	154/23328	1.2914e-06	7.24278e-05	5.59414e-05	Cdh1/Elf3/Bmp7/Igf1/Ccl11/Plau/Vdr/Mki67/Wnt4/Esrp1/Serpinb5/Esrp2	12
BP	GO:1901568	fatty acid derivative metabolic process	12/315	154/23328	1.2914e-06	7.24278e-05	5.59414e-05	Cyp2c29/Cyp2d26/Cd74/Anxa1/Cyp2c55/Cyp2e1/Hmgcs2/Cyp2b10/Awat2/Cyp2c66/Cyp2c65/Cyp2c68	12
BP	GO:0032528	microvillus organization	6/315	27/23328	1.3472e-06	7.42978e-05	5.73858e-05	Klf5/Hnf4a/Cdhr5/Vil1/Cdhr2/Atp8b1	6
BP	GO:0015850	organic hydroxy compound transport	15/315	249/23328	1.658e-06	8.99397e-05	6.94672e-05	Apob/Slc6a4/Abcc3/Adipoq/Abcg8/Rbp4/Msr1/Abcc2/Apoa4/Atp8b1/Abcg5/Cftr/Pcsk9/Lipg/Ces1d	15
BP	GO:0031018	endocrine pancreas development	8/315	62/23328	1.8152e-06	9.6879e-05	7.48269e-05	Gata6/Hnf4g/Hnf4a/Anxa1/Slc2a2/Pklr/Cftr/Onecut2	8
BP	GO:0006721	terpenoid metabolic process	8/315	63/23328	2.05505e-06	0.000107939	8.33696e-05	Rbp4/Cyp2c55/Cyp2e1/Hmgcs2/Bco1/Cyp1a2/Rbp2/Adh1	8
BP	GO:0050673	epithelial cell proliferation	20/315	438/23328	2.4636e-06	0.000127376	9.8382e-05	Cdh1/Ehf/Gata3/Igf1/Ccl11/Thbs4/Plau/Vdr/Rgn/Irf6/Fermt1/Mki67/Atp7a/Esrp1/Fgfbp1/Tacstd2/Reg1/Serpinb5/Esrp2/Eppk1	20
BP	GO:0042246	tissue regeneration	8/315	65/23328	2.61636e-06	0.000133193	0.000102875	Klf5/Igf1/Plau/Gata4/Anxa1/Synb/Plg/Eppk1	8
BP	GO:0030195	negative regulation of blood coagulation	7/315	48/23328	3.50741e-06	0.000175849	0.000135821	Plau/F2/Fga/Fgb/Fgg/Tspan8/Plg	7
BP	GO:1903035	negative regulation of response to wounding	9/315	90/23328	3.60578e-06	0.000178082	0.000137546	Plau/F2/Fga/Fgb/Fgg/Tspan8/Wnt4/Plg/Eppk1	9
BP	GO:1900047	negative regulation of hemostasis	7/315	49/23328	4.045e-06	0.000196837	0.000152032	Plau/F2/Fga/Fgb/Fgg/Tspan8/Plg	7
BP	GO:0019369	arachidonic acid metabolic process	8/315	70/23328	4.61571e-06	0.000219428	0.000169481	Cyp2c29/Cyp2d26/Cyp2c55/Cyp2e1/Cyp2b10/Cyp2c66/Cyp2c65/Cyp2c68	8
BP	GO:0050819	negative regulation of coagulation	7/315	50/23328	4.64949e-06	0.000219428	0.000169481	Plau/F2/Fga/Fgb/Fgg/Tspan8/Plg	7
BP	GO:0033561	regulation of water loss via skin	6/315	33/23328	4.70847e-06	0.000219428	0.000169481	Cdh1/Hrnr/Cldn4/Flg2/Krt16/Flg	6
BP	GO:1901615	organic hydroxy compound metabolic process	21/315	498/23328	4.77451e-06	0.000219428	0.000169481	Gata3/Apob/Vdr/Rbp4/Cyp2e1/Pck1/Slc7a11/Hmgcs2/Sult1b1/Sult1d1/Apoa4/Cyp1a2/Atp7a/Gc/Wnt4/Atp8b1/Cftr/Pcsk9/Ces1d/Adh1/Malrd1	21
BP	GO:0055081	anion homeostasis	8/315	71/23328	5.14141e-06	0.000233054	0.000180005	Mlxipl/Hnf4a/Abcc2/Bsnd/Cps1/Slc7a11/Otc/Lipg	8
BP	GO:0033559	unsaturated fatty acid metabolic process	10/315	120/23328	5.46862e-06	0.000244536	0.000188873	Cyp2c29/Cyp2d26/Cd74/Anxa1/Cyp2c55/Cyp2e1/Cyp2b10/Cyp2c66/Cyp2c65/Cyp2c68	10
BP	GO:0015711	organic anion transport	20/315	463/23328	5.65269e-06	0.000249397	0.000192628	Abcc3/Fabp2/Abcg8/Slc22a6/Anxa1/Rbp4/Abcc2/Slc2a2/Slc7a11/Pla2g2f/Slc6a13/Apoa4/Slc6a20a/Atp8b1/Cftr/Xkr4/Fabp1/Ano9/Ces1d/Fabp4	20
BP	GO:0031016	pancreas development	9/315	96/23328	6.16749e-06	0.000268529	0.000207405	Gata6/Hnf4g/Hnf4a/Igf1/Anxa1/Slc2a2/Pklr/Cftr/Onecut2	9
BP	GO:0002065	columnar/cuboidal epithelial cell differentiation	11/315	150/23328	6.43709e-06	0.000276628	0.00021366	Cdh1/Klf5/Gata6/Cdh23/Hnf4a/Gata4/Tmc1/Cdx2/Wnt4/Esrp1/Cftr	11
BP	GO:0006790	sulfur compound metabolic process	15/315	279/23328	6.66285e-06	0.000282658	0.000218318	Gstm3/Hnf4a/Dcn/Abcc2/Cps1/Slc7a11/Hmgcs2/Sult1b1/Sult1d1/Bgn/Mat1a/Ces1d/Gsta2/Gm10639/Gsta1	15
BP	GO:0032371	regulation of sterol transport	7/315	53/23328	6.93095e-06	0.000286681	0.000221425	Adipoq/Abcg8/Apoa4/Abcg5/Pcsk9/Lipg/Ces1d	7
BP	GO:0032374	regulation of cholesterol transport	7/315	53/23328	6.93095e-06	0.000286681	0.000221425	Adipoq/Abcg8/Apoa4/Abcg5/Pcsk9/Lipg/Ces1d	7
BP	GO:0031424	keratinization	6/315	36/23328	8.0031e-06	0.000326942	0.000252522	Krt6b/Krt17/Hrnr/Sprr1a/Krt16/Krt6a	6
BP	GO:0044282	small molecule catabolic process	16/315	320/23328	8.23808e-06	0.000332437	0.000256766	Tat/Hal/Pah/Acox2/Adipoq/Pck1/Uox/Aldob/Sult1b1/Hpd/Otc/Ces1f/Mat1a/Fabp1/Ces1d/Adh1	16
BP	GO:0062012	regulation of small molecule metabolic process	17/315	358/23328	8.48481e-06	0.000338268	0.00026127	Mlxipl/Hnf4a/Igf1/Apob/Vdr/Adipoq/Rgn/Cd74/Anxa1/Slc7a11/Apoa4/Wnt4/Fabp1/Ces1d/Fbp1/Malrd1/Ugt1a1	17
BP	GO:0046889	positive regulation of lipid biosynthetic process	9/315	100/23328	8.63211e-06	0.000340043	0.000262641	Mlxipl/Hnf4a/Igf1/Rgn/Cd74/Anxa1/Apoa4/Hsd17b13/Wnt4	9
BP	GO:0035634	response to stilbenoid	5/315	22/23328	9.48358e-06	0.00036919	0.000285153	Apoa4/Ly6d/Saa3/Gsta2/Gsta1	5
BP	GO:0062013	positive regulation of small molecule metabolic process	11/315	157/23328	9.94873e-06	0.000382795	0.000295661	Mlxipl/Hnf4a/Igf1/Adipoq/Rgn/Cd74/Anxa1/Apoa4/Wnt4/Fabp1/Ces1d	11
BP	GO:0006690	icosanoid metabolic process	10/315	129/23328	1.04129e-05	0.000396049	0.000305898	Cyp2c29/Cyp2d26/Cd74/Anxa1/Cyp2c55/Cyp2e1/Cyp2b10/Cyp2c66/Cyp2c65/Cyp2c68	10
BP	GO:0007162	negative regulation of cell adhesion	15/315	290/23328	1.05753e-05	0.000397655	0.000307139	Cdh1/Col1a1/Cldn7/Adipoq/Cd74/Anxa1/Postn/Pla2g2f/Plet1/Fgg/Epcam/Tacstd2/Lgals7/Plg/H2-Ab1	15
BP	GO:2000146	negative regulation of cell motility	15/315	291/23328	1.10162e-05	0.00040958	0.000316349	Cdh1/Gata3/Hnf4a/Dcn/Adipoq/Rgn/Cd74/Il33/Tnn/Podn/Dpp4/Wnt4/Tacstd2/Krt16/Eppk1	15
BP	GO:0014812	muscle cell migration	9/315	106/23328	1.38852e-05	0.000510514	0.000394308	Igf1/Thbs4/Plau/Adipoq/Anxa1/Pcsk5/Postn/Fga/Atp7a	9
BP	GO:0006570	tyrosine metabolic process	4/315	12/23328	1.48231e-05	0.000539008	0.000416317	Tat/Pah/Hpd/Atp7a	4
BP	GO:0030193	regulation of blood coagulation	8/315	82/23328	1.51482e-05	0.000544843	0.000420823	Plau/Serpinc1/F2/Fga/Fgb/Fgg/Tspan8/Plg	8
BP	GO:1900046	regulation of hemostasis	8/315	83/23328	1.65697e-05	0.000589559	0.000455361	Plau/Serpinc1/F2/Fga/Fgb/Fgg/Tspan8/Plg	8
BP	GO:0046461	neutral lipid catabolic process	6/315	41/23328	1.74561e-05	0.000608022	0.000469621	Apob/Cps1/Aadac/Apoa4/Lipg/Ces1d	6
BP	GO:0046464	acylglycerol catabolic process	6/315	41/23328	1.74561e-05	0.000608022	0.000469621	Apob/Cps1/Aadac/Apoa4/Lipg/Ces1d	6
BP	GO:0006720	isoprenoid metabolic process	8/315	84/23328	1.81015e-05	0.000623935	0.000481912	Rbp4/Cyp2c55/Cyp2e1/Hmgcs2/Bco1/Cyp1a2/Rbp2/Adh1	8
BP	GO:0034114	regulation of heterotypic cell-cell adhesion	5/315	25/23328	1.8508e-05	0.000624928	0.000482679	Bmp7/Adipoq/Fga/Fgb/Fgg	5
BP	GO:0060575	intestinal epithelial cell differentiation	5/315	25/23328	1.8508e-05	0.000624928	0.000482679	Cdh1/Klf5/Gata6/Gata4/Cdx2	5
BP	GO:0022600	digestive system process	9/315	110/23328	1.87306e-05	0.000626056	0.00048355	Vdr/Muc13/Fabp2/Abcg8/Rbp4/Vil1/Apoa4/Abcg5/Fabp1	9
BP	GO:0050818	regulation of coagulation	8/315	86/23328	2.15237e-05	0.00071222	0.000550101	Plau/Serpinc1/F2/Fga/Fgb/Fgg/Tspan8/Plg	8
BP	GO:0042304	regulation of fatty acid biosynthetic process	6/315	43/23328	2.31374e-05	0.000758036	0.000585488	Mlxipl/Hnf4a/Rgn/Cd74/Anxa1/Apoa4	6
BP	GO:0031589	cell-substrate adhesion	16/315	351/23328	2.57257e-05	0.000834573	0.000644603	Col1a1/Plau/Pcsk5/Tnn/Fermt1/Postn/Fga/Plet1/Tnxb/Fgb/Fgg/Wnt4/Onecut2/Tacstd2/Plg/Fbln2	16
BP	GO:0015718	monocarboxylic acid transport	11/315	174/23328	2.60895e-05	0.000838157	0.000647372	Abcc3/Fabp2/Anxa1/Rbp4/Abcc2/Pla2g2f/Slc6a13/Atp8b1/Fabp1/Ces1d/Fabp4	11
BP	GO:0018149	peptide cross-linking	5/315	27/23328	2.75067e-05	0.000875189	0.000675974	Dcn/Anxa1/Bgn/F13a1/Sprr1a	5
BP	GO:0015893	drug transport	4/315	14/23328	2.93418e-05	0.000915963	0.000707467	Abcc3/Abcc2/Aoc1/Atp8b1	4
BP	GO:0034116	positive regulation of heterotypic cell-cell adhesion	4/315	14/23328	2.93418e-05	0.000915963	0.000707467	Bmp7/Fga/Fgb/Fgg	4
BP	GO:0097006	regulation of plasma lipoprotein particle levels	7/315	66/23328	3.01445e-05	0.000932226	0.000720028	Apob/Adipoq/Msr1/Apoa4/Pcsk9/Lipg/Ces1d	7
BP	GO:0035270	endocrine system development	10/315	147/23328	3.24844e-05	0.000995285	0.000768734	Gata6/Gata3/Hnf4g/Hnf4a/Anxa1/Slc2a2/Wnt4/Pklr/Cftr/Onecut2	10
BP	GO:0061436	establishment of skin barrier	5/315	28/23328	3.31179e-05	0.00100539	0.000776535	Hrnr/Cldn4/Flg2/Krt16/Flg	5
BP	GO:0033344	cholesterol efflux	6/315	46/23328	3.43612e-05	0.00103365	0.000798365	Apob/Adipoq/Abcg8/Apoa4/Abcg5/Ces1d	6
BP	GO:0007160	cell-matrix adhesion	12/315	214/23328	3.7003e-05	0.00110309	0.000851998	Plau/Pcsk5/Tnn/Fermt1/Postn/Fga/Plet1/Tnxb/Fgb/Fgg/Wnt4/Onecut2	12
BP	GO:0040013	negative regulation of locomotion	15/315	326/23328	4.12905e-05	0.00120912	0.000933893	Cdh1/Gata3/Hnf4a/Dcn/Adipoq/Rgn/Cd74/Il33/Tnn/Podn/Dpp4/Wnt4/Tacstd2/Krt16/Eppk1	15
BP	GO:0051271	negative regulation of cellular component movement	15/315	326/23328	4.12905e-05	0.00120912	0.000933893	Cdh1/Gata3/Hnf4a/Dcn/Adipoq/Rgn/Cd74/Il33/Tnn/Podn/Dpp4/Wnt4/Tacstd2/Krt16/Eppk1	15
BP	GO:0044242	cellular lipid catabolic process	12/315	219/23328	4.63251e-05	0.00134465	0.00103857	Apob/Acox2/Adipoq/Cps1/Pck1/Aadac/Ces1f/Bco1/Apoa4/Lipg/Fabp1/Ces1d	12
BP	GO:0019433	triglyceride catabolic process	5/315	30/23328	4.69702e-05	0.00135152	0.00104388	Apob/Cps1/Aadac/Apoa4/Lipg	5
BP	GO:0019217	regulation of fatty acid metabolic process	8/315	97/23328	5.15727e-05	0.00145904	0.00112693	Mlxipl/Hnf4a/Adipoq/Rgn/Cd74/Anxa1/Apoa4/Fabp1	8
BP	GO:0050678	regulation of epithelial cell proliferation	16/315	372/23328	5.15891e-05	0.00145904	0.00112693	Cdh1/Gata3/Igf1/Ccl11/Thbs4/Plau/Vdr/Rgn/Atp7a/Esrp1/Fgfbp1/Tacstd2/Reg1/Serpinb5/Esrp2/Eppk1	16
BP	GO:0001889	liver development	9/315	126/23328	5.50338e-05	0.00150914	0.00116562	Gata6/Hnf4a/Plau/Anxa1/Pck1/Mki67/Hp/Pcsk9/Onecut2	9
BP	GO:0007586	digestion	9/315	126/23328	5.50338e-05	0.00150914	0.00116562	Vdr/Muc13/Fabp2/Abcg8/Rbp4/Vil1/Apoa4/Abcg5/Fabp1	9
BP	GO:0016054	organic acid catabolic process	12/315	223/23328	5.51848e-05	0.00150914	0.00116562	Tat/Hal/Pah/Acox2/Adipoq/Pck1/Hpd/Otc/Ces1f/Mat1a/Fabp1/Ces1d	12
BP	GO:0046395	carboxylic acid catabolic process	12/315	223/23328	5.51848e-05	0.00150914	0.00116562	Tat/Hal/Pah/Acox2/Adipoq/Pck1/Hpd/Otc/Ces1f/Mat1a/Fabp1/Ces1d	12
BP	GO:0001655	urogenital system development	16/315	376/23328	5.85361e-05	0.00158767	0.00122628	Bmp7/Bicc1/Gata3/Cep290/Igf1/Adipoq/Anxa1/Pcsk5/Rbp4/Cenpf/Wnt4/Psapl1/Pcsk9/Epcam/Tacstd2/Serpinb5	16
BP	GO:1901617	organic hydroxy compound biosynthetic process	12/315	225/23328	6.01391e-05	0.00161789	0.00124962	Gata3/Apob/Vdr/Pck1/Slc7a11/Hmgcs2/Apoa4/Atp7a/Wnt4/Cftr/Ces1d/Malrd1	12
BP	GO:0061008	hepaticobiliary system development	9/315	129/23328	6.61184e-05	0.0017644	0.00136278	Gata6/Hnf4a/Plau/Anxa1/Pck1/Mki67/Hp/Pcsk9/Onecut2	9
BP	GO:0090185	negative regulation of kidney development	4/315	17/23328	6.7565e-05	0.00178858	0.00138146	Bmp7/Gata3/Adipoq/Tacstd2	4
BP	GO:0032102	negative regulation of response to external stimulus	16/315	384/23328	7.49419e-05	0.00196812	0.00152013	Gata3/Igf1/Plau/Adipoq/F2/Fga/Fgb/Fgg/Tspan8/Dpp4/Wnt4/Nlrp6/Gpx2/Spink5/Plg/Eppk1	16
BP	GO:0022407	regulation of cell-cell adhesion	17/315	427/23328	7.84451e-05	0.0020439	0.00157865	Cdh1/Bmp7/Gata3/Igf1/Adipoq/Cd74/Anxa1/Pck1/Fga/Pla2g2f/Fgb/Fgg/Dpp4/Wnt4/Epcam/Lgals7/H2-Ab1	17
BP	GO:0098856	intestinal lipid absorption	4/315	18/23328	8.59478e-05	0.00220291	0.00170147	Fabp2/Abcg8/Apoa4/Abcg5	4
BP	GO:1905952	regulation of lipid localization	10/315	165/23328	8.62961e-05	0.00220291	0.00170147	Apob/Adipoq/C3/Abcg8/Msr1/Apoa4/Abcg5/Pcsk9/Lipg/Ces1d	10
BP	GO:0034113	heterotypic cell-cell adhesion	6/315	54/23328	8.65451e-05	0.00220291	0.00170147	Bmp7/Adipoq/Dsc2/Fga/Fgb/Fgg	6
BP	GO:0045861	negative regulation of proteolysis	15/315	350/23328	9.17999e-05	0.00231882	0.001791	Cdh1/Itih1/Igf1/Anxa8/Serpind1/Pi16/Tm4sf20/Serpinc1/F2/Spint1/Pzp/Fabp1/Spink5/Mug1/Serpinb5	15
BP	GO:0048608	reproductive structure development	18/315	477/23328	9.58135e-05	0.00240187	0.00185514	Cdh1/Bmp7/Gata3/Igf1/Krt19/Gata4/C3/Anxa1/Rbp4/Spint1/Cdx2/Wnt4/Cftr/Psapl1/Synb/Krt8/Plg/Serpinb5	18
BP	GO:0001523	retinoid metabolic process	6/315	56/23328	0.000106368	0.00262693	0.00202898	Rbp4/Cyp2c55/Bco1/Cyp1a2/Rbp2/Adh1	6
BP	GO:0061458	reproductive system development	18/315	481/23328	0.000106379	0.00262693	0.00202898	Cdh1/Bmp7/Gata3/Igf1/Krt19/Gata4/C3/Anxa1/Rbp4/Spint1/Cdx2/Wnt4/Cftr/Psapl1/Synb/Krt8/Plg/Serpinb5	18
BP	GO:0009074	aromatic amino acid family catabolic process	4/315	19/23328	0.000107713	0.00264016	0.00203919	Tat/Hal/Pah/Hpd	4
BP	GO:0030336	negative regulation of cell migration	13/315	278/23328	0.000113764	0.00276797	0.00213791	Cdh1/Hnf4a/Dcn/Adipoq/Cd74/Il33/Tnn/Podn/Dpp4/Wnt4/Tacstd2/Krt16/Eppk1	13
BP	GO:0034381	plasma lipoprotein particle clearance	5/315	36/23328	0.000116288	0.00280873	0.0021694	Apob/Adipoq/Msr1/Pcsk9/Lipg	5
BP	GO:0016101	diterpenoid metabolic process	6/315	58/23328	0.000129637	0.00310847	0.0024009	Rbp4/Cyp2c55/Bco1/Cyp1a2/Rbp2/Adh1	6
BP	GO:0009072	aromatic amino acid family metabolic process	5/315	37/23328	0.000132982	0.00316453	0.0024442	Tat/Hal/Pah/Hpd/Atp7a	5
BP	GO:0001676	long-chain fatty acid metabolic process	8/315	111/23328	0.000133888	0.00316453	0.0024442	Cyp2c29/Cyp2d26/Cyp2c55/Cyp2e1/Cyp2b10/Cyp2c66/Cyp2c65/Cyp2c68	8
BP	GO:0010466	negative regulation of peptidase activity	12/315	246/23328	0.000140138	0.00328876	0.00254016	Itih1/Igf1/Anxa8/Serpind1/Pi16/Serpinc1/Spint1/Pzp/Fabp1/Spink5/Mug1/Serpinb5	12
BP	GO:0014910	regulation of smooth muscle cell migration	7/315	85/23328	0.000153568	0.00355354	0.00274467	Igf1/Plau/Adipoq/Pcsk5/Postn/Fga/Atp7a	7
BP	GO:0046364	monosaccharide biosynthetic process	7/315	85/23328	0.000153568	0.00355354	0.00274467	Hnf4a/Fbp2/Adipoq/Rgn/Rbp4/Pck1/Fbp1	7
BP	GO:0010810	regulation of cell-substrate adhesion	11/315	214/23328	0.000167906	0.00385833	0.00298008	Col1a1/Plau/Pcsk5/Fermt1/Postn/Plet1/Wnt4/Onecut2/Tacstd2/Plg/Fbln2	11
BP	GO:1901605	alpha-amino acid metabolic process	10/315	180/23328	0.00017668	0.00403196	0.00311419	Tat/Hnf4a/Hal/Pah/Cps1/Slc7a11/Hpd/Otc/Atp7a/Mat1a	10
BP	GO:0009636	response to toxic substance	8/315	116/23328	0.000181779	0.00411991	0.00318211	Slc6a4/Rgn/Abcc2/Slc7a11/Apoa4/Atp7a/Gucy2c/Ces1d	8
BP	GO:0014911	positive regulation of smooth muscle cell migration	6/315	62/23328	0.000188202	0.00420783	0.00325002	Igf1/Plau/Pcsk5/Postn/Fga/Atp7a	6
BP	GO:1905207	regulation of cardiocyte differentiation	6/315	62/23328	0.000188202	0.00420783	0.00325002	Klf5/Gata6/Bmp7/Igf1/Gata4/Pi16	6
BP	GO:0046942	carboxylic acid transport	14/315	333/23328	0.000190973	0.00424114	0.00327575	Abcc3/Fabp2/Slc22a6/Anxa1/Rbp4/Abcc2/Slc7a11/Pla2g2f/Slc6a13/Slc6a20a/Atp8b1/Fabp1/Ces1d/Fabp4	14
BP	GO:0010631	epithelial cell migration	13/315	295/23328	0.00020415	0.00450354	0.00347843	Rab25/Gata3/Dcn/Igf1/Anxa1/Vil1/Fermt1/Dpp4/Fgfbp1/Tacstd2/Krt16/Plg/Eppk1	13
BP	GO:0015849	organic acid transport	14/315	337/23328	0.000215857	0.00473027	0.00365354	Abcc3/Fabp2/Slc22a6/Anxa1/Rbp4/Abcc2/Slc7a11/Pla2g2f/Slc6a13/Slc6a20a/Atp8b1/Fabp1/Ces1d/Fabp4	14
BP	GO:0090132	epithelium migration	13/315	297/23328	0.000218021	0.00474627	0.0036659	Rab25/Gata3/Dcn/Igf1/Anxa1/Vil1/Fermt1/Dpp4/Fgfbp1/Tacstd2/Krt16/Plg/Eppk1	13
BP	GO:0090130	tissue migration	13/315	299/23328	0.000232693	0.00503256	0.00388703	Rab25/Gata3/Dcn/Igf1/Anxa1/Vil1/Fermt1/Dpp4/Fgfbp1/Tacstd2/Krt16/Plg/Eppk1	13
BP	GO:0005996	monosaccharide metabolic process	12/315	261/23328	0.000242244	0.00520511	0.0040203	Hnf4a/Igf1/Fbp2/Adipoq/Rgn/Rbp4/Cbr2/Pck1/Aldob/Fbp1/Ugt1a1/Ugt1a7c	12
BP	GO:0046503	glycerolipid catabolic process	6/315	65/23328	0.00024446	0.00521882	0.00403089	Apob/Cps1/Aadac/Apoa4/Lipg/Ces1d	6
BP	GO:0014909	smooth muscle cell migration	7/315	92/23328	0.000251541	0.00533558	0.00412107	Igf1/Plau/Adipoq/Pcsk5/Postn/Fga/Atp7a	7
BP	GO:0030323	respiratory tube development	11/315	225/23328	0.000259106	0.00546103	0.00421796	Gata6/Igf1/Gata4/Pcsk5/Rbp4/Slc7a11/Cyp1a2/Atp7a/Esrp1/Cftr/Esrp2	11
BP	GO:0006000	fructose metabolic process	3/315	10/23328	0.00027277	0.00557158	0.00430335	Fbp2/Aldob/Fbp1	3
BP	GO:0006558	L-phenylalanine metabolic process	3/315	10/23328	0.00027277	0.00557158	0.00430335	Tat/Pah/Hpd	3
BP	GO:0030300	regulation of intestinal cholesterol absorption	3/315	10/23328	0.00027277	0.00557158	0.00430335	Abcg8/Apoa4/Abcg5	3
BP	GO:0048251	elastic fiber assembly	3/315	10/23328	0.00027277	0.00557158	0.00430335	Myh11/Tnxb/Atp7a	3
BP	GO:1902221	erythrose 4-phosphate/phosphoenolpyruvate family amino acid metabolic process	3/315	10/23328	0.00027277	0.00557158	0.00430335	Tat/Pah/Hpd	3
BP	GO:0022409	positive regulation of cell-cell adhesion	12/315	265/23328	0.000278309	0.00564919	0.0043633	Cdh1/Bmp7/Gata3/Igf1/Cd74/Anxa1/Pck1/Fga/Fgb/Fgg/Dpp4/H2-Ab1	12
BP	GO:0031639	plasminogen activation	4/315	24/23328	0.000279984	0.00564919	0.0043633	Plau/Fga/Fgb/Fgg	4
BP	GO:0016485	protein processing	11/315	229/23328	0.000301283	0.0060421	0.00466677	Cdh1/Tmprss2/Plau/Pcsk5/Fga/Mmp16/Hgfac/Hp/Fgb/Fgg/Pcsk9	11
BP	GO:0043403	skeletal muscle tissue regeneration	5/315	44/23328	0.000306715	0.00611398	0.00472229	Klf5/Igf1/Plau/Anxa1/Synb	5
BP	GO:0045785	positive regulation of cell adhesion	16/315	435/23328	0.000309275	0.00612809	0.00473318	Cdh1/Bmp7/Gata3/Igf1/Cd74/Anxa1/Pcsk5/Fermt1/Pck1/Fga/Fgb/Fgg/Dpp4/Wnt4/Fbln2/H2-Ab1	16
BP	GO:0071621	granulocyte chemotaxis	8/315	126/23328	0.000319997	0.00630279	0.00486812	Ccl8/Ccl6/Ccl11/Thbs4/Cd74/Anxa1/Dpp4/S100a14	8
BP	GO:0031638	zymogen activation	6/315	69/23328	0.000339152	0.00664055	0.005129	Plau/Fga/Hgfac/Hp/Fgb/Fgg	6
BP	GO:0042445	hormone metabolic process	10/315	196/23328	0.000350154	0.00677579	0.00523345	Gata3/Igf1/Pcsk5/Rbp4/Cyp2c55/Sult1b1/Cyp1a2/Wnt4/Adh1/Ugt1a7c	10
BP	GO:0072330	monocarboxylic acid biosynthetic process	10/315	196/23328	0.000350154	0.00677579	0.00523345	Mlxipl/Hnf4a/Rgn/Cd74/Anxa1/Apoa4/Pklr/Lipg/Ces1d/Malrd1	10
BP	GO:0006694	steroid biosynthetic process	9/315	161/23328	0.000353725	0.0068051	0.00525609	Igf1/Apob/Vdr/Hmgcs2/Apoa4/Wnt4/Cftr/Ces1d/Malrd1	9
BP	GO:0009812	flavonoid metabolic process	3/315	11/23328	0.000371313	0.00706135	0.00545401	Sult1b1/Ugt1a1/Ugt1a7c	3
BP	GO:1904729	regulation of intestinal lipid absorption	3/315	11/23328	0.000371313	0.00706135	0.00545401	Abcg8/Apoa4/Abcg5	3
BP	GO:2000738	positive regulation of stem cell differentiation	4/315	26/23328	0.00038563	0.00729172	0.00563194	Gata6/Bmp7/Gata4/Tacstd2	4
BP	GO:0051146	striated muscle cell differentiation	13/315	317/23328	0.000407355	0.00765874	0.00591542	Klf5/Gata6/Ccl8/Myh11/Igf1/Krt19/Gata4/Pi16/Acta1/Synb/Krt8/Tnnt3/Klhl41	13
BP	GO:0019730	antimicrobial humoral response	9/315	165/23328	0.000423365	0.00791477	0.00611317	Ccl11/F2/Fga/Klk7/Fgb/Dmbt1/Spink5/Krt6a/Reg1	9
BP	GO:0051346	negative regulation of hydrolase activity	15/315	405/23328	0.000440913	0.00819652	0.00633079	Itih1/Igf1/Anxa8/Serpind1/Rgn/Pi16/Anxa1/Serpinc1/Spint1/Pzp/Sh2d4a/Fabp1/Spink5/Mug1/Serpinb5	15
BP	GO:0042908	xenobiotic transport	4/315	27/23328	0.000447913	0.00823413	0.00635984	Abcc3/Nr1i2/Abcc2/Slc6a13	4
BP	GO:1902884	positive regulation of response to oxidative stress	4/315	27/23328	0.000447913	0.00823413	0.00635984	Acox2/Rgn/Atp7a/Mmp3	4
BP	GO:0006959	humoral immune response	15/315	406/23328	0.000452358	0.0082699	0.00638747	Gata3/Ccl11/C3/F2/Fga/Klk7/Hpx/Fgb/C1s1/Dmbt1/Spink5/Krt6a/Reg1/Cfd/H2-Ab1	15
BP	GO:0006066	alcohol metabolic process	13/315	323/23328	0.000486118	0.00881458	0.00680816	Apob/Vdr/Rbp4/Pck1/Hmgcs2/Sult1b1/Apoa4/Cyp1a2/Wnt4/Cftr/Pcsk9/Ces1d/Adh1	13
BP	GO:0006979	response to oxidative stress	15/315	409/23328	0.000488233	0.00881458	0.00680816	Tat/Acox2/Gata4/Adipoq/Rgn/Anxa1/Car3/Ect2/Slc7a11/Hp/Apoa4/Atp7a/Gpx2/Mmp3/Fabp1	15
BP	GO:0030388	fructose 1,6-bisphosphate metabolic process	3/315	12/23328	0.000490143	0.00881458	0.00680816	Fbp2/Aldob/Fbp1	3
BP	GO:0006821	chloride transport	7/315	103/23328	0.000501591	0.00897171	0.00692952	Slc26a3/Gabrb2/Bsnd/Clca3a2/Cftr/Cldn4/Ano9	7
BP	GO:0006695	cholesterol biosynthetic process	5/315	49/23328	0.000509729	0.00901974	0.00696663	Apob/Hmgcs2/Apoa4/Cftr/Ces1d	5
BP	GO:1902653	secondary alcohol biosynthetic process	5/315	49/23328	0.000509729	0.00901974	0.00696663	Apob/Hmgcs2/Apoa4/Cftr/Ces1d	5
BP	GO:0060445	branching involved in salivary gland morphogenesis	4/315	28/23328	0.000517045	0.00910055	0.00702904	Cdh1/Bmp7/Esrp1/Esrp2	4
BP	GO:0006094	gluconeogenesis	6/315	76/23328	0.000571651	0.00995575	0.00768957	Hnf4a/Fbp2/Adipoq/Rbp4/Pck1/Fbp1	6
BP	GO:1901606	alpha-amino acid catabolic process	6/315	76/23328	0.000571651	0.00995575	0.00768957	Tat/Hal/Pah/Hpd/Otc/Mat1a	6
CC	GO:0062023	collagen-containing extracellular matrix	30/329	385/23271	4.19618e-14	1.30082e-11	1.06009e-11	Col1a1/Itih1/Bmp7/Dcn/Igf1/Thbs4/Anxa1/Lamc2/Dpt/Serpinc1/Tnn/F2/Postn/Fga/Pzp/Bgn/Tnxb/Fgb/Fgg/Lum/Itln1/F13a1/Lad1/Cilp/Dmbt1/Lrrc15/Lgals4/Plg/Reg1/Fbln2	30
CC	GO:0098862	cluster of actin-based cell projections	21/329	200/23271	1.06954e-12	1.48173e-10	1.20753e-10	Slc26a3/Cdh23/Myh11/Myo7b/Tmc1/Abcc2/Cdhr5/Vil1/Lct/Slc2a2/Slc7a11/Sis/Anks4b/Loxhd1/Atp7a/Myo15b/Cdhr2/Akp3/Itln1/Anpep/Atp8b1	21
CC	GO:0005903	brush border	18/329	140/23271	1.43394e-12	1.48173e-10	1.20753e-10	Slc26a3/Myh11/Myo7b/Abcc2/Cdhr5/Vil1/Lct/Slc2a2/Slc7a11/Sis/Anks4b/Atp7a/Myo15b/Cdhr2/Akp3/Itln1/Anpep/Atp8b1	18
CC	GO:0045095	keratin filament	10/329	42/23271	2.74311e-10	2.12591e-08	1.73249e-08	Krt10/Krt7/Krt14/Krt8/Krt71/Krt6a/Krt79/Krt5/Krt77/Eppk1	10
CC	GO:0045177	apical part of cell	26/329	454/23271	1.89508e-09	1.17495e-07	9.57516e-08	Cdh1/Slc26a3/Cdh23/Muc13/Fabp2/Abcg8/Myo7b/Anxa1/Abcc2/Cdhr5/Slc2a2/Slc7a11/Scnn1a/Plet1/Atp7a/Cdhr2/Dpp4/Slc6a20a/Atp8b1/Abcg5/Cftr/Epcam/Cldn4/Fabp1/Dsg1b/Dsg1a	26
CC	GO:0005882	intermediate filament	14/329	129/23271	4.37314e-09	2.25946e-07	1.84132e-07	Krt10/Krt19/Krt7/Krt17/Krt20/Krt14/Krt8/Krt71/Krt16/Krt6a/Krt79/Krt5/Krt77/Eppk1	14
CC	GO:0045111	intermediate filament cytoskeleton	15/329	165/23271	1.40898e-08	6.23978e-07	5.08505e-07	Krt10/Krt19/Nr1i2/Krt7/Krt17/Krt20/Krt14/Krt8/Krt71/Krt16/Krt6a/Krt79/Krt5/Krt77/Eppk1	15
CC	GO:0031526	brush border membrane	10/329	78/23271	1.49568e-07	5.24244e-06	4.27228e-06	Slc26a3/Abcc2/Cdhr5/Slc2a2/Slc7a11/Atp7a/Cdhr2/Itln1/Anpep/Atp8b1	10
CC	GO:0016324	apical plasma membrane	20/329	350/23271	1.522e-07	5.24244e-06	4.27228e-06	Slc26a3/Muc13/Abcg8/Anxa1/Abcc2/Cdhr5/Slc2a2/Scnn1a/Plet1/Atp7a/Cdhr2/Dpp4/Slc6a20a/Atp8b1/Abcg5/Cftr/Epcam/Cldn4/Dsg1b/Dsg1a	20
CC	GO:0016328	lateral plasma membrane	9/329	66/23271	3.68927e-07	1.14367e-05	9.32025e-06	Cdh1/Cldn15/Cldn7/Anxa1/Epcam/Cldn4/Tacstd2/Dsg1b/Dsg1a	9
CC	GO:0030057	desmosome	6/329	24/23271	8.28464e-07	2.33476e-05	1.90269e-05	Dsc2/Pkp1/Dsc1/Dsc3/Dsg1b/Dsg1a	6
CC	GO:0001533	cornified envelope	6/329	29/23271	2.75469e-06	7.11627e-05	5.79934e-05	Anxa1/Hrnr/Flg2/Sprr1a/Sprr2a1/Flg	6
CC	GO:0016323	basolateral plasma membrane	15/329	259/23271	4.71397e-06	0.00011241	9.16075e-05	Cdh1/Cldn7/Abcc3/Slc22a6/Bsnd/Slc2a2/Cdh17/Slc6a13/Cdh16/Atp7a/Muc20/Cftr/Epcam/Cldn4/Tacstd2	15
CC	GO:0072562	blood microparticle	4/329	10/23271	7.70293e-06	0.000170565	0.000139	Fga/Hp/Fgb/Fgg	4
CC	GO:0016459	myosin complex	7/329	54/23271	1.06071e-05	0.000219213	0.000178646	Myh11/Myo7b/Mylpf/Myh2/Myh1/Myh4/Myl1	7
CC	GO:0005902	microvillus	9/329	101/23271	1.35015e-05	0.000261592	0.000213182	Fabp2/Myo7b/Cdhr5/Vil1/Anks4b/Atp7a/Cdhr2/Cftr/Lyz1	9
CC	GO:0016327	apicolateral plasma membrane	5/329	23/23271	1.49551e-05	0.00027271	0.000222243	Cldn7/Krt19/Cldn4/Krt8/Eppk1	5
CC	GO:0098858	actin-based cell projection	13/329	221/23271	1.72104e-05	0.000296402	0.00024155	Cdh23/Fabp2/Myo7b/Tmc1/Cdhr5/Vil1/Anks4b/Loxhd1/Atp7a/Cdhr2/Atp8b1/Cftr/Lyz1	13
CC	GO:0043292	contractile fiber	13/329	226/23271	2.17911e-05	0.000355539	0.000289744	Myh11/Krt19/Xirp2/Atp2a1/Tnni2/Acta1/Myh2/Krt8/Myh1/Myh4/Tnnt3/Myl1/Klhl41	13
CC	GO:0030016	myofibril	12/329	212/23271	5.25979e-05	0.000815268	0.000664395	Krt19/Xirp2/Atp2a1/Tnni2/Acta1/Myh2/Krt8/Myh1/Myh4/Tnnt3/Myl1/Klhl41	12
CC	GO:0031253	cell projection membrane	14/329	304/23271	0.000119421	0.00176288	0.00143665	Slc26a3/Abcc2/Cdhr5/Slc2a2/Slc7a11/Scnn1a/Atp7a/Cdhr2/Dpp4/Itln1/Anpep/Atp8b1/Eps8l3/Reg1	14
CC	GO:0031091	platelet alpha granule	4/329	19/23271	0.000128556	0.00181147	0.00147624	Igf1/Fga/Fgb/Fgg	4
CC	GO:0015629	actin cytoskeleton	18/329	497/23271	0.00027975	0.00377054	0.00307276	Cdh1/Myh11/Krt19/Myo7b/Anxa1/Vil1/Xirp2/Scnn1a/Mylpf/Tnni2/Acta1/Myh2/Lad1/Onecut2/Myh1/Myh4/Tnnt3/Myl1	18
CC	GO:0030017	sarcomere	10/329	188/23271	0.000361187	0.00466533	0.00380197	Krt19/Xirp2/Atp2a1/Tnni2/Acta1/Myh2/Krt8/Myh1/Tnnt3/Klhl41	10
CC	GO:0030141	secretory granule	15/329	401/23271	0.000639683	0.00793207	0.00646417	Col1a1/Igf1/Stxbp5l/Pcsk5/Fga/Scnn1a/Klk7/Atp7a/Fgb/Fgg/Dmbt1/Spink5/Reg1/Lyz1/Krtdap	15
CC	GO:0016460	myosin II complex	3/329	13/23271	0.000720872	0.00859501	0.00700442	Myh11/Myh2/Myh1	3
MF	GO:0005201	extracellular matrix structural constituent	16/318	148/22669	3.18026e-10	1.64737e-07	1.26541e-07	Col1a1/Dcn/Thbs4/Adipoq/Col19a1/Lamc2/Dpt/Postn/Fga/Bgn/Tnxb/Fgb/Fgg/Lum/Dmbt1/Fbln2	16
MF	GO:0016712	oxidoreductase activity, acting on paired donors, with incorporation or reduction of molecular oxygen, reduced flavin or flavoprotein as one donor, and incorporation of one atom of oxygen	11/318	61/22669	7.80297e-10	2.02097e-07	1.55238e-07	Cyp2c29/Cyp2d26/Cyp2c55/Cyp2e1/Cyp3a25/Cyp2b10/Cyp1a2/Cyp3a11/Cyp2c66/Cyp2c65/Cyp2c68	11
MF	GO:0004497	monooxygenase activity	15/318	152/22669	4.09507e-09	7.07082e-07	5.43135e-07	Cyp2c29/Pah/Akr1c12/Akr1c13/Cyp2d26/Cyp2c55/Cyp2e1/Cyp3a25/Cyp2b10/Cyp1a2/Cyp3a11/Cyp2c66/Cyp2c65/Akr1c19/Cyp2c68	15
MF	GO:0008395	steroid hydroxylase activity	11/318	75/22669	7.67821e-09	8.32565e-07	6.39524e-07	Cyp2c29/Cyp2d26/Cyp2c55/Cyp2e1/Cyp3a25/Cyp2b10/Cyp1a2/Cyp3a11/Cyp2c66/Cyp2c65/Cyp2c68	11
MF	GO:0070330	aromatase activity	8/318	31/22669	8.18291e-09	8.32565e-07	6.39524e-07	Cyp2c29/Cyp2d26/Cyp2c55/Cyp2e1/Cyp3a25/Cyp2b10/Cyp1a2/Cyp3a11	8
MF	GO:0005539	glycosaminoglycan binding	17/318	213/22669	9.64361e-09	8.32565e-07	6.39524e-07	Bmp7/Ccl8/Dcn/Apob/Thbs4/Serpind1/Lamc2/Serpinc1/F2/Postn/Aoc1/Bgn/Crispld2/Tnxb/Dmbt1/Lipg/Reg1	17
MF	GO:0004806	triglyceride lipase activity	8/318	40/22669	7.14806e-08	5.28956e-06	4.06311e-06	Aadac/Ces1f/Ces2g/Ces2e/Lipg/Ces2a/Ces1d/Ces2c	8
MF	GO:0031406	carboxylic acid binding	16/318	226/22669	1.39944e-07	9.06135e-06	6.96036e-06	Tat/Hnf4a/Tm4sf5/Pah/Acox2/Dpys/Vdr/Adipoq/Fabp2/Cps1/Pck1/Otc/Mat1a/Fabp1/Fabp4/Ugt1a1	16
MF	GO:1901681	sulfur compound binding	17/318	260/22669	1.78403e-07	1.02681e-05	7.88728e-06	Bmp7/Ccl8/Hnf4a/Apob/Thbs4/Serpind1/Lamc2/Serpinc1/F2/Postn/Aoc1/Crispld2/Tnxb/Dmbt1/Lipg/Gsta2/Gsta1	17
MF	GO:0008201	heparin binding	13/318	156/22669	3.29625e-07	1.3298e-05	1.02147e-05	Bmp7/Ccl8/Apob/Thbs4/Serpind1/Lamc2/Serpinc1/F2/Postn/Aoc1/Crispld2/Tnxb/Lipg	13
MF	GO:0043177	organic acid binding	16/318	241/22669	3.35305e-07	1.3298e-05	1.02147e-05	Tat/Hnf4a/Tm4sf5/Pah/Acox2/Dpys/Vdr/Adipoq/Fabp2/Cps1/Pck1/Otc/Mat1a/Fabp1/Fabp4/Ugt1a1	16
MF	GO:0017171	serine hydrolase activity	15/318	212/22669	3.47957e-07	1.3298e-05	1.02147e-05	Tmprss2/Tmprss6/Plau/Pcsk5/F2/Aadac/Hgfac/Klk7/Hp/Dpp4/C1s1/Pcsk9/Plg/Cfd/Gzmc	15
MF	GO:0016705	oxidoreductase activity, acting on paired donors, with incorporation or reduction of molecular oxygen	15/318	213/22669	3.69639e-07	1.3298e-05	1.02147e-05	Cyp2c29/Pah/Akr1c12/Akr1c13/Cyp2d26/Cyp2c55/Cyp2e1/Cyp3a25/Cyp2b10/Cyp1a2/Cyp3a11/Cyp2c66/Cyp2c65/Akr1c19/Cyp2c68	15
MF	GO:0008392	arachidonic acid epoxygenase activity	7/318	34/22669	3.88932e-07	1.3298e-05	1.02147e-05	Cyp2c29/Cyp2c55/Cyp2e1/Cyp2b10/Cyp2c66/Cyp2c65/Cyp2c68	7
MF	GO:0004252	serine-type endopeptidase activity	14/318	186/22669	4.0625e-07	1.3298e-05	1.02147e-05	Tmprss2/Tmprss6/Plau/Pcsk5/F2/Hgfac/Klk7/Hp/Dpp4/C1s1/Pcsk9/Plg/Cfd/Gzmc	14
MF	GO:0020037	heme binding	13/318	159/22669	4.10749e-07	1.3298e-05	1.02147e-05	Cyp2c29/Cyp2d26/Cyp2c55/Cyp2e1/Cyp3a25/Cyp2b10/Hpx/Cyp1a2/Loxhd1/Cyp3a11/Cyp2c66/Cyp2c65/Cyp2c68	13
MF	GO:0004771	sterol esterase activity	6/318	22/22669	4.48864e-07	1.36771e-05	1.05059e-05	Ces1f/Ces2g/Ces2e/Ces2a/Ces1d/Ces2c	6
MF	GO:0050839	cell adhesion molecule binding	17/318	284/22669	6.19197e-07	1.78191e-05	1.36875e-05	Cdh1/Cdh23/Cldn7/Igf1/Thbs4/Cdhr5/Pkp1/Tnn/Fermt1/Postn/Fga/Cdh17/Fgb/Fgg/Tspan8/Cdhr2/Epcam	17
MF	GO:0046906	tetrapyrrole binding	13/318	168/22669	7.71861e-07	2.10434e-05	1.61642e-05	Cyp2c29/Cyp2d26/Cyp2c55/Cyp2e1/Cyp3a25/Cyp2b10/Hpx/Cyp1a2/Loxhd1/Cyp3a11/Cyp2c66/Cyp2c65/Cyp2c68	13
MF	GO:0016725	oxidoreductase activity, acting on CH or CH2 groups	5/318	15/22669	1.40862e-06	3.6264e-05	2.78557e-05	Cyp2c29/Acox2/Cyp1a2/Cyp2c66/Cyp2c65	5
MF	GO:0008236	serine-type peptidase activity	14/318	207/22669	1.47016e-06	3.6264e-05	2.78557e-05	Tmprss2/Tmprss6/Plau/Pcsk5/F2/Hgfac/Klk7/Hp/Dpp4/C1s1/Pcsk9/Plg/Cfd/Gzmc	14
MF	GO:0015108	chloride transmembrane transporter activity	10/318	102/22669	1.7455e-06	4.10986e-05	3.15693e-05	Slc26a3/Gabrb2/Slc6a4/Bsnd/Clca3a2/Clca3b/Cftr/Cldn4/Ano9/Clca4b	10
MF	GO:0008391	arachidonic acid monooxygenase activity	7/318	44/22669	2.45672e-06	5.53297e-05	4.25008e-05	Cyp2c29/Cyp2c55/Cyp2e1/Cyp2b10/Cyp2c66/Cyp2c65/Cyp2c68	7
MF	GO:0015103	inorganic anion transmembrane transporter activity	11/318	136/22669	3.5752e-06	7.71648e-05	5.92731e-05	Slc26a3/Gabrb2/Slc6a4/Slc22a6/Bsnd/Clca3a2/Clca3b/Cftr/Cldn4/Ano9/Clca4b	11
MF	GO:0005254	chloride channel activity	8/318	73/22669	8.36375e-06	0.000173297	0.000133116	Gabrb2/Bsnd/Clca3a2/Clca3b/Cftr/Cldn4/Ano9/Clca4b	8
MF	GO:0005253	anion channel activity	8/318	83/22669	2.17391e-05	0.000433109	0.000332687	Gabrb2/Bsnd/Clca3a2/Clca3b/Cftr/Cldn4/Ano9/Clca4b	8
MF	GO:0050840	extracellular matrix binding	7/318	61/22669	2.28113e-05	0.00043764	0.000336167	Dcn/Thbs4/Bgn/Olfml2a/Dmbt1/Lrrc15/Fbln2	7
MF	GO:0008509	anion transmembrane transporter activity	16/318	336/22669	2.39302e-05	0.000442709	0.000340061	Slc26a3/Gabrb2/Slc6a4/Slc22a6/Bsnd/Slc2a2/Slc7a11/Clca3a2/Slc6a13/Slc6a20a/Clca3b/Slc9a7/Cftr/Cldn4/Ano9/Clca4b	16
MF	GO:0005319	lipid transporter activity	10/318	138/22669	2.59889e-05	0.000464216	0.000356581	Apob/Fabp2/Abcg8/Rbp4/Apoa4/Atp8b1/Abcg5/Fabp1/Ano9/Fabp4	10
MF	GO:0045295	gamma-catenin binding	4/318	15/22669	4.59067e-05	0.000792655	0.000608867	Cdh1/Dsc3/Dsg1b/Dsg1a	4
MF	GO:0016597	amino acid binding	7/318	70/22669	5.62824e-05	0.000940461	0.000722402	Tat/Tm4sf5/Pah/Dpys/Cps1/Otc/Mat1a	7
MF	GO:0005518	collagen binding	7/318	71/22669	6.16965e-05	0.000998712	0.000767147	Dcn/Thbs4/Podn/Tnxb/Dpp4/Lum/Lrrc15	7
MF	GO:0004175	endopeptidase activity	18/318	453/22669	8.05554e-05	0.00126448	0.00097129	Tmprss2/Tmprss6/Plau/Pcsk5/Cps1/F2/Mmp16/Hgfac/Klk7/Hp/Dpp4/C1s1/Mmp3/Pcsk9/Adam12/Plg/Cfd/Gzmc	18
MF	GO:0016298	lipase activity	9/318	128/22669	8.31126e-05	0.00126625	0.000972649	Aadac/Pla2g2f/Ces1f/Ces2g/Ces2e/Lipg/Ces2a/Ces1d/Ces2c	9
MF	GO:0052689	carboxylic ester hydrolase activity	10/318	164/22669	0.000111959	0.00165699	0.0012728	Rgn/Aadac/Pla2g2f/Ces1f/Ces2g/Ces2e/Lipg/Ces2a/Ces1d/Ces2c	10
MF	GO:0008307	structural constituent of muscle	4/318	20/22669	0.000154161	0.00210835	0.0016195	Myh11/Krt19/Mylpf/Myl1	4
MF	GO:0120020	cholesterol transfer activity	4/318	20/22669	0.000154161	0.00210835	0.0016195	Apob/Abcg8/Apoa4/Abcg5	4
MF	GO:0033293	monocarboxylic acid binding	7/318	82/22669	0.000154666	0.00210835	0.0016195	Hnf4a/Acox2/Vdr/Fabp2/Fabp1/Fabp4/Ugt1a1	7
MF	GO:0120015	sterol transfer activity	4/318	21/22669	0.000188338	0.00250152	0.00192151	Apob/Abcg8/Apoa4/Abcg5	4
MF	GO:0030414	peptidase inhibitor activity	11/318	219/22669	0.000283755	0.00367463	0.00282262	Itih1/Serpind1/Pi16/C3/Vil1/Serpinc1/Spint1/Pzp/Spink5/Mug1/Serpinb5	11
MF	GO:0047086	ketosteroid monooxygenase activity	3/318	10/22669	0.000305019	0.00385365	0.00296013	Akr1c12/Akr1c13/Akr1c19	3
MF	GO:0022804	active transmembrane transporter activity	14/318	341/22669	0.000356679	0.00439905	0.00337907	Slc26a3/Slc6a4/Abcc3/Abcg8/Slc22a6/Abcc2/Cdh17/Slc6a13/Atp2a1/Atp7a/Slc6a20a/Slc9a7/Abcg5/Cftr	14
MF	GO:0016229	steroid dehydrogenase activity	5/318	45/22669	0.000406021	0.00489114	0.00375706	Akr1c12/Akr1c13/Hsd17b13/Rdh19/Akr1c19	5
MF	GO:0004867	serine-type endopeptidase inhibitor activity	8/318	129/22669	0.00048202	0.00567469	0.00435894	Itih1/Serpind1/Serpinc1/Spint1/Pzp/Spink5/Mug1/Serpinb5	8
MF	GO:0101020	estrogen 16-alpha-hydroxylase activity	3/318	12/22669	0.000547662	0.00628459	0.00482743	Cyp2c29/Cyp1a2/Cyp3a11	3
MF	GO:0042626	ATPase-coupled transmembrane transporter activity	7/318	101/22669	0.000558091	0.00628459	0.00482743	Abcc3/Abcg8/Abcc2/Atp2a1/Atp7a/Abcg5/Cftr	7
MF	GO:0005506	iron ion binding	9/318	167/22669	0.000606476	0.00668414	0.00513433	Cyp2c29/Pah/Cyp2d26/Cyp2c55/Cyp2e1/Cyp3a25/Cyp2b10/Cyp1a2/Cyp3a11	9
MF	GO:0015926	glucosidase activity	3/318	13/22669	0.000704585	0.00760365	0.00584064	Lct/Sis/Mgam	3
MF	GO:0004364	glutathione transferase activity	4/318	30/22669	0.000780817	0.00808927	0.00621366	Gstm3/Gsta2/Gm10639/Gsta1	4
MF	GO:0015248	sterol transporter activity	4/318	30/22669	0.000780817	0.00808927	0.00621366	Apob/Abcg8/Apoa4/Abcg5	4
MF	GO:0005504	fatty acid binding	5/318	52/22669	0.00079735	0.00809857	0.00622081	Hnf4a/Acox2/Fabp2/Fabp1/Fabp4	5
MF	GO:0015399	primary active transmembrane transporter activity	7/318	108/22669	0.000832599	0.00829397	0.0063709	Abcc3/Abcg8/Abcc2/Atp2a1/Atp7a/Abcg5/Cftr	7
MF	GO:0008401	retinoic acid 4-hydroxylase activity	3/318	14/22669	0.000887461	0.00839261	0.00644667	Cyp2c29/Cyp2c55/Cyp3a11	3
MF	GO:0030021	extracellular matrix structural constituent conferring compression resistance	3/318	14/22669	0.000887461	0.00839261	0.00644667	Dcn/Bgn/Lum	3
MF	GO:0004866	endopeptidase inhibitor activity	10/318	213/22669	0.000895779	0.00839261	0.00644667	Itih1/Serpind1/C3/Vil1/Serpinc1/Spint1/Pzp/Spink5/Mug1/Serpinb5	10
MF	GO:0016616	oxidoreductase activity, acting on the CH-OH group of donors, NAD or NADP as acceptor	8/318	142/22669	0.000907309	0.00839261	0.00644667	Akr1c12/Akr1c13/Cbr2/Hsd17b13/Rdh7/Rdh19/Akr1c19/Adh1	8
MF	GO:0061134	peptidase regulator activity	11/318	254/22669	0.000976558	0.00887469	0.00681697	Itih1/Serpind1/Pi16/C3/Vil1/Serpinc1/Spint1/Pzp/Spink5/Mug1/Serpinb5	11
MF	GO:0005229	intracellular calcium activated chloride channel activity	3/318	15/22669	0.00109785	0.0094781	0.00728048	Clca3a2/Clca3b/Clca4b	3
MF	GO:0019215	intermediate filament binding	3/318	15/22669	0.00109785	0.0094781	0.00728048	Krt14/Flg/Eppk1	3
MF	GO:0061778	intracellular chloride channel activity	3/318	15/22669	0.00109785	0.0094781	0.00728048	Clca3a2/Clca3b/Clca4b	3

## Sheet: table_84Q+IGF1_15Q_all_ALL
ONTOLOGY	ID	Description	GeneRatio	BgRatio	pvalue	p.adjust	qvalue	geneID	Count
BP	GO:0042060	wound healing	35/453	349/23328	2.0971e-15	7.73391e-12	6.09465e-12	Col1a1/Cd36/Celsr1/Hnf4a/Plau/Gata4/Anxa8/Cpb2/Serpind1/Smoc2/C3/Anxa1/Col3a1/Vil1/Serpinc1/F2/Slc7a11/Fga/Hgfac/Plet1/Myh2/Fgb/Fgg/Tspan8/Nlrp6/F13a1/Thbs1/Cldn4/Myof/Ccr2/Dsp/Krt6a/Plg/Cldn3/Eppk1	35
BP	GO:0006805	xenobiotic metabolic process	20/453	99/23328	4.00825e-15	7.73391e-12	6.09465e-12	Cyp2c29/Hnf4a/Akr1c12/Akr1c13/Cyp2d26/Nr1i2/Cyp2c55/Abcc2/Cyp2e1/Sult1b1/Cyp2b10/Gstm2/Gsta2/Cyp2c66/Cyp2c65/Gm10639/Gsta1/Cyp2c68/Ugt1a1/Ugt1a7c	20
BP	GO:0071466	cellular response to xenobiotic stimulus	20/453	103/23328	8.97931e-15	1.15504e-11	9.10219e-12	Cyp2c29/Hnf4a/Akr1c12/Akr1c13/Cyp2d26/Nr1i2/Cyp2c55/Abcc2/Cyp2e1/Sult1b1/Cyp2b10/Gstm2/Gsta2/Cyp2c66/Cyp2c65/Gm10639/Gsta1/Cyp2c68/Ugt1a1/Ugt1a7c	20
BP	GO:0009410	response to xenobiotic stimulus	20/453	110/23328	3.37531e-14	3.25633e-11	2.56612e-11	Cyp2c29/Hnf4a/Akr1c12/Akr1c13/Cyp2d26/Nr1i2/Cyp2c55/Abcc2/Cyp2e1/Sult1b1/Cyp2b10/Gstm2/Gsta2/Cyp2c66/Cyp2c65/Gm10639/Gsta1/Cyp2c68/Ugt1a1/Ugt1a7c	20
BP	GO:0009611	response to wounding	39/453	492/23328	1.16264e-13	8.97326e-11	7.0713e-11	Col1a1/Cd36/Celsr1/Hnf4a/Plau/Gata4/Anxa8/Cpb2/Serpind1/Smoc2/C3/Anxa1/Col3a1/Vil1/Serpinc1/F2/Slc7a11/Fga/Hgfac/Mmp2/Plet1/Tmprss4/Myh2/Fgb/Fgg/Tspan8/Nlrp6/F13a1/Thbs1/Cd24a/Cldn4/Myof/Ccr2/Dsp/Krt6a/Plg/Cldn3/AI506816/Eppk1	39
BP	GO:0030198	extracellular matrix organization	30/453	302/23328	2.8703e-13	1.72522e-10	1.35954e-10	Fap/Col1a1/Nid1/Itih1/Aebp1/Cpb2/Meltf/Smoc2/Col5a2/Col3a1/Col19a1/Dpt/Spint1/Fermt1/Postn/Col1a2/Mmp2/Thsd4/Tnxb/Scara3/Dpp4/Tgfbi/Lum/Npnt/Mmp3/Olfml2a/Col25a1/Plg/Fbln2/Col4a3	30
BP	GO:0043062	extracellular structure organization	30/453	303/23328	3.12944e-13	1.72522e-10	1.35954e-10	Fap/Col1a1/Nid1/Itih1/Aebp1/Cpb2/Meltf/Smoc2/Col5a2/Col3a1/Col19a1/Dpt/Spint1/Fermt1/Postn/Col1a2/Mmp2/Thsd4/Tnxb/Scara3/Dpp4/Tgfbi/Lum/Npnt/Mmp3/Olfml2a/Col25a1/Plg/Fbln2/Col4a3	30
BP	GO:0042493	response to drug	27/453	260/23328	1.5922e-12	7.68038e-10	6.05246e-10	Cyp2c29/Gstm3/Gata6/Kcnq1/Dpep1/Abcc3/Gata4/Cyp2d26/Nr1i2/Adipoq/Anxa1/Ankrd1/Cyp2c55/Abcc2/Cyp2e1/Npas2/Lct/Aoc1/Cyp2b10/Mmp2/Cyp1a2/Atp8b1/Emx2/Cyp2c66/Cyp2c65/Fbp1/Cyp2c68	27
BP	GO:0045104	intermediate filament cytoskeleton organization	13/453	52/23328	1.50139e-11	6.43765e-09	5.07313e-09	Krt10/Krt6b/Krt18/Pkp1/Krt17/Krt20/Krt14/Fam83h/Tchh/Krt16/Dsp/Krt6a/Eppk1	13
BP	GO:0045103	intermediate filament-based process	13/453	53/23328	1.95456e-11	7.54265e-09	5.94393e-09	Krt10/Krt6b/Krt18/Pkp1/Krt17/Krt20/Krt14/Fam83h/Tchh/Krt16/Dsp/Krt6a/Eppk1	13
BP	GO:0050878	regulation of body fluid levels	29/453	354/23328	8.28132e-11	2.90524e-08	2.28945e-08	Cdh1/Cd36/Hnf4a/Plau/Anxa8/Cpb2/Npr3/Vdr/Serpind1/C3/Serpinc1/F2/Slc7a11/Fga/Hgfac/Scnn1a/Fgb/Fgg/Tspan8/Wnk4/Nlrp6/F13a1/Thbs1/Cftr/Hrnr/Cldn4/Flg2/Krt16/Plg	29
BP	GO:0045109	intermediate filament organization	10/453	29/23328	9.94634e-11	3.19858e-08	2.52061e-08	Krt10/Krt6b/Pkp1/Krt17/Krt20/Krt14/Tchh/Dsp/Krt6a/Eppk1	10
BP	GO:0006631	fatty acid metabolic process	31/453	408/23328	1.21525e-10	3.60743e-08	2.8428e-08	Cd36/Cyp2c29/Mlxipl/Lpl/Hnf4a/Acox2/Cyp2d26/Adipoq/Fabp2/Rgn/C3/Cd74/Anxa1/Cyp2c55/Cyp2e1/Hao1/Pck1/Cyp2b10/Ces1f/Apoa4/Cyp1a2/Tnxb/Gstm2/Pla2g5/Scd4/Fabp1/Ces1d/Fabp4/Cyp2c66/Cyp2c65/Cyp2c68	31
BP	GO:0031638	zymogen activation	13/453	69/23328	6.77162e-10	1.86655e-07	1.47092e-07	Perp/Plau/Cpb2/Meltf/Fga/Hgfac/Hp/Fgb/Fgg/Pawr/Thbs1/C1ra/C1rb	13
BP	GO:0017144	drug metabolic process	13/453	70/23328	8.17077e-10	2.10207e-07	1.65652e-07	Cyp2c29/Dpep1/Cyp2d26/Nr1i2/Cyp2c55/Abcc2/Cyp2e1/Cyp2b10/Cyp1a2/Aox1/Cyp2c66/Cyp2c65/Cyp2c68	13
BP	GO:0042730	fibrinolysis	8/453	19/23328	1.1914e-09	2.87352e-07	2.26445e-07	Plau/Cpb2/F2/Fga/Fgb/Fgg/Thbs1/Plg	8
BP	GO:0050892	intestinal absorption	10/453	39/23328	2.6534e-09	6.02322e-07	4.74655e-07	Cd36/Kcnq1/Vdr/Fabp2/Abcg8/Vil1/Apoa4/Abcg5/Mogat2/Fabp1	10
BP	GO:0010876	lipid localization	29/453	413/23328	2.99939e-09	6.43036e-07	5.06739e-07	Pon1/Cd36/Lpl/Lbp/Apob/Pomc/Abcc3/Dab2/Adipoq/Fabp2/C3/Abcg8/Anxa1/Rbp4/Msr1/Abcc2/Apoa4/Tmem30b/Atp8b1/Thbs1/Abcg5/Pla2g5/Cftr/Pcsk9/Xkr4/Fabp1/Ano9/Ces1d/Fabp4	29
BP	GO:0006869	lipid transport	27/453	364/23328	3.30322e-09	6.70902e-07	5.28699e-07	Pon1/Cd36/Lbp/Apob/Pomc/Abcc3/Dab2/Adipoq/Fabp2/Abcg8/Anxa1/Rbp4/Msr1/Abcc2/Apoa4/Tmem30b/Atp8b1/Thbs1/Abcg5/Pla2g5/Cftr/Pcsk9/Xkr4/Fabp1/Ano9/Ces1d/Fabp4	27
BP	GO:0022600	digestive system process	15/453	110/23328	3.64636e-09	7.03565e-07	5.54439e-07	Cd36/Kcnq1/Npr3/Vdr/Muc13/Fabp2/Abcg8/Rbp4/Vil1/Apoa4/Wnk4/Pawr/Abcg5/Mogat2/Fabp1	15
BP	GO:0061041	regulation of wound healing	17/453	146/23328	3.93825e-09	7.23699e-07	5.70305e-07	Cd36/Plau/Cpb2/Smoc2/Anxa1/Vil1/Serpinc1/F2/Fga/Fgb/Fgg/Tspan8/Thbs1/Cldn4/Plg/Cldn3/Eppk1	17
BP	GO:0007596	blood coagulation	18/453	166/23328	4.33866e-09	7.6104e-07	5.99731e-07	Cd36/Hnf4a/Plau/Anxa8/Cpb2/Serpind1/C3/Serpinc1/F2/Slc7a11/Fga/Hgfac/Fgb/Fgg/Tspan8/F13a1/Thbs1/Plg	18
BP	GO:0043588	skin development	23/453	275/23328	5.18211e-09	8.45109e-07	6.65981e-07	Col1a1/Celsr1/Krt10/Grhl2/Vdr/Krt6b/Anxa1/Col5a2/Col3a1/Fermt1/Col1a2/Prss8/Asprv1/Krt17/Hrnr/Lor/Cldn4/Flg2/Sprr1a/Krt16/Dsp/Krt6a/Sprr2a1	23
BP	GO:0007599	hemostasis	18/453	168/23328	5.25592e-09	8.45109e-07	6.65981e-07	Cd36/Hnf4a/Plau/Anxa8/Cpb2/Serpind1/C3/Serpinc1/F2/Slc7a11/Fga/Hgfac/Fgb/Fgg/Tspan8/F13a1/Thbs1/Plg	18
BP	GO:0032530	regulation of microvillus organization	7/453	15/23328	5.59335e-09	8.57696e-07	6.759e-07	Klf5/Hnf4a/Cdhr5/Vil1/Ush1c/Cdhr2/Atp8b1	7
BP	GO:0050817	coagulation	18/453	169/23328	5.77872e-09	8.57696e-07	6.759e-07	Cd36/Hnf4a/Plau/Anxa8/Cpb2/Serpind1/C3/Serpinc1/F2/Slc7a11/Fga/Hgfac/Fgb/Fgg/Tspan8/F13a1/Thbs1/Plg	18
BP	GO:0055088	lipid homeostasis	17/453	153/23328	8.07302e-09	1.15384e-06	9.09277e-07	Mlxipl/Lpl/Hnf4a/Apob/Acox2/Vdr/Nr1i2/Abcg8/Apoa4/Abcg5/Pcsk9/Rbp1/Cd24a/Ces1d/C1qtnf3/Fabp4/Malrd1	17
BP	GO:0007162	negative regulation of cell adhesion	23/453	290/23328	1.4143e-08	1.94921e-06	1.53605e-06	Cdh1/Col1a1/Cldn7/Meltf/Adipoq/Cd74/Anxa1/Myoc/Postn/Mmp2/Plet1/Fgg/Pawr/H2-Aa/Fgl2/Thbs1/Epcam/Cd24a/Tacstd2/Lgals7/Plg/H2-Ab1/Muc4	23
BP	GO:0042632	cholesterol homeostasis	13/453	91/23328	2.28018e-08	3.03422e-06	2.39109e-06	Lpl/Hnf4a/Apob/Vdr/Nr1i2/Abcg8/Apoa4/Abcg5/Pcsk9/Cd24a/Ces1d/Fabp4/Malrd1	13
BP	GO:0007586	digestion	15/453	126/23328	2.40408e-08	3.09245e-06	2.43698e-06	Cd36/Kcnq1/Npr3/Vdr/Muc13/Fabp2/Abcg8/Rbp4/Vil1/Apoa4/Wnk4/Pawr/Abcg5/Mogat2/Fabp1	15
BP	GO:0055092	sterol homeostasis	13/453	92/23328	2.60909e-08	3.15932e-06	2.48968e-06	Lpl/Hnf4a/Apob/Vdr/Nr1i2/Abcg8/Apoa4/Abcg5/Pcsk9/Cd24a/Ces1d/Fabp4/Malrd1	13
BP	GO:1903034	regulation of response to wounding	18/453	186/23328	2.61981e-08	3.15932e-06	2.48968e-06	Cd36/Plau/Cpb2/Smoc2/Anxa1/Vil1/Serpinc1/F2/Fga/Fgb/Fgg/Tspan8/Thbs1/Cd24a/Cldn4/Plg/Cldn3/Eppk1	18
BP	GO:0018149	peptide cross-linking	8/453	27/23328	3.05301e-08	3.57017e-06	2.81344e-06	Dcn/Anxa1/Col3a1/Bgn/F13a1/Thbs1/Sprr1a/Dsp	8
BP	GO:0042738	exogenous drug catabolic process	10/453	53/23328	6.38322e-08	7.24495e-06	5.70932e-06	Cyp2c29/Cyp2d26/Nr1i2/Cyp2c55/Cyp2e1/Cyp2b10/Cyp1a2/Cyp2c66/Cyp2c65/Cyp2c68	10
BP	GO:0042737	drug catabolic process	10/453	54/23328	7.69932e-08	8.48905e-06	6.68972e-06	Cyp2c29/Cyp2d26/Nr1i2/Cyp2c55/Cyp2e1/Cyp2b10/Cyp1a2/Cyp2c66/Cyp2c65/Cyp2c68	10
BP	GO:0015850	organic hydroxy compound transport	20/453	249/23328	1.01493e-07	1.08795e-05	8.57347e-06	Pon1/Cd36/Apob/Pomc/Slc6a4/Abcc3/Dab2/Adipoq/Abcg8/Rbp4/Msr1/Abcc2/Chrna4/Apoa4/Atp8b1/Abcg5/Cftr/Pcsk9/Ces1d/Mapk15	20
BP	GO:0031589	cell-substrate adhesion	24/453	351/23328	1.15675e-07	1.20646e-05	9.50739e-06	Col1a1/Cd36/Nid1/Plau/Dab2/Meltf/Smoc2/Col3a1/Myoc/Tnn/Fermt1/Postn/Fga/Plet1/Tnxb/Fgb/Fgg/Thbs1/Npnt/Fmn1/Tacstd2/Plg/Fbln2/Muc4	24
BP	GO:0016485	protein processing	19/453	229/23328	1.27545e-07	1.29525e-05	1.02071e-05	Cdh1/Tmprss2/Perp/Aebp1/Plau/Cpb2/Meltf/Fga/Hgfac/Hp/Asprv1/Fgb/Fgg/Pawr/Thbs1/Pcsk9/Ccbe1/C1ra/C1rb	19
BP	GO:0061045	negative regulation of wound healing	11/453	72/23328	1.36626e-07	1.3519e-05	1.06535e-05	Plau/Cpb2/F2/Fga/Fgb/Fgg/Tspan8/Thbs1/Plg/Cldn3/Eppk1	11
BP	GO:0006790	sulfur compound metabolic process	21/453	279/23328	1.46764e-07	1.41591e-05	1.11579e-05	Gstm3/Hnf4a/Dpep1/Dcn/Abcc2/Cps1/Slc7a11/Hmgcs2/Cth/Sult1b1/Sult1d1/Bgn/Acpp/Mat1a/Gstm2/Ces1d/Gsta2/Gm10639/Gsta1/Mgst2/Gal3st2	21
BP	GO:1903035	negative regulation of response to wounding	12/453	90/23328	1.73253e-07	1.6307e-05	1.28506e-05	Plau/Cpb2/F2/Fga/Fgb/Fgg/Tspan8/Thbs1/Cd24a/Plg/Cldn3/Eppk1	12
BP	GO:0006641	triglyceride metabolic process	13/453	108/23328	1.81621e-07	1.66875e-05	1.31505e-05	Cd36/Lpl/Apob/Rgn/C3/Cyp2e1/Cps1/Pck1/Aadac/Apoa4/Tnxb/Pcsk9/Mogat2	13
BP	GO:0008202	steroid metabolic process	22/453	309/23328	1.95447e-07	1.75402e-05	1.38224e-05	Pon1/Apob/Akr1c12/Akr1c13/Dab2/Vdr/Cyp2e1/Hmgcs2/Sult1b1/Cyp3a25/Cyp2b10/Apoa4/Cyp1a2/Gc/Atp8b1/Cftr/Pcsk9/Cyp3a11/Ces1d/Akr1c19/Malrd1/Ugt1a7c	22
BP	GO:0010810	regulation of cell-substrate adhesion	18/453	214/23328	2.22841e-07	1.94516e-05	1.53287e-05	Col1a1/Cd36/Nid1/Plau/Dab2/Meltf/Smoc2/Myoc/Fermt1/Postn/Plet1/Thbs1/Npnt/Fmn1/Tacstd2/Plg/Fbln2/Muc4	18
BP	GO:0006690	icosanoid metabolic process	14/453	129/23328	2.26827e-07	1.94516e-05	1.53287e-05	Cyp2c29/Dpep1/Cyp2d26/Cd74/Anxa1/Cyp2c55/Cyp2e1/Cyp2b10/Gstm2/Pla2g5/Cyp2c66/Cyp2c65/Mgst2/Cyp2c68	14
BP	GO:0031639	plasminogen activation	7/453	24/23328	2.58558e-07	2.16908e-05	1.70933e-05	Plau/Cpb2/Meltf/Fga/Fgb/Fgg/Thbs1	7
BP	GO:0030195	negative regulation of blood coagulation	9/453	48/23328	3.10835e-07	2.55215e-05	2.0112e-05	Plau/Cpb2/F2/Fga/Fgb/Fgg/Tspan8/Thbs1/Plg	9
BP	GO:1901568	fatty acid derivative metabolic process	15/453	154/23328	3.49928e-07	2.81327e-05	2.21698e-05	Cyp2c29/Dpep1/Cyp2d26/Cd74/Anxa1/Cyp2c55/Cyp2e1/Hmgcs2/Cyp2b10/Gstm2/Pla2g5/Cyp2c66/Cyp2c65/Mgst2/Cyp2c68	15
BP	GO:1900047	negative regulation of hemostasis	9/453	49/23328	3.74285e-07	2.94084e-05	2.31751e-05	Plau/Cpb2/F2/Fga/Fgb/Fgg/Tspan8/Thbs1/Plg	9
BP	GO:0030216	keratinocyte differentiation	13/453	115/23328	3.81037e-07	2.94084e-05	2.31751e-05	Krt10/Grhl2/Vdr/Krt6b/Anxa1/Krt17/Hrnr/Lor/Sprr1a/Krt16/Dsp/Krt6a/Sprr2a1	13
BP	GO:0016042	lipid catabolic process	22/453	324/23328	4.40049e-07	3.32965e-05	2.6239e-05	Rarres2/Lpl/Apob/Acox2/Adipoq/Cps1/Hao1/Pck1/Aadac/Plbd1/Ces1f/Ces2g/Ces2e/Apoa4/Cyp1a2/Pla2g5/Fabp1/Ces2a/Ces1d/Ces2c/Mgst2/Ugt1a7c	22
BP	GO:0050819	negative regulation of coagulation	9/453	50/23328	4.4867e-07	3.32965e-05	2.6239e-05	Plau/Cpb2/F2/Fga/Fgb/Fgg/Tspan8/Thbs1/Plg	9
BP	GO:0045785	positive regulation of cell adhesion	26/453	435/23328	4.7487e-07	3.45759e-05	2.72473e-05	Cdh1/Cd36/Nid1/Bmp7/Myb/Dab2/Smoc2/Cd74/Anxa1/Myoc/Fermt1/Pck1/Fga/Fgb/Fgg/Dpp4/Pawr/H2-Aa/Zfhx3/Thbs1/Npnt/Fmn1/Cd24a/Ccr2/Fbln2/H2-Ab1	26
BP	GO:0006639	acylglycerol metabolic process	14/453	138/23328	5.22764e-07	3.73136e-05	2.94047e-05	Cd36/Lpl/Apob/Rgn/C3/Cyp2e1/Cps1/Pck1/Aadac/Apoa4/Tnxb/Pcsk9/Mogat2/Ces1d	14
BP	GO:0030193	regulation of blood coagulation	11/453	82/23328	5.31808e-07	3.73136e-05	2.94047e-05	Cd36/Plau/Cpb2/Serpinc1/F2/Fga/Fgb/Fgg/Tspan8/Thbs1/Plg	11
BP	GO:1900046	regulation of hemostasis	11/453	83/23328	6.02476e-07	4.15171e-05	3.27172e-05	Cd36/Plau/Cpb2/Serpinc1/F2/Fga/Fgb/Fgg/Tspan8/Thbs1/Plg	11
BP	GO:0006638	neutral lipid metabolic process	14/453	140/23328	6.23543e-07	4.19697e-05	3.30738e-05	Cd36/Lpl/Apob/Rgn/C3/Cyp2e1/Cps1/Pck1/Aadac/Apoa4/Tnxb/Pcsk9/Mogat2/Ces1d	14
BP	GO:0032528	microvillus organization	7/453	27/23328	6.30795e-07	4.19697e-05	3.30738e-05	Klf5/Hnf4a/Cdhr5/Vil1/Ush1c/Cdhr2/Atp8b1	7
BP	GO:0030301	cholesterol transport	11/453	85/23328	7.69068e-07	4.97497e-05	3.92048e-05	Pon1/Cd36/Apob/Adipoq/Abcg8/Msr1/Apoa4/Abcg5/Cftr/Pcsk9/Ces1d	11
BP	GO:0098742	cell-cell adhesion via plasma-membrane adhesion molecules	17/453	209/23328	7.73512e-07	4.97497e-05	3.92048e-05	Cdh1/Celsr1/Adipoq/Dsc2/Cdhr5/Cdh17/Cdh16/Cdhr2/Igsf9/Epcam/Cd24a/Lgals7/Mpz/Dsc3/Dsg1b/Dsg1a/Cldn3	17
BP	GO:1905952	regulation of lipid localization	15/453	165/23328	8.51281e-07	5.30858e-05	4.18338e-05	Pon1/Cd36/Lpl/Apob/Pomc/Dab2/Adipoq/C3/Abcg8/Msr1/Apoa4/Thbs1/Abcg5/Pcsk9/Ces1d	15
BP	GO:0015918	sterol transport	11/453	86/23328	8.6665e-07	5.30858e-05	4.18338e-05	Pon1/Cd36/Apob/Adipoq/Abcg8/Msr1/Apoa4/Abcg5/Cftr/Pcsk9/Ces1d	11
BP	GO:0050818	regulation of coagulation	11/453	86/23328	8.6665e-07	5.30858e-05	4.18338e-05	Cd36/Plau/Cpb2/Serpinc1/F2/Fga/Fgb/Fgg/Tspan8/Thbs1/Plg	11
BP	GO:0008544	epidermis development	21/453	313/23328	9.76058e-07	5.88533e-05	4.63788e-05	Celsr1/Krt10/Grhl2/Vdr/Krt6b/Anxa1/Cst6/Fermt1/Prss8/Ush1c/Krt17/Esrp1/Hrnr/Lor/Sprr1a/Krt16/Dsp/Spink5/Krt6a/Krtdap/Sprr2a1	21
BP	GO:0007160	cell-matrix adhesion	17/453	214/23328	1.07519e-06	6.38332e-05	5.03032e-05	Cd36/Nid1/Plau/Col3a1/Myoc/Tnn/Fermt1/Postn/Fga/Plet1/Tnxb/Fgb/Fgg/Thbs1/Npnt/Fmn1/Muc4	17
BP	GO:0009913	epidermal cell differentiation	16/453	193/23328	1.26888e-06	7.41911e-05	5.84657e-05	Krt10/Grhl2/Vdr/Krt6b/Anxa1/Ush1c/Krt17/Esrp1/Hrnr/Lor/Sprr1a/Krt16/Dsp/Spink5/Krt6a/Sprr2a1	16
BP	GO:0051604	protein maturation	20/453	294/23328	1.42807e-06	8.10738e-05	6.38895e-05	Cdh1/Tmprss2/Perp/Aebp1/Plau/Cpb2/Meltf/Fga/Ambp/Hgfac/Hp/Asprv1/Fgb/Fgg/Pawr/Thbs1/Pcsk9/Ccbe1/C1ra/C1rb	20
BP	GO:0006749	glutathione metabolic process	9/453	57/23328	1.42861e-06	8.10738e-05	6.38895e-05	Gstm3/Dpep1/Slc7a11/Cth/Gstm2/Gsta2/Gm10639/Gsta1/Mgst2	9
BP	GO:0015711	organic anion transport	26/453	463/23328	1.52816e-06	8.54663e-05	6.7351e-05	Cd36/Ace2/Llgl2/Abcc3/Fabp2/Abcg8/Slc22a6/Anxa1/Rbp4/Abcc2/Slc2a2/Slc7a11/Slc6a13/Apoa4/Tmem30b/Slc6a20a/Atp8b1/Thbs1/Slc25a24/Pla2g5/Cftr/Xkr4/Fabp1/Ano9/Ces1d/Fabp4	26
BP	GO:0019373	epoxygenase P450 pathway	7/453	31/23328	1.74656e-06	9.62855e-05	7.5877e-05	Cyp2c29/Cyp2c55/Cyp2e1/Cyp2b10/Cyp2c66/Cyp2c65/Cyp2c68	7
BP	GO:0010038	response to metal ion	19/453	274/23328	1.97039e-06	0.000107095	8.43951e-05	Cdh1/Tat/Krt10/Abcc2/Lct/Cybrd1/Fga/Aldob/Aoc1/Cyp1a2/Cpne4/Fgb/Fgg/Thbs1/Slc25a24/Pklr/Ttn/Fabp4/Fbp1	19
BP	GO:0045923	positive regulation of fatty acid metabolic process	8/453	45/23328	2.18208e-06	0.000116953	9.21641e-05	Mlxipl/Hnf4a/Adipoq/Rgn/Cd74/Anxa1/Apoa4/Fabp1	8
BP	GO:0090303	positive regulation of wound healing	9/453	60/23328	2.22975e-06	0.000117871	9.28874e-05	Cd36/Cpb2/Smoc2/Anxa1/F2/Thbs1/Cldn4/Plg/Cldn3	9
BP	GO:0010812	negative regulation of cell-substrate adhesion	9/453	61/23328	2.57119e-06	0.000134084	0.000105664	Col1a1/Meltf/Myoc/Postn/Plet1/Thbs1/Tacstd2/Plg/Muc4	9
BP	GO:1903036	positive regulation of response to wounding	10/453	78/23328	2.67239e-06	0.000137504	0.000108359	Cd36/Cpb2/Smoc2/Anxa1/F2/Thbs1/Cd24a/Cldn4/Plg/Cldn3	10
BP	GO:0035634	response to stilbenoid	6/453	22/23328	2.97269e-06	0.000150942	0.000118949	Cd36/Apoa4/Ly6d/Saa3/Gsta2/Gsta1	6
BP	GO:0010744	positive regulation of macrophage derived foam cell differentiation	5/453	13/23328	3.05682e-06	0.000151234	0.000119179	Cd36/Lpl/Apob/Msr1/Pla2g5	5
BP	GO:0072376	protein activation cascade	5/453	13/23328	3.05682e-06	0.000151234	0.000119179	Serpinc1/Fga/Fgb/Fgg/F13a1	5
BP	GO:0010565	regulation of cellular ketone metabolic process	13/453	139/23328	3.33177e-06	0.00016275	0.000128254	Mlxipl/Hnf4a/Dab2/Adipoq/Rgn/Cd74/Anxa1/Slc7a11/Apoa4/Fabp1/Ces1d/Malrd1/Ugt1a1	13
BP	GO:0006721	terpenoid metabolic process	9/453	63/23328	3.3908e-06	0.000163564	0.000128895	Rarres2/Rbp4/Cyp2c55/Cyp2e1/Hmgcs2/Cyp1a2/Rbp2/Rbp1/Adh1	9
BP	GO:0033559	unsaturated fatty acid metabolic process	12/453	120/23328	3.94689e-06	0.00018618	0.000146717	Cyp2c29/Cyp2d26/Cd74/Anxa1/Cyp2c55/Cyp2e1/Cyp2b10/Gstm2/Scd4/Cyp2c66/Cyp2c65/Cyp2c68	12
BP	GO:0010743	regulation of macrophage derived foam cell differentiation	6/453	23/23328	3.95614e-06	0.00018618	0.000146717	Cd36/Lpl/Apob/Adipoq/Msr1/Pla2g5	6
BP	GO:0097006	regulation of plasma lipoprotein particle levels	9/453	66/23328	5.03713e-06	0.00023245	0.00018318	Cd36/Lpl/Apob/Adipoq/Msr1/Apoa4/Pla2g5/Pcsk9/Ces1d	9
BP	GO:0031424	keratinization	7/453	36/23328	5.09862e-06	0.00023245	0.00018318	Krt6b/Krt17/Hrnr/Lor/Sprr1a/Krt16/Krt6a	7
BP	GO:0045834	positive regulation of lipid metabolic process	14/453	167/23328	5.12005e-06	0.00023245	0.00018318	Cd36/Mlxipl/Hnf4a/Dab2/Adipoq/Rgn/Cd74/Anxa1/F2/Aadac/Apoa4/Hsd17b13/Fabp1/Ces1d	14
BP	GO:0045861	negative regulation of proteolysis	21/453	350/23328	5.68167e-06	0.000254948	0.00020091	Cdh1/Itih1/Wfdc2/Dpep1/Itih4/Anxa8/Cpb2/Serpind1/Pi16/Tm4sf20/Serpinc1/F2/Spint1/Ambp/Mug2/Pzp/Thbs1/Serpinb1a/Fabp1/Spink5/Mug1	21
BP	GO:0071621	granulocyte chemotaxis	12/453	126/23328	6.56423e-06	0.000291165	0.00022945	Ccl8/Rarres2/Lbp/Ccl6/Ccl9/Dpep1/Ccl11/Thbs4/Cd74/Anxa1/Dpp4/Thbs1	12
BP	GO:0010885	regulation of cholesterol storage	5/453	15/23328	6.9069e-06	0.000302883	0.000238685	Cd36/Lpl/Apob/Msr1/Ces1d	5
BP	GO:0010466	negative regulation of peptidase activity	17/453	246/23328	7.11036e-06	0.000308302	0.000242955	Itih1/Wfdc2/Dpep1/Itih4/Anxa8/Serpind1/Pi16/Serpinc1/Spint1/Ambp/Mug2/Pzp/Thbs1/Serpinb1a/Fabp1/Spink5/Mug1	17
BP	GO:0045723	positive regulation of fatty acid biosynthetic process	6/453	26/23328	8.58783e-06	0.000368227	0.000290178	Mlxipl/Hnf4a/Rgn/Cd74/Anxa1/Apoa4	6
BP	GO:0034113	heterotypic cell-cell adhesion	8/453	54/23328	9.04071e-06	0.000383386	0.000302124	Bmp7/Perp/Adipoq/Dsc2/Fga/Fgb/Fgg/Dsp	8
BP	GO:0052547	regulation of peptidase activity	23/453	421/23328	9.59882e-06	0.000402629	0.000317288	Cdh1/Itih1/Wfdc2/Dpep1/Perp/Itih4/Anxa8/Serpind1/Pi16/Serpinc1/Spint1/Ambp/Mug2/Pzp/Pawr/Thbs1/Serpinb1a/Cldn4/Fabp1/Spink5/Mug1/Cldn3/Col4a3	23
BP	GO:0019216	regulation of lipid metabolic process	21/453	363/23328	9.91558e-06	0.000408582	0.000321979	Cd36/Mlxipl/Rarres2/Hnf4a/Apob/Dab2/Vdr/Adipoq/Rgn/C3/Cd74/Anxa1/F2/Pck1/Aadac/Apoa4/Hsd17b13/Psapl1/Fabp1/Ces1d/Malrd1	21
BP	GO:0007156	homophilic cell adhesion via plasma membrane adhesion molecules	11/453	110/23328	9.9525e-06	0.000408582	0.000321979	Cdh1/Celsr1/Dsc2/Cdhr5/Cdh17/Cdh16/Cdhr2/Igsf9/Dsc3/Dsg1b/Dsg1a	11
BP	GO:0070372	regulation of ERK1 and ERK2 cascade	19/453	308/23328	1.06842e-05	0.000434004	0.000342013	Cd36/Ccl8/Ace2/Ccl6/Ccl9/Ccl11/Gata4/Dab2/Adipoq/C3/Cd74/Fga/Fgb/Fgg/Nlrp6/Npnt/Pla2g5/C1qtnf3/Dynlt1b	19
BP	GO:0010742	macrophage derived foam cell differentiation	6/453	27/23328	1.08613e-05	0.0004366	0.000344059	Cd36/Lpl/Apob/Adipoq/Msr1/Pla2g5	6
BP	GO:0097530	granulocyte migration	13/453	155/23328	1.10342e-05	0.000438977	0.000345932	Ccl8/Rarres2/Lbp/Ccl6/Ccl9/Dpep1/Ccl11/Thbs4/Cd74/Anxa1/Dpp4/Pawr/Thbs1	13
BP	GO:0030199	collagen fibril organization	8/453	56/23328	1.19313e-05	0.000469827	0.000370243	Col1a1/Aebp1/Col5a2/Col3a1/Dpt/Col1a2/Tnxb/Lum	8
BP	GO:0090077	foam cell differentiation	6/453	28/23328	1.35979e-05	0.000526599	0.000414982	Cd36/Lpl/Apob/Adipoq/Msr1/Pla2g5	6
BP	GO:0010878	cholesterol storage	5/453	17/23328	1.37825e-05	0.000526599	0.000414982	Cd36/Lpl/Apob/Msr1/Ces1d	5
BP	GO:0070206	protein trimerization	5/453	17/23328	1.37825e-05	0.000526599	0.000414982	Steap4/Scara5/Cd74/Col1a2/Itln1	5
BP	GO:0046890	regulation of lipid biosynthetic process	14/453	184/23328	1.55606e-05	0.000588709	0.000463927	Mlxipl/Hnf4a/Apob/Dab2/Vdr/Rgn/C3/Cd74/Anxa1/Pck1/Apoa4/Hsd17b13/Ces1d/Malrd1	14
BP	GO:1901615	organic hydroxy compound metabolic process	25/453	498/23328	1.68112e-05	0.00062965	0.00049619	Pon1/Apob/Dab2/Vdr/Rbp4/Cyp2e1/Hao1/Pck1/Slc7a11/Hmgcs2/Sult1b1/Sult1d1/Crym/Apoa4/Cyp1a2/Gc/Atp8b1/Cftr/Pcsk9/Rbp1/Myof/Mogat2/Ces1d/Adh1/Malrd1	25
BP	GO:0006959	humoral immune response	22/453	406/23328	1.69691e-05	0.00062965	0.00049619	Rarres2/Wfdc2/Pomc/Ccl11/C6/C3/Cd55/F2/Fga/Klk7/Hpx/Fgb/C1s1/Dmbt1/Ccr2/C1ra/Spink5/Krt6a/Reg1/Cfd/H2-Ab1/C1rb	22
BP	GO:2000146	negative regulation of cell motility	18/453	291/23328	1.75188e-05	0.000643857	0.000507386	Cdh1/Hnf4a/Dpep1/Dcn/Adipoq/Rgn/Cd74/Il33/Col3a1/Tnn/Podn/Dpp4/Thbs1/Tacstd2/Krt16/Mapk15/Cldn3/Eppk1	18
BP	GO:0098856	intestinal lipid absorption	5/453	18/23328	1.87795e-05	0.000683682	0.000538769	Cd36/Fabp2/Abcg8/Apoa4/Abcg5	5
BP	GO:0070371	ERK1 and ERK2 cascade	19/453	325/23328	2.26035e-05	0.000815205	0.000642415	Cd36/Ccl8/Ace2/Ccl6/Ccl9/Ccl11/Gata4/Dab2/Adipoq/C3/Cd74/Fga/Fgb/Fgg/Nlrp6/Npnt/Pla2g5/C1qtnf3/Dynlt1b	19
BP	GO:0046394	carboxylic acid biosynthetic process	18/453	299/23328	2.5138e-05	0.000898217	0.000707832	Mlxipl/Lpl/Hnf4a/Pah/Rgn/Cd74/Anxa1/Cth/Otc/Apoa4/Gstm2/Pla2g5/Pklr/Rbp1/Scd4/Ces1d/Mgst2/Malrd1	18
BP	GO:0016053	organic acid biosynthetic process	18/453	300/23328	2.62731e-05	0.000928169	0.000731436	Mlxipl/Lpl/Hnf4a/Pah/Rgn/Cd74/Anxa1/Cth/Otc/Apoa4/Gstm2/Pla2g5/Pklr/Rbp1/Scd4/Ces1d/Mgst2/Malrd1	18
BP	GO:0032103	positive regulation of response to external stimulus	22/453	418/23328	2.64573e-05	0.000928169	0.000731436	Rarres2/Lpl/Lbp/Pomc/Thbs4/Cpb2/Smoc2/C3/Cd74/Il33/Il1rl1/Ctsc/Klk7/Hpx/Mmp2/Thbs1/Pla2g5/Cd24a/Ccr2/Ifi205/Plg/Fabp4	22
BP	GO:0044242	cellular lipid catabolic process	15/453	219/23328	2.70969e-05	0.000933634	0.000735743	Lpl/Apob/Acox2/Adipoq/Cps1/Hao1/Pck1/Aadac/Plbd1/Ces1f/Apoa4/Pla2g5/Fabp1/Ces1d/Mgst2	15
BP	GO:0097529	myeloid leukocyte migration	15/453	219/23328	2.70969e-05	0.000933634	0.000735743	Ccl8/Rarres2/Lbp/Ccl6/Ccl9/Dpep1/Ccl11/Thbs4/Cd74/Anxa1/Arhgef5/Dpp4/Pawr/Thbs1/Ccr2	15
BP	GO:0002699	positive regulation of immune effector process	17/453	273/23328	2.74246e-05	0.000936121	0.000737702	Cd36/Lbp/Myb/Pomc/C6/C3/Cd74/Anxa1/Il33/Rbp4/Pck1/Klk7/Hpx/Pla2g5/Fzd5/Cd24a/Ccr2	17
BP	GO:0033344	cholesterol efflux	7/453	46/23328	2.76543e-05	0.000936121	0.000737702	Pon1/Apob/Adipoq/Abcg8/Apoa4/Abcg5/Ces1d	7
BP	GO:0060326	cell chemotaxis	18/453	303/23328	2.99575e-05	0.00100527	0.000792193	Ccl8/Rarres2/Lbp/Ccl6/Ccl9/Dpep1/Ccl11/Hoxb9/Thbs4/Smoc2/Cd74/Anxa1/Arhgef5/Dpp4/Saa3/Thbs1/Ccr2/Efcab1	18
BP	GO:0030336	negative regulation of cell migration	17/453	278/23328	3.44993e-05	0.00113789	0.000896702	Cdh1/Hnf4a/Dpep1/Dcn/Adipoq/Cd74/Il33/Col3a1/Tnn/Podn/Dpp4/Thbs1/Tacstd2/Krt16/Mapk15/Cldn3/Eppk1	17
BP	GO:0031349	positive regulation of defense response	17/453	278/23328	3.44993e-05	0.00113789	0.000896702	Lpl/Lbp/Pomc/C3/Cd74/Il33/Il1rl1/Npas2/Ctsc/Klk7/Hpx/Mmp2/Pla2g5/Cd24a/Ccr2/Ifi205/Fabp4	17
BP	GO:0120254	olefinic compound metabolic process	11/453	126/23328	3.59383e-05	0.0011753	0.000926188	Cyp2c29/Dab2/Cyp2d26/Rbp4/Cyp2c55/Cyp2e1/Cyp2b10/Gstm2/Cyp2c66/Cyp2c65/Cyp2c68	11
BP	GO:0006720	isoprenoid metabolic process	9/453	84/23328	3.68198e-05	0.00119401	0.000940931	Rarres2/Rbp4/Cyp2c55/Cyp2e1/Hmgcs2/Cyp1a2/Rbp2/Rbp1/Adh1	9
BP	GO:0015718	monocarboxylic acid transport	13/453	174/23328	3.77031e-05	0.00121247	0.000955475	Cd36/Abcc3/Fabp2/Anxa1/Rbp4/Abcc2/Slc6a13/Atp8b1/Thbs1/Pla2g5/Fabp1/Ces1d/Fabp4	13
BP	GO:0051346	negative regulation of hydrolase activity	21/453	405/23328	4.98313e-05	0.00158925	0.00125239	Itih1/Wfdc2/Dpep1/Itih4/Anxa8/Serpind1/Rgn/Pi16/Anxa1/Serpinc1/Spint1/Ambp/Mug2/Pzp/Thbs1/Serpinb1a/Fabp1/Spink5/Sh3rf2/Mug1/Efcab1	21
BP	GO:0045216	cell-cell junction organization	14/453	205/23328	5.15467e-05	0.00163048	0.00128489	Cdh1/Cldn15/Ace2/Hnf4a/Cldn7/Perp/Grhl2/Pkp1/Xirp2/Fzd5/Cldn4/Dsp/Mpz/Cldn3	14
BP	GO:0050673	epithelial cell proliferation	22/453	438/23328	5.31972e-05	0.00166901	0.00131525	Ccnd2/Cdh1/Fap/Ehf/Ccl11/Thbs4/Plau/Cpb2/Dab2/Vdr/Rgn/Fermt1/Mki67/Lrg1/Thbs1/Esrp1/Serpinb1a/Tacstd2/Reg1/Col4a3/Esrp2/Eppk1	22
BP	GO:0002504	antigen processing and presentation of peptide or polysaccharide antigen via MHC class II	5/453	22/23328	5.4134e-05	0.0016847	0.00132762	Cd74/H2-Aa/Thbs1/H2-Eb1/H2-Ab1	5
BP	GO:0002697	regulation of immune effector process	22/453	440/23328	5.68909e-05	0.00175634	0.00138407	Cd36/Lbp/Myb/Pomc/C6/C3/Cd74/Anxa1/Il33/Rbp4/Cd55/Pck1/Klk7/Hpx/Dpp4/Fgl2/Pla2g5/Fzd5/Cd24a/Ccr2/Spink5/Muc4	22
BP	GO:0071674	mononuclear cell migration	9/453	89/23328	5.83713e-05	0.00178774	0.00140881	Ccl8/Rarres2/Ccl6/Ccl9/Ccl11/Anxa1/Thbs1/Ccr2/Plg	9
BP	GO:0044282	small molecule catabolic process	18/453	320/23328	6.09064e-05	0.00185069	0.00145842	Tat/Pon1/Hal/Pah/Acox2/Adipoq/Hao1/Pck1/Uox/Aldob/Sult1b1/Hpd/Otc/Ces1f/Mat1a/Fabp1/Ces1d/Adh1	18
BP	GO:0009112	nucleobase metabolic process	6/453	36/23328	6.16454e-05	0.00185397	0.00146101	Dpys/Cps1/Uox/Acpp/Gda/Aox1	6
BP	GO:0001676	long-chain fatty acid metabolic process	10/453	111/23328	6.19753e-05	0.00185397	0.00146101	Cd36/Cyp2c29/Cyp2d26/Cyp2c55/Cyp2e1/Cyp2b10/Gstm2/Cyp2c66/Cyp2c65/Cyp2c68	10
BP	GO:0019369	arachidonic acid metabolic process	8/453	70/23328	6.25659e-05	0.00185724	0.00146359	Cyp2c29/Cyp2d26/Cyp2c55/Cyp2e1/Cyp2b10/Cyp2c66/Cyp2c65/Cyp2c68	8
BP	GO:0006066	alcohol metabolic process	18/453	323/23328	6.86374e-05	0.00201052	0.00158438	Pon1/Apob/Dab2/Vdr/Rbp4/Hao1/Pck1/Hmgcs2/Sult1b1/Apoa4/Cyp1a2/Cftr/Pcsk9/Rbp1/Myof/Mogat2/Ces1d/Adh1	18
BP	GO:0055081	anion homeostasis	8/453	71/23328	6.93294e-05	0.00201052	0.00158438	Mlxipl/Slc12a7/Hnf4a/Abcc2/Cps1/Slc7a11/Otc/Wnk4	8
BP	GO:0042180	cellular ketone metabolic process	14/453	211/23328	7.04152e-05	0.00201052	0.00158438	Mlxipl/Hnf4a/Dab2/Adipoq/Rgn/Cd74/Anxa1/Slc7a11/Cyp2b10/Apoa4/Fabp1/Ces1d/Malrd1/Ugt1a1	14
BP	GO:0032102	negative regulation of response to external stimulus	20/453	384/23328	7.05178e-05	0.00201052	0.00158438	Plau/Cpb2/Adipoq/F2/Fga/Fgb/Fgg/Tspan8/Dpp4/Nlrp6/Fgl2/Thbs1/Pla2g5/Gpx2/Cd24a/Spink5/C1qtnf3/Plg/Cldn3/Eppk1	20
BP	GO:0032371	regulation of sterol transport	7/453	53/23328	7.08554e-05	0.00201052	0.00158438	Pon1/Adipoq/Abcg8/Apoa4/Abcg5/Pcsk9/Ces1d	7
BP	GO:0032374	regulation of cholesterol transport	7/453	53/23328	7.08554e-05	0.00201052	0.00158438	Pon1/Adipoq/Abcg8/Apoa4/Abcg5/Pcsk9/Ces1d	7
BP	GO:0002920	regulation of humoral immune response	6/453	37/23328	7.23799e-05	0.00203879	0.00160665	C6/C3/Cd55/Klk7/Hpx/Spink5	6
BP	GO:0040013	negative regulation of locomotion	18/453	326/23328	7.72235e-05	0.00212943	0.00167808	Cdh1/Hnf4a/Dpep1/Dcn/Adipoq/Rgn/Cd74/Il33/Col3a1/Tnn/Podn/Dpp4/Thbs1/Tacstd2/Krt16/Mapk15/Cldn3/Eppk1	18
BP	GO:0051271	negative regulation of cellular component movement	18/453	326/23328	7.72235e-05	0.00212943	0.00167808	Cdh1/Hnf4a/Dpep1/Dcn/Adipoq/Rgn/Cd74/Il33/Col3a1/Tnn/Podn/Dpp4/Thbs1/Tacstd2/Krt16/Mapk15/Cldn3/Eppk1	18
BP	GO:1901342	regulation of vasculature development	19/453	356/23328	7.72531e-05	0.00212943	0.00167808	Cd36/Klf5/Gata6/Bmp7/Dcn/Ccl11/Gata4/C6/Smoc2/C3/Anxa1/Cth/Lrg1/Thbs1/Ccbe1/Ccr2/Adam12/Plg/Col4a3	19
BP	GO:0006936	muscle contraction	17/453	298/23328	8.1684e-05	0.00223559	0.00176174	Kcnq1/Ace2/Gata4/Dsc2/Cacna1s/Atp2a1/Tnni2/Myh2/Pawr/Npnt/Kcne4/Ttn/Dsp/Myh1/Myh4/Tnnt3/Myl1	17
BP	GO:0062012	regulation of small molecule metabolic process	19/453	358/23328	8.31693e-05	0.00226021	0.00178114	Mlxipl/Hnf4a/Apob/Pomc/Dab2/Vdr/Adipoq/Rgn/Cd74/Anxa1/Slc7a11/Apoa4/Ppp1r3b/Fabp1/Ces1d/C1qtnf3/Fbp1/Malrd1/Ugt1a1	19
BP	GO:0006941	striated muscle contraction	12/453	163/23328	8.58544e-05	0.00231687	0.00182579	Kcnq1/Ace2/Gata4/Dsc2/Cacna1s/Atp2a1/Tnni2/Kcne4/Ttn/Dsp/Tnnt3/Myl1	12
BP	GO:0060670	branching involved in labyrinthine layer morphogenesis	4/453	13/23328	8.73016e-05	0.00233956	0.00184367	Llgl2/Grhl2/Spint1/Fzd5	4
BP	GO:0009636	response to toxic substance	10/453	116/23328	9.00089e-05	0.00237527	0.00187181	Pon1/Cd36/Slc6a4/Rgn/Abcc2/Slc7a11/Apoa4/Gstm2/Gucy2c/Ces1d	10
BP	GO:0050891	multicellular organismal water homeostasis	7/453	55/23328	9.02207e-05	0.00237527	0.00187181	Cdh1/Scnn1a/Cftr/Hrnr/Cldn4/Flg2/Krt16	7
BP	GO:0070374	positive regulation of ERK1 and ERK2 cascade	14/453	216/23328	9.04805e-05	0.00237527	0.00187181	Cd36/Ccl8/Ccl6/Ccl9/Ccl11/Gata4/C3/Cd74/Fga/Fgb/Fgg/Npnt/Pla2g5/C1qtnf3	14
BP	GO:0006575	cellular modified amino acid metabolic process	12/453	165/23328	9.64855e-05	0.00249891	0.00196925	Gstm3/Dpep1/Slc7a11/Cth/Sult1b1/Ckm/Crym/Gstm2/Gsta2/Gm10639/Gsta1/Mgst2	12
BP	GO:0019730	antimicrobial humoral response	12/453	165/23328	9.64855e-05	0.00249891	0.00196925	Rarres2/Wfdc2/Pomc/Ccl11/F2/Fga/Klk7/Fgb/Dmbt1/Spink5/Krt6a/Reg1	12
BP	GO:0046942	carboxylic acid transport	18/453	333/23328	0.000101044	0.00259153	0.00204224	Cd36/Ace2/Llgl2/Abcc3/Fabp2/Slc22a6/Anxa1/Rbp4/Abcc2/Slc7a11/Slc6a13/Slc6a20a/Atp8b1/Thbs1/Pla2g5/Fabp1/Ces1d/Fabp4	18
BP	GO:0001523	retinoid metabolic process	7/453	56/23328	0.000101405	0.00259153	0.00204224	Rarres2/Rbp4/Cyp2c55/Cyp1a2/Rbp2/Rbp1/Adh1	7
BP	GO:0022408	negative regulation of cell-cell adhesion	13/453	192/23328	0.000103461	0.00259162	0.0020423	Cdh1/Adipoq/Cd74/Anxa1/Fgg/Pawr/H2-Aa/Fgl2/Epcam/Cd24a/Lgals7/H2-Ab1/Muc4	13
BP	GO:0010884	positive regulation of lipid storage	5/453	25/23328	0.000104097	0.00259162	0.0020423	Cd36/Lpl/Apob/C3/Msr1	5
BP	GO:0034114	regulation of heterotypic cell-cell adhesion	5/453	25/23328	0.000104097	0.00259162	0.0020423	Bmp7/Adipoq/Fga/Fgb/Fgg	5
BP	GO:0060575	intestinal epithelial cell differentiation	5/453	25/23328	0.000104097	0.00259162	0.0020423	Cdh1/Klf5/Gata6/Gata4/Cdx2	5
BP	GO:0030595	leukocyte chemotaxis	14/453	219/23328	0.000104766	0.00259162	0.0020423	Ccl8/Rarres2/Lbp/Ccl6/Ccl9/Dpep1/Ccl11/Thbs4/Cd74/Anxa1/Arhgef5/Dpp4/Thbs1/Ccr2	14
BP	GO:0015849	organic acid transport	18/453	337/23328	0.00011738	0.00288516	0.00227363	Cd36/Ace2/Llgl2/Abcc3/Fabp2/Slc22a6/Anxa1/Rbp4/Abcc2/Slc7a11/Slc6a13/Slc6a20a/Atp8b1/Thbs1/Pla2g5/Fabp1/Ces1d/Fabp4	18
BP	GO:0015893	drug transport	4/453	14/23328	0.000120351	0.00289953	0.00228495	Abcc3/Abcc2/Aoc1/Atp8b1	4
BP	GO:0032536	regulation of cell projection size	4/453	14/23328	0.000120351	0.00289953	0.00228495	Cdhr5/Vil1/Ush1c/Cdhr2	4
BP	GO:0034116	positive regulation of heterotypic cell-cell adhesion	4/453	14/23328	0.000120351	0.00289953	0.00228495	Bmp7/Fga/Fgb/Fgg	4
BP	GO:0061138	morphogenesis of a branching epithelium	14/453	222/23328	0.00012097	0.00289953	0.00228495	Cdh1/Bmp7/Celsr1/Ccl11/Llgl2/Grhl2/Vdr/Spint1/Wnt6/Esrp1/Npnt/Fzd5/Tacstd2/Esrp2	14
BP	GO:0016054	organic acid catabolic process	14/453	223/23328	0.000126834	0.00297607	0.00234527	Tat/Pon1/Hal/Pah/Acox2/Adipoq/Hao1/Pck1/Hpd/Otc/Ces1f/Mat1a/Fabp1/Ces1d	14
BP	GO:0046395	carboxylic acid catabolic process	14/453	223/23328	0.000126834	0.00297607	0.00234527	Tat/Pon1/Hal/Pah/Acox2/Adipoq/Hao1/Pck1/Hpd/Otc/Ces1f/Mat1a/Fabp1/Ces1d	14
BP	GO:0016101	diterpenoid metabolic process	7/453	58/23328	0.00012716	0.00297607	0.00234527	Rarres2/Rbp4/Cyp2c55/Cyp1a2/Rbp2/Rbp1/Adh1	7
BP	GO:0072330	monocarboxylic acid biosynthetic process	13/453	196/23328	0.000127248	0.00297607	0.00234527	Mlxipl/Lpl/Hnf4a/Rgn/Cd74/Anxa1/Apoa4/Gstm2/Pklr/Rbp1/Scd4/Ces1d/Malrd1	13
BP	GO:0006953	acute-phase response	6/453	41/23328	0.000131109	0.00301161	0.00237327	Cd163/Lbp/Itih4/F2/Hp/Saa3	6
BP	GO:0046461	neutral lipid catabolic process	6/453	41/23328	0.000131109	0.00301161	0.00237327	Lpl/Apob/Cps1/Aadac/Apoa4/Ces1d	6
BP	GO:0046464	acylglycerol catabolic process	6/453	41/23328	0.000131109	0.00301161	0.00237327	Lpl/Apob/Cps1/Aadac/Apoa4/Ces1d	6
BP	GO:0030593	neutrophil chemotaxis	9/453	99/23328	0.000134047	0.00306086	0.00241209	Ccl8/Lbp/Ccl6/Ccl9/Dpep1/Ccl11/Thbs4/Cd74/Dpp4	9
BP	GO:0030194	positive regulation of blood coagulation	5/453	27/23328	0.000153195	0.0034371	0.00270857	Cd36/Cpb2/F2/Thbs1/Plg	5
BP	GO:0060713	labyrinthine layer morphogenesis	5/453	27/23328	0.000153195	0.0034371	0.00270857	Bmp7/Llgl2/Grhl2/Spint1/Fzd5	5
BP	GO:1900048	positive regulation of hemostasis	5/453	27/23328	0.000153195	0.0034371	0.00270857	Cd36/Cpb2/F2/Thbs1/Plg	5
BP	GO:1990266	neutrophil migration	10/453	124/23328	0.000156944	0.00348374	0.00274533	Ccl8/Lbp/Ccl6/Ccl9/Dpep1/Ccl11/Thbs4/Cd74/Dpp4/Pawr	10
BP	GO:0001655	urogenital system development	19/453	376/23328	0.000157256	0.00348374	0.00274533	Nid1/Bmp7/Bicc1/Adipoq/Anxa1/Rbp4/Cenpf/Anxa4/Mmp2/Wnt6/Wnk4/Npnt/Psapl1/Emx2/Fmn1/Pcsk9/Epcam/Tacstd2/Col4a3	19
BP	GO:0060711	labyrinthine layer development	7/453	60/23328	0.000157983	0.00348374	0.00274533	Bmp7/Llgl2/Grhl2/Spint1/Cdx2/Fzd5/Plg	7
BP	GO:0003012	muscle system process	20/453	408/23328	0.000159624	0.00349995	0.0027581	Gata6/Kcnq1/Ace2/Gata4/Pi16/Dsc2/Cacna1s/Myoc/Atp2a1/Tnni2/Myh2/Pawr/Npnt/Kcne4/Ttn/Dsp/Myh1/Myh4/Tnnt3/Myl1	20
BP	GO:0030299	intestinal cholesterol absorption	4/453	15/23328	0.000161603	0.00352331	0.00277651	Cd36/Abcg8/Apoa4/Abcg5	4
BP	GO:0006979	response to oxidative stress	20/453	409/23328	0.000164883	0.00357462	0.00281695	Tat/Cd36/Acox2/Gata4/Adipoq/Rgn/Anxa1/Car3/Chrna4/Slc7a11/Hp/Mmp2/Apoa4/Melk/Pawr/Thbs1/Slc25a24/Gpx2/Mmp3/Fabp1	20
BP	GO:0042304	regulation of fatty acid biosynthetic process	6/453	43/23328	0.00017204	0.00370895	0.00292281	Mlxipl/Hnf4a/Rgn/Cd74/Anxa1/Apoa4	6
BP	GO:0007584	response to nutrient	7/453	61/23328	0.000175516	0.00376286	0.00296529	Lpl/Vdr/Lct/Serpinc1/Postn/Rbp1/Scd4	7
BP	GO:0019835	cytolysis	5/453	28/23328	0.000183542	0.00391321	0.00308377	Lbp/F2/Fgl2/Lyz1/Gzmc	5
BP	GO:0031018	endocrine pancreas development	7/453	62/23328	0.000194589	0.00412593	0.0032514	Gata6/Hnf4g/Hnf4a/Anxa1/Slc2a2/Pklr/Cftr	7
BP	GO:0010811	positive regulation of cell-substrate adhesion	10/453	128/23328	0.000203712	0.00429576	0.00338524	Cd36/Nid1/Dab2/Smoc2/Myoc/Fermt1/Thbs1/Npnt/Fmn1/Fbln2	10
BP	GO:1905954	positive regulation of lipid localization	9/453	105/23328	0.000210108	0.00440656	0.00347255	Pon1/Cd36/Lpl/Apob/Dab2/Adipoq/C3/Msr1/Ces1d	9
BP	GO:0019886	antigen processing and presentation of exogenous peptide antigen via MHC class II	4/453	16/23328	0.000212175	0.00442585	0.00348776	Cd74/H2-Aa/H2-Eb1/H2-Ab1	4
BP	GO:0030104	water homeostasis	7/453	63/23328	0.000215301	0.00445657	0.00351196	Cdh1/Scnn1a/Cftr/Hrnr/Cldn4/Flg2/Krt16	7
BP	GO:0030511	positive regulation of transforming growth factor beta receptor signaling pathway	5/453	29/23328	0.000218267	0.00445657	0.00351196	Dab2/Fermt1/Lrg1/Thbs1/Npnt	5
BP	GO:0043032	positive regulation of macrophage activation	5/453	29/23328	0.000218267	0.00445657	0.00351196	Lbp/Il33/Il1rl1/Ctsc/Thbs1	5
BP	GO:1903846	positive regulation of cellular response to transforming growth factor beta stimulus	5/453	29/23328	0.000218267	0.00445657	0.00351196	Dab2/Fermt1/Lrg1/Thbs1/Npnt	5
BP	GO:0022409	positive regulation of cell-cell adhesion	15/453	265/23328	0.000229967	0.00467058	0.00368061	Cdh1/Bmp7/Myb/Cd74/Anxa1/Pck1/Fga/Fgb/Fgg/Dpp4/Pawr/H2-Aa/Cd24a/Ccr2/H2-Ab1	15
BP	GO:0032368	regulation of lipid transport	10/453	130/23328	0.000231169	0.00467058	0.00368061	Pon1/Pomc/Dab2/Adipoq/Abcg8/Apoa4/Thbs1/Abcg5/Pcsk9/Ces1d	10
BP	GO:0015909	long-chain fatty acid transport	7/453	64/23328	0.000237754	0.00477861	0.00376575	Cd36/Fabp2/Anxa1/Thbs1/Pla2g5/Fabp1/Fabp4	7
BP	GO:0046364	monosaccharide biosynthetic process	8/453	85/23328	0.000247642	0.00495156	0.00390203	Hnf4a/Fbp2/Adipoq/Rgn/Rbp4/Pck1/C1qtnf3/Fbp1	8
BP	GO:0002825	regulation of T-helper 1 type immune response	5/453	30/23328	0.000257773	0.00507523	0.00399949	Anxa1/Il33/Il1rl1/Ccr2/H2-Ab1	5
BP	GO:0019433	triglyceride catabolic process	5/453	30/23328	0.000257773	0.00507523	0.00399949	Lpl/Apob/Cps1/Aadac/Apoa4	5
BP	GO:0050820	positive regulation of coagulation	5/453	30/23328	0.000257773	0.00507523	0.00399949	Cd36/Cpb2/F2/Thbs1/Plg	5
BP	GO:0034308	primary alcohol metabolic process	7/453	65/23328	0.000262055	0.00510743	0.00402487	Dab2/Rbp4/Hao1/Sult1b1/Cyp1a2/Rbp1/Adh1	7
BP	GO:0046503	glycerolipid catabolic process	7/453	65/23328	0.000262055	0.00510743	0.00402487	Lpl/Apob/Cps1/Aadac/Apoa4/Pla2g5/Ces1d	7
BP	GO:0050900	leukocyte migration	18/453	360/23328	0.000264407	0.00512738	0.00404059	Ccl8/Rarres2/Lbp/Ccl6/Ccl9/Dpep1/Ccl11/Thbs4/Cd74/Anxa1/Il33/Arhgef5/Dpp4/Pawr/Thbs1/Cd24a/Ccr2/Plg	18
BP	GO:0070293	renal absorption	4/453	17/23328	0.000273219	0.00527176	0.00415436	Kcnq1/Adipoq/Wnk4/Cldn4	4
BP	GO:0001763	morphogenesis of a branching structure	14/453	241/23328	0.000283318	0.00542222	0.00427294	Cdh1/Bmp7/Celsr1/Ccl11/Llgl2/Grhl2/Vdr/Spint1/Wnt6/Esrp1/Npnt/Fzd5/Tacstd2/Esrp2	14
BP	GO:0043277	apoptotic cell clearance	6/453	47/23328	0.000283827	0.00542222	0.00427294	Cd36/C3/Anxa1/Thbs1/Ccr2/Xkr4	6
BP	GO:0002819	regulation of adaptive immune response	13/453	213/23328	0.000288405	0.00547498	0.00431451	C3/Cd74/Anxa1/Il33/Il1rl1/Cd55/Hpx/Dpp4/Fzd5/Cd24a/Ccr2/H2-Ab1/Muc4	13
BP	GO:0022407	regulation of cell-cell adhesion	20/453	427/23328	0.000289426	0.00547498	0.00431451	Cdh1/Bmp7/Myb/Adipoq/Cd74/Anxa1/Pck1/Fga/Fgb/Fgg/Dpp4/Pawr/H2-Aa/Fgl2/Epcam/Cd24a/Ccr2/Lgals7/H2-Ab1/Muc4	20
BP	GO:0050708	regulation of protein secretion	18/453	365/23328	0.000312163	0.00587629	0.00463076	Cd36/Kcnq1/Hnf4a/Llgl2/Oit1/Anxa1/Ankrd1/Il33/Rbp4/Fga/Fgb/Fgg/Krt20/Cftr/Ttn/A1cf/C1qtnf3/Malrd1	18
BP	GO:0010883	regulation of lipid storage	6/453	48/23328	0.000319118	0.00597804	0.00471094	Cd36/Lpl/Apob/C3/Msr1/Ces1d	6
BP	GO:0044241	lipid digestion	4/453	18/23328	0.000345916	0.00644874	0.00508187	Cd36/Abcg8/Apoa4/Abcg5	4
BP	GO:0060669	embryonic placenta morphogenesis	5/453	32/23328	0.000352823	0.00651646	0.00513524	Bmp7/Llgl2/Grhl2/Spint1/Fzd5	5
BP	GO:0034341	response to interferon-gamma	10/453	137/23328	0.000352926	0.00651646	0.00513524	Ccl8/Ccl6/Ccl9/Ccl11/Mrc1/Hpx/H2-Aa/Rab7b/H2-Eb1/H2-Ab1	10
BP	GO:0001892	embryonic placenta development	9/453	114/23328	0.000388904	0.00714658	0.0056318	Bmp7/Llgl2/Krt19/Grhl2/Spint1/Cdx2/Fzd5/Krt8/Plg	9
BP	GO:0033561	regulation of water loss via skin	5/453	33/23328	0.000409252	0.00744954	0.00587054	Cdh1/Hrnr/Cldn4/Flg2/Krt16	5
BP	GO:0060706	cell differentiation involved in embryonic placenta development	5/453	33/23328	0.000409252	0.00744954	0.00587054	Krt19/Grhl2/Fzd5/Krt8/Plg	5
BP	GO:0002791	regulation of peptide secretion	19/453	406/23328	0.000411787	0.0074605	0.00587919	Cd36/Kcnq1/Hnf4a/Llgl2/Oit1/Cd74/Anxa1/Ankrd1/Il33/Rbp4/Fga/Fgb/Fgg/Krt20/Cftr/Ttn/A1cf/C1qtnf3/Malrd1	19
BP	GO:0002922	positive regulation of humoral immune response	4/453	19/23328	0.000431472	0.00774441	0.00610292	C6/C3/Klk7/Hpx	4
BP	GO:0009074	aromatic amino acid family catabolic process	4/453	19/23328	0.000431472	0.00774441	0.00610292	Tat/Hal/Pah/Hpd	4
BP	GO:0000096	sulfur amino acid metabolic process	5/453	34/23328	0.000472229	0.00843671	0.00664848	Dpep1/Cps1/Slc7a11/Cth/Mat1a	5
BP	GO:0015908	fatty acid transport	8/453	94/23328	0.000492338	0.00875544	0.00689965	Cd36/Fabp2/Anxa1/Abcc2/Thbs1/Pla2g5/Fabp1/Fabp4	8
BP	GO:0002822	regulation of adaptive immune response based on somatic recombination of immune receptors built from immunoglobulin superfamily domains	12/453	197/23328	0.000497432	0.00880546	0.00693907	C3/Anxa1/Il33/Il1rl1/Cd55/Hpx/Dpp4/Fzd5/Cd24a/Ccr2/H2-Ab1/Muc4	12
BP	GO:0002577	regulation of antigen processing and presentation	4/453	20/23328	0.000531112	0.00935132	0.00736923	Cd74/Fgl2/Thbs1/H2-Ab1	4
BP	GO:0001952	regulation of cell-matrix adhesion	9/453	119/23328	0.000533115	0.00935132	0.00736923	Cd36/Plau/Myoc/Fermt1/Postn/Plet1/Thbs1/Fmn1/Muc4	9
BP	GO:0050714	positive regulation of protein secretion	12/453	199/23328	0.000544336	0.00950495	0.00749029	Cd36/Ankrd1/Il33/Rbp4/Fga/Fgb/Fgg/Cftr/Ttn/A1cf/C1qtnf3/Malrd1	12
BP	GO:0044058	regulation of digestive system process	6/453	53/23328	0.000550229	0.00956457	0.00753728	Kcnq1/Abcg8/Apoa4/Wnk4/Pawr/Abcg5	6
BP	GO:0045765	regulation of angiogenesis	16/453	320/23328	0.000571156	0.00988382	0.00778886	Cd36/Gata6/Dcn/Ccl11/Gata4/C6/Smoc2/C3/Anxa1/Lrg1/Thbs1/Ccbe1/Ccr2/Adam12/Plg/Col4a3	16
CC	GO:0062023	collagen-containing extracellular matrix	53/467	385/23271	8.57235e-29	2.94031e-26	2.35514e-26	Col1a1/Angptl2/Nid1/Itih1/Bmp7/Rarres2/Dcn/Col6a2/Thbs4/Itih4/Smoc2/Anxa1/Col5a2/Col3a1/Lamc2/Dpt/Myoc/Serpinc1/Tnn/F2/Postn/Fga/Ambp/Col1a2/Anxa4/Mfap5/Pzp/Ctsc/Bgn/Tnxb/Fgb/Fgg/Tgfbi/Lum/Itln1/F13a1/Fgl2/Thbs1/Npnt/Lad1/Cilp/Muc1/Serpinb1a/Dmbt1/Col6a3/Lrrc15/Lgals4/Col25a1/Plg/Reg1/Fbln2/Col4a3/Muc4	53
CC	GO:0045177	apical part of cell	38/467	454/23271	1.24315e-13	2.132e-11	1.70769e-11	Cdh1/Fap/Slc26a3/Cd36/Ace2/Cd300lg/Dpep1/Dab2/Muc13/Fabp2/Abcg8/Myo7b/Anxa1/Abcc2/Cdhr5/Cd55/Slc2a2/Slc7a11/Anxa4/Scnn1a/Ush1c/Plet1/Acpp/Cdhr2/Dpp4/Slc6a20a/Atp8b1/Abcg5/Cftr/Muc1/Epcam/Kcne4/Cldn4/Fabp1/Dsg1b/Dsg1a/Sptbn5/Muc4	38
CC	GO:0005903	brush border	21/467	140/23271	7.54588e-13	8.62746e-11	6.91044e-11	Slc26a3/Scin/Cd36/Ace2/Myo7b/Abcc2/Cdhr5/Vil1/Lct/Cybrd1/Slc2a2/Slc7a11/Sis/Ush1c/Anks4b/Myo15b/Cdhr2/Akp3/Itln1/Anpep/Atp8b1	21
CC	GO:0005581	collagen trimer	16/467	81/23271	5.44638e-12	4.67027e-10	3.7408e-10	Col1a1/Dcn/Col6a2/Adipoq/Msr1/Col5a2/Col3a1/Col19a1/Col1a2/Scara3/Lum/Ccbe1/Col6a3/Col25a1/C1qtnf3/Col4a3	16
CC	GO:0045095	keratin filament	11/467	42/23271	4.62069e-10	3.16979e-08	2.53895e-08	Krt10/Krt7/Krt18/Krt14/Fam83h/Krt8/Krt6a/Krt79/Krt5/Krt77/Eppk1	11
CC	GO:0098862	cluster of actin-based cell projections	21/467	200/23271	7.28861e-10	4.16666e-08	3.33742e-08	Slc26a3/Scin/Cd36/Ace2/Myo7b/Abcc2/Cdhr5/Vil1/Lct/Cybrd1/Slc2a2/Slc7a11/Sis/Ush1c/Anks4b/Myo15b/Cdhr2/Akp3/Itln1/Anpep/Atp8b1	21
CC	GO:0016324	apical plasma membrane	27/467	350/23271	2.86536e-09	1.40403e-07	1.1246e-07	Slc26a3/Ace2/Cd300lg/Dab2/Muc13/Abcg8/Anxa1/Abcc2/Cdhr5/Cd55/Slc2a2/Anxa4/Scnn1a/Plet1/Cdhr2/Dpp4/Slc6a20a/Atp8b1/Abcg5/Cftr/Muc1/Epcam/Kcne4/Cldn4/Dsg1b/Dsg1a/Muc4	27
CC	GO:0005882	intermediate filament	16/467	129/23271	7.15254e-09	3.06665e-07	2.45633e-07	Krt10/Krt19/Krt7/Krt18/Krt17/Krt20/Krt14/Fam83h/Krt8/Krt16/Dsp/Krt6a/Krt79/Krt5/Krt77/Eppk1	16
CC	GO:0072562	blood microparticle	6/467	10/23271	1.24097e-08	4.72948e-07	3.78823e-07	Fga/Hp/Fgb/Fgg/C1ra/C1rb	6
CC	GO:0045111	intermediate filament cytoskeleton	17/467	165/23271	4.06559e-08	1.3945e-06	1.11697e-06	Krt10/Krt19/Nr1i2/Krt7/Krt18/Krt17/Krt20/Krt14/Fam83h/Krt8/Krt16/Dsp/Krt6a/Krt79/Krt5/Krt77/Eppk1	17
CC	GO:0031526	brush border membrane	12/467	78/23271	4.85444e-08	1.5137e-06	1.21245e-06	Slc26a3/Cd36/Ace2/Abcc2/Cdhr5/Cybrd1/Slc2a2/Slc7a11/Cdhr2/Itln1/Anpep/Atp8b1	12
CC	GO:0001533	cornified envelope	8/467	29/23271	7.34455e-08	2.09932e-06	1.68152e-06	Anxa1/Cst6/Hrnr/Lor/Flg2/Sprr1a/Dsp/Sprr2a1	8
CC	GO:0016328	lateral plasma membrane	10/467	66/23271	7.43225e-07	1.96097e-05	1.5707e-05	Cdh1/Cldn15/Cldn7/Anxa1/Epcam/Cldn4/Tacstd2/Dsg1b/Dsg1a/Cldn3	10
CC	GO:0098644	complex of collagen trimers	6/467	18/23271	9.56851e-07	2.34429e-05	1.87773e-05	Col1a1/Col5a2/Col3a1/Col1a2/Lum/Col4a3	6
CC	GO:0005583	fibrillar collagen trimer	5/467	11/23271	1.33222e-06	2.85595e-05	2.28757e-05	Col1a1/Col5a2/Col3a1/Col1a2/Lum	5
CC	GO:0098643	banded collagen fibril	5/467	11/23271	1.33222e-06	2.85595e-05	2.28757e-05	Col1a1/Col5a2/Col3a1/Col1a2/Lum	5
CC	GO:0016327	apicolateral plasma membrane	6/467	23/23271	4.77795e-06	9.64022e-05	7.72164e-05	Cldn7/Krt19/Cldn4/Krt8/Cldn3/Eppk1	6
CC	GO:0005902	microvillus	11/467	101/23271	5.92356e-06	0.000112877	9.04122e-05	Fabp2/Myo7b/Cdhr5/Vil1/Ush1c/Anks4b/Cdhr2/Cftr/Cd24a/Lyz1/Muc4	11
CC	GO:0030057	desmosome	6/467	24/23271	6.26301e-06	0.000113064	9.05621e-05	Dsc2/Pkp1/Dsp/Dsc3/Dsg1b/Dsg1a	6
CC	GO:0031253	cell projection membrane	19/467	304/23271	1.40639e-05	0.000238543	0.000191069	Fap/Slc26a3/Cd36/Ace2/Abcc2/Cdhr5/Cybrd1/Slc2a2/Slc7a11/Scnn1a/Cdhr2/Dpp4/Itln1/Anpep/Atp8b1/Eps8l3/Cd24a/Reg1/Muc4	19
CC	GO:0043292	contractile fiber	16/467	226/23271	1.46047e-05	0.000238543	0.000191069	Krt19/Ankrd1/Cacna1s/Xirp2/Atp2a1/Tnni2/Mmp2/Acta1/Myh2/Npnt/Krt8/Ttn/Myh1/Myh4/Tnnt3/Myl1	16
CC	GO:0016323	basolateral plasma membrane	17/467	259/23271	2.12277e-05	0.000330959	0.000265092	Cdh1/Kcnq1/Cd300lg/Cldn7/Abcc3/Slc22a6/Slc2a2/Cdh17/Slc6a13/Cdh16/Muc20/Cftr/Epcam/Cldn4/Tacstd2/Dsp/Mpz	17
CC	GO:0030016	myofibril	15/467	212/23271	2.70826e-05	0.000403884	0.000323503	Krt19/Ankrd1/Cacna1s/Xirp2/Atp2a1/Tnni2/Mmp2/Acta1/Myh2/Krt8/Ttn/Myh1/Myh4/Tnnt3/Myl1	15
CC	GO:0034358	plasma lipoprotein particle	6/467	34/23271	5.27976e-05	0.000724382	0.000580217	Pon1/Lpl/Apob/Msr1/Apoa4/Saa3	6
CC	GO:1990777	lipoprotein particle	6/467	34/23271	5.27976e-05	0.000724382	0.000580217	Pon1/Lpl/Apob/Msr1/Apoa4/Saa3	6
CC	GO:0015629	actin cytoskeleton	24/467	497/23271	7.65329e-05	0.00100965	0.000808708	Cdh1/Scin/Llgl2/Krt19/Myo7b/Anxa1/Vil1/Xirp2/Ccn5/Kntc1/Scnn1a/Mylpf/Tnni2/Acta1/Myh2/Pawr/Vill/Lad1/Fmn1/Ttn/Myh1/Myh4/Tnnt3/Myl1	24
CC	GO:0032994	protein-lipid complex	6/467	37/23271	8.67378e-05	0.00110189	0.000882595	Pon1/Lpl/Apob/Msr1/Apoa4/Saa3	6
CC	GO:0016459	myosin complex	7/467	54/23271	9.82584e-05	0.00120367	0.000964115	Myo7b/Mylpf/Myh2/Ttn/Myh1/Myh4/Myl1	7
CC	GO:0030017	sarcomere	13/467	188/23271	0.000115993	0.00137192	0.00109888	Krt19/Ankrd1/Cacna1s/Xirp2/Atp2a1/Tnni2/Mmp2/Acta1/Myh2/Krt8/Ttn/Myh1/Tnnt3	13
CC	GO:0043296	apical junction complex	11/467	158/23271	0.000361231	0.00413007	0.00330811	Cdh1/Cldn15/Cldn7/Aoc1/Wnk4/Fzd5/Epcam/Cldn4/Mapk15/Cldn3/Eppk1	11
CC	GO:0005923	bicellular tight junction	10/467	137/23271	0.000456431	0.00505019	0.00404511	Cldn15/Cldn7/Aoc1/Wnk4/Fzd5/Epcam/Cldn4/Mapk15/Cldn3/Eppk1	10
CC	GO:0031091	platelet alpha granule	4/467	19/23271	0.00048848	0.0052359	0.00419386	Fga/Fgb/Fgg/Thbs1	4
CC	GO:0030141	secretory granule	19/467	401/23271	0.000528072	0.00548875	0.00439639	Col1a1/Kcnq1/Pomc/Fga/Scnn1a/Klk7/Tmprss4/Acpp/Fgb/Fgg/Tmem184a/Thbs1/Dmbt1/Klk6/Spink5/Capn11/Reg1/Lyz1/Krtdap	19
CC	GO:0098858	actin-based cell projection	13/467	221/23271	0.000559018	0.00563951	0.00451715	Fabp2/Myo7b/Cdhr5/Vil1/Ush1c/Anks4b/Acpp/Cdhr2/Atp8b1/Cftr/Cd24a/Lyz1/Muc4	13
CC	GO:0031528	microvillus membrane	4/467	21/23271	0.000730688	0.00715794	0.00573338	Cdhr5/Cdhr2/Cd24a/Muc4	4
CC	GO:0070160	tight junction	10/467	146/23271	0.00075127	0.00715794	0.00573338	Cldn15/Cldn7/Aoc1/Wnk4/Fzd5/Epcam/Cldn4/Mapk15/Cldn3/Eppk1	10
CC	GO:0005865	striated muscle thin filament	4/467	23/23271	0.00104732	0.00945344	0.00757203	Tnni2/Acta1/Ttn/Tnnt3	4
CC	GO:0042611	MHC protein complex	4/467	23/23271	0.00104732	0.00945344	0.00757203	Cd74/H2-Aa/H2-Eb1/H2-Ab1	4
MF	GO:0005201	extracellular matrix structural constituent	30/450	148/22669	7.8714e-22	4.93537e-19	3.76999e-19	Col1a1/Nid1/Dcn/Col6a2/Thbs4/Adipoq/Col5a2/Col3a1/Col19a1/Lamc2/Dpt/Postn/Fga/Col1a2/Mfap5/Bgn/Tnxb/Fgb/Fgg/Scara3/Tgfbi/Lum/Thbs1/Npnt/Dmbt1/Col6a3/Col25a1/Fbln2/Col4a3/Muc4	30
MF	GO:0005518	collagen binding	16/450	71/22669	5.25572e-13	1.64767e-10	1.25861e-10	Nid1/Dcn/Col6a2/Aebp1/Mrc2/Thbs4/Podn/Pcolce/Tnxb/Dpp4/Tgfbi/Lum/Thbs1/Ccbe1/Lrrc15/Musk	16
MF	GO:0005539	glycosaminoglycan binding	23/450	213/22669	5.06935e-11	1.05949e-08	8.09317e-09	Bmp7/Ccl8/Lpl/Dcn/Apob/Thbs4/Serpind1/Fstl1/Smoc2/Lamc2/Serpinc1/F2/Ccn5/Postn/Pcolce/Aoc1/Bgn/Tnxb/Thbs1/Pla2g5/Dmbt1/Col25a1/Reg1	23
MF	GO:1901681	sulfur compound binding	25/450	260/22669	9.12165e-11	1.42982e-08	1.0922e-08	Bmp7/Ccl8/Lpl/Hnf4a/Apob/Thbs4/Serpind1/Fstl1/Smoc2/Lamc2/Serpinc1/F2/Ccn5/Postn/Pcolce/Aoc1/Tnxb/Thbs1/Gstm2/Pla2g5/Dmbt1/Gsta2/Col25a1/Gsta1/Mgst2	25
MF	GO:0008201	heparin binding	19/450	156/22669	3.14161e-10	3.93958e-08	3.00933e-08	Bmp7/Ccl8/Lpl/Apob/Thbs4/Serpind1/Fstl1/Smoc2/Lamc2/Serpinc1/F2/Ccn5/Postn/Pcolce/Aoc1/Tnxb/Thbs1/Pla2g5/Col25a1	19
MF	GO:0050839	cell adhesion molecule binding	25/450	284/22669	5.93603e-10	6.20315e-08	4.73841e-08	Cdh1/Fap/Cldn7/Thbs4/Dab2/Cdhr5/Col3a1/Pkp1/Tnn/Fermt1/Ccn5/Postn/Fga/Cdh17/Fgb/Fgg/Tspan8/Cdhr2/Tgfbi/Igsf9/Thbs1/Npnt/Epcam/Dsp/Col4a3	25
MF	GO:0004252	serine-type endopeptidase activity	20/450	186/22669	1.00524e-09	9.00409e-08	6.87796e-08	Tmprss2/Fap/Plau/F2/Hgfac/Ctsc/Klk7/Prss8/Hp/Mmp2/Tmprss4/Dpp4/C1s1/Pcsk9/Klk6/C1ra/Plg/Cfd/Gzmc/C1rb	20
MF	GO:0017171	serine hydrolase activity	21/450	212/22669	1.72983e-09	1.35575e-07	1.03562e-07	Tmprss2/Fap/Plau/F2/Aadac/Hgfac/Ctsc/Klk7/Prss8/Hp/Mmp2/Tmprss4/Dpp4/C1s1/Pcsk9/Klk6/C1ra/Plg/Cfd/Gzmc/C1rb	21
MF	GO:0008236	serine-type peptidase activity	20/450	207/22669	6.5079e-09	4.53384e-07	3.46327e-07	Tmprss2/Fap/Plau/F2/Hgfac/Ctsc/Klk7/Prss8/Hp/Mmp2/Tmprss4/Dpp4/C1s1/Pcsk9/Klk6/C1ra/Plg/Cfd/Gzmc/C1rb	20
MF	GO:0016712	oxidoreductase activity, acting on paired donors, with incorporation or reduction of molecular oxygen, reduced flavin or flavoprotein as one donor, and incorporation of one atom of oxygen	11/450	61/22669	2.85863e-08	1.62942e-06	1.24467e-06	Cyp2c29/Cyp2d26/Cyp2c55/Cyp2e1/Cyp3a25/Cyp2b10/Cyp1a2/Cyp3a11/Cyp2c66/Cyp2c65/Cyp2c68	11
MF	GO:0050840	extracellular matrix binding	11/450	61/22669	2.85863e-08	1.62942e-06	1.24467e-06	Nid1/Dcn/Thbs4/Smoc2/Bgn/Tgfbi/Thbs1/Olfml2a/Dmbt1/Lrrc15/Fbln2	11
MF	GO:0070330	aromatase activity	8/450	31/22669	1.19748e-07	6.25685e-06	4.77943e-06	Cyp2c29/Cyp2d26/Cyp2c55/Cyp2e1/Cyp3a25/Cyp2b10/Cyp1a2/Cyp3a11	8
MF	GO:0016725	oxidoreductase activity, acting on CH or CH2 groups	6/450	15/22669	2.54524e-07	1.16869e-05	8.92727e-06	Cyp2c29/Acox2/Cyp1a2/Aox1/Cyp2c66/Cyp2c65	6
MF	GO:0008395	steroid hydroxylase activity	11/450	75/22669	2.60951e-07	1.16869e-05	8.92727e-06	Cyp2c29/Cyp2d26/Cyp2c55/Cyp2e1/Cyp3a25/Cyp2b10/Cyp1a2/Cyp3a11/Cyp2c66/Cyp2c65/Cyp2c68	11
MF	GO:0004497	monooxygenase activity	15/450	152/22669	3.8848e-07	1.62385e-05	1.24041e-05	Cyp2c29/Pah/Akr1c12/Akr1c13/Cyp2d26/Cyp2c55/Cyp2e1/Cyp3a25/Cyp2b10/Cyp1a2/Cyp3a11/Cyp2c66/Cyp2c65/Akr1c19/Cyp2c68	15
MF	GO:0030020	extracellular matrix structural constituent conferring tensile strength	8/450	38/22669	6.57199e-07	2.52138e-05	1.92601e-05	Col1a1/Col6a2/Col5a2/Col3a1/Col1a2/Col6a3/Col25a1/Col4a3	8
MF	GO:0031406	carboxylic acid binding	18/450	226/22669	6.83629e-07	2.52138e-05	1.92601e-05	Tat/Cd36/Hnf4a/Tm4sf5/Pah/Pygl/Acox2/Dpys/Vdr/Adipoq/Fabp2/Cps1/Pck1/Otc/Mat1a/Fabp1/Fabp4/Ugt1a1	18
MF	GO:0061134	peptidase regulator activity	19/450	254/22669	8.73837e-07	3.04386e-05	2.32512e-05	Itih1/Wfdc2/Dpep1/Itih4/Tnfrsf10b/Serpind1/Pi16/C3/Vil1/Serpinc1/Spint1/Ambp/Pcolce/Mug2/Pzp/Ctsc/Serpinb1a/Spink5/Mug1	19
MF	GO:0004806	triglyceride lipase activity	8/450	40/22669	9.98177e-07	3.29398e-05	2.51618e-05	Lpl/Aadac/Ces1f/Ces2g/Ces2e/Ces2a/Ces1d/Ces2c	8
MF	GO:0004175	endopeptidase activity	26/450	453/22669	1.51859e-06	4.76077e-05	3.63662e-05	Tmprss2/Fap/Ace2/Plau/Cps1/F2/Hgfac/Ctsc/Klk7/Prss8/Hp/Mmp2/Tmprss4/Thsd4/Asprv1/Dpp4/C1s1/Mmp3/Pcsk9/Klk6/Adam12/C1ra/Plg/Cfd/Gzmc/C1rb	26
MF	GO:0043177	organic acid binding	18/450	241/22669	1.73066e-06	5.16726e-05	3.94712e-05	Tat/Cd36/Hnf4a/Tm4sf5/Pah/Pygl/Acox2/Dpys/Vdr/Adipoq/Fabp2/Cps1/Pck1/Otc/Mat1a/Fabp1/Fabp4/Ugt1a1	18
MF	GO:0005178	integrin binding	13/450	136/22669	3.3078e-06	9.19171e-05	7.02128e-05	Fap/Thbs4/Dab2/Col3a1/Tnn/Fermt1/Ccn5/Cdh17/Tspan8/Tgfbi/Thbs1/Npnt/Col4a3	13
MF	GO:0004771	sterol esterase activity	6/450	22/22669	3.37176e-06	9.19171e-05	7.02128e-05	Ces1f/Ces2g/Ces2e/Ces2a/Ces1d/Ces2c	6
MF	GO:0020037	heme binding	14/450	159/22669	3.69753e-06	9.65979e-05	7.37884e-05	Cyp2c29/Steap4/Cyp2d26/Cyp2c55/Cyp2e1/Ambp/Cyp3a25/Cyp2b10/Hpx/Cyp1a2/Cyp3a11/Cyp2c66/Cyp2c65/Cyp2c68	14
MF	GO:0008392	arachidonic acid epoxygenase activity	7/450	34/22669	3.92279e-06	9.83835e-05	7.51524e-05	Cyp2c29/Cyp2c55/Cyp2e1/Cyp2b10/Cyp2c66/Cyp2c65/Cyp2c68	7
MF	GO:0016705	oxidoreductase activity, acting on paired donors, with incorporation or reduction of molecular oxygen	16/450	213/22669	6.02979e-06	0.000145411	0.000111075	Cyp2c29/Pah/Akr1c12/Akr1c13/Cyp2d26/Cyp2c55/Cyp2e1/Cyp3a25/Cyp2b10/Cyp1a2/Scd4/Cyp3a11/Cyp2c66/Cyp2c65/Akr1c19/Cyp2c68	16
MF	GO:0046906	tetrapyrrole binding	14/450	168/22669	7.02304e-06	0.000163091	0.00012458	Cyp2c29/Steap4/Cyp2d26/Cyp2c55/Cyp2e1/Ambp/Cyp3a25/Cyp2b10/Hpx/Cyp1a2/Cyp3a11/Cyp2c66/Cyp2c65/Cyp2c68	14
MF	GO:0030414	peptidase inhibitor activity	16/450	219/22669	8.57664e-06	0.000192056	0.000146706	Itih1/Wfdc2/Dpep1/Itih4/Serpind1/Pi16/C3/Vil1/Serpinc1/Spint1/Ambp/Mug2/Pzp/Serpinb1a/Spink5/Mug1	16
MF	GO:0004867	serine-type endopeptidase inhibitor activity	12/450	129/22669	1.04057e-05	0.000224979	0.000171855	Itih1/Wfdc2/Itih4/Serpind1/Serpinc1/Spint1/Ambp/Mug2/Pzp/Serpinb1a/Spink5/Mug1	12
MF	GO:0002020	protease binding	13/450	152/22669	1.12432e-05	0.000234984	0.000179497	Fap/Col1a1/Tnfrsf10b/Col3a1/Serpinc1/Col1a2/Mug2/Pzp/Dpp4/Akp3/Ccbe1/Ttn/Mug1	13
MF	GO:0038024	cargo receptor activity	9/450	76/22669	1.94035e-05	0.000392452	0.000299783	Tmprss2/Cd36/Cd163/Scara5/Dab2/Msr1/Mrc1/Tmprss4/Dmbt1	9
MF	GO:0005319	lipid transporter activity	12/450	138/22669	2.0629e-05	0.0004042	0.000308757	Cd36/Apob/Fabp2/Abcg8/Rbp4/Apoa4/Tmem30b/Atp8b1/Abcg5/Fabp1/Ano9/Fabp4	12
MF	GO:0004364	glutathione transferase activity	6/450	30/22669	2.34534e-05	0.000434245	0.000331707	Gstm3/Gstm2/Gsta2/Gm10639/Gsta1/Mgst2	6
MF	GO:0008391	arachidonic acid monooxygenase activity	7/450	44/22669	2.35476e-05	0.000434245	0.000331707	Cyp2c29/Cyp2c55/Cyp2e1/Cyp2b10/Cyp2c66/Cyp2c65/Cyp2c68	7
MF	GO:0004866	endopeptidase inhibitor activity	15/450	213/22669	2.51613e-05	0.000450746	0.000344312	Itih1/Wfdc2/Dpep1/Itih4/Serpind1/C3/Vil1/Serpinc1/Spint1/Ambp/Mug2/Pzp/Serpinb1a/Spink5/Mug1	15
MF	GO:0071813	lipoprotein particle binding	6/450	31/22669	2.85977e-05	0.000484615	0.000370183	Pon1/Cd36/Lpl/Msr1/Thbs1/Pcsk9	6
MF	GO:0071814	protein-lipid complex binding	6/450	31/22669	2.85977e-05	0.000484615	0.000370183	Pon1/Cd36/Lpl/Msr1/Thbs1/Pcsk9	6
MF	GO:0005044	scavenger receptor activity	7/450	46/22669	3.17853e-05	0.000524458	0.000400618	Tmprss2/Cd36/Cd163/Scara5/Msr1/Tmprss4/Dmbt1	7
MF	GO:0033293	monocarboxylic acid binding	9/450	82/22669	3.59402e-05	0.000563767	0.000430646	Cd36/Hnf4a/Pygl/Acox2/Vdr/Fabp2/Fabp1/Fabp4/Ugt1a1	9
MF	GO:0005543	phospholipid binding	23/450	448/22669	3.5966e-05	0.000563767	0.000430646	Scin/Pon1/Kcnq1/Baiap2l2/Apob/Anxa8/Dab2/Anxa1/Cps1/Vil1/Aldob/Anxa4/Otc/Apoa4/Cpne4/Vill/Atp8b1/Thbs1/Pla2g5/Myof/Fabp1/Anxa13/Wdfy1	23
MF	GO:0004857	enzyme inhibitor activity	21/450	392/22669	4.25065e-05	0.000639102	0.000488192	Itih1/Wfdc2/Dpep1/Itih4/Ppp1r1a/Serpind1/Pi16/C3/Anxa1/Vil1/Cd55/Serpinc1/Spint1/Ambp/Mug2/Pzp/Serpinb1a/Spink5/Sh3rf2/Mug1/Ugt1a1	21
MF	GO:0061135	endopeptidase regulator activity	15/450	223/22669	4.28106e-05	0.000639102	0.000488192	Itih1/Wfdc2/Dpep1/Itih4/Serpind1/C3/Vil1/Serpinc1/Spint1/Ambp/Mug2/Pzp/Serpinb1a/Spink5/Mug1	15
MF	GO:0003779	actin binding	22/450	434/22669	6.38587e-05	0.000931149	0.000711278	Scin/Tns4/Lsp1/Slc6a4/Anxa8/Myo7b/Vil1/Xirp2/Fermt1/Scnn1a/Ush1c/Tnni2/Gc/Pawr/Vill/Eps8l3/Fmn1/Ttn/Myh1/Myh4/Tnnt3/Sptbn5	22
MF	GO:0005506	iron ion binding	12/450	167/22669	0.000132614	0.00188975	0.00144352	Cyp2c29/Pah/Cyp2d26/Meltf/Cyp2c55/Cyp2e1/Cyp3a25/Cyp2b10/Cyp1a2/Scd4/Cyp3a11/Aox1	12
MF	GO:0045295	gamma-catenin binding	4/450	15/22669	0.000175793	0.00244939	0.00187102	Cdh1/Dsc3/Dsg1b/Dsg1a	4
MF	GO:0016765	transferase activity, transferring alkyl or aryl (other than methyl) groups	7/450	60/22669	0.000180649	0.00246232	0.0018809	Gstm3/Mat1a/Gstm2/Gsta2/Gm10639/Gsta1/Mgst2	7
MF	GO:0015108	chloride transmembrane transporter activity	9/450	102/22669	0.000198219	0.00264433	0.00201992	Slc26a3/Slc12a7/Slc6a4/Clca3a2/Clca3b/Cftr/Cldn4/Ano9/Clca4b	9
MF	GO:0042277	peptide binding	17/450	318/22669	0.000230054	0.00300508	0.0022955	Cd36/Lbp/Npr3/Cd74/Msr1/Dpp4/H2-Aa/Nlrp6/Anpep/Gstm2/Gucy2c/Fzd5/Gsta2/Col25a1/H2-Ab1/Gsta1/Mgst2	17
MF	GO:0016298	lipase activity	10/450	128/22669	0.000242509	0.00310312	0.00237039	Lpl/Aadac/Plbd1/Ces1f/Ces2g/Ces2e/Pla2g5/Ces2a/Ces1d/Ces2c	10
MF	GO:0051015	actin filament binding	13/450	210/22669	0.000309624	0.00388269	0.00296588	Scin/Slc6a4/Anxa8/Myo7b/Vil1/Xirp2/Fermt1/Ush1c/Vill/Ttn/Myh1/Myh4/Sptbn5	13
MF	GO:0001968	fibronectin binding	5/450	31/22669	0.000334507	0.00411247	0.00314139	Thbs4/Myoc/Mmp2/Thbs1/Lrrc15	5
MF	GO:0043295	glutathione binding	4/450	18/22669	0.000375906	0.00444703	0.00339696	Gstm2/Gsta2/Gsta1/Mgst2	4
MF	GO:1900750	oligopeptide binding	4/450	18/22669	0.000375906	0.00444703	0.00339696	Gstm2/Gsta2/Gsta1/Mgst2	4
MF	GO:0015103	inorganic anion transmembrane transporter activity	10/450	136/22669	0.000395014	0.00458655	0.00350353	Slc26a3/Slc12a7/Slc6a4/Slc22a6/Clca3a2/Clca3b/Cftr/Cldn4/Ano9/Clca4b	10
MF	GO:0052689	carboxylic ester hydrolase activity	11/450	164/22669	0.000452029	0.00515313	0.00393633	Pon1/Lpl/Rgn/Aadac/Ces1f/Ces2g/Ces2e/Pla2g5/Ces2a/Ces1d/Ces2c	11
MF	GO:0005324	long-chain fatty acid transporter activity	4/450	19/22669	0.000468719	0.00520432	0.00397543	Cd36/Fabp2/Fabp1/Fabp4	4
MF	GO:0016597	amino acid binding	7/450	70/22669	0.00047312	0.00520432	0.00397543	Tat/Tm4sf5/Pah/Dpys/Cps1/Otc/Mat1a	7
MF	GO:0005504	fatty acid binding	6/450	52/22669	0.000556454	0.00583277	0.00445549	Cd36/Hnf4a/Acox2/Fabp2/Fabp1/Fabp4	6
MF	GO:0008307	structural constituent of muscle	4/450	20/22669	0.000576765	0.00583277	0.00445549	Krt19/Mylpf/Ttn/Myl1	4
MF	GO:0030169	low-density lipoprotein particle binding	4/450	20/22669	0.000576765	0.00583277	0.00445549	Cd36/Msr1/Thbs1/Pcsk9	4
MF	GO:0036041	long-chain fatty acid binding	4/450	20/22669	0.000576765	0.00583277	0.00445549	Cd36/Hnf4a/Fabp2/Fabp4	4
MF	GO:0120020	cholesterol transfer activity	4/450	20/22669	0.000576765	0.00583277	0.00445549	Apob/Abcg8/Apoa4/Abcg5	4
MF	GO:0120015	sterol transfer activity	4/450	21/22669	0.000701375	0.00698035	0.00533209	Apob/Abcg8/Apoa4/Abcg5	4
MF	GO:0008144	drug binding	9/450	122/22669	0.000745879	0.00730729	0.00558183	Slc6a4/Top2a/Pygl/Nr1i2/Chrna4/Aoc1/Fabp1/Cyp2c66/Cyp2c65	9
MF	GO:0047086	ketosteroid monooxygenase activity	3/450	10/22669	0.000840447	0.00810708	0.00619277	Akr1c12/Akr1c13/Akr1c19	3
MF	GO:0033218	amide binding	18/450	391/22669	0.000898073	0.00853169	0.00651712	Cd36/Lbp/Hnf4a/Npr3/Cd74/Msr1/Dpp4/H2-Aa/Nlrp6/Anpep/Gstm2/Gucy2c/Fzd5/Gsta2/Col25a1/H2-Ab1/Gsta1/Mgst2	18

## Sheet: table_84Q+IGF1_15Q_down_ALL
ONTOLOGY	ID	Description	GeneRatio	BgRatio	pvalue	p.adjust	qvalue	geneID	Count
BP	GO:0042060	wound healing	35/439	349/23328	8.06228e-16	3.07334e-12	2.39747e-12	Col1a1/Cd36/Celsr1/Hnf4a/Plau/Gata4/Anxa8/Cpb2/Serpind1/Smoc2/C3/Anxa1/Col3a1/Vil1/Serpinc1/F2/Slc7a11/Fga/Hgfac/Plet1/Myh2/Fgb/Fgg/Tspan8/Nlrp6/F13a1/Thbs1/Cldn4/Myof/Ccr2/Dsp/Krt6a/Plg/Cldn3/Eppk1	35
BP	GO:0006805	xenobiotic metabolic process	20/439	99/23328	2.2092e-15	4.21074e-12	3.28473e-12	Cyp2c29/Hnf4a/Akr1c12/Akr1c13/Cyp2d26/Nr1i2/Cyp2c55/Abcc2/Cyp2e1/Sult1b1/Cyp2b10/Gstm2/Gsta2/Cyp2c66/Cyp2c65/Gm10639/Gsta1/Cyp2c68/Ugt1a1/Ugt1a7c	20
BP	GO:0071466	cellular response to xenobiotic stimulus	20/439	103/23328	4.96057e-15	6.30323e-12	4.91705e-12	Cyp2c29/Hnf4a/Akr1c12/Akr1c13/Cyp2d26/Nr1i2/Cyp2c55/Abcc2/Cyp2e1/Sult1b1/Cyp2b10/Gstm2/Gsta2/Cyp2c66/Cyp2c65/Gm10639/Gsta1/Cyp2c68/Ugt1a1/Ugt1a7c	20
BP	GO:0009410	response to xenobiotic stimulus	20/439	110/23328	1.87225e-14	1.78425e-11	1.39187e-11	Cyp2c29/Hnf4a/Akr1c12/Akr1c13/Cyp2d26/Nr1i2/Cyp2c55/Abcc2/Cyp2e1/Sult1b1/Cyp2b10/Gstm2/Gsta2/Cyp2c66/Cyp2c65/Gm10639/Gsta1/Cyp2c68/Ugt1a1/Ugt1a7c	20
BP	GO:0009611	response to wounding	39/439	492/23328	4.24024e-14	3.23276e-11	2.52183e-11	Col1a1/Cd36/Celsr1/Hnf4a/Plau/Gata4/Anxa8/Cpb2/Serpind1/Smoc2/C3/Anxa1/Col3a1/Vil1/Serpinc1/F2/Slc7a11/Fga/Hgfac/Mmp2/Plet1/Tmprss4/Myh2/Fgb/Fgg/Tspan8/Nlrp6/F13a1/Thbs1/Cd24a/Cldn4/Myof/Ccr2/Dsp/Krt6a/Plg/Cldn3/AI506816/Eppk1	39
BP	GO:0030198	extracellular matrix organization	30/439	302/23328	1.27317e-13	7.56376e-11	5.90037e-11	Fap/Col1a1/Nid1/Itih1/Aebp1/Cpb2/Meltf/Smoc2/Col5a2/Col3a1/Col19a1/Dpt/Spint1/Fermt1/Postn/Col1a2/Mmp2/Thsd4/Tnxb/Scara3/Dpp4/Tgfbi/Lum/Npnt/Mmp3/Olfml2a/Col25a1/Plg/Fbln2/Col4a3	30
BP	GO:0043062	extracellular structure organization	30/439	303/23328	1.38894e-13	7.56376e-11	5.90037e-11	Fap/Col1a1/Nid1/Itih1/Aebp1/Cpb2/Meltf/Smoc2/Col5a2/Col3a1/Col19a1/Dpt/Spint1/Fermt1/Postn/Col1a2/Mmp2/Thsd4/Tnxb/Scara3/Dpp4/Tgfbi/Lum/Npnt/Mmp3/Olfml2a/Col25a1/Plg/Fbln2/Col4a3	30
BP	GO:0042493	response to drug	26/439	260/23328	4.86437e-12	2.31787e-09	1.80814e-09	Cyp2c29/Gstm3/Gata6/Kcnq1/Dpep1/Abcc3/Gata4/Cyp2d26/Nr1i2/Adipoq/Anxa1/Ankrd1/Cyp2c55/Abcc2/Cyp2e1/Lct/Aoc1/Cyp2b10/Mmp2/Cyp1a2/Atp8b1/Emx2/Cyp2c66/Cyp2c65/Fbp1/Cyp2c68	26
BP	GO:0045104	intermediate filament cytoskeleton organization	13/439	52/23328	1.01487e-11	4.29852e-09	3.35321e-09	Krt10/Krt6b/Krt18/Pkp1/Krt17/Krt20/Krt14/Fam83h/Tchh/Krt16/Dsp/Krt6a/Eppk1	13
BP	GO:0045103	intermediate filament-based process	13/439	53/23328	1.32193e-11	5.0392e-09	3.931e-09	Krt10/Krt6b/Krt18/Pkp1/Krt17/Krt20/Krt14/Fam83h/Tchh/Krt16/Dsp/Krt6a/Eppk1	13
BP	GO:0050878	regulation of body fluid levels	29/439	354/23328	3.91824e-11	1.35785e-08	1.05924e-08	Cdh1/Cd36/Hnf4a/Plau/Anxa8/Cpb2/Npr3/Vdr/Serpind1/C3/Serpinc1/F2/Slc7a11/Fga/Hgfac/Scnn1a/Fgb/Fgg/Tspan8/Wnk4/Nlrp6/F13a1/Thbs1/Cftr/Hrnr/Cldn4/Flg2/Krt16/Plg	29
BP	GO:0045109	intermediate filament organization	10/439	29/23328	7.31984e-11	2.32527e-08	1.81391e-08	Krt10/Krt6b/Pkp1/Krt17/Krt20/Krt14/Tchh/Dsp/Krt6a/Eppk1	10
BP	GO:0006631	fatty acid metabolic process	30/439	408/23328	2.52907e-10	7.41603e-08	5.78513e-08	Cd36/Cyp2c29/Mlxipl/Lpl/Hnf4a/Acox2/Cyp2d26/Adipoq/Fabp2/Rgn/C3/Cd74/Anxa1/Cyp2c55/Cyp2e1/Hao1/Pck1/Cyp2b10/Ces1f/Apoa4/Cyp1a2/Tnxb/Gstm2/Scd4/Fabp1/Ces1d/Fabp4/Cyp2c66/Cyp2c65/Cyp2c68	30
BP	GO:0031638	zymogen activation	13/439	69/23328	4.62131e-10	1.25832e-07	9.81593e-08	Perp/Plau/Cpb2/Meltf/Fga/Hgfac/Hp/Fgb/Fgg/Pawr/Thbs1/C1ra/C1rb	13
BP	GO:0017144	drug metabolic process	13/439	70/23328	5.57929e-10	1.41788e-07	1.10607e-07	Cyp2c29/Dpep1/Cyp2d26/Nr1i2/Cyp2c55/Abcc2/Cyp2e1/Cyp2b10/Cyp1a2/Aox1/Cyp2c66/Cyp2c65/Cyp2c68	13
BP	GO:0042730	fibrinolysis	8/439	19/23328	9.30489e-10	2.21689e-07	1.72936e-07	Plau/Cpb2/F2/Fga/Fgb/Fgg/Thbs1/Plg	8
BP	GO:0050892	intestinal absorption	10/439	39/23328	1.96353e-09	4.40293e-07	3.43466e-07	Cd36/Kcnq1/Vdr/Fabp2/Abcg8/Vil1/Apoa4/Abcg5/Mogat2/Fabp1	10
BP	GO:0022600	digestive system process	15/439	110/23328	2.38552e-09	4.94118e-07	3.85454e-07	Cd36/Kcnq1/Npr3/Vdr/Muc13/Fabp2/Abcg8/Rbp4/Vil1/Apoa4/Wnk4/Pawr/Abcg5/Mogat2/Fabp1	15
BP	GO:0061041	regulation of wound healing	17/439	146/23328	2.46281e-09	4.94118e-07	3.85454e-07	Cd36/Plau/Cpb2/Smoc2/Anxa1/Vil1/Serpinc1/F2/Fga/Fgb/Fgg/Tspan8/Thbs1/Cldn4/Plg/Cldn3/Eppk1	17
BP	GO:0007596	blood coagulation	18/439	166/23328	2.65562e-09	5.06161e-07	3.94848e-07	Cd36/Hnf4a/Plau/Anxa8/Cpb2/Serpind1/C3/Serpinc1/F2/Slc7a11/Fga/Hgfac/Fgb/Fgg/Tspan8/F13a1/Thbs1/Plg	18
BP	GO:0043588	skin development	23/439	275/23328	2.86268e-09	5.19645e-07	4.05367e-07	Col1a1/Celsr1/Krt10/Grhl2/Vdr/Krt6b/Anxa1/Col5a2/Col3a1/Fermt1/Col1a2/Prss8/Asprv1/Krt17/Hrnr/Lor/Cldn4/Flg2/Sprr1a/Krt16/Dsp/Krt6a/Sprr2a1	23
BP	GO:0007599	hemostasis	18/439	168/23328	3.22074e-09	5.58067e-07	4.3534e-07	Cd36/Hnf4a/Plau/Anxa8/Cpb2/Serpind1/C3/Serpinc1/F2/Slc7a11/Fga/Hgfac/Fgb/Fgg/Tspan8/F13a1/Thbs1/Plg	18
BP	GO:0050817	coagulation	18/439	169/23328	3.54313e-09	5.87236e-07	4.58094e-07	Cd36/Hnf4a/Plau/Anxa8/Cpb2/Serpind1/C3/Serpinc1/F2/Slc7a11/Fga/Hgfac/Fgb/Fgg/Tspan8/F13a1/Thbs1/Plg	18
BP	GO:0032530	regulation of microvillus organization	7/439	15/23328	4.50236e-09	7.15124e-07	5.57858e-07	Klf5/Hnf4a/Cdhr5/Vil1/Ush1c/Cdhr2/Atp8b1	7
BP	GO:0055088	lipid homeostasis	17/439	153/23328	5.06872e-09	7.72878e-07	6.02911e-07	Mlxipl/Lpl/Hnf4a/Apob/Acox2/Vdr/Nr1i2/Abcg8/Apoa4/Abcg5/Pcsk9/Rbp1/Cd24a/Ces1d/C1qtnf3/Fabp4/Malrd1	17
BP	GO:0010876	lipid localization	28/439	413/23328	6.13138e-09	8.98955e-07	7.01262e-07	Pon1/Cd36/Lpl/Lbp/Apob/Pomc/Abcc3/Dab2/Adipoq/Fabp2/C3/Abcg8/Anxa1/Rbp4/Msr1/Abcc2/Apoa4/Tmem30b/Atp8b1/Thbs1/Abcg5/Cftr/Pcsk9/Xkr4/Fabp1/Ano9/Ces1d/Fabp4	28
BP	GO:0006869	lipid transport	26/439	364/23328	7.42112e-09	1.04775e-06	8.17336e-07	Pon1/Cd36/Lbp/Apob/Pomc/Abcc3/Dab2/Adipoq/Fabp2/Abcg8/Anxa1/Rbp4/Msr1/Abcc2/Apoa4/Tmem30b/Atp8b1/Thbs1/Abcg5/Cftr/Pcsk9/Xkr4/Fabp1/Ano9/Ces1d/Fabp4	26
BP	GO:0007162	negative regulation of cell adhesion	23/439	290/23328	7.88101e-09	1.07294e-06	8.36987e-07	Cdh1/Col1a1/Cldn7/Meltf/Adipoq/Cd74/Anxa1/Myoc/Postn/Mmp2/Plet1/Fgg/Pawr/H2-Aa/Fgl2/Thbs1/Epcam/Cd24a/Tacstd2/Lgals7/Plg/H2-Ab1/Muc4	23
BP	GO:0042632	cholesterol homeostasis	13/439	91/23328	1.57545e-08	1.9945e-06	1.55588e-06	Lpl/Hnf4a/Apob/Vdr/Nr1i2/Abcg8/Apoa4/Abcg5/Pcsk9/Cd24a/Ces1d/Fabp4/Malrd1	13
BP	GO:0007586	digestion	15/439	126/23328	1.5871e-08	1.9945e-06	1.55588e-06	Cd36/Kcnq1/Npr3/Vdr/Muc13/Fabp2/Abcg8/Rbp4/Vil1/Apoa4/Wnk4/Pawr/Abcg5/Mogat2/Fabp1	15
BP	GO:1903034	regulation of response to wounding	18/439	186/23328	1.62197e-08	1.9945e-06	1.55588e-06	Cd36/Plau/Cpb2/Smoc2/Anxa1/Vil1/Serpinc1/F2/Fga/Fgb/Fgg/Tspan8/Thbs1/Cd24a/Cldn4/Plg/Cldn3/Eppk1	18
BP	GO:0055092	sterol homeostasis	13/439	92/23328	1.80371e-08	2.14866e-06	1.67614e-06	Lpl/Hnf4a/Apob/Vdr/Nr1i2/Abcg8/Apoa4/Abcg5/Pcsk9/Cd24a/Ces1d/Fabp4/Malrd1	13
BP	GO:0018149	peptide cross-linking	8/439	27/23328	2.39472e-08	2.76627e-06	2.15792e-06	Dcn/Anxa1/Col3a1/Bgn/F13a1/Thbs1/Sprr1a/Dsp	8
BP	GO:0042738	exogenous drug catabolic process	10/439	53/23328	4.76012e-08	5.33693e-06	4.16326e-06	Cyp2c29/Cyp2d26/Nr1i2/Cyp2c55/Cyp2e1/Cyp2b10/Cyp1a2/Cyp2c66/Cyp2c65/Cyp2c68	10
BP	GO:0042737	drug catabolic process	10/439	54/23328	5.74472e-08	6.25682e-06	4.88085e-06	Cyp2c29/Cyp2d26/Nr1i2/Cyp2c55/Cyp2e1/Cyp2b10/Cyp1a2/Cyp2c66/Cyp2c65/Cyp2c68	10
BP	GO:0015850	organic hydroxy compound transport	20/439	249/23328	6.09951e-08	6.45871e-06	5.03834e-06	Pon1/Cd36/Apob/Pomc/Slc6a4/Abcc3/Dab2/Adipoq/Abcg8/Rbp4/Msr1/Abcc2/Chrna4/Apoa4/Atp8b1/Abcg5/Cftr/Pcsk9/Ces1d/Mapk15	20
BP	GO:0031589	cell-substrate adhesion	24/439	351/23328	6.45955e-08	6.65508e-06	5.19153e-06	Col1a1/Cd36/Nid1/Plau/Dab2/Meltf/Smoc2/Col3a1/Myoc/Tnn/Fermt1/Postn/Fga/Plet1/Tnxb/Fgb/Fgg/Thbs1/Npnt/Fmn1/Tacstd2/Plg/Fbln2/Muc4	24
BP	GO:0016485	protein processing	19/439	229/23328	7.83132e-08	7.85605e-06	6.12839e-06	Cdh1/Tmprss2/Perp/Aebp1/Plau/Cpb2/Meltf/Fga/Hgfac/Hp/Asprv1/Fgb/Fgg/Pawr/Thbs1/Pcsk9/Ccbe1/C1ra/C1rb	19
BP	GO:0006790	sulfur compound metabolic process	21/439	279/23328	8.68253e-08	8.48662e-06	6.62028e-06	Gstm3/Hnf4a/Dpep1/Dcn/Abcc2/Cps1/Slc7a11/Hmgcs2/Cth/Sult1b1/Sult1d1/Bgn/Acpp/Mat1a/Gstm2/Ces1d/Gsta2/Gm10639/Gsta1/Mgst2/Gal3st2	21
BP	GO:0061045	negative regulation of wound healing	11/439	72/23328	9.96758e-08	9.4991e-06	7.41011e-06	Plau/Cpb2/F2/Fga/Fgb/Fgg/Tspan8/Thbs1/Plg/Cldn3/Eppk1	11
BP	GO:0008202	steroid metabolic process	22/439	309/23328	1.13819e-07	1.05824e-05	8.25516e-06	Pon1/Apob/Akr1c12/Akr1c13/Dab2/Vdr/Cyp2e1/Hmgcs2/Sult1b1/Cyp3a25/Cyp2b10/Apoa4/Cyp1a2/Gc/Atp8b1/Cftr/Pcsk9/Cyp3a11/Ces1d/Akr1c19/Malrd1/Ugt1a7c	22
BP	GO:1903035	negative regulation of response to wounding	12/439	90/23328	1.23591e-07	1.12174e-05	8.75051e-06	Plau/Cpb2/F2/Fga/Fgb/Fgg/Tspan8/Thbs1/Cd24a/Plg/Cldn3/Eppk1	12
BP	GO:0006641	triglyceride metabolic process	13/439	108/23328	1.26686e-07	1.12308e-05	8.76101e-06	Cd36/Lpl/Apob/Rgn/C3/Cyp2e1/Cps1/Pck1/Aadac/Apoa4/Tnxb/Pcsk9/Mogat2	13
BP	GO:0010810	regulation of cell-substrate adhesion	18/439	214/23328	1.40184e-07	1.2145e-05	9.47417e-06	Col1a1/Cd36/Nid1/Plau/Dab2/Meltf/Smoc2/Myoc/Fermt1/Postn/Plet1/Thbs1/Npnt/Fmn1/Tacstd2/Plg/Fbln2/Muc4	18
BP	GO:0031639	plasminogen activation	7/439	24/23328	2.09123e-07	1.7715e-05	1.38192e-05	Plau/Cpb2/Meltf/Fga/Fgb/Fgg/Thbs1	7
BP	GO:0030195	negative regulation of blood coagulation	9/439	48/23328	2.3876e-07	1.9786e-05	1.54347e-05	Plau/Cpb2/F2/Fga/Fgb/Fgg/Tspan8/Thbs1/Plg	9
BP	GO:0045785	positive regulation of cell adhesion	26/439	435/23328	2.60513e-07	2.11293e-05	1.64827e-05	Cdh1/Cd36/Nid1/Bmp7/Myb/Dab2/Smoc2/Cd74/Anxa1/Myoc/Fermt1/Pck1/Fga/Fgb/Fgg/Dpp4/Pawr/H2-Aa/Zfhx3/Thbs1/Npnt/Fmn1/Cd24a/Ccr2/Fbln2/H2-Ab1	26
BP	GO:0030216	keratinocyte differentiation	13/439	115/23328	2.66823e-07	2.11902e-05	1.65302e-05	Krt10/Grhl2/Vdr/Krt6b/Anxa1/Krt17/Hrnr/Lor/Sprr1a/Krt16/Dsp/Krt6a/Sprr2a1	13
BP	GO:1900047	negative regulation of hemostasis	9/439	49/23328	2.87654e-07	2.23783e-05	1.7457e-05	Plau/Cpb2/F2/Fga/Fgb/Fgg/Tspan8/Thbs1/Plg	9
BP	GO:0050819	negative regulation of coagulation	9/439	50/23328	3.45009e-07	2.63035e-05	2.05189e-05	Plau/Cpb2/F2/Fga/Fgb/Fgg/Tspan8/Thbs1/Plg	9
BP	GO:0006639	acylglycerol metabolic process	14/439	138/23328	3.58955e-07	2.68302e-05	2.09298e-05	Cd36/Lpl/Apob/Rgn/C3/Cyp2e1/Cps1/Pck1/Aadac/Apoa4/Tnxb/Pcsk9/Mogat2/Ces1d	14
BP	GO:0030193	regulation of blood coagulation	11/439	82/23328	3.90125e-07	2.85992e-05	2.23098e-05	Cd36/Plau/Cpb2/Serpinc1/F2/Fga/Fgb/Fgg/Tspan8/Thbs1/Plg	11
BP	GO:0006638	neutral lipid metabolic process	14/439	140/23328	4.28635e-07	3.08294e-05	2.40495e-05	Cd36/Lpl/Apob/Rgn/C3/Cyp2e1/Cps1/Pck1/Aadac/Apoa4/Tnxb/Pcsk9/Mogat2/Ces1d	14
BP	GO:1900046	regulation of hemostasis	11/439	83/23328	4.42209e-07	3.12167e-05	2.43517e-05	Cd36/Plau/Cpb2/Serpinc1/F2/Fga/Fgb/Fgg/Tspan8/Thbs1/Plg	11
BP	GO:0098742	cell-cell adhesion via plasma-membrane adhesion molecules	17/439	209/23328	5.01348e-07	3.47479e-05	2.71064e-05	Cdh1/Celsr1/Adipoq/Dsc2/Cdhr5/Cdh17/Cdh16/Cdhr2/Igsf9/Epcam/Cd24a/Lgals7/Mpz/Dsc3/Dsg1b/Dsg1a/Cldn3	17
BP	GO:0032528	microvillus organization	7/439	27/23328	5.11e-07	3.47845e-05	2.71348e-05	Klf5/Hnf4a/Cdhr5/Vil1/Ush1c/Cdhr2/Atp8b1	7
BP	GO:0030301	cholesterol transport	11/439	85/23328	5.65107e-07	3.77565e-05	2.94533e-05	Pon1/Cd36/Apob/Adipoq/Abcg8/Msr1/Apoa4/Abcg5/Cftr/Pcsk9/Ces1d	11
BP	GO:1905952	regulation of lipid localization	15/439	165/23328	5.74469e-07	3.77565e-05	2.94533e-05	Pon1/Cd36/Lpl/Apob/Pomc/Dab2/Adipoq/C3/Abcg8/Msr1/Apoa4/Thbs1/Abcg5/Pcsk9/Ces1d	15
BP	GO:0008544	epidermis development	21/439	313/23328	5.88799e-07	3.80424e-05	2.96763e-05	Celsr1/Krt10/Grhl2/Vdr/Krt6b/Anxa1/Cst6/Fermt1/Prss8/Ush1c/Krt17/Esrp1/Hrnr/Lor/Sprr1a/Krt16/Dsp/Spink5/Krt6a/Krtdap/Sprr2a1	21
BP	GO:0015918	sterol transport	11/439	86/23328	6.3716e-07	3.98173e-05	3.10609e-05	Pon1/Cd36/Apob/Adipoq/Abcg8/Msr1/Apoa4/Abcg5/Cftr/Pcsk9/Ces1d	11
BP	GO:0050818	regulation of coagulation	11/439	86/23328	6.3716e-07	3.98173e-05	3.10609e-05	Cd36/Plau/Cpb2/Serpinc1/F2/Fga/Fgb/Fgg/Tspan8/Thbs1/Plg	11
BP	GO:0007160	cell-matrix adhesion	17/439	214/23328	6.98851e-07	4.29681e-05	3.35187e-05	Cd36/Nid1/Plau/Col3a1/Myoc/Tnn/Fermt1/Postn/Fga/Plet1/Tnxb/Fgb/Fgg/Thbs1/Npnt/Fmn1/Muc4	17
BP	GO:0009913	epidermal cell differentiation	16/439	193/23328	8.42023e-07	5.09491e-05	3.97446e-05	Krt10/Grhl2/Vdr/Krt6b/Anxa1/Ush1c/Krt17/Esrp1/Hrnr/Lor/Sprr1a/Krt16/Dsp/Spink5/Krt6a/Sprr2a1	16
BP	GO:0051604	protein maturation	20/439	294/23328	8.80604e-07	5.2451e-05	4.09162e-05	Cdh1/Tmprss2/Perp/Aebp1/Plau/Cpb2/Meltf/Fga/Ambp/Hgfac/Hp/Asprv1/Fgb/Fgg/Pawr/Thbs1/Pcsk9/Ccbe1/C1ra/C1rb	20
BP	GO:0006690	icosanoid metabolic process	13/439	129/23328	1.01345e-06	5.94348e-05	4.63642e-05	Cyp2c29/Dpep1/Cyp2d26/Cd74/Anxa1/Cyp2c55/Cyp2e1/Cyp2b10/Gstm2/Cyp2c66/Cyp2c65/Mgst2/Cyp2c68	13
BP	GO:0016042	lipid catabolic process	21/439	324/23328	1.03029e-06	5.9507e-05	4.64205e-05	Rarres2/Lpl/Apob/Acox2/Adipoq/Cps1/Hao1/Pck1/Aadac/Plbd1/Ces1f/Ces2g/Ces2e/Apoa4/Cyp1a2/Fabp1/Ces2a/Ces1d/Ces2c/Mgst2/Ugt1a7c	21
BP	GO:0006749	glutathione metabolic process	9/439	57/23328	1.10271e-06	6.27395e-05	4.89422e-05	Gstm3/Dpep1/Slc7a11/Cth/Gstm2/Gsta2/Gm10639/Gsta1/Mgst2	9
BP	GO:1901568	fatty acid derivative metabolic process	14/439	154/23328	1.36548e-06	7.65472e-05	5.97133e-05	Cyp2c29/Dpep1/Cyp2d26/Cd74/Anxa1/Cyp2c55/Cyp2e1/Hmgcs2/Cyp2b10/Gstm2/Cyp2c66/Cyp2c65/Mgst2/Cyp2c68	14
BP	GO:0019373	epoxygenase P450 pathway	7/439	31/23328	1.41786e-06	7.83316e-05	6.11053e-05	Cyp2c29/Cyp2c55/Cyp2e1/Cyp2b10/Cyp2c66/Cyp2c65/Cyp2c68	7
BP	GO:0090303	positive regulation of wound healing	9/439	60/23328	1.72389e-06	9.27866e-05	7.23814e-05	Cd36/Cpb2/Smoc2/Anxa1/F2/Thbs1/Cldn4/Plg/Cldn3	9
BP	GO:0045923	positive regulation of fatty acid metabolic process	8/439	45/23328	1.72819e-06	9.27866e-05	7.23814e-05	Mlxipl/Hnf4a/Adipoq/Rgn/Cd74/Anxa1/Apoa4/Fabp1	8
BP	GO:0010812	negative regulation of cell-substrate adhesion	9/439	61/23328	1.98894e-06	0.000105303	8.21454e-05	Col1a1/Meltf/Myoc/Postn/Plet1/Thbs1/Tacstd2/Plg/Muc4	9
BP	GO:1903036	positive regulation of response to wounding	10/439	78/23328	2.02028e-06	0.000105498	8.2297e-05	Cd36/Cpb2/Smoc2/Anxa1/F2/Thbs1/Cd24a/Cldn4/Plg/Cldn3	10
BP	GO:0010565	regulation of cellular ketone metabolic process	13/439	139/23328	2.36441e-06	0.000121799	9.50138e-05	Mlxipl/Hnf4a/Dab2/Adipoq/Rgn/Cd74/Anxa1/Slc7a11/Apoa4/Fabp1/Ces1d/Malrd1/Ugt1a1	13
BP	GO:0035634	response to stilbenoid	6/439	22/23328	2.48028e-06	0.000126064	9.8341e-05	Cd36/Apoa4/Ly6d/Saa3/Gsta2/Gsta1	6
BP	GO:0072376	protein activation cascade	5/439	13/23328	2.62153e-06	0.000129993	0.000101406	Serpinc1/Fga/Fgb/Fgg/F13a1	5
BP	GO:0006721	terpenoid metabolic process	9/439	63/23328	2.62578e-06	0.000129993	0.000101406	Rarres2/Rbp4/Cyp2c55/Cyp2e1/Hmgcs2/Cyp1a2/Rbp2/Rbp1/Adh1	9
BP	GO:0015711	organic anion transport	25/439	463/23328	2.79146e-06	0.000136424	0.000106422	Cd36/Ace2/Llgl2/Abcc3/Fabp2/Abcg8/Slc22a6/Anxa1/Rbp4/Abcc2/Slc2a2/Slc7a11/Slc6a13/Apoa4/Tmem30b/Slc6a20a/Atp8b1/Thbs1/Slc25a24/Cftr/Xkr4/Fabp1/Ano9/Ces1d/Fabp4	25
BP	GO:0033559	unsaturated fatty acid metabolic process	12/439	120/23328	2.86264e-06	0.000138131	0.000107754	Cyp2c29/Cyp2d26/Cd74/Anxa1/Cyp2c55/Cyp2e1/Cyp2b10/Gstm2/Scd4/Cyp2c66/Cyp2c65/Cyp2c68	12
BP	GO:0045861	negative regulation of proteolysis	21/439	350/23328	3.5006e-06	0.000166804	0.000130121	Cdh1/Itih1/Wfdc2/Dpep1/Itih4/Anxa8/Cpb2/Serpind1/Pi16/Tm4sf20/Serpinc1/F2/Spint1/Ambp/Mug2/Pzp/Thbs1/Serpinb1a/Fabp1/Spink5/Mug1	21
BP	GO:0045834	positive regulation of lipid metabolic process	14/439	167/23328	3.57301e-06	0.000168152	0.000131173	Cd36/Mlxipl/Hnf4a/Dab2/Adipoq/Rgn/Cd74/Anxa1/F2/Aadac/Apoa4/Hsd17b13/Fabp1/Ces1d	14
BP	GO:0031424	keratinization	7/439	36/23328	4.14998e-06	0.000192923	0.000150497	Krt6b/Krt17/Hrnr/Lor/Sprr1a/Krt16/Krt6a	7
BP	GO:0010466	negative regulation of peptidase activity	17/439	246/23328	4.70571e-06	0.000216122	0.000168594	Itih1/Wfdc2/Dpep1/Itih4/Anxa8/Serpind1/Pi16/Serpinc1/Spint1/Ambp/Mug2/Pzp/Thbs1/Serpinb1a/Fabp1/Spink5/Mug1	17
BP	GO:0071621	granulocyte chemotaxis	12/439	126/23328	4.77671e-06	0.000216772	0.0001691	Ccl8/Rarres2/Lbp/Ccl6/Ccl9/Dpep1/Ccl11/Thbs4/Cd74/Anxa1/Dpp4/Thbs1	12
BP	GO:0010038	response to metal ion	18/439	274/23328	5.04056e-06	0.000226054	0.000176342	Cdh1/Tat/Krt10/Abcc2/Lct/Cybrd1/Fga/Aldob/Aoc1/Cyp1a2/Fgb/Fgg/Thbs1/Slc25a24/Pklr/Ttn/Fabp4/Fbp1	18
BP	GO:0052547	regulation of peptidase activity	23/439	421/23328	5.76788e-06	0.000255665	0.00019944	Cdh1/Itih1/Wfdc2/Dpep1/Perp/Itih4/Anxa8/Serpind1/Pi16/Serpinc1/Spint1/Ambp/Mug2/Pzp/Pawr/Thbs1/Serpinb1a/Cldn4/Fabp1/Spink5/Mug1/Cldn3/Col4a3	23
BP	GO:0010885	regulation of cholesterol storage	5/439	15/23328	5.92932e-06	0.0002598	0.000202666	Cd36/Lpl/Apob/Msr1/Ces1d	5
BP	GO:0019216	regulation of lipid metabolic process	21/439	363/23328	6.15458e-06	0.000266605	0.000207975	Cd36/Mlxipl/Rarres2/Hnf4a/Apob/Dab2/Vdr/Adipoq/Rgn/C3/Cd74/Anxa1/F2/Pck1/Aadac/Apoa4/Hsd17b13/Psapl1/Fabp1/Ces1d/Malrd1	21
BP	GO:0045723	positive regulation of fatty acid biosynthetic process	6/439	26/23328	7.18013e-06	0.000304731	0.000237716	Mlxipl/Hnf4a/Rgn/Cd74/Anxa1/Apoa4	6
BP	GO:0034113	heterotypic cell-cell adhesion	8/439	54/23328	7.1946e-06	0.000304731	0.000237716	Bmp7/Perp/Adipoq/Dsc2/Fga/Fgb/Fgg/Dsp	8
BP	GO:0007156	homophilic cell adhesion via plasma membrane adhesion molecules	11/439	110/23328	7.4139e-06	0.000310569	0.00024227	Cdh1/Celsr1/Dsc2/Cdhr5/Cdh17/Cdh16/Cdhr2/Igsf9/Dsc3/Dsg1b/Dsg1a	11
BP	GO:0097530	granulocyte migration	13/439	155/23328	7.90007e-06	0.000327338	0.000255351	Ccl8/Rarres2/Lbp/Ccl6/Ccl9/Dpep1/Ccl11/Thbs4/Cd74/Anxa1/Dpp4/Pawr/Thbs1	13
BP	GO:0030199	collagen fibril organization	8/439	56/23328	9.50506e-06	0.000389605	0.000303925	Col1a1/Aebp1/Col5a2/Col3a1/Dpt/Col1a2/Tnxb/Lum	8
BP	GO:0006959	humoral immune response	22/439	406/23328	1.04464e-05	0.000423634	0.000330471	Rarres2/Wfdc2/Pomc/Ccl11/C6/C3/Cd55/F2/Fga/Klk7/Hpx/Fgb/C1s1/Dmbt1/Ccr2/C1ra/Spink5/Krt6a/Reg1/Cfd/H2-Ab1/C1rb	22
BP	GO:0046890	regulation of lipid biosynthetic process	14/439	184/23328	1.09619e-05	0.000439859	0.000343127	Mlxipl/Hnf4a/Apob/Dab2/Vdr/Rgn/C3/Cd74/Anxa1/Pck1/Apoa4/Hsd17b13/Ces1d/Malrd1	14
BP	GO:2000146	negative regulation of cell motility	18/439	291/23328	1.15114e-05	0.000457099	0.000356576	Cdh1/Hnf4a/Dpep1/Dcn/Adipoq/Rgn/Cd74/Il33/Col3a1/Tnn/Podn/Dpp4/Thbs1/Tacstd2/Krt16/Mapk15/Cldn3/Eppk1	18
BP	GO:0010878	cholesterol storage	5/439	17/23328	1.18437e-05	0.000460694	0.000359381	Cd36/Lpl/Apob/Msr1/Ces1d	5
BP	GO:0070206	protein trimerization	5/439	17/23328	1.18437e-05	0.000460694	0.000359381	Steap4/Scara5/Cd74/Col1a2/Itln1	5
BP	GO:0098856	intestinal lipid absorption	5/439	18/23328	1.61459e-05	0.000621699	0.000484978	Cd36/Fabp2/Abcg8/Apoa4/Abcg5	5
BP	GO:0097529	myeloid leukocyte migration	15/439	219/23328	1.88454e-05	0.000718387	0.000560403	Ccl8/Rarres2/Lbp/Ccl6/Ccl9/Dpep1/Ccl11/Thbs4/Cd74/Anxa1/Arhgef5/Dpp4/Pawr/Thbs1/Ccr2	15
BP	GO:0060326	cell chemotaxis	18/439	303/23328	1.98179e-05	0.000747977	0.000583486	Ccl8/Rarres2/Lbp/Ccl6/Ccl9/Dpep1/Ccl11/Hoxb9/Thbs4/Smoc2/Cd74/Anxa1/Arhgef5/Dpp4/Saa3/Thbs1/Ccr2/Efcab1	18
BP	GO:0033344	cholesterol efflux	7/439	46/23328	2.26273e-05	0.000845639	0.00065967	Pon1/Apob/Adipoq/Abcg8/Apoa4/Abcg5/Ces1d	7
BP	GO:0030336	negative regulation of cell migration	17/439	278/23328	2.32452e-05	0.000860297	0.000671105	Cdh1/Hnf4a/Dpep1/Dcn/Adipoq/Cd74/Il33/Col3a1/Tnn/Podn/Dpp4/Thbs1/Tacstd2/Krt16/Mapk15/Cldn3/Eppk1	17
BP	GO:0120254	olefinic compound metabolic process	11/439	126/23328	2.70057e-05	0.000989861	0.000772176	Cyp2c29/Dab2/Cyp2d26/Rbp4/Cyp2c55/Cyp2e1/Cyp2b10/Gstm2/Cyp2c66/Cyp2c65/Cyp2c68	11
BP	GO:1901615	organic hydroxy compound metabolic process	24/439	498/23328	2.87689e-05	0.001037	0.00080895	Pon1/Apob/Dab2/Vdr/Rbp4/Cyp2e1/Hao1/Pck1/Slc7a11/Hmgcs2/Sult1b1/Sult1d1/Apoa4/Cyp1a2/Gc/Atp8b1/Cftr/Pcsk9/Rbp1/Myof/Mogat2/Ces1d/Adh1/Malrd1	24
BP	GO:0006720	isoprenoid metabolic process	9/439	84/23328	2.88359e-05	0.001037	0.00080895	Rarres2/Rbp4/Cyp2c55/Cyp2e1/Hmgcs2/Cyp1a2/Rbp2/Rbp1/Adh1	9
BP	GO:0051346	negative regulation of hydrolase activity	21/439	405/23328	3.16756e-05	0.00112848	0.000880311	Itih1/Wfdc2/Dpep1/Itih4/Anxa8/Serpind1/Rgn/Pi16/Anxa1/Serpinc1/Spint1/Ambp/Mug2/Pzp/Thbs1/Serpinb1a/Fabp1/Spink5/Sh3rf2/Mug1/Efcab1	21
BP	GO:0097006	regulation of plasma lipoprotein particle levels	8/439	66/23328	3.26187e-05	0.00115132	0.000898128	Cd36/Lpl/Apob/Adipoq/Msr1/Apoa4/Pcsk9/Ces1d	8
BP	GO:0050673	epithelial cell proliferation	22/439	438/23328	3.33496e-05	0.00116632	0.000909828	Ccnd2/Cdh1/Fap/Ehf/Ccl11/Thbs4/Plau/Cpb2/Dab2/Vdr/Rgn/Fermt1/Mki67/Lrg1/Thbs1/Esrp1/Serpinb1a/Tacstd2/Reg1/Col4a3/Esrp2/Eppk1	22
BP	GO:0045216	cell-cell junction organization	14/439	205/23328	3.67364e-05	0.00127308	0.000993114	Cdh1/Cldn15/Ace2/Hnf4a/Cldn7/Perp/Grhl2/Pkp1/Xirp2/Fzd5/Cldn4/Dsp/Mpz/Cldn3	14
BP	GO:0044282	small molecule catabolic process	18/439	320/23328	4.06772e-05	0.00139695	0.00108974	Tat/Pon1/Hal/Pah/Acox2/Adipoq/Hao1/Pck1/Uox/Aldob/Sult1b1/Hpd/Otc/Ces1f/Mat1a/Fabp1/Ces1d/Adh1	18
BP	GO:0071674	mononuclear cell migration	9/439	89/23328	4.58364e-05	0.001549	0.00120835	Ccl8/Rarres2/Ccl6/Ccl9/Ccl11/Anxa1/Thbs1/Ccr2/Plg	9
BP	GO:0006066	alcohol metabolic process	18/439	323/23328	4.59174e-05	0.001549	0.00120835	Pon1/Apob/Dab2/Vdr/Rbp4/Hao1/Pck1/Hmgcs2/Sult1b1/Apoa4/Cyp1a2/Cftr/Pcsk9/Rbp1/Myof/Mogat2/Ces1d/Adh1	18
BP	GO:0002504	antigen processing and presentation of peptide or polysaccharide antigen via MHC class II	5/439	22/23328	4.66357e-05	0.00155943	0.00121649	Cd74/H2-Aa/Thbs1/H2-Eb1/H2-Ab1	5
BP	GO:0001676	long-chain fatty acid metabolic process	10/439	111/23328	4.76962e-05	0.00158102	0.00123333	Cd36/Cyp2c29/Cyp2d26/Cyp2c55/Cyp2e1/Cyp2b10/Gstm2/Cyp2c66/Cyp2c65/Cyp2c68	10
BP	GO:0019369	arachidonic acid metabolic process	8/439	70/23328	5.02138e-05	0.00163211	0.00127318	Cyp2c29/Cyp2d26/Cyp2c55/Cyp2e1/Cyp2b10/Cyp2c66/Cyp2c65/Cyp2c68	8
BP	GO:0042180	cellular ketone metabolic process	14/439	211/23328	5.03497e-05	0.00163211	0.00127318	Mlxipl/Hnf4a/Dab2/Adipoq/Rgn/Cd74/Anxa1/Slc7a11/Cyp2b10/Apoa4/Fabp1/Ces1d/Malrd1/Ugt1a1	14
BP	GO:1901342	regulation of vasculature development	19/439	356/23328	5.09708e-05	0.00163211	0.00127318	Cd36/Klf5/Gata6/Bmp7/Dcn/Ccl11/Gata4/C6/Smoc2/C3/Anxa1/Cth/Lrg1/Thbs1/Ccbe1/Ccr2/Adam12/Plg/Col4a3	19
BP	GO:0040013	negative regulation of locomotion	18/439	326/23328	5.17481e-05	0.00163211	0.00127318	Cdh1/Hnf4a/Dpep1/Dcn/Adipoq/Rgn/Cd74/Il33/Col3a1/Tnn/Podn/Dpp4/Thbs1/Tacstd2/Krt16/Mapk15/Cldn3/Eppk1	18
BP	GO:0051271	negative regulation of cellular component movement	18/439	326/23328	5.17481e-05	0.00163211	0.00127318	Cdh1/Hnf4a/Dpep1/Dcn/Adipoq/Rgn/Cd74/Il33/Col3a1/Tnn/Podn/Dpp4/Thbs1/Tacstd2/Krt16/Mapk15/Cldn3/Eppk1	18
BP	GO:0009112	nucleobase metabolic process	6/439	36/23328	5.18062e-05	0.00163211	0.00127318	Dpys/Cps1/Uox/Acpp/Gda/Aox1	6
BP	GO:0062012	regulation of small molecule metabolic process	19/439	358/23328	5.49359e-05	0.00171145	0.00133507	Mlxipl/Hnf4a/Apob/Pomc/Dab2/Vdr/Adipoq/Rgn/Cd74/Anxa1/Slc7a11/Apoa4/Ppp1r3b/Fabp1/Ces1d/C1qtnf3/Fbp1/Malrd1/Ugt1a1	19
BP	GO:0006936	muscle contraction	17/439	298/23328	5.5655e-05	0.00171145	0.00133507	Kcnq1/Ace2/Gata4/Dsc2/Cacna1s/Atp2a1/Tnni2/Myh2/Pawr/Npnt/Kcne4/Ttn/Dsp/Myh1/Myh4/Tnnt3/Myl1	17
BP	GO:0055081	anion homeostasis	8/439	71/23328	5.56714e-05	0.00171145	0.00133507	Mlxipl/Slc12a7/Hnf4a/Abcc2/Cps1/Slc7a11/Otc/Wnk4	8
BP	GO:0046394	carboxylic acid biosynthetic process	17/439	299/23328	5.80098e-05	0.00174654	0.00136245	Mlxipl/Lpl/Hnf4a/Pah/Rgn/Cd74/Anxa1/Cth/Otc/Apoa4/Gstm2/Pklr/Rbp1/Scd4/Ces1d/Mgst2/Malrd1	17
BP	GO:0032371	regulation of sterol transport	7/439	53/23328	5.81874e-05	0.00174654	0.00136245	Pon1/Adipoq/Abcg8/Apoa4/Abcg5/Pcsk9/Ces1d	7
BP	GO:0032374	regulation of cholesterol transport	7/439	53/23328	5.81874e-05	0.00174654	0.00136245	Pon1/Adipoq/Abcg8/Apoa4/Abcg5/Pcsk9/Ces1d	7
BP	GO:0010743	regulation of macrophage derived foam cell differentiation	5/439	23/23328	5.86727e-05	0.00174735	0.00136308	Cd36/Lpl/Apob/Adipoq/Msr1	5
BP	GO:0016053	organic acid biosynthetic process	17/439	300/23328	6.04522e-05	0.00178456	0.00139211	Mlxipl/Lpl/Hnf4a/Pah/Rgn/Cd74/Anxa1/Cth/Otc/Apoa4/Gstm2/Pklr/Rbp1/Scd4/Ces1d/Mgst2/Malrd1	17
BP	GO:0002920	regulation of humoral immune response	6/439	37/23328	6.08585e-05	0.00178456	0.00139211	C6/C3/Cd55/Klk7/Hpx/Spink5	6
BP	GO:0006941	striated muscle contraction	12/439	163/23328	6.37526e-05	0.00185515	0.00144718	Kcnq1/Ace2/Gata4/Dsc2/Cacna1s/Atp2a1/Tnni2/Kcne4/Ttn/Dsp/Tnnt3/Myl1	12
BP	GO:0002699	positive regulation of immune effector process	16/439	273/23328	6.66879e-05	0.00192587	0.00150234	Cd36/Lbp/Myb/Pomc/C6/C3/Cd74/Anxa1/Il33/Rbp4/Pck1/Klk7/Hpx/Fzd5/Cd24a/Ccr2	16
BP	GO:0009636	response to toxic substance	10/439	116/23328	6.94571e-05	0.00199076	0.00155296	Pon1/Cd36/Slc6a4/Rgn/Abcc2/Slc7a11/Apoa4/Gstm2/Gucy2c/Ces1d	10
BP	GO:0019730	antimicrobial humoral response	12/439	165/23328	7.17249e-05	0.00204041	0.00159169	Rarres2/Wfdc2/Pomc/Ccl11/F2/Fga/Klk7/Fgb/Dmbt1/Spink5/Krt6a/Reg1	12
BP	GO:0050891	multicellular organismal water homeostasis	7/439	55/23328	7.41675e-05	0.00208818	0.00162896	Cdh1/Scnn1a/Cftr/Hrnr/Cldn4/Flg2/Krt16	7
BP	GO:0030595	leukocyte chemotaxis	14/439	219/23328	7.52421e-05	0.00208818	0.00162896	Ccl8/Rarres2/Lbp/Ccl6/Ccl9/Dpep1/Ccl11/Thbs4/Cd74/Anxa1/Arhgef5/Dpp4/Thbs1/Ccr2	14
BP	GO:0044242	cellular lipid catabolic process	14/439	219/23328	7.52421e-05	0.00208818	0.00162896	Lpl/Apob/Acox2/Adipoq/Cps1/Hao1/Pck1/Aadac/Plbd1/Ces1f/Apoa4/Fabp1/Ces1d/Mgst2	14
BP	GO:0022408	negative regulation of cell-cell adhesion	13/439	192/23328	7.55951e-05	0.00208818	0.00162896	Cdh1/Adipoq/Cd74/Anxa1/Fgg/Pawr/H2-Aa/Fgl2/Epcam/Cd24a/Lgals7/H2-Ab1/Muc4	13
BP	GO:0010744	positive regulation of macrophage derived foam cell differentiation	4/439	13/23328	7.73035e-05	0.00210486	0.00164197	Cd36/Lpl/Apob/Msr1	4
BP	GO:0060670	branching involved in labyrinthine layer morphogenesis	4/439	13/23328	7.73035e-05	0.00210486	0.00164197	Llgl2/Grhl2/Spint1/Fzd5	4
BP	GO:0001523	retinoid metabolic process	7/439	56/23328	8.3405e-05	0.00224133	0.00174843	Rarres2/Rbp4/Cyp2c55/Cyp1a2/Rbp2/Rbp1/Adh1	7
BP	GO:0070372	regulation of ERK1 and ERK2 cascade	17/439	308/23328	8.34913e-05	0.00224133	0.00174843	Cd36/Ccl8/Ace2/Ccl6/Ccl9/Ccl11/Gata4/Dab2/Adipoq/C3/Cd74/Fga/Fgb/Fgg/Nlrp6/Npnt/C1qtnf3	17
BP	GO:0061138	morphogenesis of a branching epithelium	14/439	222/23328	8.7023e-05	0.0023198	0.00180964	Cdh1/Bmp7/Celsr1/Ccl11/Llgl2/Grhl2/Vdr/Spint1/Wnt6/Esrp1/Npnt/Fzd5/Tacstd2/Esrp2	14
BP	GO:0010884	positive regulation of lipid storage	5/439	25/23328	8.98126e-05	0.00234497	0.00182928	Cd36/Lpl/Apob/C3/Msr1	5
BP	GO:0034114	regulation of heterotypic cell-cell adhesion	5/439	25/23328	8.98126e-05	0.00234497	0.00182928	Bmp7/Adipoq/Fga/Fgb/Fgg	5
BP	GO:0060575	intestinal epithelial cell differentiation	5/439	25/23328	8.98126e-05	0.00234497	0.00182928	Cdh1/Klf5/Gata6/Gata4/Cdx2	5
BP	GO:0016054	organic acid catabolic process	14/439	223/23328	9.12913e-05	0.00235137	0.00183427	Tat/Pon1/Hal/Pah/Acox2/Adipoq/Hao1/Pck1/Hpd/Otc/Ces1f/Mat1a/Fabp1/Ces1d	14
BP	GO:0046395	carboxylic acid catabolic process	14/439	223/23328	9.12913e-05	0.00235137	0.00183427	Tat/Pon1/Hal/Pah/Acox2/Adipoq/Hao1/Pck1/Hpd/Otc/Ces1f/Mat1a/Fabp1/Ces1d	14
BP	GO:0072330	monocarboxylic acid biosynthetic process	13/439	196/23328	9.31787e-05	0.00238387	0.00185962	Mlxipl/Lpl/Hnf4a/Rgn/Cd74/Anxa1/Apoa4/Gstm2/Pklr/Rbp1/Scd4/Ces1d/Malrd1	13
BP	GO:0002697	regulation of immune effector process	21/439	440/23328	0.000103228	0.00258873	0.00201943	Cd36/Lbp/Myb/Pomc/C6/C3/Cd74/Anxa1/Il33/Rbp4/Cd55/Pck1/Klk7/Hpx/Dpp4/Fgl2/Fzd5/Cd24a/Ccr2/Spink5/Muc4	21
BP	GO:0016101	diterpenoid metabolic process	7/439	58/23328	0.000104697	0.00258873	0.00201943	Rarres2/Rbp4/Cyp2c55/Cyp1a2/Rbp2/Rbp1/Adh1	7
BP	GO:0001655	urogenital system development	19/439	376/23328	0.000104924	0.00258873	0.00201943	Nid1/Bmp7/Bicc1/Adipoq/Anxa1/Rbp4/Cenpf/Anxa4/Mmp2/Wnt6/Wnk4/Npnt/Psapl1/Emx2/Fmn1/Pcsk9/Epcam/Tacstd2/Col4a3	19
BP	GO:0003012	muscle system process	20/439	408/23328	0.000104985	0.00258873	0.00201943	Gata6/Kcnq1/Ace2/Gata4/Pi16/Dsc2/Cacna1s/Myoc/Atp2a1/Tnni2/Myh2/Pawr/Npnt/Kcne4/Ttn/Dsp/Myh1/Myh4/Tnnt3/Myl1	20
BP	GO:0030593	neutrophil chemotaxis	9/439	99/23328	0.000105822	0.00258873	0.00201943	Ccl8/Lbp/Ccl6/Ccl9/Dpep1/Ccl11/Thbs4/Cd74/Dpp4	9
BP	GO:0015893	drug transport	4/439	14/23328	0.000106619	0.00258873	0.00201943	Abcc3/Abcc2/Aoc1/Atp8b1	4
BP	GO:0032536	regulation of cell projection size	4/439	14/23328	0.000106619	0.00258873	0.00201943	Cdhr5/Vil1/Ush1c/Cdhr2	4
BP	GO:0034116	positive regulation of heterotypic cell-cell adhesion	4/439	14/23328	0.000106619	0.00258873	0.00201943	Bmp7/Fga/Fgb/Fgg	4
BP	GO:0006979	response to oxidative stress	20/439	409/23328	0.000108504	0.00261548	0.0020403	Tat/Cd36/Acox2/Gata4/Adipoq/Rgn/Anxa1/Car3/Chrna4/Slc7a11/Hp/Mmp2/Apoa4/Melk/Pawr/Thbs1/Slc25a24/Gpx2/Mmp3/Fabp1	20
BP	GO:0006953	acute-phase response	6/439	41/23328	0.000110465	0.00261548	0.0020403	Cd163/Lbp/Itih4/F2/Hp/Saa3	6
BP	GO:0046461	neutral lipid catabolic process	6/439	41/23328	0.000110465	0.00261548	0.0020403	Lpl/Apob/Cps1/Aadac/Apoa4/Ces1d	6
BP	GO:0046464	acylglycerol catabolic process	6/439	41/23328	0.000110465	0.00261548	0.0020403	Lpl/Apob/Cps1/Aadac/Apoa4/Ces1d	6
BP	GO:0015718	monocarboxylic acid transport	12/439	174/23328	0.000119155	0.00280382	0.00218722	Cd36/Abcc3/Fabp2/Anxa1/Rbp4/Abcc2/Slc6a13/Atp8b1/Thbs1/Fabp1/Ces1d/Fabp4	12
BP	GO:1990266	neutrophil migration	10/439	124/23328	0.000121629	0.00284448	0.00221894	Ccl8/Lbp/Ccl6/Ccl9/Dpep1/Ccl11/Thbs4/Cd74/Dpp4/Pawr	10
BP	GO:0060711	labyrinthine layer development	7/439	60/23328	0.00013021	0.00300207	0.00234187	Bmp7/Llgl2/Grhl2/Spint1/Cdx2/Fzd5/Plg	7
BP	GO:0010742	macrophage derived foam cell differentiation	5/439	27/23328	0.000132305	0.00300207	0.00234187	Cd36/Lpl/Apob/Adipoq/Msr1	5
BP	GO:0030194	positive regulation of blood coagulation	5/439	27/23328	0.000132305	0.00300207	0.00234187	Cd36/Cpb2/F2/Thbs1/Plg	5
BP	GO:0060713	labyrinthine layer morphogenesis	5/439	27/23328	0.000132305	0.00300207	0.00234187	Bmp7/Llgl2/Grhl2/Spint1/Fzd5	5
BP	GO:1900048	positive regulation of hemostasis	5/439	27/23328	0.000132305	0.00300207	0.00234187	Cd36/Cpb2/F2/Thbs1/Plg	5
BP	GO:0032102	negative regulation of response to external stimulus	19/439	384/23328	0.000137818	0.00310866	0.00242502	Plau/Cpb2/Adipoq/F2/Fga/Fgb/Fgg/Tspan8/Dpp4/Nlrp6/Fgl2/Thbs1/Gpx2/Cd24a/Spink5/C1qtnf3/Plg/Cldn3/Eppk1	19
BP	GO:0030299	intestinal cholesterol absorption	4/439	15/23328	0.000143233	0.00319903	0.00249552	Cd36/Abcg8/Apoa4/Abcg5	4
BP	GO:0007584	response to nutrient	7/439	61/23328	0.000144736	0.00319903	0.00249552	Lpl/Vdr/Lct/Serpinc1/Postn/Rbp1/Scd4	7
BP	GO:0042304	regulation of fatty acid biosynthetic process	6/439	43/23328	0.000145099	0.00319903	0.00249552	Mlxipl/Hnf4a/Rgn/Cd74/Anxa1/Apoa4	6
BP	GO:0032103	positive regulation of response to external stimulus	20/439	418/23328	0.000145182	0.00319903	0.00249552	Rarres2/Lpl/Lbp/Pomc/Thbs4/Cpb2/Smoc2/C3/Cd74/Il33/Ctsc/Klk7/Hpx/Mmp2/Thbs1/Cd24a/Ccr2/Ifi205/Plg/Fabp4	20
BP	GO:0010811	positive regulation of cell-substrate adhesion	10/439	128/23328	0.000158211	0.00343382	0.00267867	Cd36/Nid1/Dab2/Smoc2/Myoc/Fermt1/Thbs1/Npnt/Fmn1/Fbln2	10
BP	GO:0019835	cytolysis	5/439	28/23328	0.000158593	0.00343382	0.00267867	Lbp/F2/Fgl2/Lyz1/Gzmc	5
BP	GO:0090077	foam cell differentiation	5/439	28/23328	0.000158593	0.00343382	0.00267867	Cd36/Lpl/Apob/Adipoq/Msr1	5
BP	GO:0070371	ERK1 and ERK2 cascade	17/439	325/23328	0.00015944	0.00343382	0.00267867	Cd36/Ccl8/Ace2/Ccl6/Ccl9/Ccl11/Gata4/Dab2/Adipoq/C3/Cd74/Fga/Fgb/Fgg/Nlrp6/Npnt/C1qtnf3	17
BP	GO:0031018	endocrine pancreas development	7/439	62/23328	0.000160547	0.00343823	0.00268212	Gata6/Hnf4g/Hnf4a/Anxa1/Slc2a2/Pklr/Cftr	7
BP	GO:0022409	positive regulation of cell-cell adhesion	15/439	265/23328	0.00016405	0.00349363	0.00272533	Cdh1/Bmp7/Myb/Cd74/Anxa1/Pck1/Fga/Fgb/Fgg/Dpp4/Pawr/H2-Aa/Cd24a/Ccr2/H2-Ab1	15
BP	GO:1905954	positive regulation of lipid localization	9/439	105/23328	0.000166397	0.00352391	0.00274895	Pon1/Cd36/Lpl/Apob/Dab2/Adipoq/C3/Msr1/Ces1d	9
BP	GO:0030104	water homeostasis	7/439	63/23328	0.000177728	0.00374308	0.00291992	Cdh1/Scnn1a/Cftr/Hrnr/Cldn4/Flg2/Krt16	7
BP	GO:0032368	regulation of lipid transport	10/439	130/23328	0.000179727	0.00376132	0.00293415	Pon1/Pomc/Dab2/Adipoq/Abcg8/Apoa4/Thbs1/Abcg5/Pcsk9/Ces1d	10
BP	GO:0050900	leukocyte migration	18/439	360/23328	0.000180567	0.00376132	0.00293415	Ccl8/Rarres2/Lbp/Ccl6/Ccl9/Dpep1/Ccl11/Thbs4/Cd74/Anxa1/Il33/Arhgef5/Dpp4/Pawr/Thbs1/Cd24a/Ccr2/Plg	18
BP	GO:0019886	antigen processing and presentation of exogenous peptide antigen via MHC class II	4/439	16/23328	0.000188147	0.00386716	0.00301672	Cd74/H2-Aa/H2-Eb1/H2-Ab1	4
BP	GO:0030511	positive regulation of transforming growth factor beta receptor signaling pathway	5/439	29/23328	0.000188692	0.00386716	0.00301672	Dab2/Fermt1/Lrg1/Thbs1/Npnt	5
BP	GO:1903846	positive regulation of cellular response to transforming growth factor beta stimulus	5/439	29/23328	0.000188692	0.00386716	0.00301672	Dab2/Fermt1/Lrg1/Thbs1/Npnt	5
BP	GO:0022407	regulation of cell-cell adhesion	20/439	427/23328	0.000192389	0.00392186	0.00305938	Cdh1/Bmp7/Myb/Adipoq/Cd74/Anxa1/Pck1/Fga/Fgb/Fgg/Dpp4/Pawr/H2-Aa/Fgl2/Epcam/Cd24a/Ccr2/Lgals7/H2-Ab1/Muc4	20
BP	GO:0046364	monosaccharide biosynthetic process	8/439	85/23328	0.000200324	0.00406188	0.00316861	Hnf4a/Fbp2/Adipoq/Rgn/Rbp4/Pck1/C1qtnf3/Fbp1	8
BP	GO:0001763	morphogenesis of a branching structure	14/439	241/23328	0.000205941	0.00415368	0.00324022	Cdh1/Bmp7/Celsr1/Ccl11/Llgl2/Grhl2/Vdr/Spint1/Wnt6/Esrp1/Npnt/Fzd5/Tacstd2/Esrp2	14
BP	GO:0046942	carboxylic acid transport	17/439	333/23328	0.000212499	0.00426339	0.00332581	Cd36/Ace2/Llgl2/Abcc3/Fabp2/Slc22a6/Anxa1/Rbp4/Abcc2/Slc7a11/Slc6a13/Slc6a20a/Atp8b1/Thbs1/Fabp1/Ces1d/Fabp4	17
BP	GO:0050708	regulation of protein secretion	18/439	365/23328	0.000213772	0.00426648	0.00332822	Cd36/Kcnq1/Hnf4a/Llgl2/Oit1/Anxa1/Ankrd1/Il33/Rbp4/Fga/Fgb/Fgg/Krt20/Cftr/Ttn/A1cf/C1qtnf3/Malrd1	18
BP	GO:0034308	primary alcohol metabolic process	7/439	65/23328	0.000216546	0.00429935	0.00335386	Dab2/Rbp4/Hao1/Sult1b1/Cyp1a2/Rbp1/Adh1	7
BP	GO:0019433	triglyceride catabolic process	5/439	30/23328	0.000222955	0.00438095	0.00341751	Lpl/Apob/Cps1/Aadac/Apoa4	5
BP	GO:0050820	positive regulation of coagulation	5/439	30/23328	0.000222955	0.00438095	0.00341751	Cd36/Cpb2/F2/Thbs1/Plg	5
BP	GO:0043277	apoptotic cell clearance	6/439	47/23328	0.000239867	0.0046891	0.00365789	Cd36/C3/Anxa1/Thbs1/Ccr2/Xkr4	6
BP	GO:0070293	renal absorption	4/439	17/23328	0.000242395	0.0047048	0.00367014	Kcnq1/Adipoq/Wnk4/Cldn4	4
BP	GO:0070374	positive regulation of ERK1 and ERK2 cascade	13/439	216/23328	0.00024433	0.0047048	0.00367014	Cd36/Ccl8/Ccl6/Ccl9/Ccl11/Gata4/C3/Cd74/Fga/Fgb/Fgg/Npnt/C1qtnf3	13
BP	GO:0015849	organic acid transport	17/439	337/23328	0.000244373	0.0047048	0.00367014	Cd36/Ace2/Llgl2/Abcc3/Fabp2/Slc22a6/Anxa1/Rbp4/Abcc2/Slc7a11/Slc6a13/Slc6a20a/Atp8b1/Thbs1/Fabp1/Ces1d/Fabp4	17
BP	GO:0010883	regulation of lipid storage	6/439	48/23328	0.000269829	0.00516878	0.00403209	Cd36/Lpl/Apob/C3/Msr1/Ces1d	6
BP	GO:0034341	response to interferon-gamma	10/439	137/23328	0.000275414	0.00524939	0.00409497	Ccl8/Ccl6/Ccl9/Ccl11/Mrc1/Hpx/H2-Aa/Rab7b/H2-Eb1/H2-Ab1	10
BP	GO:0002791	regulation of peptide secretion	19/439	406/23328	0.000279377	0.00529844	0.00413324	Cd36/Kcnq1/Hnf4a/Llgl2/Oit1/Cd74/Anxa1/Ankrd1/Il33/Rbp4/Fga/Fgb/Fgg/Krt20/Cftr/Ttn/A1cf/C1qtnf3/Malrd1	19
BP	GO:0006575	cellular modified amino acid metabolic process	11/439	165/23328	0.000304362	0.0057362	0.00447473	Gstm3/Dpep1/Slc7a11/Cth/Sult1b1/Ckm/Gstm2/Gsta2/Gm10639/Gsta1/Mgst2	11
BP	GO:0060669	embryonic placenta morphogenesis	5/439	32/23328	0.000305469	0.0057362	0.00447473	Bmp7/Llgl2/Grhl2/Spint1/Fzd5	5
BP	GO:0044241	lipid digestion	4/439	18/23328	0.000307037	0.00573738	0.00447564	Cd36/Abcg8/Apoa4/Abcg5	4
BP	GO:0001892	embryonic placenta development	9/439	114/23328	0.000309463	0.00575451	0.004489	Bmp7/Llgl2/Krt19/Grhl2/Spint1/Cdx2/Fzd5/Krt8/Plg	9
BP	GO:0033561	regulation of water loss via skin	5/439	33/23328	0.0003545	0.00652828	0.00509262	Cdh1/Hrnr/Cldn4/Flg2/Krt16	5
BP	GO:0060706	cell differentiation involved in embryonic placenta development	5/439	33/23328	0.0003545	0.00652828	0.00509262	Krt19/Grhl2/Fzd5/Krt8/Plg	5
BP	GO:0002922	positive regulation of humoral immune response	4/439	19/23328	0.00038316	0.00698855	0.00545167	C6/C3/Klk7/Hpx	4
BP	GO:0009074	aromatic amino acid family catabolic process	4/439	19/23328	0.00038316	0.00698855	0.00545167	Tat/Hal/Pah/Hpd	4
BP	GO:0045765	regulation of angiogenesis	16/439	320/23328	0.000406731	0.00738313	0.00575947	Cd36/Gata6/Dcn/Ccl11/Gata4/C6/Smoc2/C3/Anxa1/Lrg1/Thbs1/Ccbe1/Ccr2/Adam12/Plg/Col4a3	16
BP	GO:0000096	sulfur amino acid metabolic process	5/439	34/23328	0.000409254	0.00739373	0.00576774	Dpep1/Cps1/Slc7a11/Cth/Mat1a	5
BP	GO:0050714	positive regulation of protein secretion	12/439	199/23328	0.000412148	0.00741088	0.00578112	Cd36/Ankrd1/Il33/Rbp4/Fga/Fgb/Fgg/Cftr/Ttn/A1cf/C1qtnf3/Malrd1	12
BP	GO:0007517	muscle organ development	19/439	420/23328	0.000424793	0.0075765	0.00591031	Klf5/Gata6/Cdk1/Gata4/Pi16/Ankrd1/Rbp4/Col3a1/Col19a1/Cacna1s/Cenpf/Xirp2/Mylpf/Acta1/Zfhx3/Hoxd9/Ttn/Dsp/Smyd1	19
BP	GO:0001952	regulation of cell-matrix adhesion	9/439	119/23328	0.000425333	0.0075765	0.00591031	Cd36/Plau/Myoc/Fermt1/Postn/Plet1/Thbs1/Fmn1/Muc4	9
BP	GO:0005996	monosaccharide metabolic process	14/439	261/23328	0.000461964	0.00819073	0.00638947	Hnf4a/Pomc/Fbp2/Adipoq/Rgn/Rbp4/Cbr2/Pck1/Aldob/Ppp1r3b/C1qtnf3/Fbp1/Ugt1a1/Ugt1a7c	14
BP	GO:0044058	regulation of digestive system process	6/439	53/23328	0.000466423	0.0082315	0.00642127	Kcnq1/Abcg8/Apoa4/Wnk4/Pawr/Abcg5	6
BP	GO:0002577	regulation of antigen processing and presentation	4/439	20/23328	0.00047187	0.00828925	0.00646632	Cd74/Fgl2/Thbs1/H2-Ab1	4
BP	GO:0019217	regulation of fatty acid metabolic process	8/439	97/23328	0.000494742	0.00865117	0.00674865	Mlxipl/Hnf4a/Adipoq/Rgn/Cd74/Anxa1/Apoa4/Fabp1	8
BP	GO:0032642	regulation of chemokine production	7/439	75/23328	0.000525644	0.00910797	0.00710499	Lpl/Lbp/Adipoq/Cd74/Postn/Cd24a/C1qtnf3	7
BP	GO:0034109	homotypic cell-cell adhesion	7/439	75/23328	0.000525644	0.00910797	0.00710499	Dsc2/Slc7a11/Fga/Fgb/Fgg/Cd24a/Dsp	7
BP	GO:0034381	plasma lipoprotein particle clearance	5/439	36/23328	0.000537628	0.00927347	0.0072341	Cd36/Apob/Adipoq/Msr1/Pcsk9	5
BP	GO:0090132	epithelium migration	15/439	297/23328	0.000550889	0.00945941	0.00737914	Fap/Rab25/Dcn/Grhl2/Smoc2/Anxa1/Vil1/Fermt1/Dpp4/Thbs1/Ccbe1/Tacstd2/Krt16/Plg/Eppk1	15
BP	GO:0006094	gluconeogenesis	7/439	76/23328	0.000569746	0.00973934	0.00759751	Hnf4a/Fbp2/Adipoq/Rbp4/Pck1/C1qtnf3/Fbp1	7
BP	GO:0002495	antigen processing and presentation of peptide antigen via MHC class II	4/439	21/23328	0.000574286	0.00977312	0.00762387	Cd74/H2-Aa/H2-Eb1/H2-Ab1	4
CC	GO:0062023	collagen-containing extracellular matrix	53/452	385/23271	1.69452e-29	5.64275e-27	4.45926e-27	Col1a1/Angptl2/Nid1/Itih1/Bmp7/Rarres2/Dcn/Col6a2/Thbs4/Itih4/Smoc2/Anxa1/Col5a2/Col3a1/Lamc2/Dpt/Myoc/Serpinc1/Tnn/F2/Postn/Fga/Ambp/Col1a2/Anxa4/Mfap5/Pzp/Ctsc/Bgn/Tnxb/Fgb/Fgg/Tgfbi/Lum/Itln1/F13a1/Fgl2/Thbs1/Npnt/Lad1/Cilp/Muc1/Serpinb1a/Dmbt1/Col6a3/Lrrc15/Lgals4/Col25a1/Plg/Reg1/Fbln2/Col4a3/Muc4	53
CC	GO:0045177	apical part of cell	38/452	454/23271	4.45446e-14	7.41668e-12	5.86113e-12	Cdh1/Fap/Slc26a3/Cd36/Ace2/Cd300lg/Dpep1/Dab2/Muc13/Fabp2/Abcg8/Myo7b/Anxa1/Abcc2/Cdhr5/Cd55/Slc2a2/Slc7a11/Anxa4/Scnn1a/Ush1c/Plet1/Acpp/Cdhr2/Dpp4/Slc6a20a/Atp8b1/Abcg5/Cftr/Muc1/Epcam/Kcne4/Cldn4/Fabp1/Dsg1b/Dsg1a/Sptbn5/Muc4	38
CC	GO:0005903	brush border	21/452	140/23271	4.03283e-13	4.47644e-11	3.53757e-11	Slc26a3/Scin/Cd36/Ace2/Myo7b/Abcc2/Cdhr5/Vil1/Lct/Cybrd1/Slc2a2/Slc7a11/Sis/Ush1c/Anks4b/Myo15b/Cdhr2/Akp3/Itln1/Anpep/Atp8b1	21
CC	GO:0005581	collagen trimer	16/452	81/23271	3.33319e-12	2.77488e-10	2.19289e-10	Col1a1/Dcn/Col6a2/Adipoq/Msr1/Col5a2/Col3a1/Col19a1/Col1a2/Scara3/Lum/Ccbe1/Col6a3/Col25a1/C1qtnf3/Col4a3	16
CC	GO:0045095	keratin filament	11/452	42/23271	3.27412e-10	2.18057e-08	1.72322e-08	Krt10/Krt7/Krt18/Krt14/Fam83h/Krt8/Krt6a/Krt79/Krt5/Krt77/Eppk1	11
CC	GO:0098862	cluster of actin-based cell projections	21/452	200/23271	4.04354e-10	2.24416e-08	1.77348e-08	Slc26a3/Scin/Cd36/Ace2/Myo7b/Abcc2/Cdhr5/Vil1/Lct/Cybrd1/Slc2a2/Slc7a11/Sis/Ush1c/Anks4b/Myo15b/Cdhr2/Akp3/Itln1/Anpep/Atp8b1	21
CC	GO:0016324	apical plasma membrane	27/452	350/23271	1.41818e-09	6.74648e-08	5.3315e-08	Slc26a3/Ace2/Cd300lg/Dab2/Muc13/Abcg8/Anxa1/Abcc2/Cdhr5/Cd55/Slc2a2/Anxa4/Scnn1a/Plet1/Cdhr2/Dpp4/Slc6a20a/Atp8b1/Abcg5/Cftr/Muc1/Epcam/Kcne4/Cldn4/Dsg1b/Dsg1a/Muc4	27
CC	GO:0005882	intermediate filament	16/452	129/23271	4.50794e-09	1.87643e-07	1.48288e-07	Krt10/Krt19/Krt7/Krt18/Krt17/Krt20/Krt14/Fam83h/Krt8/Krt16/Dsp/Krt6a/Krt79/Krt5/Krt77/Eppk1	16
CC	GO:0072562	blood microparticle	6/452	10/23271	1.02141e-08	3.77921e-07	2.98658e-07	Fga/Hp/Fgb/Fgg/C1ra/C1rb	6
CC	GO:0045111	intermediate filament cytoskeleton	17/452	165/23271	2.5316e-08	8.43023e-07	6.6621e-07	Krt10/Krt19/Nr1i2/Krt7/Krt18/Krt17/Krt20/Krt14/Fam83h/Krt8/Krt16/Dsp/Krt6a/Krt79/Krt5/Krt77/Eppk1	17
CC	GO:0031526	brush border membrane	12/452	78/23271	3.39772e-08	1.02858e-06	8.12852e-07	Slc26a3/Cd36/Ace2/Abcc2/Cdhr5/Cybrd1/Slc2a2/Slc7a11/Cdhr2/Itln1/Anpep/Atp8b1	12
CC	GO:0001533	cornified envelope	8/452	29/23271	5.71427e-08	1.58571e-06	1.25313e-06	Anxa1/Cst6/Hrnr/Lor/Flg2/Sprr1a/Dsp/Sprr2a1	8
CC	GO:0016328	lateral plasma membrane	10/452	66/23271	5.52492e-07	1.41523e-05	1.11841e-05	Cdh1/Cldn15/Cldn7/Anxa1/Epcam/Cldn4/Tacstd2/Dsg1b/Dsg1a/Cldn3	10
CC	GO:0098644	complex of collagen trimers	6/452	18/23271	7.91088e-07	1.88166e-05	1.48701e-05	Col1a1/Col5a2/Col3a1/Col1a2/Lum/Col4a3	6
CC	GO:0005583	fibrillar collagen trimer	5/452	11/23271	1.13447e-06	2.36112e-05	1.86591e-05	Col1a1/Col5a2/Col3a1/Col1a2/Lum	5
CC	GO:0098643	banded collagen fibril	5/452	11/23271	1.13447e-06	2.36112e-05	1.86591e-05	Col1a1/Col5a2/Col3a1/Col1a2/Lum	5
CC	GO:0016327	apicolateral plasma membrane	6/452	23/23271	3.96124e-06	7.75936e-05	6.13194e-05	Cldn7/Krt19/Cldn4/Krt8/Cldn3/Eppk1	6
CC	GO:0005902	microvillus	11/452	101/23271	4.3467e-06	8.0414e-05	6.35483e-05	Fabp2/Myo7b/Cdhr5/Vil1/Ush1c/Anks4b/Cdhr2/Cftr/Cd24a/Lyz1/Muc4	11
CC	GO:0030057	desmosome	6/452	24/23271	5.19533e-06	9.10551e-05	7.19575e-05	Dsc2/Pkp1/Dsp/Dsc3/Dsg1b/Dsg1a	6
CC	GO:0031253	cell projection membrane	19/452	304/23271	8.90538e-06	0.000148275	0.000117176	Fap/Slc26a3/Cd36/Ace2/Abcc2/Cdhr5/Cybrd1/Slc2a2/Slc7a11/Scnn1a/Cdhr2/Dpp4/Itln1/Anpep/Atp8b1/Eps8l3/Cd24a/Reg1/Muc4	19
CC	GO:0043292	contractile fiber	16/452	226/23271	9.76167e-06	0.000154792	0.000122327	Krt19/Ankrd1/Cacna1s/Xirp2/Atp2a1/Tnni2/Mmp2/Acta1/Myh2/Npnt/Krt8/Ttn/Myh1/Myh4/Tnnt3/Myl1	16
CC	GO:0016323	basolateral plasma membrane	17/452	259/23271	1.39939e-05	0.000211816	0.000167391	Cdh1/Kcnq1/Cd300lg/Cldn7/Abcc3/Slc22a6/Slc2a2/Cdh17/Slc6a13/Cdh16/Muc20/Cftr/Epcam/Cldn4/Tacstd2/Dsp/Mpz	17
CC	GO:0030016	myofibril	15/452	212/23271	1.85636e-05	0.000268769	0.000212399	Krt19/Ankrd1/Cacna1s/Xirp2/Atp2a1/Tnni2/Mmp2/Acta1/Myh2/Krt8/Ttn/Myh1/Myh4/Tnnt3/Myl1	15
CC	GO:0034358	plasma lipoprotein particle	6/452	34/23271	4.40398e-05	0.00058661	0.000463577	Pon1/Lpl/Apob/Msr1/Apoa4/Saa3	6
CC	GO:1990777	lipoprotein particle	6/452	34/23271	4.40398e-05	0.00058661	0.000463577	Pon1/Lpl/Apob/Msr1/Apoa4/Saa3	6
CC	GO:0015629	actin cytoskeleton	24/452	497/23271	4.60161e-05	0.00058936	0.00046575	Cdh1/Scin/Llgl2/Krt19/Myo7b/Anxa1/Vil1/Xirp2/Ccn5/Kntc1/Scnn1a/Mylpf/Tnni2/Acta1/Myh2/Pawr/Vill/Lad1/Fmn1/Ttn/Myh1/Myh4/Tnnt3/Myl1	24
CC	GO:0032994	protein-lipid complex	6/452	37/23271	7.24697e-05	0.000893792	0.000706332	Pon1/Lpl/Apob/Msr1/Apoa4/Saa3	6
CC	GO:0016459	myosin complex	7/452	54/23271	8.01734e-05	0.000953491	0.00075351	Myo7b/Mylpf/Myh2/Ttn/Myh1/Myh4/Myl1	7
CC	GO:0030017	sarcomere	13/452	188/23271	8.3797e-05	0.000962221	0.000760408	Krt19/Ankrd1/Cacna1s/Xirp2/Atp2a1/Tnni2/Mmp2/Acta1/Myh2/Krt8/Ttn/Myh1/Tnnt3	13
CC	GO:0043296	apical junction complex	11/452	158/23271	0.000274007	0.00304148	0.00240357	Cdh1/Cldn15/Cldn7/Aoc1/Wnk4/Fzd5/Epcam/Cldn4/Mapk15/Cldn3/Eppk1	11
CC	GO:0005923	bicellular tight junction	10/452	137/23271	0.000353534	0.00379764	0.00300114	Cldn15/Cldn7/Aoc1/Wnk4/Fzd5/Epcam/Cldn4/Mapk15/Cldn3/Eppk1	10
CC	GO:0098858	actin-based cell projection	13/452	221/23271	0.000411701	0.00428427	0.0033857	Fabp2/Myo7b/Cdhr5/Vil1/Ush1c/Anks4b/Acpp/Cdhr2/Atp8b1/Cftr/Cd24a/Lyz1/Muc4	13
CC	GO:0031091	platelet alpha granule	4/452	19/23271	0.000431846	0.00435771	0.00344374	Fga/Fgb/Fgg/Thbs1	4
CC	GO:0070160	tight junction	10/452	146/23271	0.000584893	0.00572851	0.00452703	Cldn15/Cldn7/Aoc1/Wnk4/Fzd5/Epcam/Cldn4/Mapk15/Cldn3/Eppk1	10
CC	GO:0031528	microvillus membrane	4/452	21/23271	0.000646634	0.00615226	0.00486191	Cdhr5/Cdhr2/Cd24a/Muc4	4
CC	GO:0005865	striated muscle thin filament	4/452	23/23271	0.000927791	0.00821541	0.00649234	Tnni2/Acta1/Ttn/Tnnt3	4
CC	GO:0042611	MHC protein complex	4/452	23/23271	0.000927791	0.00821541	0.00649234	Cd74/H2-Aa/H2-Eb1/H2-Ab1	4
CC	GO:0030141	secretory granule	18/452	401/23271	0.000937494	0.00821541	0.00649234	Col1a1/Kcnq1/Pomc/Fga/Scnn1a/Klk7/Tmprss4/Acpp/Fgb/Fgg/Tmem184a/Thbs1/Dmbt1/Klk6/Spink5/Reg1/Lyz1/Krtdap	18
CC	GO:0045179	apical cortex	3/452	11/23271	0.0010694	0.00913106	0.00721595	Fabp2/Fabp1/Sptbn5	3
CC	GO:0045178	basal part of cell	7/452	83/23271	0.0011611	0.00966618	0.00763883	Fap/Muc20/Krt14/Cldn4/Tacstd2/Reg1/Eppk1	7
MF	GO:0005201	extracellular matrix structural constituent	30/436	148/22669	3.17238e-22	1.93833e-19	1.46597e-19	Col1a1/Nid1/Dcn/Col6a2/Thbs4/Adipoq/Col5a2/Col3a1/Col19a1/Lamc2/Dpt/Postn/Fga/Col1a2/Mfap5/Bgn/Tnxb/Fgb/Fgg/Scara3/Tgfbi/Lum/Thbs1/Npnt/Dmbt1/Col6a3/Col25a1/Fbln2/Col4a3/Muc4	30
MF	GO:0005518	collagen binding	16/436	71/22669	3.24577e-13	9.91581e-11	7.49943e-11	Nid1/Dcn/Col6a2/Aebp1/Mrc2/Thbs4/Podn/Pcolce/Tnxb/Dpp4/Tgfbi/Lum/Thbs1/Ccbe1/Lrrc15/Musk	16
MF	GO:0005539	glycosaminoglycan binding	22/436	213/22669	1.744e-10	3.55195e-08	2.68638e-08	Bmp7/Ccl8/Lpl/Dcn/Apob/Thbs4/Serpind1/Fstl1/Smoc2/Lamc2/Serpinc1/F2/Ccn5/Postn/Pcolce/Aoc1/Bgn/Tnxb/Thbs1/Dmbt1/Col25a1/Reg1	22
MF	GO:1901681	sulfur compound binding	24/436	260/22669	2.6635e-10	3.76392e-08	2.84669e-08	Bmp7/Ccl8/Lpl/Hnf4a/Apob/Thbs4/Serpind1/Fstl1/Smoc2/Lamc2/Serpinc1/F2/Ccn5/Postn/Pcolce/Aoc1/Tnxb/Thbs1/Gstm2/Dmbt1/Gsta2/Col25a1/Gsta1/Mgst2	24
MF	GO:0050839	cell adhesion molecule binding	25/436	284/22669	3.08013e-10	3.76392e-08	2.84669e-08	Cdh1/Fap/Cldn7/Thbs4/Dab2/Cdhr5/Col3a1/Pkp1/Tnn/Fermt1/Ccn5/Postn/Fga/Cdh17/Fgb/Fgg/Tspan8/Cdhr2/Tgfbi/Igsf9/Thbs1/Npnt/Epcam/Dsp/Col4a3	25
MF	GO:0004252	serine-type endopeptidase activity	20/436	186/22669	5.81702e-10	5.92367e-08	4.48013e-08	Tmprss2/Fap/Plau/F2/Hgfac/Ctsc/Klk7/Prss8/Hp/Mmp2/Tmprss4/Dpp4/C1s1/Pcsk9/Klk6/C1ra/Plg/Cfd/Gzmc/C1rb	20
MF	GO:0017171	serine hydrolase activity	21/436	212/22669	9.83226e-10	8.58215e-08	6.49077e-08	Tmprss2/Fap/Plau/F2/Aadac/Hgfac/Ctsc/Klk7/Prss8/Hp/Mmp2/Tmprss4/Dpp4/C1s1/Pcsk9/Klk6/C1ra/Plg/Cfd/Gzmc/C1rb	21
MF	GO:0008201	heparin binding	18/436	156/22669	1.35617e-09	1.03577e-07	7.83364e-08	Bmp7/Ccl8/Lpl/Apob/Thbs4/Serpind1/Fstl1/Smoc2/Lamc2/Serpinc1/F2/Ccn5/Postn/Pcolce/Aoc1/Tnxb/Thbs1/Col25a1	18
MF	GO:0008236	serine-type peptidase activity	20/436	207/22669	3.8131e-09	2.58867e-07	1.95784e-07	Tmprss2/Fap/Plau/F2/Hgfac/Ctsc/Klk7/Prss8/Hp/Mmp2/Tmprss4/Dpp4/C1s1/Pcsk9/Klk6/C1ra/Plg/Cfd/Gzmc/C1rb	20
MF	GO:0016712	oxidoreductase activity, acting on paired donors, with incorporation or reduction of molecular oxygen, reduced flavin or flavoprotein as one donor, and incorporation of one atom of oxygen	11/436	61/22669	2.06961e-08	1.14957e-06	8.69434e-07	Cyp2c29/Cyp2d26/Cyp2c55/Cyp2e1/Cyp3a25/Cyp2b10/Cyp1a2/Cyp3a11/Cyp2c66/Cyp2c65/Cyp2c68	11
MF	GO:0050840	extracellular matrix binding	11/436	61/22669	2.06961e-08	1.14957e-06	8.69434e-07	Nid1/Dcn/Thbs4/Smoc2/Bgn/Tgfbi/Thbs1/Olfml2a/Dmbt1/Lrrc15/Fbln2	11
MF	GO:0070330	aromatase activity	8/436	31/22669	9.40023e-08	4.78629e-06	3.61991e-06	Cyp2c29/Cyp2d26/Cyp2c55/Cyp2e1/Cyp3a25/Cyp2b10/Cyp1a2/Cyp3a11	8
MF	GO:0008395	steroid hydroxylase activity	11/436	75/22669	1.90435e-07	8.95044e-06	6.7693e-06	Cyp2c29/Cyp2d26/Cyp2c55/Cyp2e1/Cyp3a25/Cyp2b10/Cyp1a2/Cyp3a11/Cyp2c66/Cyp2c65/Cyp2c68	11
MF	GO:0016725	oxidoreductase activity, acting on CH or CH2 groups	6/436	15/22669	2.1135e-07	9.22391e-06	6.97613e-06	Cyp2c29/Acox2/Cyp1a2/Aox1/Cyp2c66/Cyp2c65	6
MF	GO:0004497	monooxygenase activity	15/436	152/22669	2.59985e-07	1.05901e-05	8.00937e-06	Cyp2c29/Pah/Akr1c12/Akr1c13/Cyp2d26/Cyp2c55/Cyp2e1/Cyp3a25/Cyp2b10/Cyp1a2/Cyp3a11/Cyp2c66/Cyp2c65/Akr1c19/Cyp2c68	15
MF	GO:0031406	carboxylic acid binding	18/436	226/22669	4.3279e-07	1.65272e-05	1.24997e-05	Tat/Cd36/Hnf4a/Tm4sf5/Pah/Pygl/Acox2/Dpys/Vdr/Adipoq/Fabp2/Cps1/Pck1/Otc/Mat1a/Fabp1/Fabp4/Ugt1a1	18
MF	GO:0030020	extracellular matrix structural constituent conferring tensile strength	8/436	38/22669	5.179e-07	1.84695e-05	1.39687e-05	Col1a1/Col6a2/Col5a2/Col3a1/Col1a2/Col6a3/Col25a1/Col4a3	8
MF	GO:0061134	peptidase regulator activity	19/436	254/22669	5.4411e-07	1.84695e-05	1.39687e-05	Itih1/Wfdc2/Dpep1/Itih4/Tnfrsf10b/Serpind1/Pi16/C3/Vil1/Serpinc1/Spint1/Ambp/Pcolce/Mug2/Pzp/Ctsc/Serpinb1a/Spink5/Mug1	19
MF	GO:0004806	triglyceride lipase activity	8/436	40/22669	7.87473e-07	2.53235e-05	1.91524e-05	Lpl/Aadac/Ces1f/Ces2g/Ces2e/Ces2a/Ces1d/Ces2c	8
MF	GO:0004175	endopeptidase activity	26/436	453/22669	8.43078e-07	2.5756e-05	1.94795e-05	Tmprss2/Fap/Ace2/Plau/Cps1/F2/Hgfac/Ctsc/Klk7/Prss8/Hp/Mmp2/Tmprss4/Thsd4/Asprv1/Dpp4/C1s1/Mmp3/Pcsk9/Klk6/Adam12/C1ra/Plg/Cfd/Gzmc/C1rb	26
MF	GO:0043177	organic acid binding	18/436	241/22669	1.10528e-06	3.21584e-05	2.43217e-05	Tat/Cd36/Hnf4a/Tm4sf5/Pah/Pygl/Acox2/Dpys/Vdr/Adipoq/Fabp2/Cps1/Pck1/Otc/Mat1a/Fabp1/Fabp4/Ugt1a1	18
MF	GO:0005178	integrin binding	13/436	136/22669	2.34158e-06	6.5032e-05	4.91843e-05	Fap/Thbs4/Dab2/Col3a1/Tnn/Fermt1/Ccn5/Cdh17/Tspan8/Tgfbi/Thbs1/Npnt/Col4a3	13
MF	GO:0020037	heme binding	14/436	159/22669	2.56711e-06	6.81958e-05	5.15771e-05	Cyp2c29/Steap4/Cyp2d26/Cyp2c55/Cyp2e1/Ambp/Cyp3a25/Cyp2b10/Hpx/Cyp1a2/Cyp3a11/Cyp2c66/Cyp2c65/Cyp2c68	14
MF	GO:0004771	sterol esterase activity	6/436	22/22669	2.8103e-06	7.15457e-05	5.41107e-05	Ces1f/Ces2g/Ces2e/Ces2a/Ces1d/Ces2c	6
MF	GO:0008392	arachidonic acid epoxygenase activity	7/436	34/22669	3.18609e-06	7.7868e-05	5.88923e-05	Cyp2c29/Cyp2c55/Cyp2e1/Cyp2b10/Cyp2c66/Cyp2c65/Cyp2c68	7
MF	GO:0016705	oxidoreductase activity, acting on paired donors, with incorporation or reduction of molecular oxygen	16/436	213/22669	4.04555e-06	9.50703e-05	7.19026e-05	Cyp2c29/Pah/Akr1c12/Akr1c13/Cyp2d26/Cyp2c55/Cyp2e1/Cyp3a25/Cyp2b10/Cyp1a2/Scd4/Cyp3a11/Cyp2c66/Cyp2c65/Akr1c19/Cyp2c68	16
MF	GO:0046906	tetrapyrrole binding	14/436	168/22669	4.90112e-06	0.000110911	8.38828e-05	Cyp2c29/Steap4/Cyp2d26/Cyp2c55/Cyp2e1/Ambp/Cyp3a25/Cyp2b10/Hpx/Cyp1a2/Cyp3a11/Cyp2c66/Cyp2c65/Cyp2c68	14
MF	GO:0030414	peptidase inhibitor activity	16/436	219/22669	5.77424e-06	0.000126002	9.52967e-05	Itih1/Wfdc2/Dpep1/Itih4/Serpind1/Pi16/C3/Vil1/Serpinc1/Spint1/Ambp/Mug2/Pzp/Serpinb1a/Spink5/Mug1	16
MF	GO:0004867	serine-type endopeptidase inhibitor activity	12/436	129/22669	7.57922e-06	0.000159686	0.000120772	Itih1/Wfdc2/Itih4/Serpind1/Serpinc1/Spint1/Ambp/Mug2/Pzp/Serpinb1a/Spink5/Mug1	12
MF	GO:0002020	protease binding	13/436	152/22669	8.03188e-06	0.000163583	0.000123719	Fap/Col1a1/Tnfrsf10b/Col3a1/Serpinc1/Col1a2/Mug2/Pzp/Dpp4/Akp3/Ccbe1/Ttn/Mug1	13
MF	GO:0005319	lipid transporter activity	12/436	138/22669	1.51021e-05	0.000288655	0.000218313	Cd36/Apob/Fabp2/Abcg8/Rbp4/Apoa4/Tmem30b/Atp8b1/Abcg5/Fabp1/Ano9/Fabp4	12
MF	GO:0038024	cargo receptor activity	9/436	76/22669	1.51178e-05	0.000288655	0.000218313	Tmprss2/Cd36/Cd163/Scara5/Dab2/Msr1/Mrc1/Tmprss4/Dmbt1	9
MF	GO:0004866	endopeptidase inhibitor activity	15/436	213/22669	1.74404e-05	0.000322911	0.000244221	Itih1/Wfdc2/Dpep1/Itih4/Serpind1/C3/Vil1/Serpinc1/Spint1/Ambp/Mug2/Pzp/Serpinb1a/Spink5/Mug1	15
MF	GO:0008391	arachidonic acid monooxygenase activity	7/436	44/22669	1.92289e-05	0.000342705	0.000259191	Cyp2c29/Cyp2c55/Cyp2e1/Cyp2b10/Cyp2c66/Cyp2c65/Cyp2c68	7
MF	GO:0004364	glutathione transferase activity	6/436	30/22669	1.96312e-05	0.000342705	0.000259191	Gstm3/Gstm2/Gsta2/Gm10639/Gsta1/Mgst2	6
MF	GO:0071813	lipoprotein particle binding	6/436	31/22669	2.39498e-05	0.000395496	0.000299117	Pon1/Cd36/Lpl/Msr1/Thbs1/Pcsk9	6
MF	GO:0071814	protein-lipid complex binding	6/436	31/22669	2.39498e-05	0.000395496	0.000299117	Pon1/Cd36/Lpl/Msr1/Thbs1/Pcsk9	6
MF	GO:0005044	scavenger receptor activity	7/436	46/22669	2.59838e-05	0.000417793	0.000315981	Tmprss2/Cd36/Cd163/Scara5/Msr1/Tmprss4/Dmbt1	7
MF	GO:0004857	enzyme inhibitor activity	21/436	392/22669	2.68634e-05	0.000420859	0.0003183	Itih1/Wfdc2/Dpep1/Itih4/Ppp1r1a/Serpind1/Pi16/C3/Anxa1/Vil1/Cd55/Serpinc1/Spint1/Ambp/Mug2/Pzp/Serpinb1a/Spink5/Sh3rf2/Mug1/Ugt1a1	21
MF	GO:0033293	monocarboxylic acid binding	9/436	82/22669	2.80946e-05	0.000429145	0.000324566	Cd36/Hnf4a/Pygl/Acox2/Vdr/Fabp2/Fabp1/Fabp4/Ugt1a1	9
MF	GO:0061135	endopeptidase regulator activity	15/436	223/22669	2.98439e-05	0.000444746	0.000336366	Itih1/Wfdc2/Dpep1/Itih4/Serpind1/C3/Vil1/Serpinc1/Spint1/Ambp/Mug2/Pzp/Serpinb1a/Spink5/Mug1	15
MF	GO:0003779	actin binding	22/436	434/22669	4.00236e-05	0.000582248	0.00044036	Scin/Tns4/Lsp1/Slc6a4/Anxa8/Myo7b/Vil1/Xirp2/Fermt1/Scnn1a/Ush1c/Tnni2/Gc/Pawr/Vill/Eps8l3/Fmn1/Ttn/Myh1/Myh4/Tnnt3/Sptbn5	22
MF	GO:0005506	iron ion binding	12/436	167/22669	9.86769e-05	0.00140213	0.00106044	Cyp2c29/Pah/Cyp2d26/Meltf/Cyp2c55/Cyp2e1/Cyp3a25/Cyp2b10/Cyp1a2/Scd4/Cyp3a11/Aox1	12
MF	GO:0016765	transferase activity, transferring alkyl or aryl (other than methyl) groups	7/436	60/22669	0.000148788	0.00206293	0.00156022	Gstm3/Mat1a/Gstm2/Gsta2/Gm10639/Gsta1/Mgst2	7
MF	GO:0045295	gamma-catenin binding	4/436	15/22669	0.000155702	0.00206293	0.00156022	Cdh1/Dsc3/Dsg1b/Dsg1a	4
MF	GO:0015108	chloride transmembrane transporter activity	9/436	102/22669	0.000156655	0.00206293	0.00156022	Slc26a3/Slc12a7/Slc6a4/Clca3a2/Clca3b/Cftr/Cldn4/Ano9/Clca4b	9
MF	GO:0042277	peptide binding	17/436	318/22669	0.000158687	0.00206293	0.00156022	Cd36/Lbp/Npr3/Cd74/Msr1/Dpp4/H2-Aa/Nlrp6/Anpep/Gstm2/Gucy2c/Fzd5/Gsta2/Col25a1/H2-Ab1/Gsta1/Mgst2	17
MF	GO:0051015	actin filament binding	13/436	210/22669	0.000228536	0.00290907	0.00220016	Scin/Slc6a4/Anxa8/Myo7b/Vil1/Xirp2/Fermt1/Ush1c/Vill/Ttn/Myh1/Myh4/Sptbn5	13
MF	GO:0001968	fibronectin binding	5/436	31/22669	0.000289268	0.00360699	0.002728	Thbs4/Myoc/Mmp2/Thbs1/Lrrc15	5
MF	GO:0015103	inorganic anion transmembrane transporter activity	10/436	136/22669	0.000308038	0.00376422	0.00284692	Slc26a3/Slc12a7/Slc6a4/Slc22a6/Clca3a2/Clca3b/Cftr/Cldn4/Ano9/Clca4b	10
MF	GO:0043295	glutathione binding	4/436	18/22669	0.000333437	0.00391788	0.00296313	Gstm2/Gsta2/Gsta1/Mgst2	4
MF	GO:1900750	oligopeptide binding	4/436	18/22669	0.000333437	0.00391788	0.00296313	Gstm2/Gsta2/Gsta1/Mgst2	4
MF	GO:0016597	amino acid binding	7/436	70/22669	0.000391751	0.00451622	0.00341566	Tat/Tm4sf5/Pah/Dpys/Cps1/Otc/Mat1a	7
MF	GO:0005324	long-chain fatty acid transporter activity	4/436	19/22669	0.000415969	0.00470661	0.00355966	Cd36/Fabp2/Fabp1/Fabp4	4
MF	GO:0005543	phospholipid binding	20/436	448/22669	0.000470177	0.00514088	0.0038881	Scin/Pon1/Kcnq1/Baiap2l2/Apob/Anxa8/Dab2/Anxa1/Cps1/Vil1/Aldob/Anxa4/Otc/Apoa4/Vill/Atp8b1/Thbs1/Myof/Fabp1/Anxa13	20
MF	GO:0005504	fatty acid binding	6/436	52/22669	0.000471177	0.00514088	0.0038881	Cd36/Hnf4a/Acox2/Fabp2/Fabp1/Fabp4	6
MF	GO:0008307	structural constituent of muscle	4/436	20/22669	0.000512107	0.00521496	0.00394412	Krt19/Mylpf/Ttn/Myl1	4
MF	GO:0030169	low-density lipoprotein particle binding	4/436	20/22669	0.000512107	0.00521496	0.00394412	Cd36/Msr1/Thbs1/Pcsk9	4
MF	GO:0036041	long-chain fatty acid binding	4/436	20/22669	0.000512107	0.00521496	0.00394412	Cd36/Hnf4a/Fabp2/Fabp4	4
MF	GO:0120020	cholesterol transfer activity	4/436	20/22669	0.000512107	0.00521496	0.00394412	Apob/Abcg8/Apoa4/Abcg5	4
MF	GO:0008144	drug binding	9/436	122/22669	0.000595906	0.00596883	0.00451429	Slc6a4/Top2a/Pygl/Nr1i2/Chrna4/Aoc1/Fabp1/Cyp2c66/Cyp2c65	9
MF	GO:0120015	sterol transfer activity	4/436	21/22669	0.000623054	0.00606376	0.00458608	Apob/Abcg8/Apoa4/Abcg5	4
MF	GO:0033218	amide binding	18/436	391/22669	0.000625232	0.00606376	0.00458608	Cd36/Lbp/Hnf4a/Npr3/Cd74/Msr1/Dpp4/H2-Aa/Nlrp6/Anpep/Gstm2/Gucy2c/Fzd5/Gsta2/Col25a1/H2-Ab1/Gsta1/Mgst2	18
MF	GO:0047086	ketosteroid monooxygenase activity	3/436	10/22669	0.00076676	0.00732017	0.00553631	Akr1c12/Akr1c13/Akr1c19	3
MF	GO:0016298	lipase activity	9/436	128/22669	0.00084219	0.00791659	0.00598739	Lpl/Aadac/Plbd1/Ces1f/Ces2g/Ces2e/Ces2a/Ces1d/Ces2c	9
MF	GO:0008509	anion transmembrane transporter activity	16/436	336/22669	0.000864981	0.00800762	0.00605624	Slc26a3/Cd36/Slc12a7/Slc6a4/Slc22a6/Slc2a2/Slc7a11/Clca3a2/Slc6a13/Slc6a20a/Clca3b/Slc25a24/Cftr/Cldn4/Ano9/Clca4b	16
MF	GO:0072341	modified amino acid binding	8/436	106/22669	0.00102471	0.00920299	0.00696031	Dpep1/Cps1/Thbs1/Gstm2/Anxa13/Gsta2/Gsta1/Mgst2	8
MF	GO:0031404	chloride ion binding	3/436	11/22669	0.00103929	0.00920299	0.00696031	Npr3/Slc22a6/Ctsc	3
MF	GO:0032052	bile acid binding	3/436	11/22669	0.00103929	0.00920299	0.00696031	Pygl/Vdr/Fabp1	3

## Sheet: table_84Q+IGF1_84Q_all_ALL
ONTOLOGY	ID	Description	GeneRatio	BgRatio	pvalue	p.adjust	qvalue	geneID	Count
MF	GO:0008234	cysteine-type peptidase activity	1/1	160/22669	0.0070581	0.0070581		Capn11	1

## Sheet: table_84Q+IGF1_84Q_up_ALL
ONTOLOGY	ID	Description	GeneRatio	BgRatio	pvalue	p.adjust	qvalue	geneID	Count
MF	GO:0008234	cysteine-type peptidase activity	1/1	160/22669	0.0070581	0.0070581		Capn11	1
