# Supplementary material for: Transcriptomic and Metabolic Network Analysis of Metabolic Reprogramming and IGF-1 Modulation in SCA3 Transgenic Mice
Source: Int J Mol Sci. 2021 Jul 26;22(15):7974. doi: 10.3390/ijms22157974 (PMC8348158; doi:10.3390/ijms22157974)
Supplement: Supplementary file 1 [file ijms-22-07974-s001.zip › Supporting Information/S2 KEGG tables.xlsx]

## Sheet: 84Q_15Q_all
KEGG_ID	Description	GeneRatio	BgRatio	pvalue	p.adjust	qvalue	gene_entrez_ID	Count
mmu05204	Chemical carcinogenesis	20/175	101/8918	4.06894e-15	8.99235e-13	7.36691e-13	13095/14864/72082/13106/100727/56388/13088/13077/243085/13112/14858/69888/72303/100042314/14857/11522/433247/394436/394432/100042295	20
mmu00830	Retinol metabolism	18/175	97/8918	3.38796e-13	3.74369e-11	3.06699e-11	13095/72082/100727/56388/13088/245532/63857/13077/243085/54150/216453/13112/69888/72303/11522/433247/394436/394432	18
mmu00983	Drug metabolism - other enzymes	17/175	92/8918	1.70776e-12	1.25805e-10	1.03065e-10	14864/64705/13106/100727/234564/72361/234673/243085/102022/104158/14858/234671/100042314/14857/394436/394432/100042295	17
mmu00140	Steroid hormone biosynthesis	15/175	92/8918	2.37664e-10	1.31309e-08	1.07574e-08	13095/76279/72082/13106/100727/56388/13088/13077/243085/13112/69888/72303/433247/394436/394432	15
mmu00980	Metabolism of xenobiotics by cytochrome P450	13/175	73/8918	1.2683e-09	5.60591e-08	4.5926e-08	14864/12409/13106/100727/13077/243085/14858/100042314/14857/11522/394436/394432/100042295	13
mmu00591	Linoleic acid metabolism	11/175	50/8918	2.33337e-09	8.59458e-08	7.04105e-08	13095/72082/13106/26971/56388/13077/18784/13112/69888/72303/433247	11
mmu00982	Drug metabolism - cytochrome P450	12/175	71/8918	1.04644e-08	3.30376e-07	2.70658e-07	14864/13106/100727/13077/243085/14858/100042314/14857/11522/394436/394432/100042295	12
mmu05150	Staphylococcus aureus infection	14/175	124/8918	1.24109e-07	3.42851e-06	2.80878e-06	16661/16669/12266/99571/16667/66809/50908/16664/16666/18815/11537/225256/13510/14961	14
mmu04610	Complement and coagulation cascades	12/175	93/8918	2.341e-07	5.74845e-06	4.70937e-06	18792/15160/12266/11905/14061/14161/110135/99571/50908/74145/18815/11537	12
mmu00590	Arachidonic acid metabolism	11/175	86/8918	8.28794e-07	1.83164e-05	1.50055e-05	13095/72082/12409/13106/26971/13088/18784/14776/69888/72303/433247	11
mmu04975	Fat digestion and absorption	8/175	43/8918	1.51204e-06	3.03782e-05	2.48871e-05	238055/14079/67470/26971/11808/27409/18784/14080	8
mmu00053	Ascorbate and aldarate metabolism	6/175	31/8918	2.56684e-05	0.000472727	0.000387278	19733/100727/72535/243085/394436/394432	6
mmu01240	Biosynthesis of cofactors	12/175	154/8918	4.76444e-05	0.000809956	0.00066355	19733/100727/15445/63857/72535/243085/11648/11720/18770/76768/394436/394432	12
mmu04976	Bile secretion	9/175	100/8918	0.000144343	0.00227856	0.00186669	76408/67470/12780/100727/243085/27409/12638/394436/394432	9
mmu01524	Platinum drug resistance	8/175	80/8918	0.000163038	0.0024021	0.0019679	14864/21973/12780/11977/14858/100042314/14857/100042295	8
mmu00010	Glycolysis / Gluconeogenesis	7/175	67/8918	0.000320572	0.0044279	0.00362753	14120/18534/230163/72535/18770/14121/11522	7
mmu04979	Cholesterol metabolism	6/175	49/8918	0.00036394	0.00473123	0.00387602	238055/67470/11808/27409/100102/16891	6
mmu00480	Glutathione metabolism	7/175	71/8918	0.000459042	0.00563601	0.00461726	14864/16790/14776/14858/100042314/14857/100042295	7
mmu04977	Vitamin digestion and absorption	4/175	24/8918	0.00111984	0.0130255	0.010671	238055/245532/11808/19660	4
mmu04972	Pancreatic secretion	8/175	114/8918	0.00176121	0.0177878	0.0145725	13487/80797/26971/11937/229927/18784/12638/99709	8
mmu04950	Maturity onset diabetes of the young	4/175	27/8918	0.00176669	0.0177878	0.0145725	30942/15378/20526/18770	4
mmu03320	PPAR signaling pathway	7/175	89/8918	0.00177073	0.0177878	0.0145725	93732/11450/14079/18534/15360/14080/11770	7
mmu02010	ABC transporters	5/175	50/8918	0.00285089	0.0273933	0.0224418	76408/67470/12780/27409/12638	5
mmu00030	Pentose phosphate pathway	4/175	33/8918	0.00375948	0.0346185	0.028361	14120/19733/230163/14121	4
mmu04726	Serotonergic synapse	8/175	131/8918	0.00418155	0.0369649	0.0302833	13095/14401/15567/76279/72082/69888/72303/433247	8
mmu01230	Biosynthesis of amino acids	6/175	79/8918	0.00446056	0.0379148	0.0310614	18478/227231/230163/18416/11720/18770	6
mmu00040	Pentose and glucuronate interconversions	4/175	35/8918	0.00466654	0.0381965	0.0312922	100727/243085/394436/394432	4

## Sheet: 84Q_15Q_down
KEGG_ID	Description	GeneRatio	BgRatio	pvalue	p.adjust	qvalue	gene_entrez_ID	Count
mmu05204	Chemical carcinogenesis	20/161	101/8918	7.84109e-16	1.70152e-13	1.37838e-13	13095/14864/72082/13106/100727/56388/13088/13077/243085/13112/14858/69888/72303/100042314/14857/11522/433247/394436/394432/100042295	20
mmu00830	Retinol metabolism	18/161	97/8918	7.84491e-14	8.51173e-12	6.89527e-12	13095/72082/100727/56388/13088/245532/63857/13077/243085/54150/216453/13112/69888/72303/11522/433247/394436/394432	18
mmu00983	Drug metabolism - other enzymes	17/161	92/8918	4.31084e-13	3.11817e-11	2.526e-11	14864/64705/13106/100727/234564/72361/234673/243085/102022/104158/14858/234671/100042314/14857/394436/394432/100042295	17
mmu00140	Steroid hormone biosynthesis	15/161	92/8918	7.22382e-11	3.91892e-09	3.17468e-09	13095/76279/72082/13106/100727/56388/13088/13077/243085/13112/69888/72303/433247/394436/394432	15
mmu00980	Metabolism of xenobiotics by cytochrome P450	13/161	73/8918	4.50117e-10	1.95351e-08	1.58252e-08	14864/12409/13106/100727/13077/243085/14858/100042314/14857/11522/394436/394432/100042295	13
mmu00982	Drug metabolism - cytochrome P450	12/161	71/8918	4.05428e-09	1.4663e-07	1.18783e-07	14864/13106/100727/13077/243085/14858/100042314/14857/11522/394436/394432/100042295	12
mmu00591	Linoleic acid metabolism	10/161	50/8918	1.53455e-08	4.75712e-07	3.85369e-07	13095/72082/13106/26971/56388/13077/13112/69888/72303/433247	10
mmu05150	Staphylococcus aureus infection	14/161	124/8918	4.33604e-08	1.17615e-06	9.52788e-07	16661/16669/12266/99571/16667/66809/50908/16664/16666/18815/11537/225256/13510/14961	14
mmu04610	Complement and coagulation cascades	12/161	93/8918	9.36645e-08	2.25835e-06	1.82947e-06	18792/15160/12266/11905/14061/14161/110135/99571/50908/74145/18815/11537	12
mmu00590	Arachidonic acid metabolism	10/161	86/8918	3.02802e-06	6.57081e-05	5.32294e-05	13095/72082/12409/13106/26971/13088/14776/69888/72303/433247	10
mmu04975	Fat digestion and absorption	7/161	43/8918	1.02353e-05	0.000201915	0.000163569	238055/14079/67470/26971/11808/27409/14080	7
mmu00053	Ascorbate and aldarate metabolism	6/161	31/8918	1.59794e-05	0.000288962	0.000234085	19733/100727/72535/243085/394436/394432	6
mmu01240	Biosynthesis of cofactors	12/161	154/8918	2.08285e-05	0.000347675	0.000281648	19733/100727/15445/63857/72535/243085/11648/11720/18770/76768/394436/394432	12
mmu04976	Bile secretion	9/161	100/8918	7.61278e-05	0.00117998	0.000955891	76408/67470/12780/100727/243085/27409/12638/394436/394432	9
mmu01524	Platinum drug resistance	8/161	80/8918	9.124e-05	0.00131994	0.00106927	14864/21973/12780/11977/14858/100042314/14857/100042295	8
mmu00010	Glycolysis / Gluconeogenesis	7/161	67/8918	0.000192169	0.0026063	0.00211133	14120/18534/230163/72535/18770/14121/11522	7
mmu04979	Cholesterol metabolism	6/161	49/8918	0.000232092	0.00296258	0.00239996	238055/67470/11808/27409/100102/16891	6
mmu00480	Glutathione metabolism	7/161	71/8918	0.000276671	0.00333542	0.00270199	14864/16790/14776/14858/100042314/14857/100042295	7
mmu04977	Vitamin digestion and absorption	4/161	24/8918	0.000820244	0.00936805	0.00758896	238055/245532/11808/19660	4
mmu03320	PPAR signaling pathway	7/161	89/8918	0.0010934	0.0118634	0.00961038	93732/11450/14079/18534/15360/14080/11770	7
mmu04950	Maturity onset diabetes of the young	4/161	27/8918	0.00129887	0.0134217	0.0108728	30942/15378/20526/18770	4
mmu02010	ABC transporters	5/161	50/8918	0.00198245	0.0195541	0.0158406	76408/67470/12780/27409/12638	5
mmu04726	Serotonergic synapse	8/161	131/8918	0.0025085	0.0236671	0.0191725	13095/14401/15567/76279/72082/69888/72303/433247	8
mmu00030	Pentose phosphate pathway	4/161	33/8918	0.00278452	0.0251767	0.0203954	14120/19733/230163/14121	4
mmu01230	Biosynthesis of amino acids	6/161	79/8918	0.00295904	0.0256845	0.0208067	18478/227231/230163/18416/11720/18770	6
mmu00040	Pentose and glucuronate interconversions	4/161	35/8918	0.00346484	0.0289181	0.0234263	100727/243085/394436/394432	4
mmu04972	Pancreatic secretion	7/161	114/8918	0.00449067	0.0360917	0.0292375	13487/80797/26971/11937/229927/12638/99709	7

## Sheet: 84Q_15Q_up
	ID	Description	GeneRatio	BgRatio	pvalue	p.adjust	qvalue	geneID	Count
mmu00565	mmu00565	Ether lipid metabolism	3/14	48/8918	5.11019e-05	0.00122645	0.000968247	270084/320981/18784	3

## Sheet: 84Q+IGF1_15Q_all
KEGG_ID	Description	GeneRatio	BgRatio	pvalue	p.adjust	qvalue	gene_entrez_ID	Count
mmu05204	Chemical carcinogenesis	22/223	101/8918	3.3375e-15	7.97662e-13	6.39394e-13	13095/14864/72082/13106/100727/56388/13088/13077/243085/14863/13112/14858/69888/72303/100042314/14857/11522/211666/433247/394436/394432/100042295	22
mmu00983	Drug metabolism - other enzymes	19/223	92/8918	7.73532e-13	9.24371e-11	7.40963e-11	14864/64705/13106/100727/234564/72361/234673/243085/14863/102022/104158/14858/234671/100042314/14857/211666/394436/394432/100042295	19
mmu04610	Complement and coagulation cascades	17/223	93/8918	1.01864e-10	8.02605e-09	6.43356e-09	18792/56373/12274/15160/12266/13136/11905/14061/14161/110135/99571/50908/74145/50909/18815/11537/667277	17
mmu00982	Drug metabolism - cytochrome P450	15/223	71/8918	1.5456e-10	8.02605e-09	6.43356e-09	14864/13106/100727/13077/243085/14863/14858/11761/100042314/14857/11522/211666/394436/394432/100042295	15
mmu05150	Staphylococcus aureus infection	19/223	124/8918	1.90842e-10	8.02605e-09	6.43356e-09	16661/16669/16668/12266/99571/16667/66809/14960/50908/16664/16666/50909/18815/14969/11537/225256/13510/14961/667277	19
mmu00830	Retinol metabolism	17/223	97/8918	2.04234e-10	8.02605e-09	6.43356e-09	13095/72082/100727/56388/13088/13077/243085/54150/216453/13112/11761/69888/72303/11522/433247/394436/394432	17
mmu00980	Metabolism of xenobiotics by cytochrome P450	15/223	73/8918	2.35072e-10	8.02605e-09	6.43356e-09	14864/12409/13106/100727/13077/243085/14863/14858/100042314/14857/11522/211666/394436/394432/100042295	15
mmu00140	Steroid hormone biosynthesis	15/223	92/8918	6.95101e-09	2.07661e-07	1.66458e-07	13095/76279/72082/13106/100727/56388/13088/13077/243085/13112/69888/72303/433247/394436/394432	15
mmu00591	Linoleic acid metabolism	10/223	50/8918	3.3437e-07	8.87939e-06	7.11759e-06	13095/72082/13106/56388/13077/18784/13112/69888/72303/433247	10
mmu04974	Protein digestion and absorption	14/223	108/8918	4.33757e-07	1.03668e-05	8.30987e-06	12842/16535/70008/12834/56373/16529/12832/12825/12823/12843/13482/12835/77018/12828	14
mmu04975	Fat digestion and absorption	9/223	43/8918	8.75533e-07	1.90229e-05	1.52485e-05	12491/238055/14079/67470/11808/27409/18784/233549/14080	9
mmu04512	ECM-receptor interaction	12/223	88/8918	1.70872e-06	3.40321e-05	2.72796e-05	12842/12491/12834/21828/16782/329278/12843/81877/21825/114249/12835/12828	12
mmu00590	Arachidonic acid metabolism	10/223	86/8918	5.24969e-05	0.000965135	0.000773638	13095/72082/12409/13106/13088/18784/14776/69888/72303/433247	10
mmu00480	Glutathione metabolism	9/223	71/8918	6.29665e-05	0.00107493	0.000861647	14864/16790/14863/14776/14858/100042314/14857/211666/100042295	9
mmu03320	PPAR signaling pathway	10/223	89/8918	7.06196e-05	0.00112521	0.000901948	12491/16956/93732/11450/14079/18534/15360/329065/14080/11770	10
mmu00053	Ascorbate and aldarate metabolism	6/223	31/8918	9.96662e-05	0.00148876	0.00119337	19733/100727/72535/243085/394436/394432	6
mmu01524	Platinum drug resistance	9/223	80/8918	0.000161377	0.00226877	0.00181862	14864/21973/12780/14863/14858/100042314/14857/211666/100042295	9
mmu04979	Cholesterol metabolism	7/223	49/8918	0.000195474	0.00259546	0.00208048	12491/16956/238055/67470/11808/27409/100102	7
mmu04145	Phagosome	13/223	182/8918	0.000629548	0.00791905	0.0063478	12491/17534/21828/12266/20288/17533/14960/21825/226421/50909/14969/14961/667277	13
mmu04976	Bile secretion	9/223	100/8918	0.000859849	0.0102752	0.00823645	76408/67470/12780/100727/243085/27409/12638/394436/394432	9
mmu00010	Glycolysis / Gluconeogenesis	7/223	67/8918	0.00135292	0.0153975	0.0123424	14120/18534/230163/72535/18770/14121/11522	7
mmu01240	Biosynthesis of cofactors	11/223	154/8918	0.00163321	0.0177427	0.0142223	19733/100727/15445/72535/243085/11648/11720/18770/76768/394436/394432	11
mmu04972	Pancreatic secretion	9/223	114/8918	0.00216853	0.0225338	0.0180628	13487/16535/56373/80797/11937/229927/18784/12638/99709	9
mmu04061	Viral protein interaction with cytokine and cytokine receptor	8/223	95/8918	0.00253162	0.0252107	0.0202085	20307/20305/20308/20292/21933/12772/100504346/100504239	8
mmu05310	Asthma	4/223	25/8918	0.00318531	0.0304516	0.0244095	20292/14960/14969/14961	4
mmu01230	Biosynthesis of amino acids	7/223	79/8918	0.0035043	0.0315112	0.0252589	18478/227231/107869/230163/18416/11720/18770	7
mmu05171	Coronavirus disease - COVID-19	14/223	247/8918	0.00358733	0.0315112	0.0252589	50528/70008/12274/12266/14061/14161/110135/99571/50908/74145/17392/50909/11537/667277	14
mmu00340	Histidine metabolism	4/223	26/8918	0.00369169	0.0315112	0.0252589	15109/11484/76507/72535	4
mmu04950	Maturity onset diabetes of the young	4/223	27/8918	0.00425001	0.0339369	0.0272033	30942/15378/20526/18770	4
mmu04152	AMPK signaling pathway	9/223	126/8918	0.00425986	0.0339369	0.0272033	12491/15378/14120/11450/18534/12428/12638/329065/14121	9
mmu04510	Focal adhesion	12/223	201/8918	0.00453912	0.0349951	0.0280516	12444/12842/12834/21828/16782/329278/12843/17907/81877/21825/12835/12828	12
mmu04915	Estrogen signaling pathway	9/223	134/8918	0.00636047	0.0475048	0.0380791	16661/18976/16669/16668/17390/16667/66809/16664/16666	9

## Sheet: 84Q+IGF1_15Q_down
KEGG_ID	Description	GeneRatio	BgRatio	pvalue	p.adjust	qvalue	gene_entrez_ID	Count
mmu05204	Chemical carcinogenesis	22/217	101/8918	1.87131e-15	4.37887e-13	3.44716e-13	13095/14864/72082/13106/100727/56388/13088/13077/243085/14863/13112/14858/69888/72303/100042314/14857/11522/211666/433247/394436/394432/100042295	22
mmu00983	Drug metabolism - other enzymes	19/217	92/8918	4.72503e-13	5.52828e-11	4.352e-11	14864/64705/13106/100727/234564/72361/234673/243085/14863/102022/104158/14858/234671/100042314/14857/211666/394436/394432/100042295	19
mmu04610	Complement and coagulation cascades	17/217	93/8918	6.61272e-11	5.15792e-09	4.06044e-09	18792/56373/12274/15160/12266/13136/11905/14061/14161/110135/99571/50908/74145/50909/18815/11537/667277	17
mmu00982	Drug metabolism - cytochrome P450	15/217	71/8918	1.04996e-10	5.18418e-09	4.08111e-09	14864/13106/100727/13077/243085/14863/14858/11761/100042314/14857/11522/211666/394436/394432/100042295	15
mmu05150	Staphylococcus aureus infection	19/217	124/8918	1.19037e-10	5.18418e-09	4.08111e-09	16661/16669/16668/12266/99571/16667/66809/14960/50908/16664/16666/50909/18815/14969/11537/225256/13510/14961/667277	19
mmu00830	Retinol metabolism	17/217	97/8918	1.32928e-10	5.18418e-09	4.08111e-09	13095/72082/100727/56388/13088/13077/243085/54150/216453/13112/11761/69888/72303/11522/433247/394436/394432	17
mmu00980	Metabolism of xenobiotics by cytochrome P450	15/217	73/8918	1.59896e-10	5.34508e-09	4.20778e-09	14864/12409/13106/100727/13077/243085/14863/14858/100042314/14857/11522/211666/394436/394432/100042295	15
mmu00140	Steroid hormone biosynthesis	15/217	92/8918	4.78605e-09	1.39992e-07	1.10205e-07	13095/76279/72082/13106/100727/56388/13088/13077/243085/13112/69888/72303/433247/394436/394432	15
mmu04974	Protein digestion and absorption	14/217	108/8918	3.1074e-07	8.07923e-06	6.36017e-06	12842/16535/70008/12834/56373/16529/12832/12825/12823/12843/13482/12835/77018/12828	14
mmu04512	ECM-receptor interaction	12/217	88/8918	1.28136e-06	2.99839e-05	2.36041e-05	12842/12491/12834/21828/16782/329278/12843/81877/21825/114249/12835/12828	12
mmu00591	Linoleic acid metabolism	9/217	50/8918	2.66798e-06	5.67553e-05	4.46791e-05	13095/72082/13106/56388/13077/13112/69888/72303/433247	9
mmu04975	Fat digestion and absorption	8/217	43/8918	7.52126e-06	0.000146665	0.000115458	12491/238055/14079/67470/11808/27409/233549/14080	8
mmu00480	Glutathione metabolism	9/217	71/8918	5.09316e-05	0.000916769	0.000721703	14864/16790/14863/14776/14858/100042314/14857/211666/100042295	9
mmu03320	PPAR signaling pathway	10/217	89/8918	5.61277e-05	0.000938134	0.000738522	12491/16956/93732/11450/14079/18534/15360/329065/14080/11770	10
mmu00053	Ascorbate and aldarate metabolism	6/217	31/8918	8.57015e-05	0.00133694	0.00105247	19733/100727/72535/243085/394436/394432	6
mmu01524	Platinum drug resistance	9/217	80/8918	0.000131242	0.00191941	0.00151101	14864/21973/12780/14863/14858/100042314/14857/211666/100042295	9
mmu04979	Cholesterol metabolism	7/217	49/8918	0.000165139	0.00227308	0.00178943	12491/16956/238055/67470/11808/27409/100102	7
mmu00590	Arachidonic acid metabolism	9/217	86/8918	0.000229434	0.00298265	0.00234801	13095/72082/12409/13106/13088/14776/69888/72303/433247	9
mmu04145	Phagosome	13/217	182/8918	0.000486236	0.00598838	0.0047142	12491/17534/21828/12266/20288/17533/14960/21825/226421/50909/14969/14961/667277	13
mmu04976	Bile secretion	9/217	100/8918	0.000707673	0.00827978	0.00651804	76408/67470/12780/100727/243085/27409/12638/394436/394432	9
mmu00010	Glycolysis / Gluconeogenesis	7/217	67/8918	0.00115496	0.0128696	0.0101313	14120/18534/230163/72535/18770/14121/11522	7
mmu01240	Biosynthesis of cofactors	11/217	154/8918	0.00131238	0.013959	0.0109889	19733/100727/15445/72535/243085/11648/11720/18770/76768/394436/394432	11
mmu05171	Coronavirus disease - COVID-19	14/217	247/8918	0.00280234	0.0281433	0.0221551	50528/70008/12274/12266/14061/14161/110135/99571/50908/74145/17392/50909/11537/667277	14
mmu05310	Asthma	4/217	25/8918	0.00288649	0.0281433	0.0221551	20292/14960/14969/14961	4
mmu01230	Biosynthesis of amino acids	7/217	79/8918	0.00301219	0.0281941	0.0221951	18478/227231/107869/230163/18416/11720/18770	7
mmu00340	Histidine metabolism	4/217	26/8918	0.00334713	0.0301242	0.0237145	15109/11484/76507/72535	4
mmu04152	AMPK signaling pathway	9/217	126/8918	0.00355993	0.0304862	0.0239995	12491/15378/14120/11450/18534/12428/12638/329065/14121	9
mmu04510	Focal adhesion	12/217	201/8918	0.00364792	0.0304862	0.0239995	12444/12842/12834/21828/16782/329278/12843/17907/81877/21825/12835/12828	12
mmu04950	Maturity onset diabetes of the young	4/217	27/8918	0.00385538	0.031109	0.0244897	30942/15378/20526/18770	4
mmu04915	Estrogen signaling pathway	9/217	134/8918	0.00534011	0.0416528	0.0327901	16661/18976/16669/16668/17390/16667/66809/16664/16666	9
mmu04972	Pancreatic secretion	8/217	114/8918	0.00653722	0.0493454	0.0388459	13487/16535/56373/80797/11937/229927/12638/99709	8

## Sheet: 84Q+IGF1_15Q_up
KEGG_ID	Description	GeneRatio	BgRatio	pvalue	p.adjust	qvalue	gene_entrez_ID	Count
mmu04060	Cytokine-cytokine receptor interaction	3/6	292/8918	0.000645699	0.00968549	0.0040781	17082/100504346/100504239	3
mmu04061	Viral protein interaction with cytokine and cytokine receptor	2/6	95/8918	0.00163813	0.00998585	0.00420457	100504346/100504239	2
mmu04064	NF-kappa B signaling pathway	2/6	105/8918	0.00199717	0.00998585	0.00420457	100504346/100504239	2
mmu04062	Chemokine signaling pathway	2/6	192/8918	0.00653353	0.0245007	0.0103161	100504346/100504239	2
