# Supplementary material for: Transcriptomic and Metabolic Network Analysis of Metabolic Reprogramming and IGF-1 Modulation in SCA3 Transgenic Mice
Source: Int J Mol Sci. 2021 Jul 26;22(15):7974. doi: 10.3390/ijms22157974 (PMC8348158; doi:10.3390/ijms22157974)
Supplement: Supplementary file 1 [file ijms-22-07974-s001.zip › Supporting Information/S3 Reactome tables.xlsx]

## Sheet: 84Q+IGF1_15Q_all
Reactome_ID	Description	GeneRatio	BgRatio	pvalue	p.adjust	qvalue	geneID	Count
R-MMU-6809371	Formation of the cornified envelope	21/235	82/8733	1.87093e-15	7.63341e-13	6.32178e-13	Krt10/Perp/Krt19/Krt7/Krt18/Dsc2/Pkp1/Krt17/Krt20/Krt14/Flg2/Krt8/Tchh/Krt16/Dsp/Krt6a/Dsc3/Krt79/Krt5/Krt77/Dsg1a	21
R-MMU-6805567	Keratinization	21/235	153/8733	6.59092e-10	1.34455e-07	1.11352e-07	Krt10/Perp/Krt19/Krt7/Krt18/Dsc2/Pkp1/Krt17/Krt20/Krt14/Flg2/Krt8/Tchh/Krt16/Dsp/Krt6a/Dsc3/Krt79/Krt5/Krt77/Dsg1a	21
R-MMU-1474244	Extracellular matrix organization	26/235	271/8733	1.4889e-08	2.0249e-06	1.67697e-06	Cdh1/Col1a1/Nid1/Bmp7/Dcn/Col6a2/Col5a2/Col3a1/Col19a1/Tnn/Fga/Col1a2/Pcolce/Mfap5/Klk7/Bgn/Mmp2/Fgb/Fgg/Lum/Mmp3/Adam12/Capn11/Plg/Fbln2/Col4a3	26
R-MMU-211859	Biological oxidations	20/235	209/8733	7.84989e-07	6.42736e-05	5.32297e-05	Cyp2c29/Gstm3/Dpep1/Pomc/Cyp2c55/Cyp2e1/Aadac/Ugt2b34/Sult1b1/Cyp3a25/Aldh1b1/Ugt2b35/Mat1a/Gstm2/Cyp3a11/Ces1d/Adh1/Mgst2/Ugt1a1/Ugt1a7c	20
R-MMU-140875	Common Pathway of Fibrin Clot Formation	7/235	21/8733	7.87666e-07	6.42736e-05	5.32297e-05	Serpind1/Serpinc1/F2/Fga/Fgb/Fgg/F13a1	7
R-MMU-216083	Integrin cell surface interactions	11/235	69/8733	1.95289e-06	0.000132796	0.000109978	Cdh1/Col1a1/Col6a2/Col5a2/Col3a1/Fga/Col1a2/Fgb/Fgg/Lum/Col4a3	11
R-MMU-8963743	Digestion and absorption	7/235	25/8733	2.96969e-06	0.000173091	0.000143349	Lct/Slc2a2/Sis/Gucy2c/Chia1/Mgam/Alpi	7
R-MMU-5686938	Regulation of TLR by endogenous ligand	6/235	17/8733	3.43835e-06	0.000175356	0.000145225	Cd36/Lbp/Apob/Fga/Fgb/Fgg	6
R-MMU-1474228	Degradation of the extracellular matrix	15/235	138/8733	4.12737e-06	0.000187108	0.000154958	Cdh1/Col1a1/Nid1/Dcn/Col6a2/Col5a2/Col3a1/Col19a1/Col1a2/Klk7/Mmp2/Mmp3/Capn11/Plg/Col4a3	15
R-MMU-1442490	Collagen degradation	9/235	55/8733	1.37174e-05	0.000510772	0.000423008	Col1a1/Col6a2/Col5a2/Col3a1/Col19a1/Col1a2/Mmp2/Mmp3/Col4a3	9
R-MMU-8935690	Digestion	6/235	21/8733	1.37708e-05	0.000510772	0.000423008	Lct/Sis/Gucy2c/Chia1/Mgam/Alpi	6
R-MMU-3000178	ECM proteoglycans	8/235	43/8733	1.56794e-05	0.000533098	0.000441498	Col1a1/Dcn/Col6a2/Col5a2/Col3a1/Tnn/Col1a2/Bgn	8
R-MMU-2173782	Binding and Uptake of Ligands by Scavenger Receptors	7/235	34/8733	2.70252e-05	0.000848175	0.000702436	Cd36/Cd163/Apob/Msr1/Ambp/Hpx/Hp	7
R-MMU-140877	Formation of Fibrin Clot (Clotting Cascade)	7/235	36/8733	4.00551e-05	0.00116732	0.000966744	Serpind1/Serpinc1/F2/Fga/Fgb/Fgg/F13a1	7
R-MMU-8948216	Collagen chain trimerization	7/235	39/8733	6.88988e-05	0.00187405	0.00155204	Col1a1/Col6a2/Col5a2/Col3a1/Col19a1/Col1a2/Col4a3	7
R-MMU-189085	Digestion of dietary carbohydrate	4/235	10/8733	9.44816e-05	0.00240928	0.0019953	Lct/Sis/Chia1/Mgam	4
R-MMU-351906	Apoptotic cleavage of cell adhesion proteins	4/235	11/8733	0.000145343	0.00348824	0.00288887	Cdh1/Pkp1/Dsp/Dsg1a	4
R-MMU-1650814	Collagen biosynthesis and modifying enzymes	8/235	59/8733	0.000165483	0.00375095	0.00310644	Col1a1/Col6a2/Col5a2/Col3a1/Col19a1/Col1a2/Pcolce/Col4a3	8
R-MMU-1266738	Developmental Biology	26/235	462/8733	0.000275429	0.00591448	0.00489821	Krt10/Perp/Col6a2/Krt19/Krt7/Krt18/Dsc2/Col5a2/Col3a1/Pkp1/Mmp2/Krt17/Krt20/Krt14/Flg2/Krt8/Tchh/Krt16/Dsp/Krt6a/Dsc3/Krt79/Krt5/Krt77/Dsg1a/Col4a3	26
R-MMU-76009	Platelet Aggregation (Plug Formation)	6/235	35/8733	0.000300408	0.00612832	0.00507531	Col1a1/F2/Fga/Col1a2/Fgb/Fgg	6
R-MMU-2022090	Assembly of collagen fibrils and other multimeric structures	8/235	65/8733	0.000327905	0.00637072	0.00527606	Col1a1/Col6a2/Col5a2/Col3a1/Col1a2/Pcolce/Mmp3/Col4a3	8
R-MMU-211981	Xenobiotics	5/235	27/8733	0.000672317	0.0119437	0.00989144	Cyp2c29/Cyp2c55/Cyp2e1/Cyp3a25/Cyp3a11	5
R-MMU-1474290	Collagen formation	9/235	90/8733	0.000673296	0.0119437	0.00989144	Col1a1/Col6a2/Col5a2/Col3a1/Col19a1/Col1a2/Pcolce/Mmp3/Col4a3	9
R-MMU-6806834	Signaling by MET	8/235	73/8733	0.000726142	0.0123444	0.0102233	Col1a1/Tns4/Col5a2/Col3a1/Spint1/Hgfac/Col1a2/Muc20	8
R-MMU-211945	Phase I - Functionalization of compounds	10/235	111/8733	0.000784895	0.0124064	0.0102746	Cyp2c29/Pomc/Cyp2c55/Cyp2e1/Aadac/Cyp3a25/Aldh1b1/Cyp3a11/Ces1d/Adh1	10
R-MMU-156580	Phase II - Conjugation of compounds	9/235	92/8733	0.000790603	0.0124064	0.0102746	Gstm3/Ugt2b34/Sult1b1/Ugt2b35/Mat1a/Gstm2/Mgst2/Ugt1a1/Ugt1a7c	9
R-MMU-2243919	Crosslinking of collagen fibrils	4/235	17/8733	0.000922873	0.0139456	0.0115494	Col1a1/Col1a2/Pcolce/Col4a3	4
R-MMU-975634	Retinoid metabolism and transport	6/235	44/8733	0.00106763	0.0155569	0.0128838	Lpl/Apob/Rbp4/Apoa4/Rbp2/Rbp1	6
R-MMU-166658	Complement cascade	6/235	45/8733	0.00120462	0.0169477	0.0140356	Cpb2/C3/Cd55/F2/C1ra/Cfd	6
R-MMU-419037	NCAM1 interactions	4/235	19/8733	0.0014407	0.0195936	0.0162269	Col6a2/Col5a2/Col3a1/Col4a3	4
R-MMU-6806667	Metabolism of fat-soluble vitamins	6/235	48/8733	0.00169717	0.0223369	0.0184989	Lpl/Apob/Rbp4/Apoa4/Rbp2/Rbp1	6
R-MMU-156588	Glucuronidation	4/235	20/8733	0.00176323	0.0224812	0.0186183	Ugt2b34/Ugt2b35/Ugt1a1/Ugt1a7c	4
R-MMU-2168880	Scavenging of heme from plasma	4/235	21/8733	0.00213262	0.0263669	0.0218364	Cd163/Ambp/Hpx/Hp	4
R-MMU-111465	Apoptotic cleavage of cellular proteins	5/235	35/8733	0.00226958	0.026917	0.022292	Cdh1/Pkp1/Clspn/Dsp/Dsg1a	5
R-MMU-5423646	Aflatoxin activation and detoxification	4/235	22/8733	0.00255214	0.026917	0.022292	Dpep1/Cyp3a25/Cyp3a11/Mgst2	4
R-MMU-8875878	MET promotes cell motility	5/235	36/8733	0.00257879	0.026917	0.022292	Col1a1/Tns4/Col5a2/Col3a1/Col1a2	5
R-MMU-977606	Regulation of Complement cascade	5/235	36/8733	0.00257879	0.026917	0.022292	Cpb2/C3/Cd55/F2/C1ra	5
R-MMU-163560	Triglyceride catabolism	3/235	11/8733	0.0027049	0.026917	0.022292	Fabp2/Fabp1/Fabp4	3
R-MMU-211999	CYP2E1 reactions	3/235	11/8733	0.0027049	0.026917	0.022292	Cyp2c29/Cyp2c55/Cyp2e1	3
R-MMU-444473	Formyl peptide receptors bind formyl peptides and many other ligands	3/235	11/8733	0.0027049	0.026917	0.022292	Ccl6/Ccl9/Anxa1	3
R-MMU-8963901	Chylomicron remodeling	3/235	11/8733	0.0027049	0.026917	0.022292	Lpl/Apob/Apoa4	3
R-MMU-186797	Signaling by PDGF	6/235	53/8733	0.00283989	0.0275875	0.0228473	Col6a2/Thbs4/Col5a2/Col3a1/Plg/Col4a3	6
R-MMU-3000171	Non-integrin membrane-ECM interactions	5/235	38/8733	0.00328712	0.0311894	0.0258302	Col1a1/Col5a2/Col3a1/Col1a2/Col4a3	5
R-MMU-8963691	Phenylalanine and tyrosine metabolism	3/235	12/8733	0.00353539	0.0315261	0.0261091	Tat/Pah/Hpd	3
R-MMU-8957275	Post-translational protein phosphorylation	9/235	114/8733	0.00354314	0.0315261	0.0261091	Apob/Serpind1/Meltf/Fstl1/C3/Serpinc1/Fga/Fgg/Pcsk9	9
R-MMU-8979227	Triglyceride metabolism	4/235	24/8733	0.00355442	0.0315261	0.0261091	Fabp2/Mogat2/Fabp1/Fabp4	4
R-MMU-114608	Platelet degranulation	9/235	115/8733	0.0037562	0.032607	0.0270043	Cd36/Rarres2/Itih4/Fga/Fgb/Fgg/F13a1/Plg/Cfd	9
R-MMU-2214320	Anchoring fibril formation	3/235	13/8733	0.00450546	0.0382964	0.0317161	Col1a1/Col1a2/Col4a3	3
R-MMU-8874081	MET activates PTK2 signaling	4/235	26/8733	0.00479492	0.0390475	0.0323381	Col1a1/Col5a2/Col3a1/Col1a2	4
R-MMU-8963899	Plasma lipoprotein remodeling	4/235	26/8733	0.00479492	0.0390475	0.0323381	Lpl/Apob/Apoa4/Plg	4
R-MMU-381426	Regulation of Insulin-like Growth Factor (IGF) transport and uptake by Insulin-like Growth Factor Binding Proteins (IGFBPs)	9/235	120/8733	0.00497664	0.0390475	0.0323381	Apob/Serpind1/Meltf/Fstl1/C3/Serpinc1/Fga/Fgg/Pcsk9	9
R-MMU-76005	Response to elevated platelet cytosolic Ca2+	9/235	120/8733	0.00497664	0.0390475	0.0323381	Cd36/Rarres2/Itih4/Fga/Fgb/Fgg/F13a1/Plg/Cfd	9
R-MMU-977068	Termination of O-glycan biosynthesis	3/235	14/8733	0.00562142	0.0432743	0.0358386	Muc13/Muc20/Muc1	3

## Sheet: 84Q+IGF1_15Q_down
Reactome_ID	Description	GeneRatio	BgRatio	pvalue	p.adjust	qvalue	geneID	Count
R-MMU-6809371	Formation of the cornified envelope	21/226	82/8733	8.43752e-16	3.38345e-13	2.77994e-13	Krt10/Perp/Krt19/Krt7/Krt18/Dsc2/Pkp1/Krt17/Krt20/Krt14/Flg2/Krt8/Tchh/Krt16/Dsp/Krt6a/Dsc3/Krt79/Krt5/Krt77/Dsg1a	21
R-MMU-6805567	Keratinization	21/226	153/8733	3.19306e-10	6.40208e-08	5.26014e-08	Krt10/Perp/Krt19/Krt7/Krt18/Dsc2/Pkp1/Krt17/Krt20/Krt14/Flg2/Krt8/Tchh/Krt16/Dsp/Krt6a/Dsc3/Krt79/Krt5/Krt77/Dsg1a	21
R-MMU-1474244	Extracellular matrix organization	25/226	271/8733	2.87379e-08	3.8413e-06	3.15613e-06	Cdh1/Col1a1/Nid1/Bmp7/Dcn/Col6a2/Col5a2/Col3a1/Col19a1/Tnn/Fga/Col1a2/Pcolce/Mfap5/Klk7/Bgn/Mmp2/Fgb/Fgg/Lum/Mmp3/Adam12/Plg/Fbln2/Col4a3	25
R-MMU-211859	Biological oxidations	20/226	209/8733	4.20048e-07	4.21098e-05	3.45987e-05	Cyp2c29/Gstm3/Dpep1/Pomc/Cyp2c55/Cyp2e1/Aadac/Ugt2b34/Sult1b1/Cyp3a25/Aldh1b1/Ugt2b35/Mat1a/Gstm2/Cyp3a11/Ces1d/Adh1/Mgst2/Ugt1a1/Ugt1a7c	20
R-MMU-140875	Common Pathway of Fibrin Clot Formation	7/226	21/8733	6.04839e-07	4.85081e-05	3.98557e-05	Serpind1/Serpinc1/F2/Fga/Fgb/Fgg/F13a1	7
R-MMU-216083	Integrin cell surface interactions	11/226	69/8733	1.33092e-06	8.895e-05	7.3084e-05	Cdh1/Col1a1/Col6a2/Col5a2/Col3a1/Fga/Col1a2/Fgb/Fgg/Lum/Col4a3	11
R-MMU-8963743	Digestion and absorption	7/226	25/8733	2.28874e-06	0.000131112	0.000107726	Lct/Slc2a2/Sis/Gucy2c/Chia1/Mgam/Alpi	7
R-MMU-5686938	Regulation of TLR by endogenous ligand	6/226	17/8733	2.74013e-06	0.000137349	0.00011285	Cd36/Lbp/Apob/Fga/Fgb/Fgg	6
R-MMU-1442490	Collagen degradation	9/226	55/8733	1.00167e-05	0.000414521	0.000340583	Col1a1/Col6a2/Col5a2/Col3a1/Col19a1/Col1a2/Mmp2/Mmp3/Col4a3	9
R-MMU-8935690	Digestion	6/226	21/8733	1.10137e-05	0.000414521	0.000340583	Lct/Sis/Gucy2c/Chia1/Mgam/Alpi	6
R-MMU-3000178	ECM proteoglycans	8/226	43/8733	1.17945e-05	0.000414521	0.000340583	Col1a1/Dcn/Col6a2/Col5a2/Col3a1/Tnn/Col1a2/Bgn	8
R-MMU-1474228	Degradation of the extracellular matrix	14/226	138/8733	1.24046e-05	0.000414521	0.000340583	Cdh1/Col1a1/Nid1/Dcn/Col6a2/Col5a2/Col3a1/Col19a1/Col1a2/Klk7/Mmp2/Mmp3/Plg/Col4a3	14
R-MMU-2173782	Binding and Uptake of Ligands by Scavenger Receptors	7/226	34/8733	2.09994e-05	0.000647751	0.000532211	Cd36/Cd163/Apob/Msr1/Ambp/Hpx/Hp	7
R-MMU-140877	Formation of Fibrin Clot (Clotting Cascade)	7/226	36/8733	3.11805e-05	0.000893097	0.000733796	Serpind1/Serpinc1/F2/Fga/Fgb/Fgg/F13a1	7
R-MMU-8948216	Collagen chain trimerization	7/226	39/8733	5.3779e-05	0.00143769	0.00118125	Col1a1/Col6a2/Col5a2/Col3a1/Col19a1/Col1a2/Col4a3	7
R-MMU-189085	Digestion of dietary carbohydrate	4/226	10/8733	8.11426e-05	0.00203364	0.0016709	Lct/Sis/Chia1/Mgam	4
R-MMU-351906	Apoptotic cleavage of cell adhesion proteins	4/226	11/8733	0.000124928	0.00281408	0.00231214	Cdh1/Pkp1/Dsp/Dsg1a	4
R-MMU-1650814	Collagen biosynthesis and modifying enzymes	8/226	59/8733	0.000126318	0.00281408	0.00231214	Col1a1/Col6a2/Col5a2/Col3a1/Col19a1/Col1a2/Pcolce/Col4a3	8
R-MMU-1266738	Developmental Biology	26/226	462/8733	0.000146706	0.00309627	0.00254399	Krt10/Perp/Col6a2/Krt19/Krt7/Krt18/Dsc2/Col5a2/Col3a1/Pkp1/Mmp2/Krt17/Krt20/Krt14/Flg2/Krt8/Tchh/Krt16/Dsp/Krt6a/Dsc3/Krt79/Krt5/Krt77/Dsg1a/Col4a3	26
R-MMU-76009	Platelet Aggregation (Plug Formation)	6/226	35/8733	0.00024326	0.00480564	0.00394846	Col1a1/F2/Fga/Col1a2/Fgb/Fgg	6
R-MMU-2022090	Assembly of collagen fibrils and other multimeric structures	8/226	65/8733	0.000251667	0.00480564	0.00394846	Col1a1/Col6a2/Col5a2/Col3a1/Col1a2/Pcolce/Mmp3/Col4a3	8
R-MMU-1474290	Collagen formation	9/226	90/8733	0.000507769	0.00921258	0.00756933	Col1a1/Col6a2/Col5a2/Col3a1/Col19a1/Col1a2/Pcolce/Mmp3/Col4a3	9
R-MMU-6806834	Signaling by MET	8/226	73/8733	0.000561358	0.00921258	0.00756933	Col1a1/Tns4/Col5a2/Col3a1/Spint1/Hgfac/Col1a2/Muc20	8
R-MMU-211981	Xenobiotics	5/226	27/8733	0.000562745	0.00921258	0.00756933	Cyp2c29/Cyp2c55/Cyp2e1/Cyp3a25/Cyp3a11	5
R-MMU-211945	Phase I - Functionalization of compounds	10/226	111/8733	0.0005796	0.00921258	0.00756933	Cyp2c29/Pomc/Cyp2c55/Cyp2e1/Aadac/Cyp3a25/Aldh1b1/Cyp3a11/Ces1d/Adh1	10
R-MMU-156580	Phase II - Conjugation of compounds	9/226	92/8733	0.000597324	0.00921258	0.00756933	Gstm3/Ugt2b34/Sult1b1/Ugt2b35/Mat1a/Gstm2/Mgst2/Ugt1a1/Ugt1a7c	9
R-MMU-2243919	Crosslinking of collagen fibrils	4/226	17/8733	0.000797194	0.0118398	0.00972794	Col1a1/Col1a2/Pcolce/Col4a3	4
R-MMU-975634	Retinoid metabolism and transport	6/226	44/8733	0.000871363	0.0124792	0.0102533	Lpl/Apob/Rbp4/Apoa4/Rbp2/Rbp1	6
R-MMU-166658	Complement cascade	6/226	45/8733	0.000984025	0.0136067	0.0111797	Cpb2/C3/Cd55/F2/C1ra/Cfd	6
R-MMU-419037	NCAM1 interactions	4/226	19/8733	0.00124655	0.0166622	0.0136902	Col6a2/Col5a2/Col3a1/Col4a3	4
R-MMU-6806667	Metabolism of fat-soluble vitamins	6/226	48/8733	0.00138999	0.0179803	0.0147731	Lpl/Apob/Rbp4/Apoa4/Rbp2/Rbp1	6
R-MMU-156588	Glucuronidation	4/226	20/8733	0.00152687	0.0191336	0.0157207	Ugt2b34/Ugt2b35/Ugt1a1/Ugt1a7c	4
R-MMU-2168880	Scavenging of heme from plasma	4/226	21/8733	0.00184825	0.022459	0.018453	Cd163/Ambp/Hpx/Hp	4
R-MMU-111465	Apoptotic cleavage of cellular proteins	5/226	35/8733	0.00191264	0.0225579	0.0185343	Cdh1/Pkp1/Clspn/Dsp/Dsg1a	5
R-MMU-8875878	MET promotes cell motility	5/226	36/8733	0.00217505	0.0231025	0.0189817	Col1a1/Tns4/Col5a2/Col3a1/Col1a2	5
R-MMU-977606	Regulation of Complement cascade	5/226	36/8733	0.00217505	0.0231025	0.0189817	Cpb2/C3/Cd55/F2/C1ra	5
R-MMU-5423646	Aflatoxin activation and detoxification	4/226	22/8733	0.00221364	0.0231025	0.0189817	Dpep1/Cyp3a25/Cyp3a11/Mgst2	4
R-MMU-186797	Signaling by PDGF	6/226	53/8733	0.00233596	0.0231025	0.0189817	Col6a2/Thbs4/Col5a2/Col3a1/Plg/Col4a3	6
R-MMU-163560	Triglyceride catabolism	3/226	11/8733	0.00241972	0.0231025	0.0189817	Fabp2/Fabp1/Fabp4	3
R-MMU-211999	CYP2E1 reactions	3/226	11/8733	0.00241972	0.0231025	0.0189817	Cyp2c29/Cyp2c55/Cyp2e1	3
R-MMU-444473	Formyl peptide receptors bind formyl peptides and many other ligands	3/226	11/8733	0.00241972	0.0231025	0.0189817	Ccl6/Ccl9/Anxa1	3
R-MMU-8963901	Chylomicron remodeling	3/226	11/8733	0.00241972	0.0231025	0.0189817	Lpl/Apob/Apoa4	3
R-MMU-8957275	Post-translational protein phosphorylation	9/226	114/8733	0.00273066	0.02531	0.0207955	Apob/Serpind1/Meltf/Fstl1/C3/Serpinc1/Fga/Fgg/Pcsk9	9
R-MMU-3000171	Non-integrin membrane-ECM interactions	5/226	38/8733	0.00277716	0.02531	0.0207955	Col1a1/Col5a2/Col3a1/Col1a2/Col4a3	5
R-MMU-114608	Platelet degranulation	9/226	115/8733	0.00289745	0.0258195	0.0212141	Cd36/Rarres2/Itih4/Fga/Fgb/Fgg/F13a1/Plg/Cfd	9
R-MMU-8979227	Triglyceride metabolism	4/226	24/8733	0.003088	0.0269193	0.0221177	Fabp2/Mogat2/Fabp1/Fabp4	4
R-MMU-8963691	Phenylalanine and tyrosine metabolism	3/226	12/8733	0.00316509	0.0270043	0.0221875	Tat/Pah/Hpd	3
R-MMU-381426	Regulation of Insulin-like Growth Factor (IGF) transport and uptake by Insulin-like Growth Factor Binding Proteins (IGFBPs)	9/226	120/8733	0.00385605	0.0315566	0.0259279	Apob/Serpind1/Meltf/Fstl1/C3/Serpinc1/Fga/Fgg/Pcsk9	9
R-MMU-76005	Response to elevated platelet cytosolic Ca2+	9/226	120/8733	0.00385605	0.0315566	0.0259279	Cd36/Rarres2/Itih4/Fga/Fgb/Fgg/F13a1/Plg/Cfd	9
R-MMU-2214320	Anchoring fibril formation	3/226	13/8733	0.00403666	0.0321762	0.026437	Col1a1/Col1a2/Col4a3	3
R-MMU-8874081	MET activates PTK2 signaling	4/226	26/8733	0.00417248	0.0321762	0.026437	Col1a1/Col5a2/Col3a1/Col1a2	4
R-MMU-8963899	Plasma lipoprotein remodeling	4/226	26/8733	0.00417248	0.0321762	0.026437	Lpl/Apob/Apoa4/Plg	4
R-MMU-977068	Termination of O-glycan biosynthesis	3/226	14/8733	0.00504037	0.0381356	0.0313334	Muc13/Muc20/Muc1	3
R-MMU-2022377	Metabolism of Angiotensinogen to Angiotensins	3/226	15/8733	0.0061814	0.0442633	0.036368	Ace2/Cpb2/Ces1d	3
R-MMU-354194	GRB2:SOS provides linkage to MAPK signaling for Integrins	3/226	15/8733	0.0061814	0.0442633	0.036368	Fga/Fgb/Fgg	3
R-MMU-372708	p130Cas linkage to MAPK signaling for integrins	3/226	15/8733	0.0061814	0.0442633	0.036368	Fga/Fgb/Fgg	3
R-MMU-202733	Cell surface interactions at the vascular wall	8/226	108/8733	0.00680156	0.0478496	0.0393147	Col1a1/Apob/Tnfrsf10b/Cd74/F2/Slc7a11/Col1a2/Epcam	8
R-MMU-75153	Apoptotic execution phase	5/226	47/8733	0.00703373	0.0486298	0.0399557	Cdh1/Pkp1/Clspn/Dsp/Dsg1a	5

## Sheet: 84Q+IGF1_15Q_up
Reactome_ID	Description	GeneRatio	BgRatio	pvalue	p.adjust	qvalue	geneID	Count
R-MMU-380108	Chemokine receptors bind chemokines	3/9	60/8733	2.51527e-05	0.000704277	0.000423625	LOC100041504/Gm13304/Gm10591	3
R-MMU-375276	Peptide ligand-binding receptors	3/9	191/8733	0.000784992	0.0109899	0.00661045	LOC100041504/Gm13304/Gm10591	3
R-MMU-373076	Class A/1 (Rhodopsin-like receptors)	3/9	304/8733	0.00300113	0.0280105	0.0168484	LOC100041504/Gm13304/Gm10591	3
R-MMU-418594	G alpha (i) signalling events	3/9	354/8733	0.00462252	0.0323577	0.0194633	LOC100041504/Gm13304/Gm10591	3
R-MMU-500792	GPCR ligand binding	3/9	390/8733	0.00606981	0.0339909	0.0204457	LOC100041504/Gm13304/Gm10591	3

## Sheet: 84Q+IGF1_84Q_all
Reactome_ID	Description	GeneRatio	BgRatio	pvalue	p.adjust	qvalue	geneID	Count
R-MMU-1474228	Degradation of the extracellular matrix	1/1	138/8733	0.0158021	0.0310317		Capn11	1
R-MMU-1474244	Extracellular matrix organization	1/1	271/8733	0.0310317	0.0310317		Capn11	1

## Sheet: 84Q+IGF1_84Q_up
Reactome_ID	Description	GeneRatio	BgRatio	pvalue	p.adjust	qvalue	geneID	Count
R-MMU-1474228	Degradation of the extracellular matrix	1/1	138/8733	0.0158021	0.0310317		Capn11	1
R-MMU-1474244	Extracellular matrix organization	1/1	271/8733	0.0310317	0.0310317		Capn11	1

## Sheet: 84Q_15Q_all
Reactome_ID	Description	GeneRatio	BgRatio	pvalue	p.adjust	qvalue	geneID	Count
R-MMU-6809371	Formation of the cornified envelope	19/200	82/8733	1.62584e-14	5.46281e-12	4.67214e-12	Krt10/Krt19/Krt7/Dsc2/Pkp1/Krt17/Krt20/Dsc1/Krt14/Flg2/Krt8/Krt71/Krt16/Krt6a/Dsc3/Krt79/Krt5/Krt77/Dsg1a	19
R-MMU-6805567	Keratinization	19/200	153/8733	1.64596e-09	2.76521e-07	2.36499e-07	Krt10/Krt19/Krt7/Dsc2/Pkp1/Krt17/Krt20/Dsc1/Krt14/Flg2/Krt8/Krt71/Krt16/Krt6a/Dsc3/Krt79/Krt5/Krt77/Dsg1a	19
R-MMU-140875	Common Pathway of Fibrin Clot Formation	7/200	21/8733	2.63547e-07	2.95173e-05	2.52451e-05	Serpind1/Serpinc1/F2/Fga/Fgb/Fgg/F13a1	7
R-MMU-211859	Biological oxidations	17/200	209/8733	5.57084e-06	0.000467951	0.000400221	Cyp2c29/Gstm3/Acy3/Cyp2c55/Cyp2e1/Aadac/Ugt2b34/Sult1b1/Cyp3a25/Aldh1b1/Ugt2b35/Mat1a/Cyp3a11/Ces1d/Adh1/Ugt1a1/Ugt1a7c	17
R-MMU-1474244	Extracellular matrix organization	19/200	271/8733	1.34525e-05	0.000791114	0.000676611	Cdh1/Col1a1/Bmp7/Tmprss6/Matn4/Dcn/Col19a1/Tnn/Fga/Mmp16/Klk7/Bgn/Fgb/Fgg/Lum/Mmp3/Adam12/Plg/Fbln2	19
R-MMU-140877	Formation of Fibrin Clot (Clotting Cascade)	7/200	36/8733	1.41324e-05	0.000791114	0.000676611	Serpind1/Serpinc1/F2/Fga/Fgb/Fgg/F13a1	7
R-MMU-8963743	Digestion and absorption	6/200	25/8733	1.64815e-05	0.000791114	0.000676611	Lct/Slc2a2/Sis/Gucy2c/Mgam/Alpi	6
R-MMU-8935690	Digestion	5/200	21/8733	9.04381e-05	0.0037984	0.00324863	Lct/Sis/Gucy2c/Mgam/Alpi	5
R-MMU-8963899	Plasma lipoprotein remodeling	5/200	26/8733	0.00026634	0.00994336	0.00850419	Apob/Pcsk5/Apoa4/Lipg/Plg	5
R-MMU-211981	Xenobiotics	5/200	27/8733	0.000320846	0.0107804	0.0092201	Cyp2c29/Cyp2c55/Cyp2e1/Cyp3a25/Cyp3a11	5
R-MMU-5686938	Regulation of TLR by endogenous ligand	4/200	17/8733	0.000502711	0.0153555	0.013133	Apob/Fga/Fgb/Fgg	4
R-MMU-156588	Glucuronidation	4/200	20/8733	0.000969725	0.023393	0.0200072	Ugt2b34/Ugt2b35/Ugt1a1/Ugt1a7c	4
R-MMU-2173782	Binding and Uptake of Ligands by Scavenger Receptors	5/200	34/8733	0.000971077	0.023393	0.0200072	Apob/Msr1/Hpx/Hp/Apol11b	5
R-MMU-211945	Phase I - Functionalization of compounds	9/200	111/8733	0.000974709	0.023393	0.0200072	Cyp2c29/Cyp2c55/Cyp2e1/Aadac/Cyp3a25/Aldh1b1/Cyp3a11/Ces1d/Adh1	9
R-MMU-76009	Platelet Aggregation (Plug Formation)	5/200	35/8733	0.00111212	0.0249115	0.0213059	Col1a1/F2/Fga/Fgb/Fgg	5
R-MMU-189085	Digestion of dietary carbohydrate	3/200	10/8733	0.00126085	0.0264779	0.0226456	Lct/Sis/Mgam	3
R-MMU-381426	Regulation of Insulin-like Growth Factor (IGF) transport and uptake by Insulin-like Growth Factor Binding Proteins (IGFBPs)	9/200	120/8733	0.00169084	0.0286364	0.0244917	Igf1/Apob/Serpind1/C3/Serpinc1/Fga/Fgg/Pcsk9/Apol11b	9
R-MMU-163560	Triglyceride catabolism	3/200	11/8733	0.00170455	0.0286364	0.0244917	Fabp2/Fabp1/Fabp4	3
R-MMU-211999	CYP2E1 reactions	3/200	11/8733	0.00170455	0.0286364	0.0244917	Cyp2c29/Cyp2c55/Cyp2e1	3
R-MMU-351906	Apoptotic cleavage of cell adhesion proteins	3/200	11/8733	0.00170455	0.0286364	0.0244917	Cdh1/Pkp1/Dsg1a	3
R-MMU-8963691	Phenylalanine and tyrosine metabolism	3/200	12/8733	0.0022346	0.0357536	0.0305787	Tat/Pah/Hpd	3
R-MMU-174824	Plasma lipoprotein assembly, remodeling, and clearance	6/200	60/8733	0.00239589	0.0365918	0.0312956	Apob/Pcsk5/Apoa4/Pcsk9/Lipg/Plg	6
R-MMU-3000178	ECM proteoglycans	5/200	43/8733	0.00284431	0.0415517	0.0355376	Col1a1/Matn4/Dcn/Tnn/Bgn	5
R-MMU-975634	Retinoid metabolism and transport	5/200	44/8733	0.00315033	0.0441046	0.0377211	Apob/Rbp4/Bco1/Apoa4/Rbp2	5

## Sheet: 84Q_15Q_down
Reactome_ID	Description	GeneRatio	BgRatio	pvalue	p.adjust	qvalue	geneID	Count
R-MMU-6809371	Formation of the cornified envelope	19/180	82/8733	2.28209e-15	6.80063e-13	5.62115e-13	Krt10/Krt19/Krt7/Dsc2/Pkp1/Krt17/Krt20/Dsc1/Krt14/Flg2/Krt8/Krt71/Krt16/Krt6a/Dsc3/Krt79/Krt5/Krt77/Dsg1a	19
R-MMU-6805567	Keratinization	19/180	153/8733	2.70504e-10	4.0305e-08	3.33147e-08	Krt10/Krt19/Krt7/Dsc2/Pkp1/Krt17/Krt20/Dsc1/Krt14/Flg2/Krt8/Krt71/Krt16/Krt6a/Dsc3/Krt79/Krt5/Krt77/Dsg1a	19
R-MMU-140875	Common Pathway of Fibrin Clot Formation	7/180	21/8733	1.28159e-07	1.27305e-05	1.05226e-05	Serpind1/Serpinc1/F2/Fga/Fgb/Fgg/F13a1	7
R-MMU-211859	Biological oxidations	16/180	209/8733	5.98034e-06	0.000422195	0.000348971	Cyp2c29/Gstm3/Cyp2c55/Cyp2e1/Aadac/Ugt2b34/Sult1b1/Cyp3a25/Aldh1b1/Ugt2b35/Mat1a/Cyp3a11/Ces1d/Adh1/Ugt1a1/Ugt1a7c	16
R-MMU-140877	Formation of Fibrin Clot (Clotting Cascade)	7/180	36/8733	7.08381e-06	0.000422195	0.000348971	Serpind1/Serpinc1/F2/Fga/Fgb/Fgg/F13a1	7
R-MMU-8963743	Digestion and absorption	6/180	25/8733	9.01913e-06	0.00044795	0.000370259	Lct/Slc2a2/Sis/Gucy2c/Mgam/Alpi	6
R-MMU-1474244	Extracellular matrix organization	18/180	271/8733	1.12639e-05	0.000479519	0.000396353	Cdh1/Col1a1/Bmp7/Tmprss6/Dcn/Col19a1/Tnn/Fga/Mmp16/Klk7/Bgn/Fgb/Fgg/Lum/Mmp3/Adam12/Plg/Fbln2	18
R-MMU-8935690	Digestion	5/180	21/8733	5.47673e-05	0.00204008	0.00168626	Lct/Sis/Gucy2c/Mgam/Alpi	5
R-MMU-8963899	Plasma lipoprotein remodeling	5/180	26/8733	0.000162836	0.00539169	0.00445657	Apob/Pcsk5/Apoa4/Lipg/Plg	5
R-MMU-211981	Xenobiotics	5/180	27/8733	0.000196534	0.00585671	0.00484094	Cyp2c29/Cyp2c55/Cyp2e1/Cyp3a25/Cyp3a11	5
R-MMU-5686938	Regulation of TLR by endogenous ligand	4/180	17/8733	0.000336715	0.00912191	0.00753983	Apob/Fga/Fgb/Fgg	4
R-MMU-211945	Phase I - Functionalization of compounds	9/180	111/8733	0.000456632	0.0113397	0.00937297	Cyp2c29/Cyp2c55/Cyp2e1/Aadac/Cyp3a25/Aldh1b1/Cyp3a11/Ces1d/Adh1	9
R-MMU-2173782	Binding and Uptake of Ligands by Scavenger Receptors	5/180	34/8733	0.000602772	0.0137403	0.0113572	Apob/Msr1/Hpx/Hp/Apol11b	5
R-MMU-156588	Glucuronidation	4/180	20/8733	0.00065309	0.0137403	0.0113572	Ugt2b34/Ugt2b35/Ugt1a1/Ugt1a7c	4
R-MMU-76009	Platelet Aggregation (Plug Formation)	5/180	35/8733	0.000691625	0.0137403	0.0113572	Col1a1/F2/Fga/Fgb/Fgg	5
R-MMU-381426	Regulation of Insulin-like Growth Factor (IGF) transport and uptake by Insulin-like Growth Factor Binding Proteins (IGFBPs)	9/180	120/8733	0.000806609	0.0150231	0.0124175	Igf1/Apob/Serpind1/C3/Serpinc1/Fga/Fgg/Pcsk9/Apol11b	9
R-MMU-189085	Digestion of dietary carbohydrate	3/180	10/8733	0.000928829	0.0162818	0.013458	Lct/Sis/Mgam	3
R-MMU-163560	Triglyceride catabolism	3/180	11/8733	0.00125785	0.0187419	0.0154914	Fabp2/Fabp1/Fabp4	3
R-MMU-211999	CYP2E1 reactions	3/180	11/8733	0.00125785	0.0187419	0.0154914	Cyp2c29/Cyp2c55/Cyp2e1	3
R-MMU-351906	Apoptotic cleavage of cell adhesion proteins	3/180	11/8733	0.00125785	0.0187419	0.0154914	Cdh1/Pkp1/Dsg1a	3
R-MMU-174824	Plasma lipoprotein assembly, remodeling, and clearance	6/180	60/8733	0.00140347	0.0199158	0.0164617	Apob/Pcsk5/Apoa4/Pcsk9/Lipg/Plg	6
R-MMU-8963691	Phenylalanine and tyrosine metabolism	3/180	12/8733	0.00165182	0.0223747	0.0184941	Tat/Pah/Hpd	3
R-MMU-975634	Retinoid metabolism and transport	5/180	44/8733	0.00199251	0.025816	0.0213385	Apob/Rbp4/Bco1/Apoa4/Rbp2	5
R-MMU-1474228	Degradation of the extracellular matrix	9/180	138/8733	0.00215546	0.0267636	0.0221218	Cdh1/Col1a1/Tmprss6/Dcn/Col19a1/Mmp16/Klk7/Mmp3/Plg	9
R-MMU-8957275	Post-translational protein phosphorylation	8/180	114/8733	0.00239295	0.028524	0.0235769	Apob/Serpind1/C3/Serpinc1/Fga/Fgg/Pcsk9/Apol11b	8
R-MMU-156580	Phase II - Conjugation of compounds	7/180	92/8733	0.00282314	0.0312928	0.0258655	Gstm3/Ugt2b34/Sult1b1/Ugt2b35/Mat1a/Ugt1a1/Ugt1a7c	7
R-MMU-216083	Integrin cell surface interactions	6/180	69/8733	0.00288559	0.0312928	0.0258655	Cdh1/Col1a1/Fga/Fgb/Fgg/Lum	6
R-MMU-6806667	Metabolism of fat-soluble vitamins	5/180	48/8733	0.00294027	0.0312928	0.0258655	Apob/Rbp4/Bco1/Apoa4/Rbp2	5
R-MMU-1266738	Developmental Biology	19/180	462/8733	0.00305831	0.0313787	0.0259365	Krt10/Krt19/Krt7/Dsc2/Pkp1/Krt17/Krt20/Dsc1/Krt14/Flg2/Krt8/Krt71/Krt16/Krt6a/Dsc3/Krt79/Krt5/Krt77/Dsg1a	19
R-MMU-354194	GRB2:SOS provides linkage to MAPK signaling for Integrins	3/180	15/8733	0.00326423	0.0313787	0.0259365	Fga/Fgb/Fgg	3
R-MMU-372708	p130Cas linkage to MAPK signaling for integrins	3/180	15/8733	0.00326423	0.0313787	0.0259365	Fga/Fgb/Fgg	3
R-MMU-9018677	Biosynthesis of DHA-derived SPMs	3/180	16/8733	0.00395713	0.0368507	0.0304594	Cyp2c29/Cyp2c55/Cyp2e1	3
R-MMU-390522	Striated Muscle Contraction	4/180	33/8733	0.00447777	0.0404357	0.0334226	Tnni2/Acta1/Tnnt3/Myl1	4
R-MMU-9018678	Biosynthesis of specialized proresolving mediators (SPMs)	3/180	17/8733	0.00473293	0.0414827	0.0342881	Cyp2c29/Cyp2c55/Cyp2e1	3
R-MMU-70263	Gluconeogenesis	4/180	34/8733	0.00499444	0.0425241	0.0351489	Fbp2/Pck1/Aldob/Fbp1	4
