# Supplementary material for: Transcriptomic and Metabolic Network Analysis of Metabolic Reprogramming and IGF-1 Modulation in SCA3 Transgenic Mice
Source: Int J Mol Sci. 2021 Jul 26;22(15):7974. doi: 10.3390/ijms22157974 (PMC8348158; doi:10.3390/ijms22157974)
Supplement: Supplementary file 1 [file ijms-22-07974-s001.zip › Supporting Information/S4 GSEA tables.xlsx]

## Sheet: 84Q_15Q
	ONTOLOGY	ID	Description	setSize	enrichmentScore	NES	pvalue	p.adjust	qvalues	rank	leading_edge	core_enrichment
GO:0001676	BP	GO:0001676	long-chain fatty acid metabolic process	107	-0.756361	-2.21293	1e-10	3.40184e-08	3.00908e-08	2681	tags=25%, list=7%, signal=24%	ENSMUSG00000024600/ENSMUSG00000052974/ENSMUSG00000025003/ENSMUSG00000025197/ENSMUSG00000025004/ENSMUSG00000042248/ENSMUSG00000040583/ENSMUSG00000025479/ENSMUSG00000096852/ENSMUSG00000063929/ENSMUSG00000068086/ENSMUSG00000060407/ENSMUSG00000090700/ENSMUSG00000094806/ENSMUSG00000022445/ENSMUSG00000066072/ENSMUSG00000018907/ENSMUSG00000032808/ENSMUSG00000049685/ENSMUSG00000028715/ENSMUSG00000058022/…
GO:0004497	MF	GO:0004497	monooxygenase activity	137	-0.726946	-2.18604	1e-10	3.40184e-08	3.00908e-08	2764	tags=32%, list=7%, signal=30%	ENSMUSG00000086962/ENSMUSG00000052974/ENSMUSG00000038641/ENSMUSG00000025003/ENSMUSG00000025197/ENSMUSG00000026691/ENSMUSG00000070419/ENSMUSG00000025004/ENSMUSG00000050370/ENSMUSG00000028713/ENSMUSG00000042248/ENSMUSG00000040583/ENSMUSG00000025479/ENSMUSG00000061126/ENSMUSG00000021213/ENSMUSG00000096852/ENSMUSG00000061292/ENSMUSG00000063929/ENSMUSG00000068086/ENSMUSG00000060407/ENSMUSG00000032315/…
GO:0005882	CC	GO:0005882	intermediate filament	111	-0.745808	-2.19642	1e-10	3.40184e-08	3.00908e-08	2579	tags=26%, list=7%, signal=24%	ENSMUSG00000047564/ENSMUSG00000017588/ENSMUSG00000043485/ENSMUSG00000073785/ENSMUSG00000063661/ENSMUSG00000023043/ENSMUSG00000115388/ENSMUSG00000056605/ENSMUSG00000035775/ENSMUSG00000044041/ENSMUSG00000067614/ENSMUSG00000067615/ENSMUSG00000054889/ENSMUSG00000049382/ENSMUSG00000006777/ENSMUSG00000047641/ENSMUSG00000022986/ENSMUSG00000005355/ENSMUSG00000020911/ENSMUSG00000023039/ENSMUSG00000051879/…
GO:0006631	BP	GO:0006631	fatty acid metabolic process	397	-0.662716	-2.18586	1e-10	3.40184e-08	3.00908e-08	3636	tags=16%, list=10%, signal=15%	ENSMUSG00000060613/ENSMUSG00000091813/ENSMUSG00000038754/ENSMUSG00000030935/ENSMUSG00000046971/ENSMUSG00000028553/ENSMUSG00000032207/ENSMUSG00000024659/ENSMUSG00000037727/ENSMUSG00000032083/ENSMUSG00000024600/ENSMUSG00000052974/ENSMUSG00000025003/ENSMUSG00000028148/ENSMUSG00000029556/ENSMUSG00000025197/ENSMUSG00000055301/ENSMUSG00000027398/ENSMUSG00000025004/ENSMUSG00000024164/ENSMUSG00000027261/…
GO:0006805	BP	GO:0006805	xenobiotic metabolic process	89	-0.817446	-2.34836	1e-10	3.40184e-08	3.00908e-08	2663	tags=38%, list=7%, signal=36%	ENSMUSG00000052974/ENSMUSG00000035836/ENSMUSG00000025003/ENSMUSG00000025197/ENSMUSG00000025004/ENSMUSG00000090175/ENSMUSG00000042248/ENSMUSG00000040583/ENSMUSG00000025479/ENSMUSG00000090124/ENSMUSG00000021213/ENSMUSG00000096852/ENSMUSG00000068086/ENSMUSG00000060407/ENSMUSG00000032315/ENSMUSG00000094806/ENSMUSG00000022445/ENSMUSG00000032808/ENSMUSG00000049685/ENSMUSG00000021211/ENSMUSG00000022809/…
GO:0008202	BP	GO:0008202	steroid metabolic process	297	-0.605294	-1.95534	1e-10	3.40184e-08	3.00908e-08	4524	tags=20%, list=12%, signal=18%	ENSMUSG00000033520/ENSMUSG00000027875/ENSMUSG00000028240/ENSMUSG00000024401/ENSMUSG00000024987/ENSMUSG00000024365/ENSMUSG00000041567/ENSMUSG00000039529/ENSMUSG00000044254/ENSMUSG00000031594/ENSMUSG00000028553/ENSMUSG00000032207/ENSMUSG00000086962/ENSMUSG00000032083/ENSMUSG00000027869/ENSMUSG00000026398/ENSMUSG00000038641/ENSMUSG00000029556/ENSMUSG00000029272/ENSMUSG00000070419/ENSMUSG00000047638/…
GO:0009062	BP	GO:0009062	fatty acid catabolic process	101	-0.752969	-2.18587	1e-10	3.40184e-08	3.00908e-08	1490	tags=11%, list=4%, signal=10%	ENSMUSG00000027261/ENSMUSG00000056973/ENSMUSG00000090700/ENSMUSG00000021751/ENSMUSG00000059201/ENSMUSG00000027048/ENSMUSG00000027513/ENSMUSG00000058022/ENSMUSG00000022878/ENSMUSG00000031725/ENSMUSG00000054422
GO:0009410	BP	GO:0009410	response to xenobiotic stimulus	100	-0.810641	-2.3515	1e-10	3.40184e-08	3.00908e-08	2663	tags=34%, list=7%, signal=32%	ENSMUSG00000052974/ENSMUSG00000035836/ENSMUSG00000025003/ENSMUSG00000025197/ENSMUSG00000025004/ENSMUSG00000090175/ENSMUSG00000042248/ENSMUSG00000040583/ENSMUSG00000025479/ENSMUSG00000090124/ENSMUSG00000021213/ENSMUSG00000096852/ENSMUSG00000068086/ENSMUSG00000060407/ENSMUSG00000032315/ENSMUSG00000094806/ENSMUSG00000022445/ENSMUSG00000032808/ENSMUSG00000049685/ENSMUSG00000021211/ENSMUSG00000022809/…
GO:0016042	BP	GO:0016042	lipid catabolic process	314	-0.593764	-1.91812	1e-10	3.40184e-08	3.00908e-08	4378	tags=17%, list=12%, signal=15%	ENSMUSG00000028240/ENSMUSG00000046008/ENSMUSG00000024401/ENSMUSG00000024987/ENSMUSG00000049148/ENSMUSG00000024972/ENSMUSG00000091813/ENSMUSG00000030214/ENSMUSG00000046971/ENSMUSG00000028553/ENSMUSG00000032207/ENSMUSG00000074604/ENSMUSG00000050097/ENSMUSG00000032083/ENSMUSG00000038641/ENSMUSG00000029272/ENSMUSG00000056078/ENSMUSG00000057400/ENSMUSG00000027398/ENSMUSG00000024771/ENSMUSG00000017195/…
GO:0016054	BP	GO:0016054	organic acid catabolic process	223	-0.654623	-2.05236	1e-10	3.40184e-08	3.00908e-08	2772	tags=13%, list=7%, signal=12%	ENSMUSG00000069873/ENSMUSG00000026348/ENSMUSG00000038641/ENSMUSG00000015890/ENSMUSG00000027261/ENSMUSG00000026866/ENSMUSG00000031551/ENSMUSG00000056973/ENSMUSG00000002588/ENSMUSG00000020017/ENSMUSG00000036892/ENSMUSG00000089678/ENSMUSG00000090700/ENSMUSG00000001155/ENSMUSG00000001670/ENSMUSG00000021751/ENSMUSG00000059201/ENSMUSG00000027048/ENSMUSG00000020051/ENSMUSG00000027513/ENSMUSG00000029445/…
GO:0016705	MF	GO:0016705	oxidoreductase activity, acting on paired donors, with incorporation or reduction of molecular oxygen	199	-0.690867	-2.14909	1e-10	3.40184e-08	3.00908e-08	2764	tags=22%, list=7%, signal=21%	ENSMUSG00000086962/ENSMUSG00000052974/ENSMUSG00000038641/ENSMUSG00000025003/ENSMUSG00000025197/ENSMUSG00000026691/ENSMUSG00000070419/ENSMUSG00000025004/ENSMUSG00000050370/ENSMUSG00000028713/ENSMUSG00000042248/ENSMUSG00000040583/ENSMUSG00000025479/ENSMUSG00000021213/ENSMUSG00000096852/ENSMUSG00000061292/ENSMUSG00000063929/ENSMUSG00000068086/ENSMUSG00000060407/ENSMUSG00000032315/ENSMUSG00000090700/…
GO:0017144	BP	GO:0017144	drug metabolic process	63	-0.818785	-2.22572	1e-10	3.40184e-08	3.00908e-08	2663	tags=43%, list=7%, signal=40%	ENSMUSG00000052974/ENSMUSG00000025003/ENSMUSG00000025197/ENSMUSG00000026691/ENSMUSG00000025004/ENSMUSG00000028713/ENSMUSG00000042248/ENSMUSG00000040583/ENSMUSG00000025479/ENSMUSG00000096852/ENSMUSG00000068086/ENSMUSG00000060407/ENSMUSG00000032315/ENSMUSG00000027048/ENSMUSG00000094806/ENSMUSG00000022445/ENSMUSG00000032808/ENSMUSG00000049685/ENSMUSG00000022809/ENSMUSG00000025194/ENSMUSG00000074882/…
GO:0019216	BP	GO:0019216	regulation of lipid metabolic process	356	-0.569432	-1.85861	1e-10	3.40184e-08	3.00908e-08	3754	tags=11%, list=10%, signal=10%	ENSMUSG00000041567/ENSMUSG00000024972/ENSMUSG00000028553/ENSMUSG00000024659/ENSMUSG00000037727/ENSMUSG00000032083/ENSMUSG00000004948/ENSMUSG00000074939/ENSMUSG00000052270/ENSMUSG00000047638/ENSMUSG00000027398/ENSMUSG00000024164/ENSMUSG00000056973/ENSMUSG00000047443/ENSMUSG00000057074/ENSMUSG00000022479/ENSMUSG00000028298/ENSMUSG00000014351/ENSMUSG00000037025/ENSMUSG00000059201/ENSMUSG00000027048/…
GO:0020037	MF	GO:0020037	heme binding	145	-0.700644	-2.11474	1e-10	3.40184e-08	3.00908e-08	4452	tags=29%, list=12%, signal=26%	ENSMUSG00000020295/ENSMUSG00000073940/ENSMUSG00000028240/ENSMUSG00000052305/ENSMUSG00000024987/ENSMUSG00000024365/ENSMUSG00000069919/ENSMUSG00000069917/ENSMUSG00000060613/ENSMUSG00000052974/ENSMUSG00000025003/ENSMUSG00000032818/ENSMUSG00000025197/ENSMUSG00000025004/ENSMUSG00000028713/ENSMUSG00000042248/ENSMUSG00000031551/ENSMUSG00000040583/ENSMUSG00000025479/ENSMUSG00000096852/ENSMUSG00000028356/…
GO:0031406	MF	GO:0031406	carboxylic acid binding	221	-0.649595	-2.03322	1e-10	3.40184e-08	3.00908e-08	2149	tags=14%, list=6%, signal=14%	ENSMUSG00000025330/ENSMUSG00000026691/ENSMUSG00000044453/ENSMUSG00000025333/ENSMUSG00000047638/ENSMUSG00000090175/ENSMUSG00000020330/ENSMUSG00000031551/ENSMUSG00000070690/ENSMUSG00000025991/ENSMUSG00000022479/ENSMUSG00000090700/ENSMUSG00000001155/ENSMUSG00000001670/ENSMUSG00000021751/ENSMUSG00000029368/ENSMUSG00000020051/ENSMUSG00000020405/ENSMUSG00000062515/ENSMUSG00000021214/ENSMUSG00000022304/…
GO:0033559	BP	GO:0033559	unsaturated fatty acid metabolic process	114	-0.723361	-2.13525	1e-10	3.40184e-08	3.00908e-08	3636	tags=28%, list=10%, signal=25%	ENSMUSG00000060613/ENSMUSG00000091813/ENSMUSG00000046971/ENSMUSG00000024659/ENSMUSG00000037727/ENSMUSG00000052974/ENSMUSG00000025003/ENSMUSG00000025197/ENSMUSG00000027398/ENSMUSG00000025004/ENSMUSG00000042248/ENSMUSG00000040583/ENSMUSG00000025479/ENSMUSG00000096852/ENSMUSG00000063929/ENSMUSG00000068086/ENSMUSG00000060407/ENSMUSG00000090700/ENSMUSG00000094806/ENSMUSG00000022445/ENSMUSG00000066072/…
GO:0042060	BP	GO:0042060	wound healing	344	-0.584931	-1.90189	1e-10	3.40184e-08	3.00908e-08	4221	tags=15%, list=11%, signal=14%	ENSMUSG00000031443/ENSMUSG00000022766/ENSMUSG00000024401/ENSMUSG00000021678/ENSMUSG00000039109/ENSMUSG00000062593/ENSMUSG00000062345/ENSMUSG00000109564/ENSMUSG00000026175/ENSMUSG00000024659/ENSMUSG00000037411/ENSMUSG00000054892/ENSMUSG00000021999/ENSMUSG00000023993/ENSMUSG00000049723/ENSMUSG00000070473/ENSMUSG00000049103/ENSMUSG00000031138/ENSMUSG00000029373/ENSMUSG00000026043/ENSMUSG00000022149/…
GO:0042493	BP	GO:0042493	response to drug	247	-0.6419	-2.03387	1e-10	3.40184e-08	3.00908e-08	4240	tags=19%, list=11%, signal=17%	ENSMUSG00000024803/ENSMUSG00000031443/ENSMUSG00000019278/ENSMUSG00000069855/ENSMUSG00000020865/ENSMUSG00000039529/ENSMUSG00000060613/ENSMUSG00000024659/ENSMUSG00000037411/ENSMUSG00000043969/ENSMUSG00000052974/ENSMUSG00000026354/ENSMUSG00000025003/ENSMUSG00000025197/ENSMUSG00000047638/ENSMUSG00000027398/ENSMUSG00000044303/ENSMUSG00000005836/ENSMUSG00000025004/ENSMUSG00000027077/ENSMUSG00000028713/…
GO:0043177	MF	GO:0043177	organic acid binding	231	-0.633674	-1.99716	1e-10	3.40184e-08	3.00908e-08	4963	tags=21%, list=13%, signal=18%	ENSMUSG00000000263/ENSMUSG00000015090/ENSMUSG00000026272/ENSMUSG00000054200/ENSMUSG00000004885/ENSMUSG00000020295/ENSMUSG00000073940/ENSMUSG00000013353/ENSMUSG00000052305/ENSMUSG00000024987/ENSMUSG00000026582/ENSMUSG00000069919/ENSMUSG00000069917/ENSMUSG00000032725/ENSMUSG00000071311/ENSMUSG00000028003/ENSMUSG00000025330/ENSMUSG00000026691/ENSMUSG00000044453/ENSMUSG00000025333/ENSMUSG00000047638/…
GO:0044282	BP	GO:0044282	small molecule catabolic process	320	-0.614471	-1.98615	1e-10	3.40184e-08	3.00908e-08	2772	tags=12%, list=7%, signal=11%	ENSMUSG00000069873/ENSMUSG00000026348/ENSMUSG00000038641/ENSMUSG00000029272/ENSMUSG00000055301/ENSMUSG00000015890/ENSMUSG00000027261/ENSMUSG00000026866/ENSMUSG00000074207/ENSMUSG00000031551/ENSMUSG00000022613/ENSMUSG00000056973/ENSMUSG00000028307/ENSMUSG00000002588/ENSMUSG00000037797/ENSMUSG00000028186/ENSMUSG00000020017/ENSMUSG00000036892/ENSMUSG00000089678/ENSMUSG00000032315/ENSMUSG00000090700/…
GO:0045111	CC	GO:0045111	intermediate filament cytoskeleton	147	-0.723926	-2.18898	1e-10	3.40184e-08	3.00908e-08	2579	tags=21%, list=7%, signal=20%	ENSMUSG00000047564/ENSMUSG00000017588/ENSMUSG00000043485/ENSMUSG00000073785/ENSMUSG00000063661/ENSMUSG00000023043/ENSMUSG00000038203/ENSMUSG00000115388/ENSMUSG00000056605/ENSMUSG00000035775/ENSMUSG00000044041/ENSMUSG00000067614/ENSMUSG00000067615/ENSMUSG00000054889/ENSMUSG00000049382/ENSMUSG00000006777/ENSMUSG00000047641/ENSMUSG00000022986/ENSMUSG00000005355/ENSMUSG00000020911/ENSMUSG00000023039/…
GO:0046395	BP	GO:0046395	carboxylic acid catabolic process	223	-0.654623	-2.05236	1e-10	3.40184e-08	3.00908e-08	2772	tags=13%, list=7%, signal=12%	ENSMUSG00000069873/ENSMUSG00000026348/ENSMUSG00000038641/ENSMUSG00000015890/ENSMUSG00000027261/ENSMUSG00000026866/ENSMUSG00000031551/ENSMUSG00000056973/ENSMUSG00000002588/ENSMUSG00000020017/ENSMUSG00000036892/ENSMUSG00000089678/ENSMUSG00000090700/ENSMUSG00000001155/ENSMUSG00000001670/ENSMUSG00000021751/ENSMUSG00000059201/ENSMUSG00000027048/ENSMUSG00000020051/ENSMUSG00000027513/ENSMUSG00000029445/…
GO:0046906	MF	GO:0046906	tetrapyrrole binding	154	-0.686343	-2.07749	1e-10	3.40184e-08	3.00908e-08	4452	tags=27%, list=12%, signal=24%	ENSMUSG00000020295/ENSMUSG00000073940/ENSMUSG00000028240/ENSMUSG00000052305/ENSMUSG00000024987/ENSMUSG00000024365/ENSMUSG00000069919/ENSMUSG00000069917/ENSMUSG00000060613/ENSMUSG00000052974/ENSMUSG00000025003/ENSMUSG00000032818/ENSMUSG00000025197/ENSMUSG00000025004/ENSMUSG00000028713/ENSMUSG00000042248/ENSMUSG00000031551/ENSMUSG00000040583/ENSMUSG00000025479/ENSMUSG00000096852/ENSMUSG00000028356/…
GO:0071466	BP	GO:0071466	cellular response to xenobiotic stimulus	93	-0.813643	-2.344	1e-10	3.40184e-08	3.00908e-08	2663	tags=37%, list=7%, signal=34%	ENSMUSG00000052974/ENSMUSG00000035836/ENSMUSG00000025003/ENSMUSG00000025197/ENSMUSG00000025004/ENSMUSG00000090175/ENSMUSG00000042248/ENSMUSG00000040583/ENSMUSG00000025479/ENSMUSG00000090124/ENSMUSG00000021213/ENSMUSG00000096852/ENSMUSG00000068086/ENSMUSG00000060407/ENSMUSG00000032315/ENSMUSG00000094806/ENSMUSG00000022445/ENSMUSG00000032808/ENSMUSG00000049685/ENSMUSG00000021211/ENSMUSG00000022809/…
GO:0006790	BP	GO:0006790	sulfur compound metabolic process	275	-0.595203	-1.90392	1.03274e-10	3.40184e-08	3.00908e-08	5154	tags=13%, list=14%, signal=11%	ENSMUSG00000060317/ENSMUSG00000040562/ENSMUSG00000026272/ENSMUSG00000023122/ENSMUSG00000027875/ENSMUSG00000019278/ENSMUSG00000009093/ENSMUSG00000030935/ENSMUSG00000032561/ENSMUSG00000074604/ENSMUSG00000040471/ENSMUSG00000028148/ENSMUSG00000029272/ENSMUSG00000029680/ENSMUSG00000056643/ENSMUSG00000021620/ENSMUSG00000047565/ENSMUSG00000004038/ENSMUSG00000026866/ENSMUSG00000042118/ENSMUSG00000056973/…
GO:0006690	BP	GO:0006690	icosanoid metabolic process	121	-0.699801	-2.07041	1.16855e-10	3.58967e-08	3.17521e-08	3636	tags=27%, list=10%, signal=25%	ENSMUSG00000060613/ENSMUSG00000091813/ENSMUSG00000046971/ENSMUSG00000024659/ENSMUSG00000074604/ENSMUSG00000037727/ENSMUSG00000052974/ENSMUSG00000025003/ENSMUSG00000025197/ENSMUSG00000027398/ENSMUSG00000025004/ENSMUSG00000042248/ENSMUSG00000040583/ENSMUSG00000025479/ENSMUSG00000096852/ENSMUSG00000063929/ENSMUSG00000068086/ENSMUSG00000060407/ENSMUSG00000090700/ENSMUSG00000094806/ENSMUSG00000022445/…
GO:0045103	BP	GO:0045103	intermediate filament-based process	51	-0.838056	-2.20938	1.17694e-10	3.58967e-08	3.17521e-08	1214	tags=24%, list=3%, signal=23%	ENSMUSG00000023043/ENSMUSG00000115388/ENSMUSG00000035775/ENSMUSG00000054889/ENSMUSG00000051879/ENSMUSG00000045545/ENSMUSG00000035557/ENSMUSG00000026413/ENSMUSG00000053797/ENSMUSG00000023041/ENSMUSG00000058354/ENSMUSG00000102439
GO:0046364	BP	GO:0046364	monosaccharide biosynthetic process	84	-0.763009	-2.17959	1.6002e-10	4.7063e-08	4.16292e-08	1272	tags=17%, list=3%, signal=16%	ENSMUSG00000005232/ENSMUSG00000047443/ENSMUSG00000078650/ENSMUSG00000000394/ENSMUSG00000024990/ENSMUSG00000034450/ENSMUSG00000059201/ENSMUSG00000078683/ENSMUSG00000027513/ENSMUSG00000021456/ENSMUSG00000069805/ENSMUSG00000022878/ENSMUSG00000023070/ENSMUSG00000017950
GO:0046394	BP	GO:0046394	carboxylic acid biosynthetic process	292	-0.5833	-1.87813	1.82815e-10	5.19133e-08	4.59195e-08	3522	tags=13%, list=9%, signal=12%	ENSMUSG00000038754/ENSMUSG00000030935/ENSMUSG00000046971/ENSMUSG00000032207/ENSMUSG00000024659/ENSMUSG00000074604/ENSMUSG00000037727/ENSMUSG00000032083/ENSMUSG00000026348/ENSMUSG00000038641/ENSMUSG00000029556/ENSMUSG00000025197/ENSMUSG00000027398/ENSMUSG00000027068/ENSMUSG00000026866/ENSMUSG00000031551/ENSMUSG00000042118/ENSMUSG00000056973/ENSMUSG00000074768/ENSMUSG00000063929/ENSMUSG00000089678/…
GO:0045104	BP	GO:0045104	intermediate filament cytoskeleton organization	50	-0.844275	-2.2235	2.14277e-10	5.88189e-08	5.20279e-08	1214	tags=24%, list=3%, signal=23%	ENSMUSG00000023043/ENSMUSG00000115388/ENSMUSG00000035775/ENSMUSG00000054889/ENSMUSG00000051879/ENSMUSG00000045545/ENSMUSG00000035557/ENSMUSG00000026413/ENSMUSG00000053797/ENSMUSG00000023041/ENSMUSG00000058354/ENSMUSG00000102439
GO:0050878	BP	GO:0050878	regulation of body fluid levels	326	-0.574314	-1.86051	2.4307e-10	6.41206e-08	5.67174e-08	5907	tags=21%, list=16%, signal=18%	ENSMUSG00000046834/ENSMUSG00000082361/ENSMUSG00000021492/ENSMUSG00000026579/ENSMUSG00000029019/ENSMUSG00000002944/ENSMUSG00000038224/ENSMUSG00000031891/ENSMUSG00000040016/ENSMUSG00000000303/ENSMUSG00000059246/ENSMUSG00000005268/ENSMUSG00000037600/ENSMUSG00000021822/ENSMUSG00000037188/ENSMUSG00000009376/ENSMUSG00000031443/ENSMUSG00000022766/ENSMUSG00000028427/ENSMUSG00000021678/ENSMUSG00000039109/…
GO:0055088	BP	GO:0055088	lipid homeostasis	152	-0.681539	-2.06055	2.49163e-10	6.41206e-08	5.67174e-08	3371	tags=25%, list=9%, signal=23%	ENSMUSG00000002289/ENSMUSG00000027380/ENSMUSG00000032081/ENSMUSG00000009646/ENSMUSG00000005373/ENSMUSG00000047822/ENSMUSG00000028240/ENSMUSG00000044254/ENSMUSG00000028553/ENSMUSG00000032207/ENSMUSG00000058914/ENSMUSG00000032083/ENSMUSG00000026398/ENSMUSG00000022579/ENSMUSG00000047638/ENSMUSG00000023045/ENSMUSG00000062694/ENSMUSG00000048938/ENSMUSG00000050296/ENSMUSG00000018868/ENSMUSG00000056973/…
GO:0042742	BP	GO:0042742	defense response to bacterium	283	-0.59066	-1.89568	3.17035e-10	7.91146e-08	6.99802e-08	6249	tags=32%, list=17%, signal=27%	ENSMUSG00000041872/ENSMUSG00000018623/ENSMUSG00000040065/ENSMUSG00000042250/ENSMUSG00000047390/ENSMUSG00000032864/ENSMUSG00000023274/ENSMUSG00000069516/ENSMUSG00000078942/ENSMUSG00000002944/ENSMUSG00000034438/ENSMUSG00000033688/ENSMUSG00000023078/ENSMUSG00000026822/ENSMUSG00000021125/ENSMUSG00000027484/ENSMUSG00000075571/ENSMUSG00000079563/ENSMUSG00000052435/ENSMUSG00000040314/ENSMUSG00000042244/…
GO:0019369	BP	GO:0019369	arachidonic acid metabolic process	66	-0.800084	-2.18996	3.64418e-10	8.60138e-08	7.60829e-08	2663	tags=38%, list=7%, signal=35%	ENSMUSG00000052974/ENSMUSG00000025003/ENSMUSG00000025197/ENSMUSG00000025004/ENSMUSG00000042248/ENSMUSG00000040583/ENSMUSG00000025479/ENSMUSG00000096852/ENSMUSG00000063929/ENSMUSG00000068086/ENSMUSG00000060407/ENSMUSG00000090700/ENSMUSG00000094806/ENSMUSG00000022445/ENSMUSG00000066072/ENSMUSG00000018907/ENSMUSG00000032808/ENSMUSG00000049685/ENSMUSG00000028715/ENSMUSG00000074882/ENSMUSG00000003053/…
GO:0006959	BP	GO:0006959	humoral immune response	237	-0.616876	-1.94894	3.65572e-10	8.60138e-08	7.60829e-08	4203	tags=29%, list=11%, signal=26%	ENSMUSG00000024401/ENSMUSG00000052922/ENSMUSG00000100079/ENSMUSG00000074442/ENSMUSG00000074446/ENSMUSG00000096591/ENSMUSG00000067149/ENSMUSG00000096464/ENSMUSG00000029656/ENSMUSG00000098470/ENSMUSG00000073421/ENSMUSG00000031779/ENSMUSG00000023987/ENSMUSG00000094088/ENSMUSG00000040154/ENSMUSG00000058952/ENSMUSG00000017723/ENSMUSG00000035031/ENSMUSG00000004948/ENSMUSG00000038521/ENSMUSG00000022126/…
GO:0042632	BP	GO:0042632	cholesterol homeostasis	91	-0.734111	-2.10666	6.09012e-10	1.39311e-07	1.23227e-07	3724	tags=26%, list=10%, signal=24%	ENSMUSG00000044254/ENSMUSG00000028553/ENSMUSG00000032207/ENSMUSG00000032083/ENSMUSG00000026398/ENSMUSG00000022579/ENSMUSG00000047638/ENSMUSG00000023045/ENSMUSG00000062694/ENSMUSG00000048938/ENSMUSG00000056973/ENSMUSG00000078650/ENSMUSG00000022479/ENSMUSG00000027048/ENSMUSG00000026343/ENSMUSG00000053846/ENSMUSG00000062515/ENSMUSG00000075520/ENSMUSG00000024254/ENSMUSG00000022809/ENSMUSG00000040505/…
GO:0016053	BP	GO:0016053	organic acid biosynthetic process	293	-0.582424	-1.87813	7.42781e-10	1.65319e-07	1.46232e-07	3522	tags=13%, list=9%, signal=12%	ENSMUSG00000038754/ENSMUSG00000030935/ENSMUSG00000046971/ENSMUSG00000032207/ENSMUSG00000024659/ENSMUSG00000074604/ENSMUSG00000037727/ENSMUSG00000032083/ENSMUSG00000026348/ENSMUSG00000038641/ENSMUSG00000029556/ENSMUSG00000025197/ENSMUSG00000027398/ENSMUSG00000027068/ENSMUSG00000026866/ENSMUSG00000031551/ENSMUSG00000042118/ENSMUSG00000056973/ENSMUSG00000074768/ENSMUSG00000063929/ENSMUSG00000089678/…
GO:0016712	MF	GO:0016712	oxidoreductase activity, acting on paired donors, with incorporation or reduction of molecular oxygen, reduced flavin or flavoprotein as one donor, and incorporation of one atom of oxygen	53	-0.82779	-2.20035	8.04979e-10	1.73432e-07	1.53408e-07	2663	tags=49%, list=7%, signal=46%	ENSMUSG00000052974/ENSMUSG00000025003/ENSMUSG00000025197/ENSMUSG00000025004/ENSMUSG00000028713/ENSMUSG00000042248/ENSMUSG00000040583/ENSMUSG00000025479/ENSMUSG00000096852/ENSMUSG00000068086/ENSMUSG00000060407/ENSMUSG00000032315/ENSMUSG00000094806/ENSMUSG00000038656/ENSMUSG00000022445/ENSMUSG00000032808/ENSMUSG00000049685/ENSMUSG00000074882/ENSMUSG00000029630/ENSMUSG00000003053/ENSMUSG00000067231/…
GO:0120254	BP	GO:0120254	olefinic compound metabolic process	118	-0.712349	-2.10345	8.21355e-10	1.73432e-07	1.53408e-07	2663	tags=25%, list=7%, signal=24%	ENSMUSG00000052974/ENSMUSG00000025003/ENSMUSG00000025197/ENSMUSG00000025004/ENSMUSG00000027068/ENSMUSG00000042248/ENSMUSG00000040583/ENSMUSG00000025479/ENSMUSG00000096852/ENSMUSG00000063929/ENSMUSG00000024990/ENSMUSG00000068086/ENSMUSG00000028236/ENSMUSG00000060407/ENSMUSG00000090700/ENSMUSG00000094806/ENSMUSG00000022445/ENSMUSG00000066072/ENSMUSG00000021214/ENSMUSG00000018907/ENSMUSG00000032808/…
GO:0042737	BP	GO:0042737	drug catabolic process	47	-0.833689	-2.1677	8.53939e-10	1.75805e-07	1.55507e-07	2663	tags=49%, list=7%, signal=46%	ENSMUSG00000052974/ENSMUSG00000025003/ENSMUSG00000025197/ENSMUSG00000025004/ENSMUSG00000028713/ENSMUSG00000042248/ENSMUSG00000040583/ENSMUSG00000025479/ENSMUSG00000096852/ENSMUSG00000068086/ENSMUSG00000060407/ENSMUSG00000094806/ENSMUSG00000022445/ENSMUSG00000032808/ENSMUSG00000049685/ENSMUSG00000022809/ENSMUSG00000074882/ENSMUSG00000003053/ENSMUSG00000067231/ENSMUSG00000030483/ENSMUSG00000032310/…
GO:0043588	BP	GO:0043588	skin development	265	-0.591886	-1.88798	1.00297e-09	2.01451e-07	1.78192e-07	6552	tags=20%, list=17%, signal=17%	ENSMUSG00000033792/ENSMUSG00000033508/ENSMUSG00000001506/ENSMUSG00000003227/ENSMUSG00000034584/ENSMUSG00000027399/ENSMUSG00000042157/ENSMUSG00000019761/ENSMUSG00000046834/ENSMUSG00000026638/ENSMUSG00000015533/ENSMUSG00000022218/ENSMUSG00000043165/ENSMUSG00000046259/ENSMUSG00000030205/ENSMUSG00000037600/ENSMUSG00000037188/ENSMUSG00000009376/ENSMUSG00000024401/ENSMUSG00000022286/ENSMUSG00000058368/…
GO:0008391	MF	GO:0008391	arachidonic acid monooxygenase activity	40	-0.856677	-2.18589	1.41992e-09	2.78406e-07	2.46262e-07	2663	tags=52%, list=7%, signal=49%	ENSMUSG00000052974/ENSMUSG00000025003/ENSMUSG00000025197/ENSMUSG00000025004/ENSMUSG00000042248/ENSMUSG00000040583/ENSMUSG00000025479/ENSMUSG00000063929/ENSMUSG00000060407/ENSMUSG00000032315/ENSMUSG00000090700/ENSMUSG00000066072/ENSMUSG00000032808/ENSMUSG00000049685/ENSMUSG00000028715/ENSMUSG00000074882/ENSMUSG00000003053/ENSMUSG00000067231/ENSMUSG00000030483/ENSMUSG00000067229/ENSMUSG00000025002
GO:0010876	BP	GO:0010876	lipid localization	404	-0.535102	-1.76856	2.23516e-09	4.15545e-07	3.67568e-07	4306	tags=13%, list=11%, signal=12%	ENSMUSG00000046008/ENSMUSG00000024401/ENSMUSG00000022015/ENSMUSG00000020865/ENSMUSG00000039529/ENSMUSG00000044254/ENSMUSG00000051314/ENSMUSG00000024553/ENSMUSG00000046971/ENSMUSG00000028553/ENSMUSG00000032207/ENSMUSG00000024659/ENSMUSG00000028327/ENSMUSG00000058921/ENSMUSG00000032083/ENSMUSG00000028003/ENSMUSG00000024600/ENSMUSG00000020062/ENSMUSG00000029556/ENSMUSG00000022579/ENSMUSG00000025044/…
GO:0008395	MF	GO:0008395	steroid hydroxylase activity	65	-0.786559	-2.13977	2.23975e-09	4.15545e-07	3.67568e-07	2663	tags=43%, list=7%, signal=40%	ENSMUSG00000052974/ENSMUSG00000025003/ENSMUSG00000025197/ENSMUSG00000070419/ENSMUSG00000025004/ENSMUSG00000050370/ENSMUSG00000042248/ENSMUSG00000040583/ENSMUSG00000025479/ENSMUSG00000096852/ENSMUSG00000061292/ENSMUSG00000068086/ENSMUSG00000060407/ENSMUSG00000032315/ENSMUSG00000094806/ENSMUSG00000038656/ENSMUSG00000022445/ENSMUSG00000032808/ENSMUSG00000049685/ENSMUSG00000074882/ENSMUSG00000029630/…
GO:1901568	BP	GO:1901568	fatty acid derivative metabolic process	146	-0.67244	-2.02829	2.27994e-09	4.15545e-07	3.67568e-07	3636	tags=24%, list=10%, signal=22%	ENSMUSG00000060613/ENSMUSG00000091813/ENSMUSG00000046971/ENSMUSG00000024659/ENSMUSG00000074604/ENSMUSG00000037727/ENSMUSG00000052974/ENSMUSG00000025003/ENSMUSG00000028148/ENSMUSG00000025197/ENSMUSG00000027398/ENSMUSG00000025004/ENSMUSG00000042248/ENSMUSG00000040583/ENSMUSG00000025479/ENSMUSG00000096852/ENSMUSG00000063929/ENSMUSG00000068086/ENSMUSG00000060407/ENSMUSG00000090700/ENSMUSG00000094806/…
GO:0042738	BP	GO:0042738	exogenous drug catabolic process	46	-0.835754	-2.16592	2.3212e-09	4.15545e-07	3.67568e-07	2663	tags=50%, list=7%, signal=47%	ENSMUSG00000052974/ENSMUSG00000025003/ENSMUSG00000025197/ENSMUSG00000025004/ENSMUSG00000028713/ENSMUSG00000042248/ENSMUSG00000040583/ENSMUSG00000025479/ENSMUSG00000096852/ENSMUSG00000068086/ENSMUSG00000060407/ENSMUSG00000094806/ENSMUSG00000022445/ENSMUSG00000032808/ENSMUSG00000049685/ENSMUSG00000022809/ENSMUSG00000074882/ENSMUSG00000003053/ENSMUSG00000067231/ENSMUSG00000030483/ENSMUSG00000032310/…
GO:0055092	BP	GO:0055092	sterol homeostasis	92	-0.733643	-2.10968	2.42689e-09	4.25221e-07	3.76127e-07	3724	tags=26%, list=10%, signal=24%	ENSMUSG00000044254/ENSMUSG00000028553/ENSMUSG00000032207/ENSMUSG00000032083/ENSMUSG00000026398/ENSMUSG00000022579/ENSMUSG00000047638/ENSMUSG00000023045/ENSMUSG00000062694/ENSMUSG00000048938/ENSMUSG00000056973/ENSMUSG00000078650/ENSMUSG00000022479/ENSMUSG00000027048/ENSMUSG00000026343/ENSMUSG00000053846/ENSMUSG00000062515/ENSMUSG00000075520/ENSMUSG00000024254/ENSMUSG00000022809/ENSMUSG00000040505/…
GO:0098742	BP	GO:0098742	cell-cell adhesion via plasma-membrane adhesion molecules	207	-0.617789	-1.92118	2.53238e-09	4.33813e-07	3.83726e-07	3002	tags=11%, list=8%, signal=10%	ENSMUSG00000038591/ENSMUSG00000037995/ENSMUSG00000032083/ENSMUSG00000044393/ENSMUSG00000070473/ENSMUSG00000026981/ENSMUSG00000056569/ENSMUSG00000024331/ENSMUSG00000034918/ENSMUSG00000024471/ENSMUSG00000034774/ENSMUSG00000053522/ENSMUSG00000015627/ENSMUSG00000045394/ENSMUSG00000056632/ENSMUSG00000044322/ENSMUSG00000061928/ENSMUSG00000022878/ENSMUSG00000059898/ENSMUSG00000025497/ENSMUSG00000069441/…
GO:0044242	BP	GO:0044242	cellular lipid catabolic process	216	-0.603119	-1.8772	2.60965e-09	4.33813e-07	3.83726e-07	3557	tags=13%, list=9%, signal=12%	ENSMUSG00000030214/ENSMUSG00000046971/ENSMUSG00000028553/ENSMUSG00000032207/ENSMUSG00000074604/ENSMUSG00000032083/ENSMUSG00000017195/ENSMUSG00000027261/ENSMUSG00000018868/ENSMUSG00000056973/ENSMUSG00000025991/ENSMUSG00000055882/ENSMUSG00000090700/ENSMUSG00000021751/ENSMUSG00000059201/ENSMUSG00000027048/ENSMUSG00000045019/ENSMUSG00000053846/ENSMUSG00000021214/ENSMUSG00000027513/ENSMUSG00000058022/…
GO:0006639	BP	GO:0006639	acylglycerol metabolic process	135	-0.667865	-1.99819	2.63396e-09	4.33813e-07	3.83726e-07	3754	tags=18%, list=10%, signal=16%	ENSMUSG00000041567/ENSMUSG00000044254/ENSMUSG00000028553/ENSMUSG00000032207/ENSMUSG00000032083/ENSMUSG00000047638/ENSMUSG00000062694/ENSMUSG00000024164/ENSMUSG00000018868/ENSMUSG00000047631/ENSMUSG00000056973/ENSMUSG00000025479/ENSMUSG00000057074/ENSMUSG00000078650/ENSMUSG00000025991/ENSMUSG00000055882/ENSMUSG00000052396/ENSMUSG00000053846/ENSMUSG00000027513/ENSMUSG00000031220/ENSMUSG00000027761/…
GO:0016597	MF	GO:0016597	amino acid binding	70	-0.780132	-2.17353	2.72126e-09	4.39403e-07	3.88671e-07	2149	tags=17%, list=6%, signal=16%	ENSMUSG00000025330/ENSMUSG00000026691/ENSMUSG00000025333/ENSMUSG00000031551/ENSMUSG00000025991/ENSMUSG00000001670/ENSMUSG00000020051/ENSMUSG00000022304/ENSMUSG00000018919/ENSMUSG00000048217/ENSMUSG00000037798/ENSMUSG00000031173
GO:0009897	CC	GO:0009897	external side of plasma membrane	462	-0.51196	-1.70943	3.66463e-09	5.80351e-07	5.13345e-07	5323	tags=22%, list=14%, signal=19%	ENSMUSG00000000263/ENSMUSG00000024610/ENSMUSG00000022582/ENSMUSG00000026971/ENSMUSG00000059089/ENSMUSG00000053044/ENSMUSG00000024366/ENSMUSG00000049214/ENSMUSG00000032093/ENSMUSG00000076937/ENSMUSG00000025804/ENSMUSG00000053835/ENSMUSG00000039062/ENSMUSG00000005268/ENSMUSG00000026770/ENSMUSG00000036594/ENSMUSG00000068227/ENSMUSG00000024401/ENSMUSG00000055523/ENSMUSG00000034359/ENSMUSG00000062593/…
GO:0006638	BP	GO:0006638	neutral lipid metabolic process	137	-0.667262	-2.00656	5.75611e-09	8.94369e-07	7.91108e-07	3754	tags=18%, list=10%, signal=16%	ENSMUSG00000041567/ENSMUSG00000044254/ENSMUSG00000028553/ENSMUSG00000032207/ENSMUSG00000032083/ENSMUSG00000047638/ENSMUSG00000062694/ENSMUSG00000024164/ENSMUSG00000018868/ENSMUSG00000047631/ENSMUSG00000056973/ENSMUSG00000025479/ENSMUSG00000057074/ENSMUSG00000078650/ENSMUSG00000025991/ENSMUSG00000055882/ENSMUSG00000052396/ENSMUSG00000053846/ENSMUSG00000027513/ENSMUSG00000031220/ENSMUSG00000027761/…
GO:0007156	BP	GO:0007156	homophilic cell adhesion via plasma membrane adhesion molecules	110	-0.707075	-2.08053	6.17656e-09	9.41926e-07	8.33174e-07	1500	tags=13%, list=4%, signal=12%	ENSMUSG00000037995/ENSMUSG00000044393/ENSMUSG00000024331/ENSMUSG00000034918/ENSMUSG00000024471/ENSMUSG00000034774/ENSMUSG00000056632/ENSMUSG00000044322/ENSMUSG00000061928/ENSMUSG00000059898/ENSMUSG00000025497/ENSMUSG00000069441/ENSMUSG00000031881/ENSMUSG00000028217
GO:0006094	BP	GO:0006094	gluconeogenesis	75	-0.742351	-2.08003	6.61455e-09	9.90379e-07	8.76033e-07	1272	tags=16%, list=3%, signal=15%	ENSMUSG00000005232/ENSMUSG00000047443/ENSMUSG00000078650/ENSMUSG00000000394/ENSMUSG00000024990/ENSMUSG00000059201/ENSMUSG00000078683/ENSMUSG00000027513/ENSMUSG00000021456/ENSMUSG00000069805/ENSMUSG00000022878/ENSMUSG00000017950
GO:0005996	BP	GO:0005996	monosaccharide metabolic process	253	-0.584845	-1.8532	7.39349e-09	1.08724e-06	9.61709e-07	2407	tags=10%, list=6%, signal=9%	ENSMUSG00000035836/ENSMUSG00000042717/ENSMUSG00000025150/ENSMUSG00000090175/ENSMUSG00000005232/ENSMUSG00000091455/ENSMUSG00000047443/ENSMUSG00000090124/ENSMUSG00000078650/ENSMUSG00000028307/ENSMUSG00000010760/ENSMUSG00000000394/ENSMUSG00000024990/ENSMUSG00000034450/ENSMUSG00000037025/ENSMUSG00000059201/ENSMUSG00000078683/ENSMUSG00000027513/ENSMUSG00000035780/ENSMUSG00000021456/ENSMUSG00000069805/…
GO:0045109	BP	GO:0045109	intermediate filament organization	27	-0.893405	-2.13216	8.2707e-09	1.1949e-06	1.05694e-06	1093	tags=37%, list=3%, signal=36%	ENSMUSG00000115388/ENSMUSG00000035775/ENSMUSG00000054889/ENSMUSG00000051879/ENSMUSG00000045545/ENSMUSG00000035557/ENSMUSG00000026413/ENSMUSG00000023041/ENSMUSG00000058354/ENSMUSG00000102439
GO:0009611	BP	GO:0009611	response to wounding	466	-0.504067	-1.68493	8.82205e-09	1.25258e-06	1.10796e-06	4262	tags=12%, list=11%, signal=11%	ENSMUSG00000092171/ENSMUSG00000031443/ENSMUSG00000022766/ENSMUSG00000024401/ENSMUSG00000021678/ENSMUSG00000039109/ENSMUSG00000062593/ENSMUSG00000062345/ENSMUSG00000109564/ENSMUSG00000118322/ENSMUSG00000026175/ENSMUSG00000024659/ENSMUSG00000037411/ENSMUSG00000054892/ENSMUSG00000021999/ENSMUSG00000023993/ENSMUSG00000049723/ENSMUSG00000070473/ENSMUSG00000049103/ENSMUSG00000031138/ENSMUSG00000029373/…
GO:0005506	MF	GO:0005506	iron ion binding	155	-0.650096	-1.96629	1.22088e-08	1.70384e-06	1.50712e-06	2663	tags=18%, list=7%, signal=17%	ENSMUSG00000052974/ENSMUSG00000025003/ENSMUSG00000001348/ENSMUSG00000038242/ENSMUSG00000025197/ENSMUSG00000025004/ENSMUSG00000050370/ENSMUSG00000028713/ENSMUSG00000042248/ENSMUSG00000022613/ENSMUSG00000025479/ENSMUSG00000068086/ENSMUSG00000060407/ENSMUSG00000032315/ENSMUSG00000094806/ENSMUSG00000038656/ENSMUSG00000022445/ENSMUSG00000020051/ENSMUSG00000066072/ENSMUSG00000018907/ENSMUSG00000032808/…
GO:0030216	BP	GO:0030216	keratinocyte differentiation	110	-0.701128	-2.06303	1.24141e-08	1.70384e-06	1.50712e-06	1629	tags=15%, list=4%, signal=15%	ENSMUSG00000028640/ENSMUSG00000050296/ENSMUSG00000022479/ENSMUSG00000054889/ENSMUSG00000030017/ENSMUSG00000079516/ENSMUSG00000048455/ENSMUSG00000005355/ENSMUSG00000002057/ENSMUSG00000045566/ENSMUSG00000035557/ENSMUSG00000050359/ENSMUSG00000053797/ENSMUSG00000023041/ENSMUSG00000058354/ENSMUSG00000078664/ENSMUSG00000041991
GO:0008544	BP	GO:0008544	epidermis development	301	-0.561862	-1.81612	1.48276e-08	2.00172e-06	1.77061e-06	1808	tags=9%, list=5%, signal=9%	ENSMUSG00000024922/ENSMUSG00000044303/ENSMUSG00000040728/ENSMUSG00000028640/ENSMUSG00000050296/ENSMUSG00000024749/ENSMUSG00000030838/ENSMUSG00000030800/ENSMUSG00000022479/ENSMUSG00000054889/ENSMUSG00000030017/ENSMUSG00000027356/ENSMUSG00000079516/ENSMUSG00000048455/ENSMUSG00000005355/ENSMUSG00000002057/ENSMUSG00000051879/ENSMUSG00000045566/ENSMUSG00000035557/ENSMUSG00000074199/ENSMUSG00000050359/…
GO:0019319	BP	GO:0019319	hexose biosynthetic process	78	-0.740062	-2.08194	1.56319e-08	2.07626e-06	1.83654e-06	1272	tags=15%, list=3%, signal=15%	ENSMUSG00000005232/ENSMUSG00000047443/ENSMUSG00000078650/ENSMUSG00000000394/ENSMUSG00000024990/ENSMUSG00000059201/ENSMUSG00000078683/ENSMUSG00000027513/ENSMUSG00000021456/ENSMUSG00000069805/ENSMUSG00000022878/ENSMUSG00000017950
GO:0009913	BP	GO:0009913	epidermal cell differentiation	185	-0.612397	-1.89584	1.68162e-08	2.19811e-06	1.94433e-06	1808	tags=12%, list=5%, signal=11%	ENSMUSG00000024922/ENSMUSG00000040728/ENSMUSG00000028640/ENSMUSG00000050296/ENSMUSG00000024749/ENSMUSG00000030838/ENSMUSG00000022479/ENSMUSG00000054889/ENSMUSG00000030017/ENSMUSG00000079516/ENSMUSG00000048455/ENSMUSG00000005355/ENSMUSG00000002057/ENSMUSG00000045566/ENSMUSG00000035557/ENSMUSG00000050359/ENSMUSG00000053797/ENSMUSG00000055561/ENSMUSG00000023041/ENSMUSG00000058354/ENSMUSG00000078664/…
GO:0004857	MF	GO:0004857	enzyme inhibitor activity	355	-0.544821	-1.77754	1.70837e-08	2.19819e-06	1.94439e-06	4205	tags=18%, list=11%, signal=16%	ENSMUSG00000022766/ENSMUSG00000019278/ENSMUSG00000047104/ENSMUSG00000041567/ENSMUSG00000062345/ENSMUSG00000038676/ENSMUSG00000026175/ENSMUSG00000028553/ENSMUSG00000054134/ENSMUSG00000024659/ENSMUSG00000066361/ENSMUSG00000037411/ENSMUSG00000037727/ENSMUSG00000021404/ENSMUSG00000079597/ENSMUSG00000040154/ENSMUSG00000032083/ENSMUSG00000017723/ENSMUSG00000027315/ENSMUSG00000079012/ENSMUSG00000027317/…
GO:1901605	BP	GO:1901605	alpha-amino acid metabolic process	180	-0.621497	-1.91541	1.8022e-08	2.28325e-06	2.01963e-06	1814	tags=11%, list=5%, signal=11%	ENSMUSG00000047638/ENSMUSG00000015890/ENSMUSG00000026866/ENSMUSG00000031551/ENSMUSG00000042118/ENSMUSG00000074768/ENSMUSG00000020017/ENSMUSG00000025991/ENSMUSG00000036892/ENSMUSG00000089678/ENSMUSG00000001155/ENSMUSG00000001670/ENSMUSG00000020051/ENSMUSG00000063683/ENSMUSG00000029445/ENSMUSG00000048217/ENSMUSG00000034456/ENSMUSG00000037798/ENSMUSG00000031173/ENSMUSG00000017950
GO:0015918	BP	GO:0015918	sterol transport	83	-0.730678	-2.08425	2.00943e-08	2.4698e-06	2.18464e-06	3724	tags=23%, list=10%, signal=21%	ENSMUSG00000046008/ENSMUSG00000044254/ENSMUSG00000032207/ENSMUSG00000032083/ENSMUSG00000029556/ENSMUSG00000025044/ENSMUSG00000023045/ENSMUSG00000050296/ENSMUSG00000047631/ENSMUSG00000056973/ENSMUSG00000002588/ENSMUSG00000041301/ENSMUSG00000059201/ENSMUSG00000053846/ENSMUSG00000024254/ENSMUSG00000022878/ENSMUSG00000040505/ENSMUSG00000032080/ENSMUSG00000020609
GO:0030301	BP	GO:0030301	cholesterol transport	83	-0.730678	-2.08425	2.00943e-08	2.4698e-06	2.18464e-06	3724	tags=23%, list=10%, signal=21%	ENSMUSG00000046008/ENSMUSG00000044254/ENSMUSG00000032207/ENSMUSG00000032083/ENSMUSG00000029556/ENSMUSG00000025044/ENSMUSG00000023045/ENSMUSG00000050296/ENSMUSG00000047631/ENSMUSG00000056973/ENSMUSG00000002588/ENSMUSG00000041301/ENSMUSG00000059201/ENSMUSG00000053846/ENSMUSG00000024254/ENSMUSG00000022878/ENSMUSG00000040505/ENSMUSG00000032080/ENSMUSG00000020609
GO:0045177	CC	GO:0045177	apical part of cell	444	-0.507566	-1.68753	2.2106e-08	2.6771e-06	2.36801e-06	7252	tags=20%, list=19%, signal=16%	ENSMUSG00000000392/ENSMUSG00000031592/ENSMUSG00000029994/ENSMUSG00000023829/ENSMUSG00000022705/ENSMUSG00000021565/ENSMUSG00000047330/ENSMUSG00000031766/ENSMUSG00000030562/ENSMUSG00000025389/ENSMUSG00000025401/ENSMUSG00000049130/ENSMUSG00000034917/ENSMUSG00000026567/ENSMUSG00000033792/ENSMUSG00000003227/ENSMUSG00000027737/ENSMUSG00000015405/ENSMUSG00000054999/ENSMUSG00000012819/ENSMUSG00000038600/…
GO:0002253	BP	GO:0002253	activation of immune response	303	-0.547659	-1.77034	2.25211e-08	2.68784e-06	2.37751e-06	3622	tags=17%, list=10%, signal=15%	ENSMUSG00000096464/ENSMUSG00000029656/ENSMUSG00000098470/ENSMUSG00000040283/ENSMUSG00000051314/ENSMUSG00000054892/ENSMUSG00000094088/ENSMUSG00000058952/ENSMUSG00000035031/ENSMUSG00000038521/ENSMUSG00000052270/ENSMUSG00000049972/ENSMUSG00000105906/ENSMUSG00000040592/ENSMUSG00000022149/ENSMUSG00000078598/ENSMUSG00000027398/ENSMUSG00000076612/ENSMUSG00000024164/ENSMUSG00000015854/ENSMUSG00000030365/…
GO:0005903	CC	GO:0005903	brush border	138	-0.644313	-1.93992	2.34791e-08	2.76215e-06	2.44324e-06	7024	tags=32%, list=19%, signal=26%	ENSMUSG00000041616/ENSMUSG00000021565/ENSMUSG00000002565/ENSMUSG00000025401/ENSMUSG00000018830/ENSMUSG00000027820/ENSMUSG00000033792/ENSMUSG00000027737/ENSMUSG00000015405/ENSMUSG00000038600/ENSMUSG00000002944/ENSMUSG00000040016/ENSMUSG00000061742/ENSMUSG00000025885/ENSMUSG00000024131/ENSMUSG00000039062/ENSMUSG00000026062/ENSMUSG00000028427/ENSMUSG00000025726/ENSMUSG00000039529/ENSMUSG00000026175/…
GO:0006641	BP	GO:0006641	triglyceride metabolic process	105	-0.699364	-2.03861	3.04935e-08	3.53682e-06	3.12847e-06	3754	tags=20%, list=10%, signal=18%	ENSMUSG00000041567/ENSMUSG00000044254/ENSMUSG00000028553/ENSMUSG00000032207/ENSMUSG00000032083/ENSMUSG00000047638/ENSMUSG00000062694/ENSMUSG00000024164/ENSMUSG00000018868/ENSMUSG00000047631/ENSMUSG00000025479/ENSMUSG00000057074/ENSMUSG00000078650/ENSMUSG00000025991/ENSMUSG00000052396/ENSMUSG00000053846/ENSMUSG00000027513/ENSMUSG00000027761/ENSMUSG00000032080/ENSMUSG00000023070/ENSMUSG00000020609
GO:0051346	BP	GO:0051346	negative regulation of hydrolase activity	379	-0.521096	-1.71183	3.19072e-08	3.64939e-06	3.22804e-06	4205	tags=15%, list=11%, signal=13%	ENSMUSG00000022766/ENSMUSG00000024401/ENSMUSG00000019278/ENSMUSG00000047104/ENSMUSG00000041567/ENSMUSG00000062345/ENSMUSG00000028864/ENSMUSG00000028553/ENSMUSG00000024659/ENSMUSG00000066361/ENSMUSG00000037411/ENSMUSG00000037727/ENSMUSG00000021404/ENSMUSG00000040541/ENSMUSG00000032083/ENSMUSG00000017723/ENSMUSG00000027315/ENSMUSG00000079012/ENSMUSG00000027317/ENSMUSG00000027326/ENSMUSG00000047889/…
GO:0006869	BP	GO:0006869	lipid transport	355	-0.540631	-1.76387	3.24461e-08	3.66018e-06	3.23759e-06	4306	tags=20%, list=11%, signal=18%	ENSMUSG00000034107/ENSMUSG00000022705/ENSMUSG00000044749/ENSMUSG00000054580/ENSMUSG00000025389/ENSMUSG00000022683/ENSMUSG00000003341/ENSMUSG00000022753/ENSMUSG00000016024/ENSMUSG00000042759/ENSMUSG00000027399/ENSMUSG00000053862/ENSMUSG00000040564/ENSMUSG00000002944/ENSMUSG00000064177/ENSMUSG00000037014/ENSMUSG00000034435/ENSMUSG00000030236/ENSMUSG00000032081/ENSMUSG00000009646/ENSMUSG00000051951/…
GO:0030414	MF	GO:0030414	peptidase inhibitor activity	184	-0.601743	-1.86154	4.88147e-08	5.43228e-06	4.80509e-06	4205	tags=28%, list=11%, signal=25%	ENSMUSG00000022766/ENSMUSG00000019278/ENSMUSG00000047104/ENSMUSG00000041567/ENSMUSG00000062345/ENSMUSG00000026175/ENSMUSG00000054134/ENSMUSG00000066361/ENSMUSG00000037411/ENSMUSG00000037727/ENSMUSG00000021404/ENSMUSG00000079597/ENSMUSG00000040154/ENSMUSG00000017723/ENSMUSG00000027315/ENSMUSG00000079012/ENSMUSG00000047889/ENSMUSG00000021640/ENSMUSG00000030336/ENSMUSG00000018211/ENSMUSG00000026327/…
GO:1905952	BP	GO:1905952	regulation of lipid localization	161	-0.614806	-1.86398	5.56588e-08	6.11133e-06	5.40574e-06	4203	tags=20%, list=11%, signal=18%	ENSMUSG00000040564/ENSMUSG00000022215/ENSMUSG00000002944/ENSMUSG00000064177/ENSMUSG00000037014/ENSMUSG00000049796/ENSMUSG00000024401/ENSMUSG00000022015/ENSMUSG00000044254/ENSMUSG00000024553/ENSMUSG00000032083/ENSMUSG00000028003/ENSMUSG00000025044/ENSMUSG00000027398/ENSMUSG00000024164/ENSMUSG00000050296/ENSMUSG00000070645/ENSMUSG00000056973/ENSMUSG00000047443/ENSMUSG00000002588/ENSMUSG00000037942/…
GO:0033344	BP	GO:0033344	cholesterol efflux	46	-0.804587	-2.08515	7.18776e-08	7.78831e-06	6.8891e-06	2740	tags=24%, list=7%, signal=22%	ENSMUSG00000032083/ENSMUSG00000023045/ENSMUSG00000050296/ENSMUSG00000047631/ENSMUSG00000056973/ENSMUSG00000002588/ENSMUSG00000024254/ENSMUSG00000022878/ENSMUSG00000040505/ENSMUSG00000032080/ENSMUSG00000020609
GO:0009063	BP	GO:0009063	cellular amino acid catabolic process	91	-0.696459	-1.99862	7.28855e-08	7.79497e-06	6.89498e-06	2772	tags=16%, list=7%, signal=15%	ENSMUSG00000069873/ENSMUSG00000026348/ENSMUSG00000015890/ENSMUSG00000026866/ENSMUSG00000031551/ENSMUSG00000020017/ENSMUSG00000036892/ENSMUSG00000089678/ENSMUSG00000001155/ENSMUSG00000001670/ENSMUSG00000020051/ENSMUSG00000029445/ENSMUSG00000034456/ENSMUSG00000037798/ENSMUSG00000031173
GO:0015850	BP	GO:0015850	organic hydroxy compound transport	241	-0.570141	-1.80275	9.35061e-08	9.87208e-06	8.73228e-06	4306	tags=16%, list=11%, signal=14%	ENSMUSG00000046008/ENSMUSG00000028427/ENSMUSG00000020865/ENSMUSG00000039529/ENSMUSG00000044254/ENSMUSG00000040966/ENSMUSG00000024553/ENSMUSG00000032207/ENSMUSG00000028327/ENSMUSG00000058921/ENSMUSG00000032083/ENSMUSG00000074939/ENSMUSG00000029556/ENSMUSG00000025044/ENSMUSG00000047638/ENSMUSG00000023045/ENSMUSG00000055197/ENSMUSG00000050296/ENSMUSG00000070645/ENSMUSG00000023828/ENSMUSG00000047631/…
GO:0008392	MF	GO:0008392	arachidonic acid epoxygenase activity	32	-0.860905	-2.12003	9.9513e-08	1.03733e-05	9.17561e-06	2663	tags=56%, list=7%, signal=52%	ENSMUSG00000052974/ENSMUSG00000025003/ENSMUSG00000025197/ENSMUSG00000025004/ENSMUSG00000042248/ENSMUSG00000040583/ENSMUSG00000025479/ENSMUSG00000063929/ENSMUSG00000060407/ENSMUSG00000066072/ENSMUSG00000032808/ENSMUSG00000049685/ENSMUSG00000074882/ENSMUSG00000003053/ENSMUSG00000067231/ENSMUSG00000030483/ENSMUSG00000067229/ENSMUSG00000025002
GO:0010038	BP	GO:0010038	response to metal ion	271	-0.550455	-1.76056	1.19949e-07	1.23473e-05	1.09217e-05	1472	tags=7%, list=4%, signal=7%	ENSMUSG00000103243/ENSMUSG00000022229/ENSMUSG00000028307/ENSMUSG00000037942/ENSMUSG00000031098/ENSMUSG00000001670/ENSMUSG00000029811/ENSMUSG00000022877/ENSMUSG00000026343/ENSMUSG00000045019/ENSMUSG00000062515/ENSMUSG00000021214/ENSMUSG00000069805/ENSMUSG00000028001/ENSMUSG00000025194/ENSMUSG00000041237/ENSMUSG00000033860/ENSMUSG00000032310/ENSMUSG00000033831
GO:0017171	MF	GO:0017171	serine hydrolase activity	179	-0.604218	-1.86126	1.27218e-07	1.2894e-05	1.14053e-05	5805	tags=28%, list=15%, signal=24%	ENSMUSG00000031740/ENSMUSG00000021492/ENSMUSG00000055172/ENSMUSG00000024713/ENSMUSG00000037406/ENSMUSG00000040314/ENSMUSG00000079451/ENSMUSG00000021822/ENSMUSG00000031957/ENSMUSG00000035000/ENSMUSG00000031443/ENSMUSG00000044254/ENSMUSG00000028864/ENSMUSG00000098470/ENSMUSG00000058952/ENSMUSG00000047257/ENSMUSG00000020323/ENSMUSG00000061068/ENSMUSG00000038521/ENSMUSG00000031138/ENSMUSG00000000385/…
GO:0016323	CC	GO:0016323	basolateral plasma membrane	259	-0.552247	-1.75311	1.29186e-07	1.2894e-05	1.14053e-05	2310	tags=9%, list=6%, signal=8%	ENSMUSG00000038403/ENSMUSG00000022579/ENSMUSG00000021640/ENSMUSG00000056569/ENSMUSG00000030549/ENSMUSG00000026304/ENSMUSG00000050520/ENSMUSG00000022229/ENSMUSG00000018569/ENSMUSG00000027690/ENSMUSG00000039878/ENSMUSG00000041301/ENSMUSG00000054889/ENSMUSG00000045394/ENSMUSG00000051397/ENSMUSG00000040808/ENSMUSG00000049115/ENSMUSG00000028435/ENSMUSG00000025418/ENSMUSG00000035638/ENSMUSG00000047501/…
GO:0005504	MF	GO:0005504	fatty acid binding	51	-0.779354	-2.05462	1.29958e-07	1.2894e-05	1.14053e-05	1961	tags=25%, list=5%, signal=24%	ENSMUSG00000071311/ENSMUSG00000044453/ENSMUSG00000090175/ENSMUSG00000070690/ENSMUSG00000090700/ENSMUSG00000021751/ENSMUSG00000029368/ENSMUSG00000020405/ENSMUSG00000062515/ENSMUSG00000028715/ENSMUSG00000023057/ENSMUSG00000017950/ENSMUSG00000054422
GO:0010565	BP	GO:0010565	regulation of cellular ketone metabolic process	135	-0.632729	-1.89307	1.32849e-07	1.30239e-05	1.15202e-05	3280	tags=13%, list=9%, signal=12%	ENSMUSG00000024659/ENSMUSG00000037727/ENSMUSG00000032083/ENSMUSG00000047638/ENSMUSG00000027398/ENSMUSG00000056973/ENSMUSG00000047443/ENSMUSG00000014351/ENSMUSG00000027048/ENSMUSG00000021214/ENSMUSG00000075520/ENSMUSG00000022878/ENSMUSG00000089960/ENSMUSG00000032080/ENSMUSG00000023070/ENSMUSG00000017950/ENSMUSG00000054422
GO:0042180	BP	GO:0042180	cellular ketone metabolic process	204	-0.581542	-1.80804	1.471e-07	1.42514e-05	1.26059e-05	1814	tags=10%, list=5%, signal=9%	ENSMUSG00000047638/ENSMUSG00000027398/ENSMUSG00000027068/ENSMUSG00000026866/ENSMUSG00000031551/ENSMUSG00000056973/ENSMUSG00000047443/ENSMUSG00000037797/ENSMUSG00000014351/ENSMUSG00000090700/ENSMUSG00000027048/ENSMUSG00000021214/ENSMUSG00000075520/ENSMUSG00000022878/ENSMUSG00000089960/ENSMUSG00000032080/ENSMUSG00000023070/ENSMUSG00000030483/ENSMUSG00000017950/ENSMUSG00000054422
GO:0045095	CC	GO:0045095	keratin filament	34	-0.846973	-2.10695	1.50589e-07	1.44198e-05	1.27549e-05	2579	tags=59%, list=7%, signal=55%	ENSMUSG00000047564/ENSMUSG00000073785/ENSMUSG00000063661/ENSMUSG00000023043/ENSMUSG00000115388/ENSMUSG00000056605/ENSMUSG00000044041/ENSMUSG00000067614/ENSMUSG00000067615/ENSMUSG00000049382/ENSMUSG00000047641/ENSMUSG00000022986/ENSMUSG00000005355/ENSMUSG00000023039/ENSMUSG00000051879/ENSMUSG00000045545/ENSMUSG00000067594/ENSMUSG00000061397/ENSMUSG00000058354/ENSMUSG00000061527
GO:0008144	MF	GO:0008144	drug binding	122	-0.65159	-1.92847	1.55135e-07	1.46667e-05	1.29733e-05	1997	tags=11%, list=5%, signal=11%	ENSMUSG00000074377/ENSMUSG00000090175/ENSMUSG00000028713/ENSMUSG00000031449/ENSMUSG00000020914/ENSMUSG00000029503/ENSMUSG00000020838/ENSMUSG00000070810/ENSMUSG00000029811/ENSMUSG00000029368/ENSMUSG00000022809/ENSMUSG00000067231/ENSMUSG00000067229/ENSMUSG00000054422
GO:1901681	MF	GO:1901681	sulfur compound binding	255	-0.553165	-1.75629	1.58848e-07	1.46667e-05	1.29733e-05	3371	tags=11%, list=9%, signal=10%	ENSMUSG00000028553/ENSMUSG00000032207/ENSMUSG00000026479/ENSMUSG00000035373/ENSMUSG00000074604/ENSMUSG00000028871/ENSMUSG00000020323/ENSMUSG00000027656/ENSMUSG00000032852/ENSMUSG00000029373/ENSMUSG00000074377/ENSMUSG00000027750/ENSMUSG00000023045/ENSMUSG00000021620/ENSMUSG00000004540/ENSMUSG00000070810/ENSMUSG00000029811/ENSMUSG00000022877/ENSMUSG00000021702/ENSMUSG00000053846/ENSMUSG00000026715/…
GO:0046890	BP	GO:0046890	regulation of lipid biosynthetic process	180	-0.602394	-1.85654	1.60258e-07	1.46667e-05	1.29733e-05	5532	tags=17%, list=15%, signal=15%	ENSMUSG00000030559/ENSMUSG00000032081/ENSMUSG00000036856/ENSMUSG00000024610/ENSMUSG00000005373/ENSMUSG00000033520/ENSMUSG00000028240/ENSMUSG00000024401/ENSMUSG00000041567/ENSMUSG00000024659/ENSMUSG00000037727/ENSMUSG00000032083/ENSMUSG00000004948/ENSMUSG00000052270/ENSMUSG00000047638/ENSMUSG00000027398/ENSMUSG00000024164/ENSMUSG00000056973/ENSMUSG00000022479/ENSMUSG00000028298/ENSMUSG00000014351/…
GO:0002768	BP	GO:0002768	immune response-regulating cell surface receptor signaling pathway	233	-0.564317	-1.78148	1.60292e-07	1.46667e-05	1.29733e-05	5009	tags=19%, list=13%, signal=17%	ENSMUSG00000035873/ENSMUSG00000057058/ENSMUSG00000049214/ENSMUSG00000032093/ENSMUSG00000076937/ENSMUSG00000034833/ENSMUSG00000051998/ENSMUSG00000034359/ENSMUSG00000096464/ENSMUSG00000040283/ENSMUSG00000051314/ENSMUSG00000054892/ENSMUSG00000094088/ENSMUSG00000052270/ENSMUSG00000049972/ENSMUSG00000105906/ENSMUSG00000040592/ENSMUSG00000078598/ENSMUSG00000076612/ENSMUSG00000030365/ENSMUSG00000024340/…
GO:0002250	BP	GO:0002250	adaptive immune response	447	-0.49141	-1.63744	1.68349e-07	1.52347e-05	1.34757e-05	5007	tags=17%, list=13%, signal=15%	ENSMUSG00000053044/ENSMUSG00000057058/ENSMUSG00000034266/ENSMUSG00000032093/ENSMUSG00000076937/ENSMUSG00000053835/ENSMUSG00000036594/ENSMUSG00000015314/ENSMUSG00000051998/ENSMUSG00000035000/ENSMUSG00000001444/ENSMUSG00000024401/ENSMUSG00000032226/ENSMUSG00000100079/ENSMUSG00000049093/ENSMUSG00000096591/ENSMUSG00000067149/ENSMUSG00000031594/ENSMUSG00000096464/ENSMUSG00000029656/ENSMUSG00000098470/…
GO:1901606	BP	GO:1901606	alpha-amino acid catabolic process	77	-0.715981	-2.01551	1.91356e-07	1.71285e-05	1.51509e-05	2639	tags=18%, list=7%, signal=17%	ENSMUSG00000026348/ENSMUSG00000015890/ENSMUSG00000026866/ENSMUSG00000031551/ENSMUSG00000020017/ENSMUSG00000036892/ENSMUSG00000089678/ENSMUSG00000001155/ENSMUSG00000001670/ENSMUSG00000020051/ENSMUSG00000029445/ENSMUSG00000034456/ENSMUSG00000037798/ENSMUSG00000031173
GO:0005496	MF	GO:0005496	steroid binding	104	-0.67353	-1.96584	1.93884e-07	1.71681e-05	1.51859e-05	2740	tags=15%, list=7%, signal=14%	ENSMUSG00000032083/ENSMUSG00000024184/ENSMUSG00000029272/ENSMUSG00000047638/ENSMUSG00000090175/ENSMUSG00000023045/ENSMUSG00000060807/ENSMUSG00000037942/ENSMUSG00000022479/ENSMUSG00000005202/ENSMUSG00000021214/ENSMUSG00000040808/ENSMUSG00000089960/ENSMUSG00000032080/ENSMUSG00000035540/ENSMUSG00000054422
GO:0002764	BP	GO:0002764	immune response-regulating signaling pathway	236	-0.560542	-1.7678	2.05197e-07	1.79766e-05	1.59011e-05	5009	tags=19%, list=13%, signal=17%	ENSMUSG00000035873/ENSMUSG00000057058/ENSMUSG00000049214/ENSMUSG00000032093/ENSMUSG00000076937/ENSMUSG00000034833/ENSMUSG00000051998/ENSMUSG00000034359/ENSMUSG00000096464/ENSMUSG00000040283/ENSMUSG00000051314/ENSMUSG00000054892/ENSMUSG00000094088/ENSMUSG00000052270/ENSMUSG00000049972/ENSMUSG00000105906/ENSMUSG00000040592/ENSMUSG00000078598/ENSMUSG00000076612/ENSMUSG00000030365/ENSMUSG00000024340/…
GO:1901615	BP	GO:1901615	organic hydroxy compound metabolic process	486	-0.479964	-1.60555	2.22149e-07	1.92568e-05	1.70335e-05	4526	tags=13%, list=12%, signal=12%	ENSMUSG00000075707/ENSMUSG00000033520/ENSMUSG00000027875/ENSMUSG00000030450/ENSMUSG00000028240/ENSMUSG00000034785/ENSMUSG00000024401/ENSMUSG00000039092/ENSMUSG00000024987/ENSMUSG00000041567/ENSMUSG00000039529/ENSMUSG00000044254/ENSMUSG00000031594/ENSMUSG00000027224/ENSMUSG00000028553/ENSMUSG00000032207/ENSMUSG00000086962/ENSMUSG00000032083/ENSMUSG00000028003/ENSMUSG00000026398/ENSMUSG00000038641/…
GO:0006520	BP	GO:0006520	cellular amino acid metabolic process	250	-0.562209	-1.78208	2.30931e-07	1.96474e-05	1.73789e-05	1814	tags=9%, list=5%, signal=9%	ENSMUSG00000069873/ENSMUSG00000026348/ENSMUSG00000047638/ENSMUSG00000015890/ENSMUSG00000026866/ENSMUSG00000031551/ENSMUSG00000042118/ENSMUSG00000074768/ENSMUSG00000020017/ENSMUSG00000025991/ENSMUSG00000036892/ENSMUSG00000089678/ENSMUSG00000001155/ENSMUSG00000001670/ENSMUSG00000020051/ENSMUSG00000022304/ENSMUSG00000063683/ENSMUSG00000029445/ENSMUSG00000048217/ENSMUSG00000034456/ENSMUSG00000037798/…
GO:0050817	BP	GO:0050817	coagulation	165	-0.607911	-1.84622	2.31426e-07	1.96474e-05	1.73789e-05	4221	tags=21%, list=11%, signal=19%	ENSMUSG00000021492/ENSMUSG00000026579/ENSMUSG00000002944/ENSMUSG00000038224/ENSMUSG00000040016/ENSMUSG00000021822/ENSMUSG00000031443/ENSMUSG00000022766/ENSMUSG00000021678/ENSMUSG00000039109/ENSMUSG00000062593/ENSMUSG00000037411/ENSMUSG00000054892/ENSMUSG00000021999/ENSMUSG00000023993/ENSMUSG00000031138/ENSMUSG00000029373/ENSMUSG00000022149/ENSMUSG00000059481/ENSMUSG00000024164/ENSMUSG00000054641/…
GO:0005911	CC	GO:0005911	cell-cell junction	494	-0.477476	-1.59942	2.45862e-07	2.02534e-05	1.7915e-05	5347	tags=11%, list=14%, signal=9%	ENSMUSG00000049134/ENSMUSG00000000303/ENSMUSG00000031636/ENSMUSG00000022218/ENSMUSG00000001672/ENSMUSG00000034607/ENSMUSG00000057058/ENSMUSG00000032093/ENSMUSG00000055976/ENSMUSG00000079243/ENSMUSG00000035000/ENSMUSG00000027699/ENSMUSG00000028427/ENSMUSG00000022286/ENSMUSG00000039518/ENSMUSG00000027863/ENSMUSG00000098590/ENSMUSG00000066720/ENSMUSG00000044393/ENSMUSG00000011118/ENSMUSG00000070473/…
GO:0061135	MF	GO:0061135	endopeptidase regulator activity	189	-0.587819	-1.82401	2.4619e-07	2.02534e-05	1.7915e-05	4205	tags=26%, list=11%, signal=24%	ENSMUSG00000022766/ENSMUSG00000019278/ENSMUSG00000047104/ENSMUSG00000041567/ENSMUSG00000062345/ENSMUSG00000026175/ENSMUSG00000066361/ENSMUSG00000037411/ENSMUSG00000037727/ENSMUSG00000021404/ENSMUSG00000079597/ENSMUSG00000040154/ENSMUSG00000017723/ENSMUSG00000027315/ENSMUSG00000079012/ENSMUSG00000047889/ENSMUSG00000021640/ENSMUSG00000030336/ENSMUSG00000018211/ENSMUSG00000026327/ENSMUSG00000028415/…
GO:0043292	CC	GO:0043292	contractile fiber	223	-0.567368	-1.7788	2.47309e-07	2.02534e-05	1.7915e-05	7147	tags=22%, list=19%, signal=18%	ENSMUSG00000013936/ENSMUSG00000049173/ENSMUSG00000039376/ENSMUSG00000040998/ENSMUSG00000048096/ENSMUSG00000018830/ENSMUSG00000028834/ENSMUSG00000037139/ENSMUSG00000029683/ENSMUSG00000071540/ENSMUSG00000028348/ENSMUSG00000051747/ENSMUSG00000091780/ENSMUSG00000031740/ENSMUSG00000068745/ENSMUSG00000049134/ENSMUSG00000052374/ENSMUSG00000031636/ENSMUSG00000059741/ENSMUSG00000026407/ENSMUSG00000060187/…
GO:0004252	MF	GO:0004252	serine-type endopeptidase activity	154	-0.618517	-1.87218	2.49808e-07	2.02534e-05	1.7915e-05	5805	tags=32%, list=15%, signal=28%	ENSMUSG00000031740/ENSMUSG00000021492/ENSMUSG00000055172/ENSMUSG00000024713/ENSMUSG00000037406/ENSMUSG00000040314/ENSMUSG00000079451/ENSMUSG00000021822/ENSMUSG00000031957/ENSMUSG00000035000/ENSMUSG00000031443/ENSMUSG00000044254/ENSMUSG00000028864/ENSMUSG00000098470/ENSMUSG00000058952/ENSMUSG00000047257/ENSMUSG00000020323/ENSMUSG00000061068/ENSMUSG00000038521/ENSMUSG00000031138/ENSMUSG00000000385/…
GO:0016324	CC	GO:0016324	apical plasma membrane	342	-0.520936	-1.69279	2.50861e-07	2.02534e-05	1.7915e-05	3746	tags=13%, list=10%, signal=12%	ENSMUSG00000039529/ENSMUSG00000040966/ENSMUSG00000030340/ENSMUSG00000033952/ENSMUSG00000054134/ENSMUSG00000024659/ENSMUSG00000025557/ENSMUSG00000033770/ENSMUSG00000034837/ENSMUSG00000044393/ENSMUSG00000027202/ENSMUSG00000041523/ENSMUSG00000061974/ENSMUSG00000020062/ENSMUSG00000022579/ENSMUSG00000030492/ENSMUSG00000025333/ENSMUSG00000032105/ENSMUSG00000007034/ENSMUSG00000030549/ENSMUSG00000038298/…
GO:0019373	BP	GO:0019373	epoxygenase P450 pathway	29	-0.866002	-2.08637	2.54817e-07	2.0373e-05	1.80208e-05	2663	tags=55%, list=7%, signal=51%	ENSMUSG00000052974/ENSMUSG00000025003/ENSMUSG00000025197/ENSMUSG00000025004/ENSMUSG00000042248/ENSMUSG00000040583/ENSMUSG00000025479/ENSMUSG00000060407/ENSMUSG00000032808/ENSMUSG00000049685/ENSMUSG00000074882/ENSMUSG00000003053/ENSMUSG00000067231/ENSMUSG00000030483/ENSMUSG00000067229/ENSMUSG00000025002
GO:0004866	MF	GO:0004866	endopeptidase inhibitor activity	179	-0.59823	-1.84282	2.69664e-07	2.13527e-05	1.88874e-05	4205	tags=28%, list=11%, signal=25%	ENSMUSG00000022766/ENSMUSG00000019278/ENSMUSG00000047104/ENSMUSG00000041567/ENSMUSG00000062345/ENSMUSG00000026175/ENSMUSG00000066361/ENSMUSG00000037411/ENSMUSG00000037727/ENSMUSG00000021404/ENSMUSG00000079597/ENSMUSG00000040154/ENSMUSG00000017723/ENSMUSG00000027315/ENSMUSG00000079012/ENSMUSG00000047889/ENSMUSG00000021640/ENSMUSG00000030336/ENSMUSG00000018211/ENSMUSG00000026327/ENSMUSG00000028415/…
GO:0062012	BP	GO:0062012	regulation of small molecule metabolic process	350	-0.51607	-1.68179	3.21638e-07	2.52256e-05	2.23132e-05	5437	tags=11%, list=14%, signal=10%	ENSMUSG00000036856/ENSMUSG00000024610/ENSMUSG00000004842/ENSMUSG00000022367/ENSMUSG00000005373/ENSMUSG00000026459/ENSMUSG00000033520/ENSMUSG00000024029/ENSMUSG00000028240/ENSMUSG00000024401/ENSMUSG00000041567/ENSMUSG00000031594/ENSMUSG00000024659/ENSMUSG00000037727/ENSMUSG00000058914/ENSMUSG00000032083/ENSMUSG00000026348/ENSMUSG00000042717/ENSMUSG00000047638/ENSMUSG00000027398/ENSMUSG00000056973/…
GO:0004175	MF	GO:0004175	endopeptidase activity	394	-0.498039	-1.64087	3.29479e-07	2.55968e-05	2.26415e-05	6859	tags=21%, list=18%, signal=17%	ENSMUSG00000028979/ENSMUSG00000050762/ENSMUSG00000079343/ENSMUSG00000047497/ENSMUSG00000024114/ENSMUSG00000027820/ENSMUSG00000054555/ENSMUSG00000028370/ENSMUSG00000031553/ENSMUSG00000033508/ENSMUSG00000015405/ENSMUSG00000018623/ENSMUSG00000022157/ENSMUSG00000061259/ENSMUSG00000047619/ENSMUSG00000031740/ENSMUSG00000021492/ENSMUSG00000055172/ENSMUSG00000024713/ENSMUSG00000037406/ENSMUSG00000028226/…
GO:0007599	BP	GO:0007599	hemostasis	164	-0.60799	-1.84539	3.56703e-07	2.74528e-05	2.42831e-05	4221	tags=21%, list=11%, signal=19%	ENSMUSG00000021492/ENSMUSG00000026579/ENSMUSG00000002944/ENSMUSG00000038224/ENSMUSG00000040016/ENSMUSG00000021822/ENSMUSG00000031443/ENSMUSG00000022766/ENSMUSG00000021678/ENSMUSG00000039109/ENSMUSG00000062593/ENSMUSG00000037411/ENSMUSG00000054892/ENSMUSG00000021999/ENSMUSG00000023993/ENSMUSG00000031138/ENSMUSG00000029373/ENSMUSG00000022149/ENSMUSG00000059481/ENSMUSG00000024164/ENSMUSG00000054641/…
GO:0008236	MF	GO:0008236	serine-type peptidase activity	174	-0.596533	-1.83056	3.6837e-07	2.80882e-05	2.48452e-05	5805	tags=29%, list=15%, signal=24%	ENSMUSG00000031740/ENSMUSG00000021492/ENSMUSG00000055172/ENSMUSG00000024713/ENSMUSG00000037406/ENSMUSG00000040314/ENSMUSG00000079451/ENSMUSG00000021822/ENSMUSG00000031957/ENSMUSG00000035000/ENSMUSG00000031443/ENSMUSG00000044254/ENSMUSG00000028864/ENSMUSG00000098470/ENSMUSG00000058952/ENSMUSG00000047257/ENSMUSG00000020323/ENSMUSG00000061068/ENSMUSG00000038521/ENSMUSG00000031138/ENSMUSG00000000385/…
GO:0045861	BP	GO:0045861	negative regulation of proteolysis	326	-0.524919	-1.70049	3.85732e-07	2.91423e-05	2.57776e-05	4205	tags=16%, list=11%, signal=14%	ENSMUSG00000022766/ENSMUSG00000024401/ENSMUSG00000019278/ENSMUSG00000047104/ENSMUSG00000041567/ENSMUSG00000062345/ENSMUSG00000028864/ENSMUSG00000066361/ENSMUSG00000037411/ENSMUSG00000037727/ENSMUSG00000021404/ENSMUSG00000021999/ENSMUSG00000017723/ENSMUSG00000022033/ENSMUSG00000027315/ENSMUSG00000079012/ENSMUSG00000022997/ENSMUSG00000047889/ENSMUSG00000021640/ENSMUSG00000041247/ENSMUSG00000044303/…
GO:0030016	CC	GO:0030016	myofibril	209	-0.568868	-1.77192	4.63976e-07	3.47349e-05	3.07245e-05	7147	tags=21%, list=19%, signal=17%	ENSMUSG00000013936/ENSMUSG00000049173/ENSMUSG00000039376/ENSMUSG00000048096/ENSMUSG00000037139/ENSMUSG00000029683/ENSMUSG00000071540/ENSMUSG00000028348/ENSMUSG00000051747/ENSMUSG00000091780/ENSMUSG00000031740/ENSMUSG00000068745/ENSMUSG00000049134/ENSMUSG00000052374/ENSMUSG00000031636/ENSMUSG00000059741/ENSMUSG00000026407/ENSMUSG00000060187/ENSMUSG00000017817/ENSMUSG00000061816/ENSMUSG00000024803/…
GO:0016614	MF	GO:0016614	oxidoreductase activity, acting on CH-OH group of donors	141	-0.622133	-1.87149	5.00409e-07	3.71249e-05	3.28386e-05	2494	tags=17%, list=7%, signal=16%	ENSMUSG00000027869/ENSMUSG00000038641/ENSMUSG00000025150/ENSMUSG00000055301/ENSMUSG00000025396/ENSMUSG00000027261/ENSMUSG00000027068/ENSMUSG00000074207/ENSMUSG00000022613/ENSMUSG00000021213/ENSMUSG00000037797/ENSMUSG00000033044/ENSMUSG00000034450/ENSMUSG00000028236/ENSMUSG00000040127/ENSMUSG00000053054/ENSMUSG00000021214/ENSMUSG00000031844/ENSMUSG00000021211/ENSMUSG00000071019/ENSMUSG00000054052/…
GO:0007596	BP	GO:0007596	blood coagulation	162	-0.608853	-1.84903	6.55166e-07	4.77091e-05	4.22008e-05	4221	tags=22%, list=11%, signal=19%	ENSMUSG00000021492/ENSMUSG00000026579/ENSMUSG00000002944/ENSMUSG00000038224/ENSMUSG00000040016/ENSMUSG00000021822/ENSMUSG00000031443/ENSMUSG00000022766/ENSMUSG00000021678/ENSMUSG00000039109/ENSMUSG00000062593/ENSMUSG00000037411/ENSMUSG00000054892/ENSMUSG00000021999/ENSMUSG00000023993/ENSMUSG00000031138/ENSMUSG00000029373/ENSMUSG00000022149/ENSMUSG00000059481/ENSMUSG00000024164/ENSMUSG00000054641/…
GO:0032371	BP	GO:0032371	regulation of sterol transport	51	-0.762101	-2.00914	6.60454e-07	4.77091e-05	4.22008e-05	1522	tags=22%, list=4%, signal=21%	ENSMUSG00000044254/ENSMUSG00000032083/ENSMUSG00000050296/ENSMUSG00000056973/ENSMUSG00000002588/ENSMUSG00000059201/ENSMUSG00000053846/ENSMUSG00000024254/ENSMUSG00000022878/ENSMUSG00000040505/ENSMUSG00000032080
GO:0032374	BP	GO:0032374	regulation of cholesterol transport	51	-0.762101	-2.00914	6.60454e-07	4.77091e-05	4.22008e-05	1522	tags=22%, list=4%, signal=21%	ENSMUSG00000044254/ENSMUSG00000032083/ENSMUSG00000050296/ENSMUSG00000056973/ENSMUSG00000002588/ENSMUSG00000059201/ENSMUSG00000053846/ENSMUSG00000024254/ENSMUSG00000022878/ENSMUSG00000040505/ENSMUSG00000032080
GO:0061041	BP	GO:0061041	regulation of wound healing	143	-0.620402	-1.87262	7.54386e-07	5.40206e-05	4.77835e-05	5757	tags=23%, list=15%, signal=20%	ENSMUSG00000021492/ENSMUSG00000002944/ENSMUSG00000038224/ENSMUSG00000040016/ENSMUSG00000036856/ENSMUSG00000046714/ENSMUSG00000021822/ENSMUSG00000031443/ENSMUSG00000024401/ENSMUSG00000021678/ENSMUSG00000109564/ENSMUSG00000026175/ENSMUSG00000024659/ENSMUSG00000037411/ENSMUSG00000054892/ENSMUSG00000021999/ENSMUSG00000070473/ENSMUSG00000059481/ENSMUSG00000115388/ENSMUSG00000014453/ENSMUSG00000034127/…
GO:0045834	BP	GO:0045834	positive regulation of lipid metabolic process	165	-0.596768	-1.81238	8.31634e-07	5.90389e-05	5.22224e-05	5717	tags=18%, list=15%, signal=15%	ENSMUSG00000002944/ENSMUSG00000002289/ENSMUSG00000030559/ENSMUSG00000032081/ENSMUSG00000036856/ENSMUSG00000024610/ENSMUSG00000005373/ENSMUSG00000028240/ENSMUSG00000024401/ENSMUSG00000028553/ENSMUSG00000024659/ENSMUSG00000037727/ENSMUSG00000032083/ENSMUSG00000004948/ENSMUSG00000052270/ENSMUSG00000047638/ENSMUSG00000027398/ENSMUSG00000056973/ENSMUSG00000028298/ENSMUSG00000027249/ENSMUSG00000049115/…
GO:0010466	BP	GO:0010466	negative regulation of peptidase activity	221	-0.553685	-1.73302	8.73701e-07	6.14951e-05	5.4395e-05	4205	tags=20%, list=11%, signal=18%	ENSMUSG00000022766/ENSMUSG00000024401/ENSMUSG00000019278/ENSMUSG00000047104/ENSMUSG00000041567/ENSMUSG00000062345/ENSMUSG00000028864/ENSMUSG00000066361/ENSMUSG00000037411/ENSMUSG00000037727/ENSMUSG00000021404/ENSMUSG00000017723/ENSMUSG00000027315/ENSMUSG00000079012/ENSMUSG00000047889/ENSMUSG00000021640/ENSMUSG00000041247/ENSMUSG00000026327/ENSMUSG00000028415/ENSMUSG00000021922/ENSMUSG00000069248/…
GO:0072329	BP	GO:0072329	monocarboxylic acid catabolic process	120	-0.640428	-1.88999	8.84784e-07	6.17474e-05	5.46182e-05	1490	tags=11%, list=4%, signal=10%	ENSMUSG00000038641/ENSMUSG00000027261/ENSMUSG00000056973/ENSMUSG00000089678/ENSMUSG00000090700/ENSMUSG00000021751/ENSMUSG00000059201/ENSMUSG00000027048/ENSMUSG00000027513/ENSMUSG00000058022/ENSMUSG00000022878/ENSMUSG00000031725/ENSMUSG00000054422
GO:0070330	MF	GO:0070330	aromatase activity	27	-0.852778	-2.03521	9.23904e-07	6.39357e-05	5.65539e-05	1504	tags=63%, list=4%, signal=61%	ENSMUSG00000025003/ENSMUSG00000028713/ENSMUSG00000042248/ENSMUSG00000025479/ENSMUSG00000068086/ENSMUSG00000060407/ENSMUSG00000032315/ENSMUSG00000094806/ENSMUSG00000038656/ENSMUSG00000022445/ENSMUSG00000032808/ENSMUSG00000029630/ENSMUSG00000003053/ENSMUSG00000030483/ENSMUSG00000032310/ENSMUSG00000025002/ENSMUSG00000056035
GO:0022407	BP	GO:0022407	regulation of cell-cell adhesion	420	-0.487999	-1.61743	1.04451e-06	7.16794e-05	6.34035e-05	6815	tags=19%, list=18%, signal=15%	ENSMUSG00000030830/ENSMUSG00000020053/ENSMUSG00000040329/ENSMUSG00000074491/ENSMUSG00000042333/ENSMUSG00000074715/ENSMUSG00000027399/ENSMUSG00000026985/ENSMUSG00000027718/ENSMUSG00000095028/ENSMUSG00000023274/ENSMUSG00000023078/ENSMUSG00000031304/ENSMUSG00000040016/ENSMUSG00000036856/ENSMUSG00000039899/ENSMUSG00000021125/ENSMUSG00000008999/ENSMUSG00000000303/ENSMUSG00000024610/ENSMUSG00000022367/…
GO:0019730	BP	GO:0019730	antimicrobial humoral response	118	-0.646062	-1.90772	1.09991e-06	7.48574e-05	6.62146e-05	4086	tags=30%, list=11%, signal=27%	ENSMUSG00000052922/ENSMUSG00000074442/ENSMUSG00000074446/ENSMUSG00000067149/ENSMUSG00000031779/ENSMUSG00000023987/ENSMUSG00000040154/ENSMUSG00000017723/ENSMUSG00000022126/ENSMUSG00000029373/ENSMUSG00000018211/ENSMUSG00000076612/ENSMUSG00000060615/ENSMUSG00000029417/ENSMUSG00000026573/ENSMUSG00000026983/ENSMUSG00000030017/ENSMUSG00000058427/ENSMUSG00000022877/ENSMUSG00000079516/ENSMUSG00000074155/…
GO:0002429	BP	GO:0002429	immune response-activating cell surface receptor signaling pathway	221	-0.551663	-1.7267	1.14426e-06	7.72377e-05	6.83201e-05	5009	tags=19%, list=13%, signal=17%	ENSMUSG00000035873/ENSMUSG00000057058/ENSMUSG00000049214/ENSMUSG00000032093/ENSMUSG00000076937/ENSMUSG00000034833/ENSMUSG00000051998/ENSMUSG00000034359/ENSMUSG00000096464/ENSMUSG00000040283/ENSMUSG00000051314/ENSMUSG00000054892/ENSMUSG00000094088/ENSMUSG00000052270/ENSMUSG00000049972/ENSMUSG00000105906/ENSMUSG00000040592/ENSMUSG00000078598/ENSMUSG00000076612/ENSMUSG00000030365/ENSMUSG00000024340/…
GO:0016616	MF	GO:0016616	oxidoreductase activity, acting on the CH-OH group of donors, NAD or NADP as acceptor	132	-0.6209	-1.85144	1.16759e-06	7.81713e-05	6.91459e-05	2494	tags=17%, list=7%, signal=16%	ENSMUSG00000027869/ENSMUSG00000038641/ENSMUSG00000025150/ENSMUSG00000055301/ENSMUSG00000025396/ENSMUSG00000027068/ENSMUSG00000074207/ENSMUSG00000022613/ENSMUSG00000021213/ENSMUSG00000037797/ENSMUSG00000033044/ENSMUSG00000028236/ENSMUSG00000040127/ENSMUSG00000053054/ENSMUSG00000021214/ENSMUSG00000031844/ENSMUSG00000021211/ENSMUSG00000071019/ENSMUSG00000054052/ENSMUSG00000040134/ENSMUSG00000071551/…
GO:0019318	BP	GO:0019318	hexose metabolic process	227	-0.549201	-1.72504	1.32203e-06	8.77977e-05	7.76608e-05	2154	tags=8%, list=6%, signal=8%	ENSMUSG00000042717/ENSMUSG00000025150/ENSMUSG00000005232/ENSMUSG00000047443/ENSMUSG00000078650/ENSMUSG00000028307/ENSMUSG00000010760/ENSMUSG00000000394/ENSMUSG00000024990/ENSMUSG00000037025/ENSMUSG00000059201/ENSMUSG00000078683/ENSMUSG00000027513/ENSMUSG00000021456/ENSMUSG00000069805/ENSMUSG00000022878/ENSMUSG00000023070/ENSMUSG00000017950
GO:0006066	BP	GO:0006066	alcohol metabolic process	316	-0.513566	-1.65897	1.34124e-06	8.83609e-05	7.8159e-05	4524	tags=13%, list=12%, signal=12%	ENSMUSG00000033520/ENSMUSG00000027875/ENSMUSG00000028240/ENSMUSG00000024401/ENSMUSG00000039092/ENSMUSG00000041567/ENSMUSG00000044254/ENSMUSG00000031594/ENSMUSG00000028553/ENSMUSG00000032207/ENSMUSG00000032083/ENSMUSG00000028003/ENSMUSG00000038641/ENSMUSG00000029556/ENSMUSG00000029272/ENSMUSG00000055301/ENSMUSG00000027398/ENSMUSG00000050370/ENSMUSG00000026700/ENSMUSG00000023045/ENSMUSG00000027261/…
GO:0061134	MF	GO:0061134	peptidase regulator activity	219	-0.573651	-1.79189	1.42749e-06	9.32965e-05	8.25248e-05	4205	tags=24%, list=11%, signal=21%	ENSMUSG00000022766/ENSMUSG00000019278/ENSMUSG00000047104/ENSMUSG00000041567/ENSMUSG00000062345/ENSMUSG00000026175/ENSMUSG00000054134/ENSMUSG00000066361/ENSMUSG00000037411/ENSMUSG00000037727/ENSMUSG00000021404/ENSMUSG00000079597/ENSMUSG00000040154/ENSMUSG00000017723/ENSMUSG00000027315/ENSMUSG00000079012/ENSMUSG00000047889/ENSMUSG00000021640/ENSMUSG00000030336/ENSMUSG00000018211/ENSMUSG00000026327/…
GO:0006635	BP	GO:0006635	fatty acid beta-oxidation	71	-0.7104	-1.98211	1.50989e-06	9.76796e-05	8.64018e-05	463	tags=7%, list=1%, signal=7%	ENSMUSG00000021751/ENSMUSG00000059201/ENSMUSG00000027048/ENSMUSG00000022878/ENSMUSG00000054422
GO:0005319	MF	GO:0005319	lipid transporter activity	136	-0.617987	-1.862	1.51827e-06	9.76796e-05	8.64018e-05	2756	tags=11%, list=7%, signal=10%	ENSMUSG00000058921/ENSMUSG00000032083/ENSMUSG00000024600/ENSMUSG00000020062/ENSMUSG00000050296/ENSMUSG00000024990/ENSMUSG00000027048/ENSMUSG00000062515/ENSMUSG00000024254/ENSMUSG00000040505/ENSMUSG00000054662/ENSMUSG00000032080/ENSMUSG00000023057/ENSMUSG00000020609/ENSMUSG00000054422
GO:0015248	MF	GO:0015248	sterol transporter activity	30	-0.831923	-2.03637	1.84146e-06	0.000116808	0.000103321	154	tags=17%, list=0%, signal=17%	ENSMUSG00000032083/ENSMUSG00000024254/ENSMUSG00000040505/ENSMUSG00000032080/ENSMUSG00000020609
GO:0050892	BP	GO:0050892	intestinal absorption	36	-0.805031	-2.03312	1.85455e-06	0.000116808	0.000103321	4562	tags=36%, list=12%, signal=32%	ENSMUSG00000009545/ENSMUSG00000046008/ENSMUSG00000032226/ENSMUSG00000026175/ENSMUSG00000032083/ENSMUSG00000022479/ENSMUSG00000052396/ENSMUSG00000059201/ENSMUSG00000024254/ENSMUSG00000040505/ENSMUSG00000032080/ENSMUSG00000023057/ENSMUSG00000054422
GO:0002757	BP	GO:0002757	immune response-activating signal transduction	222	-0.549225	-1.72197	1.86685e-06	0.000116808	0.000103321	5009	tags=19%, list=13%, signal=17%	ENSMUSG00000035873/ENSMUSG00000057058/ENSMUSG00000049214/ENSMUSG00000032093/ENSMUSG00000076937/ENSMUSG00000034833/ENSMUSG00000051998/ENSMUSG00000034359/ENSMUSG00000096464/ENSMUSG00000040283/ENSMUSG00000051314/ENSMUSG00000054892/ENSMUSG00000094088/ENSMUSG00000052270/ENSMUSG00000049972/ENSMUSG00000105906/ENSMUSG00000040592/ENSMUSG00000078598/ENSMUSG00000076612/ENSMUSG00000030365/ENSMUSG00000024340/…
GO:0033293	MF	GO:0033293	monocarboxylic acid binding	77	-0.694153	-1.95407	1.87233e-06	0.000116808	0.000103321	2881	tags=23%, list=8%, signal=22%	ENSMUSG00000071311/ENSMUSG00000028003/ENSMUSG00000044453/ENSMUSG00000047638/ENSMUSG00000090175/ENSMUSG00000070690/ENSMUSG00000022479/ENSMUSG00000090700/ENSMUSG00000021751/ENSMUSG00000029368/ENSMUSG00000020405/ENSMUSG00000062515/ENSMUSG00000021214/ENSMUSG00000028715/ENSMUSG00000089960/ENSMUSG00000023057/ENSMUSG00000017950/ENSMUSG00000054422
GO:0098798	CC	GO:0098798	mitochondrial protein complex	252	0.463421	1.66466	1.92513e-06	0.000119199	0.000105436	13512	tags=72%, list=36%, signal=46%	ENSMUSG00000004610/ENSMUSG00000034880/ENSMUSG00000002379/ENSMUSG00000035559/ENSMUSG00000038462/ENSMUSG00000078713/ENSMUSG00000038880/ENSMUSG00000020153/ENSMUSG00000022551/ENSMUSG00000020219/ENSMUSG00000041697/ENSMUSG00000071014/ENSMUSG00000021607/ENSMUSG00000041881/ENSMUSG00000000088/ENSMUSG00000031059/ENSMUSG00000027076/ENSMUSG00000003299/ENSMUSG00000028998/ENSMUSG00000037916/ENSMUSG00000049422/…
GO:0050851	BP	GO:0050851	antigen receptor-mediated signaling pathway	195	-0.566738	-1.75675	1.95995e-06	0.000120329	0.000106436	5009	tags=19%, list=13%, signal=17%	ENSMUSG00000035873/ENSMUSG00000057058/ENSMUSG00000049214/ENSMUSG00000032093/ENSMUSG00000076937/ENSMUSG00000034833/ENSMUSG00000051998/ENSMUSG00000034359/ENSMUSG00000096464/ENSMUSG00000040283/ENSMUSG00000054892/ENSMUSG00000094088/ENSMUSG00000049972/ENSMUSG00000105906/ENSMUSG00000040592/ENSMUSG00000078598/ENSMUSG00000076612/ENSMUSG00000030365/ENSMUSG00000024340/ENSMUSG00000037944/ENSMUSG00000076617/…
GO:0005811	CC	GO:0005811	lipid droplet	89	-0.664817	-1.90989	1.9726e-06	0.000120329	0.000106436	1445	tags=9%, list=4%, signal=9%	ENSMUSG00000018868/ENSMUSG00000056973/ENSMUSG00000030278/ENSMUSG00000030546/ENSMUSG00000028236/ENSMUSG00000071019/ENSMUSG00000034528/ENSMUSG00000031725
GO:0072330	BP	GO:0072330	monocarboxylic acid biosynthetic process	193	-0.565211	-1.75146	2.07324e-06	0.000125538	0.000111044	5293	tags=16%, list=14%, signal=13%	ENSMUSG00000024610/ENSMUSG00000015090/ENSMUSG00000005373/ENSMUSG00000040562/ENSMUSG00000026272/ENSMUSG00000028240/ENSMUSG00000038754/ENSMUSG00000030935/ENSMUSG00000046971/ENSMUSG00000032207/ENSMUSG00000024659/ENSMUSG00000037727/ENSMUSG00000032083/ENSMUSG00000038641/ENSMUSG00000029556/ENSMUSG00000027398/ENSMUSG00000027068/ENSMUSG00000031551/ENSMUSG00000056973/ENSMUSG00000032315/ENSMUSG00000014351/…
GO:0046879	BP	GO:0046879	hormone secretion	353	-0.495724	-1.61667	2.72683e-06	0.000163908	0.000144984	5812	tags=14%, list=15%, signal=12%	ENSMUSG00000020679/ENSMUSG00000020081/ENSMUSG00000021680/ENSMUSG00000064177/ENSMUSG00000040016/ENSMUSG00000056758/ENSMUSG00000049796/ENSMUSG00000044988/ENSMUSG00000054200/ENSMUSG00000009545/ENSMUSG00000058755/ENSMUSG00000049699/ENSMUSG00000024401/ENSMUSG00000022829/ENSMUSG00000022015/ENSMUSG00000038676/ENSMUSG00000051314/ENSMUSG00000024553/ENSMUSG00000024659/ENSMUSG00000058914/ENSMUSG00000029556/…
GO:0005154	MF	GO:0005154	epidermal growth factor receptor binding	36	-0.79943	-2.01897	2.78889e-06	0.000166424	0.000147209	554	tags=11%, list=1%, signal=11%	ENSMUSG00000040525/ENSMUSG00000029378/ENSMUSG00000020581/ENSMUSG00000026417
GO:0120013	MF	GO:0120013	lipid transfer activity	41	-0.779481	-2.00129	3.51724e-06	0.000208377	0.000184319	154	tags=12%, list=0%, signal=12%	ENSMUSG00000032083/ENSMUSG00000024254/ENSMUSG00000040505/ENSMUSG00000032080/ENSMUSG00000020609
GO:0010035	BP	GO:0010035	response to inorganic substance	467	-0.469528	-1.56925	3.73537e-06	0.00021972	0.000194352	1801	tags=6%, list=5%, signal=6%	ENSMUSG00000044303/ENSMUSG00000026700/ENSMUSG00000103243/ENSMUSG00000022229/ENSMUSG00000037944/ENSMUSG00000031722/ENSMUSG00000028307/ENSMUSG00000002588/ENSMUSG00000025991/ENSMUSG00000037942/ENSMUSG00000049382/ENSMUSG00000031098/ENSMUSG00000001670/ENSMUSG00000029811/ENSMUSG00000022877/ENSMUSG00000026343/ENSMUSG00000045019/ENSMUSG00000062515/ENSMUSG00000021214/ENSMUSG00000069805/ENSMUSG00000028001/…
GO:0098862	CC	GO:0098862	cluster of actin-based cell projections	197	-0.565634	-1.75527	3.80768e-06	0.000221236	0.000195693	7024	tags=25%, list=19%, signal=21%	ENSMUSG00000041616/ENSMUSG00000021565/ENSMUSG00000002565/ENSMUSG00000025401/ENSMUSG00000042064/ENSMUSG00000018830/ENSMUSG00000027820/ENSMUSG00000033792/ENSMUSG00000027737/ENSMUSG00000015405/ENSMUSG00000012819/ENSMUSG00000038600/ENSMUSG00000002944/ENSMUSG00000040016/ENSMUSG00000061742/ENSMUSG00000025885/ENSMUSG00000024131/ENSMUSG00000039062/ENSMUSG00000026062/ENSMUSG00000028427/ENSMUSG00000025726/…
GO:0016709	MF	GO:0016709	oxidoreductase activity, acting on paired donors, with incorporation or reduction of molecular oxygen, NAD(P)H as one donor, and incorporation of one atom of oxygen	50	-0.748604	-1.97154	3.81627e-06	0.000221236	0.000195693	2764	tags=34%, list=7%, signal=32%	ENSMUSG00000028240/ENSMUSG00000024987/ENSMUSG00000086962/ENSMUSG00000038641/ENSMUSG00000026691/ENSMUSG00000050370/ENSMUSG00000025479/ENSMUSG00000021213/ENSMUSG00000063929/ENSMUSG00000032315/ENSMUSG00000090700/ENSMUSG00000086056/ENSMUSG00000095576/ENSMUSG00000066072/ENSMUSG00000021214/ENSMUSG00000021211/ENSMUSG00000071551
GO:0002449	BP	GO:0002449	lymphocyte mediated immunity	310	-0.511195	-1.65387	3.84174e-06	0.000221236	0.000195693	4834	tags=18%, list=13%, signal=16%	ENSMUSG00000034266/ENSMUSG00000076937/ENSMUSG00000053835/ENSMUSG00000015314/ENSMUSG00000035000/ENSMUSG00000001444/ENSMUSG00000024401/ENSMUSG00000032226/ENSMUSG00000096464/ENSMUSG00000029656/ENSMUSG00000098470/ENSMUSG00000073421/ENSMUSG00000094088/ENSMUSG00000078452/ENSMUSG00000058952/ENSMUSG00000091705/ENSMUSG00000035031/ENSMUSG00000004948/ENSMUSG00000038521/ENSMUSG00000049103/ENSMUSG00000105906/…
GO:0032102	BP	GO:0032102	negative regulation of response to external stimulus	377	-0.489528	-1.60689	4.04681e-06	0.000231427	0.000204707	5757	tags=15%, list=15%, signal=13%	ENSMUSG00000021492/ENSMUSG00000064177/ENSMUSG00000038224/ENSMUSG00000023078/ENSMUSG00000040016/ENSMUSG00000036856/ENSMUSG00000039899/ENSMUSG00000021125/ENSMUSG00000054200/ENSMUSG00000025804/ENSMUSG00000026770/ENSMUSG00000021822/ENSMUSG00000035000/ENSMUSG00000024401/ENSMUSG00000038676/ENSMUSG00000028864/ENSMUSG00000109564/ENSMUSG00000098812/ENSMUSG00000037411/ENSMUSG00000060188/ENSMUSG00000021999/…
GO:0044262	BP	GO:0044262	cellular carbohydrate metabolic process	288	-0.511123	-1.64329	4.77079e-06	0.000270948	0.000239665	1133	tags=6%, list=3%, signal=6%	ENSMUSG00000022613/ENSMUSG00000047443/ENSMUSG00000078650/ENSMUSG00000010760/ENSMUSG00000000394/ENSMUSG00000052396/ENSMUSG00000032098/ENSMUSG00000037025/ENSMUSG00000059201/ENSMUSG00000078683/ENSMUSG00000027513/ENSMUSG00000021456/ENSMUSG00000069805/ENSMUSG00000022878/ENSMUSG00000089960/ENSMUSG00000023070/ENSMUSG00000017950
GO:0031012	CC	GO:0031012	extracellular matrix	496	-0.454023	-1.52173	4.86362e-06	0.000274328	0.000242655	8359	tags=24%, list=22%, signal=19%	ENSMUSG00000048191/ENSMUSG00000027907/ENSMUSG00000028626/ENSMUSG00000027401/ENSMUSG00000051228/ENSMUSG00000026042/ENSMUSG00000043719/ENSMUSG00000022894/ENSMUSG00000044734/ENSMUSG00000030218/ENSMUSG00000032289/ENSMUSG00000004105/ENSMUSG00000035258/ENSMUSG00000035279/ENSMUSG00000066090/ENSMUSG00000040152/ENSMUSG00000034463/ENSMUSG00000058897/ENSMUSG00000049580/ENSMUSG00000058806/ENSMUSG00000037254/…
GO:0120020	MF	GO:0120020	cholesterol transfer activity	20	-0.862229	-1.9645	5.06127e-06	0.000283534	0.000250798	154	tags=25%, list=0%, signal=25%	ENSMUSG00000032083/ENSMUSG00000024254/ENSMUSG00000040505/ENSMUSG00000032080/ENSMUSG00000020609
GO:0030017	CC	GO:0030017	sarcomere	185	-0.557834	-1.72693	5.65342e-06	0.000314567	0.000278248	7125	tags=20%, list=19%, signal=16%	ENSMUSG00000049173/ENSMUSG00000039376/ENSMUSG00000048096/ENSMUSG00000037139/ENSMUSG00000029683/ENSMUSG00000071540/ENSMUSG00000028348/ENSMUSG00000051747/ENSMUSG00000031740/ENSMUSG00000049134/ENSMUSG00000052374/ENSMUSG00000031636/ENSMUSG00000059741/ENSMUSG00000026407/ENSMUSG00000060187/ENSMUSG00000017817/ENSMUSG00000024803/ENSMUSG00000031461/ENSMUSG00000068614/ENSMUSG00000027077/ENSMUSG00000062694/…
GO:0006006	BP	GO:0006006	glucose metabolic process	198	-0.558913	-1.73618	5.99531e-06	0.000331351	0.000293095	2154	tags=11%, list=6%, signal=11%	ENSMUSG00000024029/ENSMUSG00000024401/ENSMUSG00000041567/ENSMUSG00000031594/ENSMUSG00000058914/ENSMUSG00000042717/ENSMUSG00000025150/ENSMUSG00000005232/ENSMUSG00000047443/ENSMUSG00000078650/ENSMUSG00000010760/ENSMUSG00000000394/ENSMUSG00000024990/ENSMUSG00000037025/ENSMUSG00000059201/ENSMUSG00000078683/ENSMUSG00000027513/ENSMUSG00000021456/ENSMUSG00000069805/ENSMUSG00000022878/ENSMUSG00000023070/…
GO:0031424	BP	GO:0031424	keratinization	32	-0.816679	-2.01112	6.09547e-06	0.000334641	0.000296005	1522	tags=31%, list=4%, signal=30%	ENSMUSG00000050296/ENSMUSG00000048455/ENSMUSG00000005355/ENSMUSG00000045566/ENSMUSG00000035557/ENSMUSG00000050359/ENSMUSG00000053797/ENSMUSG00000023041/ENSMUSG00000058354/ENSMUSG00000041991
GO:0071692	BP	GO:0071692	protein localization to extracellular region	474	-0.460197	-1.53694	6.27978e-06	0.000342477	0.000302935	2182	tags=8%, list=6%, signal=7%	ENSMUSG00000029556/ENSMUSG00000051209/ENSMUSG00000044453/ENSMUSG00000030336/ENSMUSG00000023349/ENSMUSG00000047638/ENSMUSG00000027398/ENSMUSG00000026981/ENSMUSG00000026700/ENSMUSG00000050824/ENSMUSG00000050578/ENSMUSG00000005232/ENSMUSG00000031495/ENSMUSG00000021647/ENSMUSG00000102805/ENSMUSG00000035775/ENSMUSG00000041301/ENSMUSG00000014453/ENSMUSG00000042265/ENSMUSG00000000394/ENSMUSG00000024990/…
GO:0052547	BP	GO:0052547	regulation of peptidase activity	391	-0.484425	-1.59432	6.80428e-06	0.00036864	0.000326078	4205	tags=13%, list=11%, signal=12%	ENSMUSG00000022766/ENSMUSG00000024401/ENSMUSG00000019278/ENSMUSG00000047104/ENSMUSG00000041567/ENSMUSG00000040966/ENSMUSG00000062345/ENSMUSG00000028864/ENSMUSG00000066361/ENSMUSG00000037411/ENSMUSG00000037727/ENSMUSG00000021404/ENSMUSG00000017723/ENSMUSG00000027315/ENSMUSG00000079012/ENSMUSG00000070473/ENSMUSG00000041722/ENSMUSG00000047889/ENSMUSG00000021640/ENSMUSG00000041247/ENSMUSG00000044303/…
GO:0009306	BP	GO:0009306	protein secretion	466	-0.457817	-1.53033	7.26097e-06	0.000390811	0.000345689	2182	tags=8%, list=6%, signal=7%	ENSMUSG00000029556/ENSMUSG00000051209/ENSMUSG00000044453/ENSMUSG00000030336/ENSMUSG00000023349/ENSMUSG00000047638/ENSMUSG00000027398/ENSMUSG00000026981/ENSMUSG00000026700/ENSMUSG00000050824/ENSMUSG00000050578/ENSMUSG00000005232/ENSMUSG00000031495/ENSMUSG00000021647/ENSMUSG00000102805/ENSMUSG00000035775/ENSMUSG00000041301/ENSMUSG00000014453/ENSMUSG00000042265/ENSMUSG00000000394/ENSMUSG00000024990/…
GO:0062023	CC	GO:0062023	collagen-containing extracellular matrix	372	-0.483468	-1.58505	7.32533e-06	0.000391715	0.000346488	10234	tags=36%, list=27%, signal=27%	ENSMUSG00000032332/ENSMUSG00000029675/ENSMUSG00000001930/ENSMUSG00000027204/ENSMUSG00000026639/ENSMUSG00000021223/ENSMUSG00000041559/ENSMUSG00000020953/ENSMUSG00000024974/ENSMUSG00000001119/ENSMUSG00000031274/ENSMUSG00000028339/ENSMUSG00000021614/ENSMUSG00000029163/ENSMUSG00000024598/ENSMUSG00000037362/ENSMUSG00000026938/ENSMUSG00000036103/ENSMUSG00000005397/ENSMUSG00000045930/ENSMUSG00000057751/…
GO:0030057	CC	GO:0030057	desmosome	24	-0.840292	-1.98223	7.61757e-06	0.000404714	0.000357987	1500	tags=46%, list=4%, signal=44%	ENSMUSG00000039518/ENSMUSG00000044393/ENSMUSG00000024331/ENSMUSG00000034774/ENSMUSG00000054889/ENSMUSG00000056632/ENSMUSG00000044322/ENSMUSG00000061928/ENSMUSG00000059898/ENSMUSG00000026413/ENSMUSG00000069441
GO:0016051	BP	GO:0016051	carbohydrate biosynthetic process	194	-0.553342	-1.71441	8.29453e-06	0.000437855	0.000387302	1272	tags=7%, list=3%, signal=7%	ENSMUSG00000005232/ENSMUSG00000047443/ENSMUSG00000078650/ENSMUSG00000000394/ENSMUSG00000024990/ENSMUSG00000034450/ENSMUSG00000059201/ENSMUSG00000078683/ENSMUSG00000027513/ENSMUSG00000021456/ENSMUSG00000069805/ENSMUSG00000022878/ENSMUSG00000023070/ENSMUSG00000017950
GO:0034440	BP	GO:0034440	lipid oxidation	111	-0.611861	-1.80194	8.95554e-06	0.000469738	0.000415503	1841	tags=8%, list=5%, signal=8%	ENSMUSG00000055301/ENSMUSG00000027261/ENSMUSG00000037797/ENSMUSG00000021751/ENSMUSG00000059201/ENSMUSG00000027048/ENSMUSG00000018907/ENSMUSG00000022878/ENSMUSG00000054422
GO:0001533	CC	GO:0001533	cornified envelope	27	-0.8251	-1.96915	9.01313e-06	0.000469766	0.000415529	3280	tags=48%, list=9%, signal=44%	ENSMUSG00000024659/ENSMUSG00000079597/ENSMUSG00000042212/ENSMUSG00000103243/ENSMUSG00000054889/ENSMUSG00000049128/ENSMUSG00000048455/ENSMUSG00000041984/ENSMUSG00000050359/ENSMUSG00000102439/ENSMUSG00000049133/ENSMUSG00000078664/ENSMUSG00000041991
GO:0050818	BP	GO:0050818	regulation of coagulation	84	-0.655135	-1.87144	9.16763e-06	0.000474814	0.000419993	5757	tags=26%, list=15%, signal=22%	ENSMUSG00000021492/ENSMUSG00000002944/ENSMUSG00000038224/ENSMUSG00000040016/ENSMUSG00000021822/ENSMUSG00000031443/ENSMUSG00000021678/ENSMUSG00000037411/ENSMUSG00000054892/ENSMUSG00000021999/ENSMUSG00000059481/ENSMUSG00000014453/ENSMUSG00000034127/ENSMUSG00000024386/ENSMUSG00000037025/ENSMUSG00000022877/ENSMUSG00000026715/ENSMUSG00000027249/ENSMUSG00000058022/ENSMUSG00000028001/ENSMUSG00000033860/…
GO:0030246	MF	GO:0030246	carbohydrate binding	268	-0.513721	-1.63957	9.28967e-06	0.000478128	0.000422925	4546	tags=17%, list=12%, signal=15%	ENSMUSG00000027322/ENSMUSG00000030162/ENSMUSG00000053964/ENSMUSG00000079299/ENSMUSG00000030187/ENSMUSG00000026582/ENSMUSG00000024972/ENSMUSG00000034783/ENSMUSG00000031494/ENSMUSG00000038591/ENSMUSG00000040197/ENSMUSG00000079853/ENSMUSG00000004948/ENSMUSG00000006014/ENSMUSG00000043932/ENSMUSG00000042717/ENSMUSG00000043501/ENSMUSG00000023349/ENSMUSG00000048398/ENSMUSG00000049350/ENSMUSG00000065987/…
GO:0036041	MF	GO:0036041	long-chain fatty acid binding	20	-0.853759	-1.9452	9.68522e-06	0.00049539	0.000438194	254	tags=25%, list=1%, signal=25%	ENSMUSG00000071311/ENSMUSG00000062515/ENSMUSG00000028715/ENSMUSG00000023057/ENSMUSG00000017950
GO:0016725	MF	GO:0016725	oxidoreductase activity, acting on CH or CH2 groups	15	-0.892697	-1.91216	1.01191e-05	0.000514386	0.000454997	2348	tags=53%, list=6%, signal=50%	ENSMUSG00000025003/ENSMUSG00000038242/ENSMUSG00000021751/ENSMUSG00000032808/ENSMUSG00000003053/ENSMUSG00000067231/ENSMUSG00000032310/ENSMUSG00000067229
GO:0015711	BP	GO:0015711	organic anion transport	450	-0.457309	-1.52259	1.04829e-05	0.000529613	0.000468466	7948	tags=20%, list=21%, signal=16%	ENSMUSG00000018459/ENSMUSG00000052920/ENSMUSG00000030762/ENSMUSG00000020782/ENSMUSG00000027070/ENSMUSG00000040152/ENSMUSG00000050304/ENSMUSG00000019987/ENSMUSG00000010122/ENSMUSG00000009378/ENSMUSG00000029321/ENSMUSG00000040322/ENSMUSG00000034107/ENSMUSG00000022705/ENSMUSG00000021565/ENSMUSG00000054580/ENSMUSG00000025389/ENSMUSG00000039783/ENSMUSG00000022683/ENSMUSG00000003341/ENSMUSG00000022753/…
GO:1903034	BP	GO:1903034	regulation of response to wounding	183	-0.557442	-1.7222	1.12396e-05	0.000564381	0.000499219	5757	tags=18%, list=15%, signal=15%	ENSMUSG00000021492/ENSMUSG00000002944/ENSMUSG00000038224/ENSMUSG00000040016/ENSMUSG00000036856/ENSMUSG00000046714/ENSMUSG00000021822/ENSMUSG00000031443/ENSMUSG00000024401/ENSMUSG00000021678/ENSMUSG00000109564/ENSMUSG00000026175/ENSMUSG00000024659/ENSMUSG00000037411/ENSMUSG00000054892/ENSMUSG00000021999/ENSMUSG00000070473/ENSMUSG00000059481/ENSMUSG00000115388/ENSMUSG00000014453/ENSMUSG00000034127/…
GO:0052689	MF	GO:0052689	carboxylic ester hydrolase activity	146	-0.591013	-1.78268	1.17944e-05	0.000588646	0.000520682	3626	tags=17%, list=10%, signal=16%	ENSMUSG00000091813/ENSMUSG00000046971/ENSMUSG00000032207/ENSMUSG00000050097/ENSMUSG00000078507/ENSMUSG00000057400/ENSMUSG00000031877/ENSMUSG00000021620/ENSMUSG00000018868/ENSMUSG00000047565/ENSMUSG00000056973/ENSMUSG00000057074/ENSMUSG00000028749/ENSMUSG00000002588/ENSMUSG00000055882/ENSMUSG00000060560/ENSMUSG00000053846/ENSMUSG00000078964/ENSMUSG00000061959/ENSMUSG00000031886/ENSMUSG00000027761/…
GO:0004867	MF	GO:0004867	serine-type endopeptidase inhibitor activity	108	-0.625222	-1.83228	1.19239e-05	0.000591528	0.000523232	3888	tags=32%, list=10%, signal=29%	ENSMUSG00000047104/ENSMUSG00000041567/ENSMUSG00000062345/ENSMUSG00000066361/ENSMUSG00000037411/ENSMUSG00000021404/ENSMUSG00000040154/ENSMUSG00000017723/ENSMUSG00000027315/ENSMUSG00000079012/ENSMUSG00000047889/ENSMUSG00000018211/ENSMUSG00000026327/ENSMUSG00000028415/ENSMUSG00000021922/ENSMUSG00000069248/ENSMUSG00000073602/ENSMUSG00000060807/ENSMUSG00000079014/ENSMUSG00000028356/ENSMUSG00000066363/…
GO:0033561	BP	GO:0033561	regulation of water loss via skin	32	-0.806548	-1.98617	1.20178e-05	0.000592614	0.000524193	1522	tags=25%, list=4%, signal=24%	ENSMUSG00000050296/ENSMUSG00000037129/ENSMUSG00000045019/ENSMUSG00000053797/ENSMUSG00000047501/ENSMUSG00000102439/ENSMUSG00000049133/ENSMUSG00000041991
GO:0009914	BP	GO:0009914	hormone transport	361	-0.481051	-1.57382	1.22423e-05	0.000600089	0.000530804	5812	tags=14%, list=15%, signal=12%	ENSMUSG00000020679/ENSMUSG00000020081/ENSMUSG00000021680/ENSMUSG00000064177/ENSMUSG00000040016/ENSMUSG00000056758/ENSMUSG00000049796/ENSMUSG00000044988/ENSMUSG00000054200/ENSMUSG00000009545/ENSMUSG00000058755/ENSMUSG00000049699/ENSMUSG00000024401/ENSMUSG00000022829/ENSMUSG00000022015/ENSMUSG00000038676/ENSMUSG00000051314/ENSMUSG00000024553/ENSMUSG00000024659/ENSMUSG00000058914/ENSMUSG00000029556/…
GO:0050708	BP	GO:0050708	regulation of protein secretion	362	-0.487219	-1.59327	1.24237e-05	0.000605379	0.000535484	1961	tags=8%, list=5%, signal=8%	ENSMUSG00000044453/ENSMUSG00000023349/ENSMUSG00000047638/ENSMUSG00000027398/ENSMUSG00000026700/ENSMUSG00000050824/ENSMUSG00000050578/ENSMUSG00000005232/ENSMUSG00000031495/ENSMUSG00000021647/ENSMUSG00000102805/ENSMUSG00000035775/ENSMUSG00000041301/ENSMUSG00000014453/ENSMUSG00000000394/ENSMUSG00000024990/ENSMUSG00000014351/ENSMUSG00000037025/ENSMUSG00000059201/ENSMUSG00000021749/ENSMUSG00000026343/…
GO:0120015	MF	GO:0120015	sterol transfer activity	21	-0.861264	-1.98305	1.28956e-05	0.000624678	0.000552554	154	tags=24%, list=0%, signal=24%	ENSMUSG00000032083/ENSMUSG00000024254/ENSMUSG00000040505/ENSMUSG00000032080/ENSMUSG00000020609
GO:0023019	BP	GO:0023019	signal transduction involved in regulation of gene expression	21	-0.858421	-1.97651	1.43418e-05	0.00069067	0.000610928	2501	tags=29%, list=7%, signal=27%	ENSMUSG00000030543/ENSMUSG00000038192/ENSMUSG00000037025/ENSMUSG00000045394/ENSMUSG00000021944/ENSMUSG00000017950
GO:0002920	BP	GO:0002920	regulation of humoral immune response	36	-0.778682	-1.96658	1.50573e-05	0.000720912	0.000637678	3081	tags=36%, list=8%, signal=33%	ENSMUSG00000023987/ENSMUSG00000004948/ENSMUSG00000022126/ENSMUSG00000027398/ENSMUSG00000024164/ENSMUSG00000015854/ENSMUSG00000037944/ENSMUSG00000044206/ENSMUSG00000074155/ENSMUSG00000030895/ENSMUSG00000022181/ENSMUSG00000030713/ENSMUSG00000055561
GO:1903035	BP	GO:1903035	negative regulation of response to wounding	89	-0.637167	-1.83046	1.58091e-05	0.00075253	0.000665645	5757	tags=22%, list=15%, signal=19%	ENSMUSG00000021492/ENSMUSG00000038224/ENSMUSG00000040016/ENSMUSG00000036856/ENSMUSG00000021822/ENSMUSG00000024401/ENSMUSG00000109564/ENSMUSG00000037411/ENSMUSG00000021999/ENSMUSG00000070473/ENSMUSG00000059481/ENSMUSG00000115388/ENSMUSG00000034127/ENSMUSG00000024386/ENSMUSG00000022877/ENSMUSG00000027249/ENSMUSG00000058022/ENSMUSG00000028001/ENSMUSG00000033860/ENSMUSG00000033831
GO:0061844	BP	GO:0061844	antimicrobial humoral immune response mediated by antimicrobial peptide	91	-0.638048	-1.831	1.67102e-05	0.000790852	0.000699543	1167	tags=20%, list=3%, signal=19%	ENSMUSG00000060615/ENSMUSG00000029417/ENSMUSG00000026573/ENSMUSG00000030017/ENSMUSG00000058427/ENSMUSG00000022877/ENSMUSG00000079516/ENSMUSG00000074155/ENSMUSG00000027249/ENSMUSG00000060208/ENSMUSG00000074440/ENSMUSG00000064213/ENSMUSG00000020676/ENSMUSG00000030713/ENSMUSG00000059654/ENSMUSG00000055561/ENSMUSG00000058354/ENSMUSG00000047517
GO:0005938	CC	GO:0005938	cell cortex	303	-0.495397	-1.6014	1.69422e-05	0.000797254	0.000705205	1255	tags=4%, list=3%, signal=4%	ENSMUSG00000034219/ENSMUSG00000035683/ENSMUSG00000015721/ENSMUSG00000020911/ENSMUSG00000033196/ENSMUSG00000028001/ENSMUSG00000055561/ENSMUSG00000023057/ENSMUSG00000033860/ENSMUSG00000033831/ENSMUSG00000054422
GO:0008210	BP	GO:0008210	estrogen metabolic process	20	-0.846574	-1.92883	1.72624e-05	0.000807704	0.000714449	2129	tags=25%, list=6%, signal=24%	ENSMUSG00000029272/ENSMUSG00000090124/ENSMUSG00000032315/ENSMUSG00000031844/ENSMUSG00000032310
GO:0030072	BP	GO:0030072	peptide hormone secretion	279	-0.506213	-1.62082	1.75168e-05	0.000814977	0.000720882	5812	tags=15%, list=15%, signal=13%	ENSMUSG00000020679/ENSMUSG00000020081/ENSMUSG00000021680/ENSMUSG00000064177/ENSMUSG00000040016/ENSMUSG00000056758/ENSMUSG00000049796/ENSMUSG00000044988/ENSMUSG00000054200/ENSMUSG00000009545/ENSMUSG00000024401/ENSMUSG00000022829/ENSMUSG00000022015/ENSMUSG00000038676/ENSMUSG00000051314/ENSMUSG00000024659/ENSMUSG00000029556/ENSMUSG00000026976/ENSMUSG00000051209/ENSMUSG00000044453/ENSMUSG00000047638/…
GO:0005539	MF	GO:0005539	glycosaminoglycan binding	209	-0.530512	-1.65245	1.77998e-05	0.00082349	0.000728413	8122	tags=25%, list=21%, signal=20%	ENSMUSG00000026365/ENSMUSG00000001494/ENSMUSG00000022894/ENSMUSG00000035258/ENSMUSG00000045776/ENSMUSG00000040152/ENSMUSG00000030787/ENSMUSG00000058897/ENSMUSG00000058806/ENSMUSG00000015568/ENSMUSG00000025551/ENSMUSG00000063564/ENSMUSG00000031825/ENSMUSG00000031375/ENSMUSG00000051920/ENSMUSG00000019929/ENSMUSG00000032343/ENSMUSG00000018623/ENSMUSG00000042250/ENSMUSG00000023078/ENSMUSG00000033327/…
GO:0008626	BP	GO:0008626	granzyme-mediated apoptotic signaling pathway	10	-0.939796	-1.79403	1.81246e-05	0.000828794	0.000733104	1530	tags=60%, list=4%, signal=58%	ENSMUSG00000015437/ENSMUSG00000059256/ENSMUSG00000015441/ENSMUSG00000040284/ENSMUSG00000022156/ENSMUSG00000079186
GO:0140507	BP	GO:0140507	granzyme-mediated programmed cell death signaling pathway	10	-0.939796	-1.79403	1.81246e-05	0.000828794	0.000733104	1530	tags=60%, list=4%, signal=58%	ENSMUSG00000015437/ENSMUSG00000059256/ENSMUSG00000015441/ENSMUSG00000040284/ENSMUSG00000022156/ENSMUSG00000079186
GO:1901361	BP	GO:1901361	organic cyclic compound catabolic process	430	-0.460118	-1.52885	1.82164e-05	0.000828794	0.000733104	4526	tags=9%, list=12%, signal=8%	ENSMUSG00000075707/ENSMUSG00000059334/ENSMUSG00000023964/ENSMUSG00000028240/ENSMUSG00000033427/ENSMUSG00000005883/ENSMUSG00000031372/ENSMUSG00000098812/ENSMUSG00000058624/ENSMUSG00000039981/ENSMUSG00000013415/ENSMUSG00000026348/ENSMUSG00000038641/ENSMUSG00000035836/ENSMUSG00000029272/ENSMUSG00000038242/ENSMUSG00000030651/ENSMUSG00000025977/ENSMUSG00000044303/ENSMUSG00000015890/ENSMUSG00000026866/…
GO:0035592	BP	GO:0035592	establishment of protein localization to extracellular region	467	-0.456634	-1.52615	1.87745e-05	0.000849497	0.000751416	2182	tags=8%, list=6%, signal=7%	ENSMUSG00000029556/ENSMUSG00000051209/ENSMUSG00000044453/ENSMUSG00000030336/ENSMUSG00000023349/ENSMUSG00000047638/ENSMUSG00000027398/ENSMUSG00000026981/ENSMUSG00000026700/ENSMUSG00000050824/ENSMUSG00000050578/ENSMUSG00000005232/ENSMUSG00000031495/ENSMUSG00000021647/ENSMUSG00000102805/ENSMUSG00000035775/ENSMUSG00000041301/ENSMUSG00000014453/ENSMUSG00000042265/ENSMUSG00000000394/ENSMUSG00000024990/…
GO:0061436	BP	GO:0061436	establishment of skin barrier	27	-0.813938	-1.94251	1.95177e-05	0.000878298	0.000776892	1522	tags=37%, list=4%, signal=36%	ENSMUSG00000037600/ENSMUSG00000037188/ENSMUSG00000009376/ENSMUSG00000050296/ENSMUSG00000037129/ENSMUSG00000053797/ENSMUSG00000047501/ENSMUSG00000102439/ENSMUSG00000049133/ENSMUSG00000041991
GO:0007586	BP	GO:0007586	digestion	119	-0.596652	-1.76004	2.16093e-05	0.000967132	0.00085547	5717	tags=26%, list=15%, signal=22%	ENSMUSG00000002944/ENSMUSG00000064177/ENSMUSG00000040016/ENSMUSG00000049796/ENSMUSG00000035873/ENSMUSG00000044988/ENSMUSG00000009545/ENSMUSG00000031957/ENSMUSG00000024029/ENSMUSG00000049699/ENSMUSG00000046008/ENSMUSG00000032226/ENSMUSG00000038676/ENSMUSG00000026175/ENSMUSG00000022206/ENSMUSG00000023987/ENSMUSG00000032083/ENSMUSG00000074939/ENSMUSG00000038641/ENSMUSG00000050578/ENSMUSG00000024990/…
GO:0005253	MF	GO:0005253	anion channel activity	82	-0.654697	-1.86193	2.43532e-05	0.0010806	0.000955834	3148	tags=17%, list=8%, signal=16%	ENSMUSG00000033770/ENSMUSG00000068547/ENSMUSG00000074939/ENSMUSG00000046589/ENSMUSG00000038115/ENSMUSG00000056025/ENSMUSG00000052819/ENSMUSG00000041301/ENSMUSG00000074195/ENSMUSG00000028262/ENSMUSG00000025418/ENSMUSG00000054662/ENSMUSG00000047501/ENSMUSG00000037033
GO:0019217	BP	GO:0019217	regulation of fatty acid metabolic process	94	-0.645482	-1.86342	2.44069e-05	0.0010806	0.000955834	3280	tags=13%, list=9%, signal=12%	ENSMUSG00000024659/ENSMUSG00000037727/ENSMUSG00000032083/ENSMUSG00000027398/ENSMUSG00000047443/ENSMUSG00000014351/ENSMUSG00000027048/ENSMUSG00000022878/ENSMUSG00000032080/ENSMUSG00000023070/ENSMUSG00000017950/ENSMUSG00000054422
GO:1900046	BP	GO:1900046	regulation of hemostasis	81	-0.653919	-1.85856	2.47767e-05	0.0010832	0.000958136	5757	tags=27%, list=15%, signal=23%	ENSMUSG00000021492/ENSMUSG00000002944/ENSMUSG00000038224/ENSMUSG00000040016/ENSMUSG00000021822/ENSMUSG00000031443/ENSMUSG00000021678/ENSMUSG00000037411/ENSMUSG00000054892/ENSMUSG00000021999/ENSMUSG00000059481/ENSMUSG00000014453/ENSMUSG00000034127/ENSMUSG00000024386/ENSMUSG00000037025/ENSMUSG00000022877/ENSMUSG00000026715/ENSMUSG00000027249/ENSMUSG00000058022/ENSMUSG00000028001/ENSMUSG00000033860/…
GO:0046883	BP	GO:0046883	regulation of hormone secretion	293	-0.503291	-1.62295	2.48358e-05	0.0010832	0.000958136	5802	tags=15%, list=15%, signal=13%	ENSMUSG00000020081/ENSMUSG00000021680/ENSMUSG00000064177/ENSMUSG00000040016/ENSMUSG00000056758/ENSMUSG00000049796/ENSMUSG00000044988/ENSMUSG00000054200/ENSMUSG00000009545/ENSMUSG00000058755/ENSMUSG00000049699/ENSMUSG00000024401/ENSMUSG00000022829/ENSMUSG00000022015/ENSMUSG00000038676/ENSMUSG00000051314/ENSMUSG00000024553/ENSMUSG00000024659/ENSMUSG00000058914/ENSMUSG00000029556/ENSMUSG00000026976/…
GO:0071621	BP	GO:0071621	granulocyte chemotaxis	122	-0.596285	-1.76479	2.48603e-05	0.0010832	0.000958136	6765	tags=27%, list=18%, signal=22%	ENSMUSG00000049130/ENSMUSG00000018930/ENSMUSG00000016024/ENSMUSG00000009281/ENSMUSG00000026166/ENSMUSG00000035448/ENSMUSG00000000982/ENSMUSG00000023078/ENSMUSG00000024610/ENSMUSG00000026100/ENSMUSG00000035000/ENSMUSG00000019278/ENSMUSG00000019122/ENSMUSG00000031779/ENSMUSG00000018927/ENSMUSG00000024659/ENSMUSG00000029082/ENSMUSG00000035373/ENSMUSG00000060188/ENSMUSG00000041754/ENSMUSG00000026180/…
GO:0016765	MF	GO:0016765	transferase activity, transferring alkyl or aryl (other than methyl) groups	60	-0.711381	-1.92428	2.53916e-05	0.00110053	0.000973462	1317	tags=13%, list=3%, signal=13%	ENSMUSG00000009093/ENSMUSG00000074604/ENSMUSG00000004038/ENSMUSG00000058216/ENSMUSG00000037798/ENSMUSG00000074179/ENSMUSG00000057933/ENSMUSG00000074183
GO:0019395	BP	GO:0019395	fatty acid oxidation	104	-0.614099	-1.79238	2.73059e-05	0.0011773	0.00104137	1841	tags=8%, list=5%, signal=7%	ENSMUSG00000055301/ENSMUSG00000027261/ENSMUSG00000037797/ENSMUSG00000021751/ENSMUSG00000059201/ENSMUSG00000027048/ENSMUSG00000022878/ENSMUSG00000054422
GO:0010675	BP	GO:0010675	regulation of cellular carbohydrate metabolic process	161	-0.547724	-1.6606	2.8665e-05	0.00122946	0.00108751	1050	tags=9%, list=3%, signal=9%	ENSMUSG00000041567/ENSMUSG00000031594/ENSMUSG00000058914/ENSMUSG00000042717/ENSMUSG00000047443/ENSMUSG00000010760/ENSMUSG00000000394/ENSMUSG00000037025/ENSMUSG00000059201/ENSMUSG00000078683/ENSMUSG00000069805/ENSMUSG00000022878/ENSMUSG00000089960/ENSMUSG00000023070/ENSMUSG00000017950
GO:0002791	BP	GO:0002791	regulation of peptide secretion	401	-0.457694	-1.51059	2.8843e-05	0.00123069	0.00108859	5717	tags=13%, list=15%, signal=11%	ENSMUSG00000002944/ENSMUSG00000024810/ENSMUSG00000021680/ENSMUSG00000064177/ENSMUSG00000040016/ENSMUSG00000056758/ENSMUSG00000024610/ENSMUSG00000049796/ENSMUSG00000044988/ENSMUSG00000054200/ENSMUSG00000009545/ENSMUSG00000024803/ENSMUSG00000024401/ENSMUSG00000022829/ENSMUSG00000021678/ENSMUSG00000022015/ENSMUSG00000038676/ENSMUSG00000051314/ENSMUSG00000024659/ENSMUSG00000058914/ENSMUSG00000000766/…
GO:0070988	BP	GO:0070988	demethylation	62	-0.695177	-1.88433	2.94836e-05	0.00125153	0.00110703	1929	tags=11%, list=5%, signal=11%	ENSMUSG00000070419/ENSMUSG00000061292/ENSMUSG00000015619/ENSMUSG00000038656/ENSMUSG00000029630/ENSMUSG00000032310/ENSMUSG00000056035
GO:0030193	BP	GO:0030193	regulation of blood coagulation	80	-0.657492	-1.86269	3.10352e-05	0.00131064	0.00115932	5757	tags=28%, list=15%, signal=23%	ENSMUSG00000021492/ENSMUSG00000002944/ENSMUSG00000038224/ENSMUSG00000040016/ENSMUSG00000021822/ENSMUSG00000031443/ENSMUSG00000021678/ENSMUSG00000037411/ENSMUSG00000054892/ENSMUSG00000021999/ENSMUSG00000059481/ENSMUSG00000014453/ENSMUSG00000034127/ENSMUSG00000024386/ENSMUSG00000037025/ENSMUSG00000022877/ENSMUSG00000026715/ENSMUSG00000027249/ENSMUSG00000058022/ENSMUSG00000028001/ENSMUSG00000033860/…
GO:0006111	BP	GO:0006111	regulation of gluconeogenesis	53	-0.717481	-1.90714	3.19783e-05	0.00134001	0.0011853	1050	tags=17%, list=3%, signal=17%	ENSMUSG00000041567/ENSMUSG00000058914/ENSMUSG00000047443/ENSMUSG00000000394/ENSMUSG00000059201/ENSMUSG00000078683/ENSMUSG00000069805/ENSMUSG00000022878/ENSMUSG00000017950
GO:0090276	BP	GO:0090276	regulation of peptide hormone secretion	229	-0.51366	-1.61583	3.20562e-05	0.00134001	0.0011853	5652	tags=15%, list=15%, signal=13%	ENSMUSG00000021680/ENSMUSG00000064177/ENSMUSG00000040016/ENSMUSG00000056758/ENSMUSG00000049796/ENSMUSG00000044988/ENSMUSG00000054200/ENSMUSG00000009545/ENSMUSG00000024401/ENSMUSG00000022829/ENSMUSG00000022015/ENSMUSG00000038676/ENSMUSG00000051314/ENSMUSG00000026976/ENSMUSG00000044453/ENSMUSG00000047638/ENSMUSG00000027398/ENSMUSG00000050824/ENSMUSG00000005232/ENSMUSG00000021647/ENSMUSG00000041301/…
GO:0061045	BP	GO:0061045	negative regulation of wound healing	71	-0.669867	-1.86902	3.24884e-05	0.00135122	0.00119521	5757	tags=28%, list=15%, signal=24%	ENSMUSG00000021492/ENSMUSG00000038224/ENSMUSG00000040016/ENSMUSG00000036856/ENSMUSG00000021822/ENSMUSG00000024401/ENSMUSG00000109564/ENSMUSG00000037411/ENSMUSG00000021999/ENSMUSG00000070473/ENSMUSG00000059481/ENSMUSG00000115388/ENSMUSG00000034127/ENSMUSG00000024386/ENSMUSG00000022877/ENSMUSG00000027249/ENSMUSG00000058022/ENSMUSG00000028001/ENSMUSG00000033860/ENSMUSG00000033831
GO:0010883	BP	GO:0010883	regulation of lipid storage	48	-0.729491	-1.90383	3.48851e-05	0.00144361	0.00127694	1877	tags=17%, list=5%, signal=16%	ENSMUSG00000025044/ENSMUSG00000024164/ENSMUSG00000056973/ENSMUSG00000037942/ENSMUSG00000059201/ENSMUSG00000074336/ENSMUSG00000078683/ENSMUSG00000020609
GO:0015108	MF	GO:0015108	chloride transmembrane transporter activity	101	-0.621153	-1.8032	3.56544e-05	0.0014647	0.00129559	3148	tags=17%, list=8%, signal=15%	ENSMUSG00000033770/ENSMUSG00000068547/ENSMUSG00000027202/ENSMUSG00000074939/ENSMUSG00000038115/ENSMUSG00000056025/ENSMUSG00000023828/ENSMUSG00000052819/ENSMUSG00000041301/ENSMUSG00000020838/ENSMUSG00000001225/ENSMUSG00000074195/ENSMUSG00000028262/ENSMUSG00000025418/ENSMUSG00000054662/ENSMUSG00000047501/ENSMUSG00000037033
GO:0015103	MF	GO:0015103	inorganic anion transmembrane transporter activity	135	-0.57351	-1.71589	3.57628e-05	0.0014647	0.00129559	3148	tags=13%, list=8%, signal=12%	ENSMUSG00000033770/ENSMUSG00000068547/ENSMUSG00000027202/ENSMUSG00000074939/ENSMUSG00000046589/ENSMUSG00000038115/ENSMUSG00000056025/ENSMUSG00000023828/ENSMUSG00000052819/ENSMUSG00000041301/ENSMUSG00000020838/ENSMUSG00000001225/ENSMUSG00000074195/ENSMUSG00000028262/ENSMUSG00000025418/ENSMUSG00000054662/ENSMUSG00000047501/ENSMUSG00000037033
GO:0046461	BP	GO:0046461	neutral lipid catabolic process	40	-0.751218	-1.9168	3.6106e-05	0.0014647	0.00129559	3301	tags=25%, list=9%, signal=23%	ENSMUSG00000032207/ENSMUSG00000032083/ENSMUSG00000018868/ENSMUSG00000056973/ENSMUSG00000025991/ENSMUSG00000055882/ENSMUSG00000053846/ENSMUSG00000027761/ENSMUSG00000032080/ENSMUSG00000020609
GO:0046464	BP	GO:0046464	acylglycerol catabolic process	40	-0.751218	-1.9168	3.6106e-05	0.0014647	0.00129559	3301	tags=25%, list=9%, signal=23%	ENSMUSG00000032207/ENSMUSG00000032083/ENSMUSG00000018868/ENSMUSG00000056973/ENSMUSG00000025991/ENSMUSG00000055882/ENSMUSG00000053846/ENSMUSG00000027761/ENSMUSG00000032080/ENSMUSG00000020609
GO:0050829	BP	GO:0050829	defense response to Gram-negative bacterium	78	-0.648385	-1.82404	3.72852e-05	0.00150172	0.00132833	6849	tags=40%, list=18%, signal=33%	ENSMUSG00000039005/ENSMUSG00000016024/ENSMUSG00000042333/ENSMUSG00000009281/ENSMUSG00000041872/ENSMUSG00000018623/ENSMUSG00000047390/ENSMUSG00000023274/ENSMUSG00000069516/ENSMUSG00000040314/ENSMUSG00000024379/ENSMUSG00000045337/ENSMUSG00000021678/ENSMUSG00000052922/ENSMUSG00000074442/ENSMUSG00000074446/ENSMUSG00000037411/ENSMUSG00000041754/ENSMUSG00000069515/ENSMUSG00000076617/ENSMUSG00000044748/…
GO:0010951	BP	GO:0010951	negative regulation of endopeptidase activity	169	-0.54332	-1.65671	3.73834e-05	0.00150172	0.00132833	4205	tags=20%, list=11%, signal=18%	ENSMUSG00000022766/ENSMUSG00000024401/ENSMUSG00000019278/ENSMUSG00000041567/ENSMUSG00000062345/ENSMUSG00000028864/ENSMUSG00000066361/ENSMUSG00000037411/ENSMUSG00000037727/ENSMUSG00000021404/ENSMUSG00000079012/ENSMUSG00000047889/ENSMUSG00000021640/ENSMUSG00000041247/ENSMUSG00000026327/ENSMUSG00000069248/ENSMUSG00000022902/ENSMUSG00000026420/ENSMUSG00000073602/ENSMUSG00000060807/ENSMUSG00000071562/…
GO:0010906	BP	GO:0010906	regulation of glucose metabolic process	127	-0.582298	-1.73528	3.7853e-05	0.0015132	0.00133849	3754	tags=11%, list=10%, signal=10%	ENSMUSG00000041567/ENSMUSG00000031594/ENSMUSG00000058914/ENSMUSG00000042717/ENSMUSG00000047443/ENSMUSG00000010760/ENSMUSG00000000394/ENSMUSG00000037025/ENSMUSG00000059201/ENSMUSG00000078683/ENSMUSG00000069805/ENSMUSG00000022878/ENSMUSG00000023070/ENSMUSG00000017950
GO:0072341	MF	GO:0072341	modified amino acid binding	100	-0.615126	-1.78435	4.02539e-05	0.00160141	0.00141651	5032	tags=19%, list=13%, signal=17%	ENSMUSG00000055546/ENSMUSG00000040562/ENSMUSG00000079025/ENSMUSG00000031293/ENSMUSG00000017817/ENSMUSG00000019278/ENSMUSG00000055827/ENSMUSG00000032725/ENSMUSG00000074604/ENSMUSG00000025333/ENSMUSG00000017204/ENSMUSG00000055748/ENSMUSG00000056293/ENSMUSG00000025991/ENSMUSG00000031098/ENSMUSG00000001155/ENSMUSG00000055114/ENSMUSG00000057933/ENSMUSG00000074183
GO:0046486	BP	GO:0046486	glycerolipid metabolic process	357	-0.477146	-1.55855	4.0903e-05	0.0016194	0.00143243	3754	tags=9%, list=10%, signal=8%	ENSMUSG00000041567/ENSMUSG00000044254/ENSMUSG00000029154/ENSMUSG00000046971/ENSMUSG00000028553/ENSMUSG00000032207/ENSMUSG00000032083/ENSMUSG00000028003/ENSMUSG00000004948/ENSMUSG00000074939/ENSMUSG00000052270/ENSMUSG00000028148/ENSMUSG00000047638/ENSMUSG00000062694/ENSMUSG00000024164/ENSMUSG00000018868/ENSMUSG00000047631/ENSMUSG00000056973/ENSMUSG00000025479/ENSMUSG00000057074/ENSMUSG00000078650/…
GO:0032368	BP	GO:0032368	regulation of lipid transport	126	-0.588344	-1.74986	4.198e-05	0.00165409	0.00146312	4203	tags=16%, list=11%, signal=14%	ENSMUSG00000024401/ENSMUSG00000022015/ENSMUSG00000044254/ENSMUSG00000024553/ENSMUSG00000032083/ENSMUSG00000028003/ENSMUSG00000027398/ENSMUSG00000050296/ENSMUSG00000070645/ENSMUSG00000056973/ENSMUSG00000047443/ENSMUSG00000002588/ENSMUSG00000059201/ENSMUSG00000027048/ENSMUSG00000053846/ENSMUSG00000049115/ENSMUSG00000024254/ENSMUSG00000022878/ENSMUSG00000040505/ENSMUSG00000032080
GO:0015020	MF	GO:0015020	glucuronosyltransferase activity	29	-0.799542	-1.92625	4.226e-05	0.0016572	0.00146586	3883	tags=38%, list=10%, signal=34%	ENSMUSG00000057425/ENSMUSG00000054630/ENSMUSG00000035836/ENSMUSG00000090175/ENSMUSG00000090124/ENSMUSG00000061906/ENSMUSG00000070704/ENSMUSG00000035780/ENSMUSG00000089960/ENSMUSG00000035811/ENSMUSG00000029260
GO:0016327	CC	GO:0016327	apicolateral plasma membrane	23	-0.829717	-1.93366	4.25475e-05	0.00166056	0.00146884	2466	tags=35%, list=7%, signal=33%	ENSMUSG00000070473/ENSMUSG00000050520/ENSMUSG00000115388/ENSMUSG00000023906/ENSMUSG00000018569/ENSMUSG00000049382/ENSMUSG00000020911/ENSMUSG00000047501
GO:0060326	BP	GO:0060326	cell chemotaxis	289	-0.488384	-1.57271	4.33506e-05	0.00168393	0.00148951	7757	tags=21%, list=21%, signal=17%	ENSMUSG00000026271/ENSMUSG00000022865/ENSMUSG00000044534/ENSMUSG00000040152/ENSMUSG00000029032/ENSMUSG00000050350/ENSMUSG00000029530/ENSMUSG00000026581/ENSMUSG00000049130/ENSMUSG00000018930/ENSMUSG00000016024/ENSMUSG00000009281/ENSMUSG00000074715/ENSMUSG00000026874/ENSMUSG00000031380/ENSMUSG00000026166/ENSMUSG00000035448/ENSMUSG00000000982/ENSMUSG00000023078/ENSMUSG00000024610/ENSMUSG00000025804/…
GO:0050891	BP	GO:0050891	multicellular organismal water homeostasis	54	-0.692985	-1.84653	4.50927e-05	0.00174337	0.00154209	4609	tags=30%, list=12%, signal=26%	ENSMUSG00000037600/ENSMUSG00000037188/ENSMUSG00000009376/ENSMUSG00000028427/ENSMUSG00000030340/ENSMUSG00000037727/ENSMUSG00000050296/ENSMUSG00000037129/ENSMUSG00000041301/ENSMUSG00000045019/ENSMUSG00000028435/ENSMUSG00000053797/ENSMUSG00000047501/ENSMUSG00000102439/ENSMUSG00000049133/ENSMUSG00000041991
GO:0019724	BP	GO:0019724	B cell mediated immunity	158	-0.551515	-1.67031	4.54193e-05	0.00174779	0.001546	4834	tags=21%, list=13%, signal=18%	ENSMUSG00000034266/ENSMUSG00000076937/ENSMUSG00000001444/ENSMUSG00000024401/ENSMUSG00000032226/ENSMUSG00000096464/ENSMUSG00000029656/ENSMUSG00000098470/ENSMUSG00000073421/ENSMUSG00000094088/ENSMUSG00000058952/ENSMUSG00000035031/ENSMUSG00000004948/ENSMUSG00000038521/ENSMUSG00000105906/ENSMUSG00000025573/ENSMUSG00000022149/ENSMUSG00000026700/ENSMUSG00000076612/ENSMUSG00000024164/ENSMUSG00000076617/…
GO:0016064	BP	GO:0016064	immunoglobulin mediated immune response	154	-0.557659	-1.68797	4.59951e-05	0.00175497	0.00155234	4834	tags=21%, list=13%, signal=19%	ENSMUSG00000034266/ENSMUSG00000076937/ENSMUSG00000001444/ENSMUSG00000024401/ENSMUSG00000032226/ENSMUSG00000096464/ENSMUSG00000029656/ENSMUSG00000098470/ENSMUSG00000073421/ENSMUSG00000094088/ENSMUSG00000058952/ENSMUSG00000035031/ENSMUSG00000004948/ENSMUSG00000038521/ENSMUSG00000105906/ENSMUSG00000025573/ENSMUSG00000022149/ENSMUSG00000026700/ENSMUSG00000076612/ENSMUSG00000024164/ENSMUSG00000076617/…
GO:0016298	MF	GO:0016298	lipase activity	122	-0.587699	-1.73937	4.60319e-05	0.00175497	0.00155234	3626	tags=17%, list=10%, signal=16%	ENSMUSG00000091813/ENSMUSG00000030214/ENSMUSG00000046971/ENSMUSG00000032207/ENSMUSG00000050097/ENSMUSG00000057400/ENSMUSG00000031877/ENSMUSG00000018868/ENSMUSG00000056973/ENSMUSG00000057074/ENSMUSG00000028749/ENSMUSG00000055882/ENSMUSG00000060560/ENSMUSG00000053846/ENSMUSG00000078964/ENSMUSG00000061959/ENSMUSG00000031886/ENSMUSG00000027761/ENSMUSG00000055730/ENSMUSG00000061825/ENSMUSG00000031725
GO:0022600	BP	GO:0022600	digestive system process	105	-0.613023	-1.78693	5.20056e-05	0.00197358	0.00174571	5717	tags=25%, list=15%, signal=21%	ENSMUSG00000002944/ENSMUSG00000064177/ENSMUSG00000040016/ENSMUSG00000049796/ENSMUSG00000035873/ENSMUSG00000009545/ENSMUSG00000024029/ENSMUSG00000046008/ENSMUSG00000032226/ENSMUSG00000038676/ENSMUSG00000026175/ENSMUSG00000022206/ENSMUSG00000032083/ENSMUSG00000074939/ENSMUSG00000050578/ENSMUSG00000024990/ENSMUSG00000022479/ENSMUSG00000052396/ENSMUSG00000059201/ENSMUSG00000026343/ENSMUSG00000024254/…
GO:0015849	BP	GO:0015849	organic acid transport	331	-0.472154	-1.53189	5.5357e-05	0.00209112	0.00184969	7948	tags=22%, list=21%, signal=17%	ENSMUSG00000018459/ENSMUSG00000052920/ENSMUSG00000030762/ENSMUSG00000020782/ENSMUSG00000027070/ENSMUSG00000040152/ENSMUSG00000050304/ENSMUSG00000019987/ENSMUSG00000010122/ENSMUSG00000009378/ENSMUSG00000029321/ENSMUSG00000022705/ENSMUSG00000021565/ENSMUSG00000054580/ENSMUSG00000025389/ENSMUSG00000039783/ENSMUSG00000022683/ENSMUSG00000040569/ENSMUSG00000027737/ENSMUSG00000015405/ENSMUSG00000027399/…
GO:0016126	BP	GO:0016126	sterol biosynthetic process	55	-0.691862	-1.85085	5.70813e-05	0.00214641	0.00189859	4524	tags=18%, list=12%, signal=16%	ENSMUSG00000033520/ENSMUSG00000027875/ENSMUSG00000028240/ENSMUSG00000086962/ENSMUSG00000032083/ENSMUSG00000050370/ENSMUSG00000056973/ENSMUSG00000041301/ENSMUSG00000032080/ENSMUSG00000020609
GO:0003779	MF	GO:0003779	actin binding	428	-0.453841	-1.50806	5.73485e-05	0.00214666	0.00189881	9081	tags=18%, list=24%, signal=14%	ENSMUSG00000053093/ENSMUSG00000072115/ENSMUSG00000017607/ENSMUSG00000026950/ENSMUSG00000032827/ENSMUSG00000028572/ENSMUSG00000068270/ENSMUSG00000021676/ENSMUSG00000034480/ENSMUSG00000024049/ENSMUSG00000037568/ENSMUSG00000018819/ENSMUSG00000032740/ENSMUSG00000006457/ENSMUSG00000000127/ENSMUSG00000089996/ENSMUSG00000022021/ENSMUSG00000091898/ENSMUSG00000044042/ENSMUSG00000025813/ENSMUSG00000022788/…
GO:0009074	BP	GO:0009074	aromatic amino acid family catabolic process	19	-0.849128	-1.92249	5.77906e-05	0.00215342	0.00190479	2639	tags=53%, list=7%, signal=49%	ENSMUSG00000026348/ENSMUSG00000015890/ENSMUSG00000026866/ENSMUSG00000031551/ENSMUSG00000020017/ENSMUSG00000001155/ENSMUSG00000001670/ENSMUSG00000020051/ENSMUSG00000029445/ENSMUSG00000034456
GO:0046942	BP	GO:0046942	carboxylic acid transport	327	-0.471643	-1.5288	6.07096e-05	0.002252	0.00199199	7948	tags=22%, list=21%, signal=17%	ENSMUSG00000018459/ENSMUSG00000052920/ENSMUSG00000030762/ENSMUSG00000020782/ENSMUSG00000027070/ENSMUSG00000040152/ENSMUSG00000050304/ENSMUSG00000019987/ENSMUSG00000010122/ENSMUSG00000009378/ENSMUSG00000029321/ENSMUSG00000022705/ENSMUSG00000021565/ENSMUSG00000054580/ENSMUSG00000025389/ENSMUSG00000039783/ENSMUSG00000022683/ENSMUSG00000040569/ENSMUSG00000027737/ENSMUSG00000015405/ENSMUSG00000027399/…
GO:0030141	CC	GO:0030141	secretory granule	363	-0.469021	-1.53371	6.29859e-05	0.00231726	0.00204972	4621	tags=15%, list=12%, signal=13%	ENSMUSG00000056370/ENSMUSG00000047021/ENSMUSG00000009545/ENSMUSG00000026679/ENSMUSG00000024029/ENSMUSG00000023964/ENSMUSG00000036244/ENSMUSG00000024401/ENSMUSG00000026809/ENSMUSG00000022829/ENSMUSG00000062773/ENSMUSG00000030340/ENSMUSG00000036687/ENSMUSG00000032561/ENSMUSG00000037411/ENSMUSG00000037727/ENSMUSG00000062859/ENSMUSG00000030693/ENSMUSG00000041805/ENSMUSG00000023993/ENSMUSG00000020323/…
GO:0006909	BP	GO:0006909	phagocytosis	245	-0.505943	-1.6026	6.30318e-05	0.00231726	0.00204972	5717	tags=17%, list=15%, signal=15%	ENSMUSG00000002944/ENSMUSG00000031504/ENSMUSG00000031304/ENSMUSG00000015533/ENSMUSG00000052688/ENSMUSG00000051951/ENSMUSG00000052435/ENSMUSG00000076937/ENSMUSG00000068227/ENSMUSG00000074677/ENSMUSG00000009376/ENSMUSG00000024401/ENSMUSG00000021678/ENSMUSG00000096464/ENSMUSG00000024659/ENSMUSG00000094088/ENSMUSG00000032083/ENSMUSG00000052270/ENSMUSG00000049103/ENSMUSG00000105906/ENSMUSG00000025044/…
GO:0090317	BP	GO:0090317	negative regulation of intracellular protein transport	46	-0.719806	-1.86543	6.4509e-05	0.00236103	0.00208843	456	tags=7%, list=1%, signal=6%	ENSMUSG00000027356/ENSMUSG00000022878/ENSMUSG00000017950
GO:0033865	BP	GO:0033865	nucleoside bisphosphate metabolic process	98	-0.621245	-1.79663	6.74351e-05	0.00243565	0.00215444	2183	tags=11%, list=6%, signal=11%	ENSMUSG00000030935/ENSMUSG00000028148/ENSMUSG00000029272/ENSMUSG00000021620/ENSMUSG00000047565/ENSMUSG00000026866/ENSMUSG00000056973/ENSMUSG00000033533/ENSMUSG00000063683/ENSMUSG00000029269/ENSMUSG00000017950
GO:0033875	BP	GO:0033875	ribonucleoside bisphosphate metabolic process	98	-0.621245	-1.79663	6.74351e-05	0.00243565	0.00215444	2183	tags=11%, list=6%, signal=11%	ENSMUSG00000030935/ENSMUSG00000028148/ENSMUSG00000029272/ENSMUSG00000021620/ENSMUSG00000047565/ENSMUSG00000026866/ENSMUSG00000056973/ENSMUSG00000033533/ENSMUSG00000063683/ENSMUSG00000029269/ENSMUSG00000017950
GO:0034032	BP	GO:0034032	purine nucleoside bisphosphate metabolic process	98	-0.621245	-1.79663	6.74351e-05	0.00243565	0.00215444	2183	tags=11%, list=6%, signal=11%	ENSMUSG00000030935/ENSMUSG00000028148/ENSMUSG00000029272/ENSMUSG00000021620/ENSMUSG00000047565/ENSMUSG00000026866/ENSMUSG00000056973/ENSMUSG00000033533/ENSMUSG00000063683/ENSMUSG00000029269/ENSMUSG00000017950
GO:0005254	MF	GO:0005254	chloride channel activity	72	-0.659859	-1.84354	6.81396e-05	0.00245035	0.00216744	3148	tags=18%, list=8%, signal=17%	ENSMUSG00000033770/ENSMUSG00000068547/ENSMUSG00000074939/ENSMUSG00000038115/ENSMUSG00000056025/ENSMUSG00000052819/ENSMUSG00000041301/ENSMUSG00000074195/ENSMUSG00000028262/ENSMUSG00000025418/ENSMUSG00000054662/ENSMUSG00000047501/ENSMUSG00000037033
GO:0006956	BP	GO:0006956	complement activation	81	-0.637148	-1.8109	6.85252e-05	0.0024535	0.00217023	3622	tags=32%, list=10%, signal=29%	ENSMUSG00000096464/ENSMUSG00000029656/ENSMUSG00000098470/ENSMUSG00000094088/ENSMUSG00000058952/ENSMUSG00000035031/ENSMUSG00000038521/ENSMUSG00000105906/ENSMUSG00000022149/ENSMUSG00000027398/ENSMUSG00000076612/ENSMUSG00000024164/ENSMUSG00000015854/ENSMUSG00000076617/ENSMUSG00000095589/ENSMUSG00000026542/ENSMUSG00000037780/ENSMUSG00000037942/ENSMUSG00000076613/ENSMUSG00000076609/ENSMUSG00000044206/…
GO:0002460	BP	GO:0002460	adaptive immune response based on somatic recombination of immune receptors built from immunoglobulin superfamily domains	324	-0.475968	-1.54038	6.9969e-05	0.00249435	0.00220636	4834	tags=16%, list=13%, signal=14%	ENSMUSG00000034266/ENSMUSG00000076937/ENSMUSG00000053835/ENSMUSG00000015314/ENSMUSG00000035000/ENSMUSG00000001444/ENSMUSG00000024401/ENSMUSG00000032226/ENSMUSG00000049093/ENSMUSG00000096464/ENSMUSG00000029656/ENSMUSG00000098470/ENSMUSG00000073421/ENSMUSG00000024659/ENSMUSG00000094088/ENSMUSG00000058952/ENSMUSG00000091705/ENSMUSG00000035031/ENSMUSG00000004948/ENSMUSG00000038521/ENSMUSG00000066755/…
GO:0006575	BP	GO:0006575	cellular modified amino acid metabolic process	163	-0.556462	-1.68697	7.07002e-05	0.00250703	0.00221758	5053	tags=15%, list=13%, signal=13%	ENSMUSG00000037440/ENSMUSG00000040562/ENSMUSG00000075707/ENSMUSG00000034785/ENSMUSG00000019278/ENSMUSG00000009093/ENSMUSG00000027224/ENSMUSG00000021622/ENSMUSG00000032207/ENSMUSG00000074604/ENSMUSG00000040471/ENSMUSG00000026976/ENSMUSG00000004038/ENSMUSG00000042118/ENSMUSG00000074768/ENSMUSG00000055882/ENSMUSG00000028298/ENSMUSG00000015619/ENSMUSG00000030399/ENSMUSG00000020010/ENSMUSG00000058216/…
GO:0003735	MF	GO:0003735	structural constituent of ribosome	153	0.482057	1.63633	7.09337e-05	0.00250703	0.00221758	12700	tags=73%, list=34%, signal=49%	ENSMUSG00000034880/ENSMUSG00000039001/ENSMUSG00000047675/ENSMUSG00000090733/ENSMUSG00000057863/ENSMUSG00000038880/ENSMUSG00000038274/ENSMUSG00000025290/ENSMUSG00000021607/ENSMUSG00000037563/ENSMUSG00000007892/ENSMUSG00000041881/ENSMUSG00000024608/ENSMUSG00000003299/ENSMUSG00000012848/ENSMUSG00000003970/ENSMUSG00000020460/ENSMUSG00000039680/ENSMUSG00000046364/ENSMUSG00000020477/ENSMUSG00000002500/…
GO:0051249	BP	GO:0051249	regulation of lymphocyte activation	469	-0.442706	-1.47887	7.23679e-05	0.00254679	0.00225275	6849	tags=17%, list=18%, signal=14%	ENSMUSG00000039005/ENSMUSG00000030830/ENSMUSG00000020053/ENSMUSG00000040329/ENSMUSG00000074491/ENSMUSG00000042333/ENSMUSG00000079685/ENSMUSG00000028386/ENSMUSG00000027399/ENSMUSG00000026985/ENSMUSG00000027718/ENSMUSG00000042250/ENSMUSG00000073494/ENSMUSG00000095028/ENSMUSG00000023274/ENSMUSG00000022221/ENSMUSG00000034023/ENSMUSG00000031304/ENSMUSG00000039899/ENSMUSG00000021125/ENSMUSG00000024610/…
GO:0019218	BP	GO:0019218	regulation of steroid metabolic process	109	-0.595713	-1.74832	7.39663e-05	0.00259197	0.00229271	4524	tags=16%, list=12%, signal=14%	ENSMUSG00000033520/ENSMUSG00000028240/ENSMUSG00000024401/ENSMUSG00000041567/ENSMUSG00000032083/ENSMUSG00000027398/ENSMUSG00000056973/ENSMUSG00000022479/ENSMUSG00000028298/ENSMUSG00000037025/ENSMUSG00000059201/ENSMUSG00000027048/ENSMUSG00000021214/ENSMUSG00000049115/ENSMUSG00000075520/ENSMUSG00000032080/ENSMUSG00000020609
GO:0045295	MF	GO:0045295	gamma-catenin binding	15	-0.864746	-1.85229	7.72382e-05	0.00269516	0.00238398	535	tags=27%, list=1%, signal=26%	ENSMUSG00000034774/ENSMUSG00000061928/ENSMUSG00000059898/ENSMUSG00000069441
GO:0032373	BP	GO:0032373	positive regulation of sterol transport	29	-0.788561	-1.8998	8.30394e-05	0.00287323	0.0025415	2740	tags=21%, list=7%, signal=19%	ENSMUSG00000032083/ENSMUSG00000050296/ENSMUSG00000056973/ENSMUSG00000002588/ENSMUSG00000053846/ENSMUSG00000022878
GO:0032376	BP	GO:0032376	positive regulation of cholesterol transport	29	-0.788561	-1.8998	8.30394e-05	0.00287323	0.0025415	2740	tags=21%, list=7%, signal=19%	ENSMUSG00000032083/ENSMUSG00000050296/ENSMUSG00000056973/ENSMUSG00000002588/ENSMUSG00000053846/ENSMUSG00000022878
GO:0002443	BP	GO:0002443	leukocyte mediated immunity	399	-0.460855	-1.52063	8.60912e-05	0.00296636	0.00262388	4704	tags=16%, list=12%, signal=14%	ENSMUSG00000076937/ENSMUSG00000053835/ENSMUSG00000015314/ENSMUSG00000035000/ENSMUSG00000001444/ENSMUSG00000024401/ENSMUSG00000032226/ENSMUSG00000021678/ENSMUSG00000049093/ENSMUSG00000096464/ENSMUSG00000029656/ENSMUSG00000098470/ENSMUSG00000073421/ENSMUSG00000041754/ENSMUSG00000094088/ENSMUSG00000078452/ENSMUSG00000058952/ENSMUSG00000091705/ENSMUSG00000035031/ENSMUSG00000004948/ENSMUSG00000038521/…
GO:0035634	BP	GO:0035634	response to stilbenoid	21	-0.830474	-1.91216	8.81192e-05	0.00302359	0.0026745	691	tags=38%, list=2%, signal=37%	ENSMUSG00000069919/ENSMUSG00000031594/ENSMUSG00000040026/ENSMUSG00000034634/ENSMUSG00000078683/ENSMUSG00000032080/ENSMUSG00000057933/ENSMUSG00000074183
GO:0070989	BP	GO:0070989	oxidative demethylation	18	-0.858488	-1.92158	9.04712e-05	0.00309141	0.00273449	1929	tags=33%, list=5%, signal=32%	ENSMUSG00000070419/ENSMUSG00000061292/ENSMUSG00000038656/ENSMUSG00000029630/ENSMUSG00000032310/ENSMUSG00000056035
GO:0070527	BP	GO:0070527	platelet aggregation	46	-0.714032	-1.85047	9.19592e-05	0.00312927	0.00276798	732	tags=9%, list=2%, signal=9%	ENSMUSG00000014453/ENSMUSG00000028001/ENSMUSG00000033860/ENSMUSG00000033831
GO:0000313	CC	GO:0000313	organellar ribosome	89	0.557193	1.76761	9.30684e-05	0.00314106	0.0027784	12671	tags=65%, list=34%, signal=43%	ENSMUSG00000034880/ENSMUSG00000035559/ENSMUSG00000038880/ENSMUSG00000021607/ENSMUSG00000041881/ENSMUSG00000003299/ENSMUSG00000039680/ENSMUSG00000020477/ENSMUSG00000022706/ENSMUSG00000040269/ENSMUSG00000057388/ENSMUSG00000029815/ENSMUSG00000023967/ENSMUSG00000010406/ENSMUSG00000018858/ENSMUSG00000024181/ENSMUSG00000022370/ENSMUSG00000049960/ENSMUSG00000030611/ENSMUSG00000063787/ENSMUSG00000068921/…
GO:0005761	CC	GO:0005761	mitochondrial ribosome	89	0.557193	1.76761	9.30684e-05	0.00314106	0.0027784	12671	tags=65%, list=34%, signal=43%	ENSMUSG00000034880/ENSMUSG00000035559/ENSMUSG00000038880/ENSMUSG00000021607/ENSMUSG00000041881/ENSMUSG00000003299/ENSMUSG00000039680/ENSMUSG00000020477/ENSMUSG00000022706/ENSMUSG00000040269/ENSMUSG00000057388/ENSMUSG00000029815/ENSMUSG00000023967/ENSMUSG00000010406/ENSMUSG00000018858/ENSMUSG00000024181/ENSMUSG00000022370/ENSMUSG00000049960/ENSMUSG00000030611/ENSMUSG00000063787/ENSMUSG00000068921/…
GO:0030195	BP	GO:0030195	negative regulation of blood coagulation	47	-0.69392	-1.80428	9.42527e-05	0.00315485	0.0027906	3221	tags=32%, list=9%, signal=29%	ENSMUSG00000021492/ENSMUSG00000038224/ENSMUSG00000040016/ENSMUSG00000021822/ENSMUSG00000037411/ENSMUSG00000021999/ENSMUSG00000059481/ENSMUSG00000034127/ENSMUSG00000024386/ENSMUSG00000022877/ENSMUSG00000027249/ENSMUSG00000058022/ENSMUSG00000028001/ENSMUSG00000033860/ENSMUSG00000033831
GO:0045923	BP	GO:0045923	positive regulation of fatty acid metabolic process	45	-0.72513	-1.87573	9.42558e-05	0.00315485	0.0027906	3280	tags=20%, list=9%, signal=18%	ENSMUSG00000024659/ENSMUSG00000037727/ENSMUSG00000032083/ENSMUSG00000027398/ENSMUSG00000022878/ENSMUSG00000032080/ENSMUSG00000023070/ENSMUSG00000017950/ENSMUSG00000054422
GO:0030168	BP	GO:0030168	platelet activation	81	-0.631939	-1.79609	9.49555e-05	0.00315485	0.0027906	3158	tags=11%, list=8%, signal=10%	ENSMUSG00000054892/ENSMUSG00000023993/ENSMUSG00000029373/ENSMUSG00000014453/ENSMUSG00000022877/ENSMUSG00000027249/ENSMUSG00000028001/ENSMUSG00000033860/ENSMUSG00000033831
GO:0004984	MF	GO:0004984	olfactory receptor activity	338	0.392216	1.45289	9.50094e-05	0.00315485	0.0027906	4227	tags=24%, list=11%, signal=21%	ENSMUSG00000083947/ENSMUSG00000109354/ENSMUSG00000066272/ENSMUSG00000057207/ENSMUSG00000073928/ENSMUSG00000075215/ENSMUSG00000045824/ENSMUSG00000068816/ENSMUSG00000094810/ENSMUSG00000075150/ENSMUSG00000054036/ENSMUSG00000075189/ENSMUSG00000034583/ENSMUSG00000036647/ENSMUSG00000043310/ENSMUSG00000043312/ENSMUSG00000044923/ENSMUSG00000045150/ENSMUSG00000045508/ENSMUSG00000049864/ENSMUSG00000054938/…
GO:0022408	BP	GO:0022408	negative regulation of cell-cell adhesion	188	-0.525922	-1.63262	9.61799e-05	0.00318089	0.00281363	5536	tags=18%, list=15%, signal=16%	ENSMUSG00000040016/ENSMUSG00000039899/ENSMUSG00000021125/ENSMUSG00000000303/ENSMUSG00000024610/ENSMUSG00000035873/ENSMUSG00000026770/ENSMUSG00000036594/ENSMUSG00000051998/ENSMUSG00000001444/ENSMUSG00000034359/ENSMUSG00000031594/ENSMUSG00000071552/ENSMUSG00000073421/ENSMUSG00000039981/ENSMUSG00000024659/ENSMUSG00000013418/ENSMUSG00000032083/ENSMUSG00000078763/ENSMUSG00000066755/ENSMUSG00000022997/…
GO:0097110	MF	GO:0097110	scaffold protein binding	74	-0.64143	-1.7996	9.70685e-05	0.00319744	0.00282827	1214	tags=8%, list=3%, signal=8%	ENSMUSG00000023043/ENSMUSG00000042265/ENSMUSG00000054889/ENSMUSG00000049382/ENSMUSG00000054146/ENSMUSG00000061527
GO:0031669	BP	GO:0031669	cellular response to nutrient levels	188	-0.52562	-1.63168	9.76482e-05	0.0031978	0.00282859	5586	tags=12%, list=15%, signal=10%	ENSMUSG00000002289/ENSMUSG00000036856/ENSMUSG00000044988/ENSMUSG00000031112/ENSMUSG00000049699/ENSMUSG00000009471/ENSMUSG00000044254/ENSMUSG00000026989/ENSMUSG00000027750/ENSMUSG00000047638/ENSMUSG00000024331/ENSMUSG00000040891/ENSMUSG00000021647/ENSMUSG00000035775/ENSMUSG00000039878/ENSMUSG00000093617/ENSMUSG00000022479/ENSMUSG00000029811/ENSMUSG00000037025/ENSMUSG00000029368/ENSMUSG00000078683/…
GO:0031528	CC	GO:0031528	microvillus membrane	21	-0.828513	-1.90764	9.78561e-05	0.0031978	0.00282859	1516	tags=24%, list=4%, signal=23%	ENSMUSG00000038298/ENSMUSG00000079620/ENSMUSG00000034918/ENSMUSG00000070777/ENSMUSG00000025497
GO:0004745	MF	GO:0004745	retinol dehydrogenase activity	21	-0.828323	-1.9072	0.000102744	0.00334425	0.00295813	1841	tags=52%, list=5%, signal=50%	ENSMUSG00000055301/ENSMUSG00000025396/ENSMUSG00000027068/ENSMUSG00000074207/ENSMUSG00000037797/ENSMUSG00000033044/ENSMUSG00000028236/ENSMUSG00000040127/ENSMUSG00000053054/ENSMUSG00000021214/ENSMUSG00000040134
GO:0016339	BP	GO:0016339	calcium-dependent cell-cell adhesion via plasma membrane cell adhesion molecules	35	-0.741495	-1.86132	0.000110281	0.00357544	0.00316263	18	tags=29%, list=0%, signal=29%	ENSMUSG00000026580/ENSMUSG00000031841/ENSMUSG00000040452/ENSMUSG00000024109/ENSMUSG00000047910/ENSMUSG00000026581/ENSMUSG00000012819/ENSMUSG00000000303/ENSMUSG00000031881/ENSMUSG00000028217
GO:0016328	CC	GO:0016328	lateral plasma membrane	65	-0.660186	-1.79599	0.000111084	0.00358735	0.00317316	3280	tags=15%, list=9%, signal=14%	ENSMUSG00000024659/ENSMUSG00000044393/ENSMUSG00000070473/ENSMUSG00000018569/ENSMUSG00000001739/ENSMUSG00000045394/ENSMUSG00000051397/ENSMUSG00000061928/ENSMUSG00000047501/ENSMUSG00000069441
GO:0055090	BP	GO:0055090	acylglycerol homeostasis	35	-0.741126	-1.86039	0.000112166	0.00359411	0.00317914	5586	tags=40%, list=15%, signal=34%	ENSMUSG00000002289/ENSMUSG00000032081/ENSMUSG00000009646/ENSMUSG00000047822/ENSMUSG00000028553/ENSMUSG00000032207/ENSMUSG00000058914/ENSMUSG00000032083/ENSMUSG00000022579/ENSMUSG00000047638/ENSMUSG00000014351/ENSMUSG00000074336/ENSMUSG00000032080/ENSMUSG00000017950
GO:0070328	BP	GO:0070328	triglyceride homeostasis	35	-0.741126	-1.86039	0.000112166	0.00359411	0.00317914	5586	tags=40%, list=15%, signal=34%	ENSMUSG00000002289/ENSMUSG00000032081/ENSMUSG00000009646/ENSMUSG00000047822/ENSMUSG00000028553/ENSMUSG00000032207/ENSMUSG00000058914/ENSMUSG00000032083/ENSMUSG00000022579/ENSMUSG00000047638/ENSMUSG00000014351/ENSMUSG00000074336/ENSMUSG00000032080/ENSMUSG00000017950
GO:0002455	BP	GO:0002455	humoral immune response mediated by circulating immunoglobulin	74	-0.637495	-1.78857	0.00011666	0.00372362	0.0032937	3622	tags=32%, list=10%, signal=29%	ENSMUSG00000096464/ENSMUSG00000029656/ENSMUSG00000098470/ENSMUSG00000073421/ENSMUSG00000094088/ENSMUSG00000058952/ENSMUSG00000035031/ENSMUSG00000004948/ENSMUSG00000038521/ENSMUSG00000105906/ENSMUSG00000022149/ENSMUSG00000076612/ENSMUSG00000024164/ENSMUSG00000076617/ENSMUSG00000095589/ENSMUSG00000026542/ENSMUSG00000037780/ENSMUSG00000037942/ENSMUSG00000076613/ENSMUSG00000076609/ENSMUSG00000030895/…
GO:0034381	BP	GO:0034381	plasma lipoprotein particle clearance	36	-0.748111	-1.88937	0.000120385	0.0038277	0.00338576	5861	tags=39%, list=15%, signal=33%	ENSMUSG00000040564/ENSMUSG00000002944/ENSMUSG00000032081/ENSMUSG00000044254/ENSMUSG00000032207/ENSMUSG00000022579/ENSMUSG00000016524/ENSMUSG00000025044/ENSMUSG00000047638/ENSMUSG00000057074/ENSMUSG00000037942/ENSMUSG00000053846/ENSMUSG00000022878/ENSMUSG00000020609
GO:0004364	MF	GO:0004364	glutathione transferase activity	30	-0.764471	-1.87127	0.000123271	0.00389875	0.00344861	1317	tags=27%, list=3%, signal=26%	ENSMUSG00000040562/ENSMUSG00000009093/ENSMUSG00000074604/ENSMUSG00000004038/ENSMUSG00000058216/ENSMUSG00000074179/ENSMUSG00000057933/ENSMUSG00000074183
GO:0042599	CC	GO:0042599	lamellar body	16	-0.862072	-1.87334	0.000124033	0.00389875	0.00344861	1888	tags=38%, list=5%, signal=36%	ENSMUSG00000041247/ENSMUSG00000050296/ENSMUSG00000074155/ENSMUSG00000030713/ENSMUSG00000074199/ENSMUSG00000055561
GO:0045178	CC	GO:0045178	basal part of cell	82	-0.630882	-1.7942	0.00012404	0.00389875	0.00344861	1551	tags=9%, list=4%, signal=8%	ENSMUSG00000030549/ENSMUSG00000115388/ENSMUSG00000051397/ENSMUSG00000045545/ENSMUSG00000059654/ENSMUSG00000035638/ENSMUSG00000047501
GO:0007162	BP	GO:0007162	negative regulation of cell adhesion	286	-0.480784	-1.54252	0.000124917	0.00391137	0.00345977	10787	tags=31%, list=29%, signal=22%	ENSMUSG00000045962/ENSMUSG00000026395/ENSMUSG00000022231/ENSMUSG00000039158/ENSMUSG00000063531/ENSMUSG00000018899/ENSMUSG00000004266/ENSMUSG00000068748/ENSMUSG00000039004/ENSMUSG00000090958/ENSMUSG00000018166/ENSMUSG00000079494/ENSMUSG00000022383/ENSMUSG00000034652/ENSMUSG00000031805/ENSMUSG00000006538/ENSMUSG00000031841/ENSMUSG00000031015/ENSMUSG00000014158/ENSMUSG00000026383/ENSMUSG00000017446/…
GO:0004771	MF	GO:0004771	sterol esterase activity	19	-0.833657	-1.88746	0.000132312	0.00412723	0.00365071	3626	tags=68%, list=10%, signal=62%	ENSMUSG00000091813/ENSMUSG00000050097/ENSMUSG00000057400/ENSMUSG00000031877/ENSMUSG00000056973/ENSMUSG00000057074/ENSMUSG00000060560/ENSMUSG00000078964/ENSMUSG00000061959/ENSMUSG00000031886/ENSMUSG00000055730/ENSMUSG00000061825/ENSMUSG00000031725
GO:0007160	BP	GO:0007160	cell-matrix adhesion	213	-0.509396	-1.58562	0.000136986	0.00425691	0.00376542	9956	tags=29%, list=26%, signal=21%	ENSMUSG00000025321/ENSMUSG00000026768/ENSMUSG00000029163/ENSMUSG00000027365/ENSMUSG00000034990/ENSMUSG00000005397/ENSMUSG00000031841/ENSMUSG00000026383/ENSMUSG00000023235/ENSMUSG00000024290/ENSMUSG00000046449/ENSMUSG00000038236/ENSMUSG00000032925/ENSMUSG00000026193/ENSMUSG00000027962/ENSMUSG00000025060/ENSMUSG00000027381/ENSMUSG00000089661/ENSMUSG00000040152/ENSMUSG00000040274/ENSMUSG00000058806/…
GO:2000146	BP	GO:2000146	negative regulation of cell motility	287	-0.484537	-1.5575	0.000145015	0.00447927	0.00396211	9944	tags=24%, list=26%, signal=18%	ENSMUSG00000015839/ENSMUSG00000034652/ENSMUSG00000066058/ENSMUSG00000029163/ENSMUSG00000026834/ENSMUSG00000037362/ENSMUSG00000031393/ENSMUSG00000026463/ENSMUSG00000026185/ENSMUSG00000043020/ENSMUSG00000035352/ENSMUSG00000031465/ENSMUSG00000001131/ENSMUSG00000090935/ENSMUSG00000023235/ENSMUSG00000039942/ENSMUSG00000046449/ENSMUSG00000038236/ENSMUSG00000096768/ENSMUSG00000024501/ENSMUSG00000006369/…
GO:0050819	BP	GO:0050819	negative regulation of coagulation	49	-0.692517	-1.81645	0.00014544	0.00447927	0.00396211	3221	tags=31%, list=9%, signal=28%	ENSMUSG00000021492/ENSMUSG00000038224/ENSMUSG00000040016/ENSMUSG00000021822/ENSMUSG00000037411/ENSMUSG00000021999/ENSMUSG00000059481/ENSMUSG00000034127/ENSMUSG00000024386/ENSMUSG00000022877/ENSMUSG00000027249/ENSMUSG00000058022/ENSMUSG00000028001/ENSMUSG00000033860/ENSMUSG00000033831
GO:0006109	BP	GO:0006109	regulation of carbohydrate metabolic process	192	-0.515451	-1.59899	0.000145774	0.00447927	0.00396211	5274	tags=11%, list=14%, signal=9%	ENSMUSG00000004842/ENSMUSG00000022367/ENSMUSG00000005373/ENSMUSG00000026459/ENSMUSG00000024029/ENSMUSG00000041567/ENSMUSG00000031594/ENSMUSG00000058914/ENSMUSG00000042717/ENSMUSG00000047638/ENSMUSG00000047443/ENSMUSG00000010760/ENSMUSG00000000394/ENSMUSG00000037025/ENSMUSG00000059201/ENSMUSG00000078683/ENSMUSG00000069805/ENSMUSG00000022878/ENSMUSG00000089960/ENSMUSG00000023070/ENSMUSG00000017950
GO:0030593	BP	GO:0030593	neutrophil chemotaxis	95	-0.602954	-1.73888	0.000147249	0.0045078	0.00398734	7110	tags=28%, list=19%, signal=23%	ENSMUSG00000026581/ENSMUSG00000049130/ENSMUSG00000018930/ENSMUSG00000016024/ENSMUSG00000026166/ENSMUSG00000000982/ENSMUSG00000023078/ENSMUSG00000024610/ENSMUSG00000035000/ENSMUSG00000019278/ENSMUSG00000019122/ENSMUSG00000031779/ENSMUSG00000018927/ENSMUSG00000029082/ENSMUSG00000035373/ENSMUSG00000041754/ENSMUSG00000026180/ENSMUSG00000029373/ENSMUSG00000027398/ENSMUSG00000037944/ENSMUSG00000029417/…
GO:0071674	BP	GO:0071674	mononuclear cell migration	86	-0.619699	-1.77667	0.000148269	0.00452221	0.00400009	6765	tags=28%, list=18%, signal=23%	ENSMUSG00000049130/ENSMUSG00000018930/ENSMUSG00000009281/ENSMUSG00000026166/ENSMUSG00000000982/ENSMUSG00000025804/ENSMUSG00000026100/ENSMUSG00000022015/ENSMUSG00000019122/ENSMUSG00000031779/ENSMUSG00000018927/ENSMUSG00000024659/ENSMUSG00000037411/ENSMUSG00000035373/ENSMUSG00000060188/ENSMUSG00000066755/ENSMUSG00000052270/ENSMUSG00000049103/ENSMUSG00000059481/ENSMUSG00000037944/ENSMUSG00000026573/…
GO:0032387	BP	GO:0032387	negative regulation of intracellular transport	63	-0.651266	-1.77035	0.000155218	0.00471669	0.00417212	918	tags=8%, list=2%, signal=8%	ENSMUSG00000044254/ENSMUSG00000102805/ENSMUSG00000027356/ENSMUSG00000022878/ENSMUSG00000017950
GO:0046889	BP	GO:0046889	positive regulation of lipid biosynthetic process	98	-0.607301	-1.75631	0.000157155	0.00475799	0.00420865	5532	tags=22%, list=15%, signal=19%	ENSMUSG00000020053/ENSMUSG00000020713/ENSMUSG00000027399/ENSMUSG00000030559/ENSMUSG00000032081/ENSMUSG00000036856/ENSMUSG00000024610/ENSMUSG00000005373/ENSMUSG00000028240/ENSMUSG00000024401/ENSMUSG00000024659/ENSMUSG00000037727/ENSMUSG00000032083/ENSMUSG00000004948/ENSMUSG00000052270/ENSMUSG00000047638/ENSMUSG00000027398/ENSMUSG00000028298/ENSMUSG00000034528/ENSMUSG00000032080/ENSMUSG00000023070/…
GO:0010875	BP	GO:0010875	positive regulation of cholesterol efflux	20	-0.812422	-1.85102	0.000158047	0.00476747	0.00421703	2740	tags=25%, list=7%, signal=23%	ENSMUSG00000032083/ENSMUSG00000050296/ENSMUSG00000056973/ENSMUSG00000002588/ENSMUSG00000022878
GO:0045216	BP	GO:0045216	cell-cell junction organization	188	-0.51868	-1.61013	0.000160846	0.00483419	0.00427605	5334	tags=14%, list=14%, signal=12%	ENSMUSG00000000303/ENSMUSG00000001672/ENSMUSG00000034607/ENSMUSG00000055976/ENSMUSG00000027699/ENSMUSG00000024401/ENSMUSG00000021678/ENSMUSG00000022286/ENSMUSG00000064272/ENSMUSG00000066720/ENSMUSG00000044393/ENSMUSG00000070473/ENSMUSG00000091530/ENSMUSG00000061974/ENSMUSG00000047638/ENSMUSG00000027398/ENSMUSG00000056569/ENSMUSG00000050520/ENSMUSG00000023906/ENSMUSG00000018569/ENSMUSG00000001739/…
GO:0042379	MF	GO:0042379	chemokine receptor binding	61	-0.657783	-1.7791	0.000167729	0.00502271	0.00444281	6661	tags=36%, list=18%, signal=30%	ENSMUSG00000018930/ENSMUSG00000074715/ENSMUSG00000026166/ENSMUSG00000047390/ENSMUSG00000000982/ENSMUSG00000023078/ENSMUSG00000045337/ENSMUSG00000019122/ENSMUSG00000096001/ENSMUSG00000031779/ENSMUSG00000018927/ENSMUSG00000035373/ENSMUSG00000060188/ENSMUSG00000029373/ENSMUSG00000029417/ENSMUSG00000044748/ENSMUSG00000026573/ENSMUSG00000058427/ENSMUSG00000050756/ENSMUSG00000042306/ENSMUSG00000020676/…
GO:0005324	MF	GO:0005324	long-chain fatty acid transporter activity	19	-0.828374	-1.8755	0.000170692	0.00509292	0.00450491	254	tags=21%, list=1%, signal=21%	ENSMUSG00000024600/ENSMUSG00000062515/ENSMUSG00000023057/ENSMUSG00000054422
GO:0022409	BP	GO:0022409	positive regulation of cell-cell adhesion	263	-0.484684	-1.54443	0.000171804	0.00510761	0.0045179	7461	tags=21%, list=20%, signal=17%	ENSMUSG00000051076/ENSMUSG00000027009/ENSMUSG00000036526/ENSMUSG00000048583/ENSMUSG00000004709/ENSMUSG00000030830/ENSMUSG00000020053/ENSMUSG00000040329/ENSMUSG00000042333/ENSMUSG00000027399/ENSMUSG00000026985/ENSMUSG00000027718/ENSMUSG00000095028/ENSMUSG00000023274/ENSMUSG00000023078/ENSMUSG00000031304/ENSMUSG00000008999/ENSMUSG00000000303/ENSMUSG00000024610/ENSMUSG00000022367/ENSMUSG00000037440/…
GO:0032994	CC	GO:0032994	protein-lipid complex	37	-0.738152	-1.87122	0.000179602	0.00531845	0.0047044	3301	tags=24%, list=9%, signal=22%	ENSMUSG00000032207/ENSMUSG00000032083/ENSMUSG00000025044/ENSMUSG00000047631/ENSMUSG00000002588/ENSMUSG00000040026/ENSMUSG00000074336/ENSMUSG00000032080/ENSMUSG00000020609
GO:0031589	BP	GO:0031589	cell-substrate adhesion	349	-0.460758	-1.50071	0.000180188	0.00531845	0.0047044	11080	tags=29%, list=29%, signal=20%	ENSMUSG00000019889/ENSMUSG00000031391/ENSMUSG00000021549/ENSMUSG00000030536/ENSMUSG00000022438/ENSMUSG00000022665/ENSMUSG00000022812/ENSMUSG00000002413/ENSMUSG00000068196/ENSMUSG00000028413/ENSMUSG00000047793/ENSMUSG00000027087/ENSMUSG00000063531/ENSMUSG00000049001/ENSMUSG00000068748/ENSMUSG00000025609/ENSMUSG00000042284/ENSMUSG00000001930/ENSMUSG00000026639/ENSMUSG00000025321/ENSMUSG00000020437/…
GO:0019433	BP	GO:0019433	triglyceride catabolic process	29	-0.773365	-1.86319	0.000193603	0.00569399	0.00503658	3301	tags=28%, list=9%, signal=25%	ENSMUSG00000032207/ENSMUSG00000032083/ENSMUSG00000018868/ENSMUSG00000025991/ENSMUSG00000053846/ENSMUSG00000027761/ENSMUSG00000032080/ENSMUSG00000020609
GO:0005902	CC	GO:0005902	microvillus	97	-0.597104	-1.72517	0.000195824	0.00573883	0.00507624	1516	tags=14%, list=4%, signal=14%	ENSMUSG00000026175/ENSMUSG00000032207/ENSMUSG00000038298/ENSMUSG00000069515/ENSMUSG00000079620/ENSMUSG00000034918/ENSMUSG00000030838/ENSMUSG00000041301/ENSMUSG00000030909/ENSMUSG00000070777/ENSMUSG00000037390/ENSMUSG00000024388/ENSMUSG00000025497/ENSMUSG00000023057
GO:1901607	BP	GO:1901607	alpha-amino acid biosynthetic process	57	-0.671449	-1.80906	0.00019696	0.00575164	0.00508757	1090	tags=11%, list=3%, signal=10%	ENSMUSG00000042118/ENSMUSG00000074768/ENSMUSG00000089678/ENSMUSG00000020051/ENSMUSG00000048217/ENSMUSG00000031173
GO:0004806	MF	GO:0004806	triglyceride lipase activity	36	-0.736865	-1.86097	0.000208199	0.00605836	0.00535888	3626	tags=47%, list=10%, signal=43%	ENSMUSG00000091813/ENSMUSG00000032207/ENSMUSG00000050097/ENSMUSG00000057400/ENSMUSG00000031877/ENSMUSG00000018868/ENSMUSG00000056973/ENSMUSG00000057074/ENSMUSG00000060560/ENSMUSG00000053846/ENSMUSG00000078964/ENSMUSG00000061959/ENSMUSG00000031886/ENSMUSG00000027761/ENSMUSG00000055730/ENSMUSG00000061825/ENSMUSG00000031725
GO:0045722	BP	GO:0045722	positive regulation of gluconeogenesis	20	-0.807284	-1.83931	0.000209774	0.00608271	0.00538042	620	tags=10%, list=2%, signal=10%	ENSMUSG00000000394/ENSMUSG00000017950
GO:0030073	BP	GO:0030073	insulin secretion	225	-0.502556	-1.57916	0.000213235	0.0061444	0.00543499	2182	tags=9%, list=6%, signal=9%	ENSMUSG00000029556/ENSMUSG00000051209/ENSMUSG00000044453/ENSMUSG00000047638/ENSMUSG00000027398/ENSMUSG00000026981/ENSMUSG00000050824/ENSMUSG00000005232/ENSMUSG00000021647/ENSMUSG00000041301/ENSMUSG00000014453/ENSMUSG00000000394/ENSMUSG00000024990/ENSMUSG00000014351/ENSMUSG00000037025/ENSMUSG00000059201/ENSMUSG00000021749/ENSMUSG00000026343/ENSMUSG00000022938/ENSMUSG00000078683/ENSMUSG00000017950
GO:0006002	BP	GO:0006002	fructose 6-phosphate metabolic process	14	-0.866393	-1.81735	0.000213394	0.0061444	0.00543499	162	tags=21%, list=0%, signal=21%	ENSMUSG00000041798/ENSMUSG00000021456/ENSMUSG00000069805
GO:0045296	MF	GO:0045296	cadherin binding	69	-0.638538	-1.77258	0.000215554	0.00618496	0.00547086	267	tags=29%, list=1%, signal=29%	ENSMUSG00000022026/ENSMUSG00000031871/ENSMUSG00000026312/ENSMUSG00000061665/ENSMUSG00000016493/ENSMUSG00000034101/ENSMUSG00000035429/ENSMUSG00000060843/ENSMUSG00000000305/ENSMUSG00000031841/ENSMUSG00000040452/ENSMUSG00000020154/ENSMUSG00000067336/ENSMUSG00000000127/ENSMUSG00000041957/ENSMUSG00000012819/ENSMUSG00000000303/ENSMUSG00000045394/ENSMUSG00000026413/ENSMUSG00000028217
GO:0002548	BP	GO:0002548	monocyte chemotaxis	54	-0.669878	-1.78496	0.000216755	0.00619783	0.00548224	4701	tags=35%, list=12%, signal=31%	ENSMUSG00000018930/ENSMUSG00000026166/ENSMUSG00000000982/ENSMUSG00000025804/ENSMUSG00000022015/ENSMUSG00000019122/ENSMUSG00000031779/ENSMUSG00000018927/ENSMUSG00000024659/ENSMUSG00000037411/ENSMUSG00000035373/ENSMUSG00000060188/ENSMUSG00000066755/ENSMUSG00000052270/ENSMUSG00000049103/ENSMUSG00000026573/ENSMUSG00000042306/ENSMUSG00000020676/ENSMUSG00000009185
GO:0016829	MF	GO:0016829	lyase activity	187	-0.523544	-1.6213	0.000218912	0.00622384	0.00550526	3901	tags=9%, list=10%, signal=8%	ENSMUSG00000055523/ENSMUSG00000039396/ENSMUSG00000029082/ENSMUSG00000074604/ENSMUSG00000026348/ENSMUSG00000022126/ENSMUSG00000028307/ENSMUSG00000020017/ENSMUSG00000032315/ENSMUSG00000001155/ENSMUSG00000028972/ENSMUSG00000059606/ENSMUSG00000027559/ENSMUSG00000042638/ENSMUSG00000027513/ENSMUSG00000034456/ENSMUSG00000032310
GO:0042110	BP	GO:0042110	T cell activation	490	-0.427197	-1.43024	0.000219674	0.00622384	0.00550526	7748	tags=21%, list=20%, signal=17%	ENSMUSG00000022865/ENSMUSG00000096854/ENSMUSG00000040987/ENSMUSG00000070369/ENSMUSG00000040274/ENSMUSG00000002033/ENSMUSG00000047139/ENSMUSG00000019987/ENSMUSG00000051076/ENSMUSG00000032344/ENSMUSG00000036526/ENSMUSG00000057722/ENSMUSG00000112148/ENSMUSG00000048583/ENSMUSG00000050350/ENSMUSG00000029530/ENSMUSG00000004709/ENSMUSG00000062007/ENSMUSG00000030830/ENSMUSG00000020053/ENSMUSG00000040329/…
GO:0045214	BP	GO:0045214	sarcomere organization	46	-0.695333	-1.80201	0.000219932	0.00622384	0.00550526	1540	tags=17%, list=4%, signal=17%	ENSMUSG00000062694/ENSMUSG00000030470/ENSMUSG00000049382/ENSMUSG00000028116/ENSMUSG00000075307/ENSMUSG00000068697/ENSMUSG00000020911/ENSMUSG00000061723
GO:0034358	CC	GO:0034358	plasma lipoprotein particle	34	-0.747049	-1.85838	0.000226574	0.00634639	0.00561365	3301	tags=26%, list=9%, signal=24%	ENSMUSG00000032207/ENSMUSG00000032083/ENSMUSG00000025044/ENSMUSG00000047631/ENSMUSG00000002588/ENSMUSG00000040026/ENSMUSG00000074336/ENSMUSG00000032080/ENSMUSG00000020609
GO:1990777	CC	GO:1990777	lipoprotein particle	34	-0.747049	-1.85838	0.000226574	0.00634639	0.00561365	3301	tags=26%, list=9%, signal=24%	ENSMUSG00000032207/ENSMUSG00000032083/ENSMUSG00000025044/ENSMUSG00000047631/ENSMUSG00000002588/ENSMUSG00000040026/ENSMUSG00000074336/ENSMUSG00000032080/ENSMUSG00000020609
GO:0062013	BP	GO:0062013	positive regulation of small molecule metabolic process	155	-0.543457	-1.64375	0.000226646	0.00634639	0.00561365	5437	tags=13%, list=14%, signal=11%	ENSMUSG00000036856/ENSMUSG00000024610/ENSMUSG00000004842/ENSMUSG00000022367/ENSMUSG00000005373/ENSMUSG00000028240/ENSMUSG00000024401/ENSMUSG00000024659/ENSMUSG00000037727/ENSMUSG00000032083/ENSMUSG00000047638/ENSMUSG00000027398/ENSMUSG00000056973/ENSMUSG00000000394/ENSMUSG00000078683/ENSMUSG00000022878/ENSMUSG00000032080/ENSMUSG00000023070/ENSMUSG00000017950/ENSMUSG00000054422
GO:0050839	MF	GO:0050839	cell adhesion molecule binding	281	-0.473741	-1.51763	0.000228101	0.00634639	0.00561365	3371	tags=8%, list=9%, signal=8%	ENSMUSG00000028553/ENSMUSG00000098590/ENSMUSG00000037995/ENSMUSG00000044393/ENSMUSG00000027656/ENSMUSG00000026043/ENSMUSG00000026725/ENSMUSG00000027750/ENSMUSG00000027398/ENSMUSG00000034918/ENSMUSG00000018569/ENSMUSG00000024471/ENSMUSG00000034127/ENSMUSG00000054889/ENSMUSG00000027356/ENSMUSG00000021702/ENSMUSG00000045394/ENSMUSG00000028001/ENSMUSG00000025497/ENSMUSG00000026413/ENSMUSG00000033860/…
GO:0019915	BP	GO:0019915	lipid storage	82	-0.621346	-1.76708	0.000228674	0.00634639	0.00561365	4203	tags=16%, list=11%, signal=14%	ENSMUSG00000024401/ENSMUSG00000051314/ENSMUSG00000028553/ENSMUSG00000032083/ENSMUSG00000025044/ENSMUSG00000027398/ENSMUSG00000024164/ENSMUSG00000056973/ENSMUSG00000037942/ENSMUSG00000059201/ENSMUSG00000074336/ENSMUSG00000078683/ENSMUSG00000020609
GO:0002697	BP	GO:0002697	regulation of immune effector process	415	-0.437317	-1.44905	0.00022934	0.00634639	0.00561365	6638	tags=20%, list=18%, signal=16%	ENSMUSG00000040987/ENSMUSG00000047139/ENSMUSG00000019987/ENSMUSG00000036202/ENSMUSG00000057135/ENSMUSG00000032344/ENSMUSG00000048583/ENSMUSG00000020660/ENSMUSG00000004709/ENSMUSG00000041616/ENSMUSG00000039005/ENSMUSG00000074491/ENSMUSG00000016024/ENSMUSG00000042333/ENSMUSG00000079685/ENSMUSG00000045005/ENSMUSG00000041872/ENSMUSG00000027718/ENSMUSG00000037246/ENSMUSG00000042250/ENSMUSG00000073494/…
GO:0030670	CC	GO:0030670	phagocytic vesicle membrane	23	-0.806704	-1.88003	0.000229657	0.00634639	0.00561365	386	tags=13%, list=1%, signal=13%	ENSMUSG00000022877/ENSMUSG00000054128/ENSMUSG00000047517
GO:0032530	BP	GO:0032530	regulation of microvillus organization	15	-0.847557	-1.81547	0.00023252	0.00640401	0.00566462	3746	tags=47%, list=10%, signal=42%	ENSMUSG00000039529/ENSMUSG00000026175/ENSMUSG00000005148/ENSMUSG00000034918/ENSMUSG00000030838/ENSMUSG00000025497/ENSMUSG00000017950
GO:0001889	BP	GO:0001889	liver development	123	-0.559503	-1.6559	0.000249872	0.00685898	0.00606707	5812	tags=19%, list=15%, signal=16%	ENSMUSG00000020679/ENSMUSG00000045991/ENSMUSG00000031831/ENSMUSG00000021822/ENSMUSG00000033427/ENSMUSG00000009376/ENSMUSG00000024401/ENSMUSG00000044254/ENSMUSG00000031594/ENSMUSG00000028864/ENSMUSG00000024659/ENSMUSG00000021999/ENSMUSG00000046179/ENSMUSG00000029556/ENSMUSG00000022997/ENSMUSG00000044303/ENSMUSG00000005836/ENSMUSG00000040891/ENSMUSG00000031722/ENSMUSG00000024386/ENSMUSG00000031004/…
GO:0051271	BP	GO:0051271	negative regulation of cellular component movement	321	-0.465524	-1.50405	0.000251079	0.0068622	0.00606991	9944	tags=22%, list=26%, signal=17%	ENSMUSG00000015839/ENSMUSG00000034652/ENSMUSG00000066058/ENSMUSG00000029163/ENSMUSG00000026834/ENSMUSG00000037362/ENSMUSG00000031393/ENSMUSG00000026463/ENSMUSG00000026185/ENSMUSG00000043020/ENSMUSG00000035352/ENSMUSG00000031465/ENSMUSG00000001131/ENSMUSG00000090935/ENSMUSG00000023235/ENSMUSG00000039942/ENSMUSG00000046449/ENSMUSG00000038236/ENSMUSG00000096768/ENSMUSG00000024501/ENSMUSG00000006369/…
GO:0048484	BP	GO:0048484	enteric nervous system development	16	0.817297	1.87192	0.000251655	0.0068622	0.00606991	122	tags=19%, list=0%, signal=19%	ENSMUSG00000095180/ENSMUSG00000007946/ENSMUSG00000012520
GO:0097006	BP	GO:0097006	regulation of plasma lipoprotein particle levels	66	-0.645969	-1.76812	0.000257239	0.0069913	0.0061841	3724	tags=29%, list=10%, signal=26%	ENSMUSG00000040564/ENSMUSG00000002944/ENSMUSG00000032081/ENSMUSG00000009646/ENSMUSG00000044254/ENSMUSG00000032207/ENSMUSG00000032083/ENSMUSG00000022579/ENSMUSG00000016524/ENSMUSG00000025044/ENSMUSG00000047638/ENSMUSG00000023045/ENSMUSG00000056973/ENSMUSG00000057074/ENSMUSG00000037942/ENSMUSG00000053846/ENSMUSG00000022878/ENSMUSG00000032080/ENSMUSG00000020609
GO:0030258	BP	GO:0030258	lipid modification	246	-0.48237	-1.52864	0.000260511	0.00704282	0.00622967	3162	tags=7%, list=8%, signal=6%	ENSMUSG00000013418/ENSMUSG00000032083/ENSMUSG00000074939/ENSMUSG00000055301/ENSMUSG00000023045/ENSMUSG00000027261/ENSMUSG00000025479/ENSMUSG00000037797/ENSMUSG00000032315/ENSMUSG00000021751/ENSMUSG00000059201/ENSMUSG00000027048/ENSMUSG00000018907/ENSMUSG00000049115/ENSMUSG00000022878/ENSMUSG00000032080/ENSMUSG00000054422
GO:0008206	BP	GO:0008206	bile acid metabolic process	32	-0.749488	-1.84566	0.000260845	0.00704282	0.00622967	4378	tags=34%, list=12%, signal=30%	ENSMUSG00000028240/ENSMUSG00000039529/ENSMUSG00000026398/ENSMUSG00000038641/ENSMUSG00000029556/ENSMUSG00000047638/ENSMUSG00000056973/ENSMUSG00000059201/ENSMUSG00000027048/ENSMUSG00000020405/ENSMUSG00000075520
GO:0019731	BP	GO:0019731	antibacterial humoral response	62	-0.66063	-1.79069	0.000264962	0.00712945	0.0063063	4086	tags=34%, list=11%, signal=30%	ENSMUSG00000052922/ENSMUSG00000074442/ENSMUSG00000074446/ENSMUSG00000067149/ENSMUSG00000023987/ENSMUSG00000040154/ENSMUSG00000017723/ENSMUSG00000018211/ENSMUSG00000076612/ENSMUSG00000060615/ENSMUSG00000074155/ENSMUSG00000051748/ENSMUSG00000069792/ENSMUSG00000060208/ENSMUSG00000074440/ENSMUSG00000064213/ENSMUSG00000030713/ENSMUSG00000028001/ENSMUSG00000055561/ENSMUSG00000047517/ENSMUSG00000033831
GO:0060603	BP	GO:0060603	mammary gland duct morphogenesis	41	-0.707526	-1.81655	0.000265785	0.00712945	0.0063063	1629	tags=12%, list=4%, signal=12%	ENSMUSG00000028640/ENSMUSG00000062694/ENSMUSG00000022479/ENSMUSG00000029378/ENSMUSG00000020676
GO:0008643	BP	GO:0008643	carbohydrate transport	148	-0.529291	-1.59776	0.00027216	0.00721308	0.00638028	4382	tags=12%, list=12%, signal=11%	ENSMUSG00000031688/ENSMUSG00000009376/ENSMUSG00000024401/ENSMUSG00000028427/ENSMUSG00000026175/ENSMUSG00000030781/ENSMUSG00000029556/ENSMUSG00000027398/ENSMUSG00000024164/ENSMUSG00000047443/ENSMUSG00000027690/ENSMUSG00000022243/ENSMUSG00000014351/ENSMUSG00000059201/ENSMUSG00000028435/ENSMUSG00000022878/ENSMUSG00000042985/ENSMUSG00000038209
GO:0030595	BP	GO:0030595	leukocyte chemotaxis	213	-0.500239	-1.55712	0.000272283	0.00721308	0.00638028	6765	tags=21%, list=18%, signal=17%	ENSMUSG00000049130/ENSMUSG00000018930/ENSMUSG00000016024/ENSMUSG00000009281/ENSMUSG00000026874/ENSMUSG00000031380/ENSMUSG00000026166/ENSMUSG00000035448/ENSMUSG00000000982/ENSMUSG00000023078/ENSMUSG00000024610/ENSMUSG00000025804/ENSMUSG00000026100/ENSMUSG00000035000/ENSMUSG00000031443/ENSMUSG00000019278/ENSMUSG00000021678/ENSMUSG00000022015/ENSMUSG00000019122/ENSMUSG00000096001/ENSMUSG00000051314/…
GO:0009743	BP	GO:0009743	response to carbohydrate	199	-0.504037	-1.56791	0.00027324	0.00721308	0.00638028	2182	tags=7%, list=6%, signal=7%	ENSMUSG00000029556/ENSMUSG00000047638/ENSMUSG00000027398/ENSMUSG00000029503/ENSMUSG00000041301/ENSMUSG00000000394/ENSMUSG00000014351/ENSMUSG00000037025/ENSMUSG00000026343/ENSMUSG00000078683/ENSMUSG00000027513/ENSMUSG00000022878/ENSMUSG00000020609/ENSMUSG00000017950
GO:0006695	BP	GO:0006695	cholesterol biosynthetic process	49	-0.680813	-1.78575	0.00027416	0.00721308	0.00638028	4524	tags=16%, list=12%, signal=14%	ENSMUSG00000033520/ENSMUSG00000027875/ENSMUSG00000028240/ENSMUSG00000032083/ENSMUSG00000056973/ENSMUSG00000041301/ENSMUSG00000032080/ENSMUSG00000020609
GO:1902653	BP	GO:1902653	secondary alcohol biosynthetic process	49	-0.680813	-1.78575	0.00027416	0.00721308	0.00638028	4524	tags=16%, list=12%, signal=14%	ENSMUSG00000033520/ENSMUSG00000027875/ENSMUSG00000028240/ENSMUSG00000032083/ENSMUSG00000056973/ENSMUSG00000041301/ENSMUSG00000032080/ENSMUSG00000020609
GO:0002683	BP	GO:0002683	negative regulation of immune system process	454	-0.431305	-1.43796	0.000274949	0.00721308	0.00638028	7904	tags=19%, list=21%, signal=15%	ENSMUSG00000049608/ENSMUSG00000075122/ENSMUSG00000022876/ENSMUSG00000040152/ENSMUSG00000040987/ENSMUSG00000040274/ENSMUSG00000047139/ENSMUSG00000019987/ENSMUSG00000024907/ENSMUSG00000051076/ENSMUSG00000048583/ENSMUSG00000050350/ENSMUSG00000039410/ENSMUSG00000060093/ENSMUSG00000020053/ENSMUSG00000074491/ENSMUSG00000040528/ENSMUSG00000042333/ENSMUSG00000074715/ENSMUSG00000026874/ENSMUSG00000022667/…
GO:0030388	BP	GO:0030388	fructose 1,6-bisphosphate metabolic process	12	-0.890352	-1.7781	0.000275034	0.00721308	0.00638028	898	tags=25%, list=2%, signal=24%	ENSMUSG00000028307/ENSMUSG00000021456/ENSMUSG00000069805
GO:0072376	BP	GO:0072376	protein activation cascade	12	-0.889275	-1.77595	0.000279109	0.0072967	0.00645425	265	tags=42%, list=1%, signal=41%	ENSMUSG00000039109/ENSMUSG00000026715/ENSMUSG00000028001/ENSMUSG00000033860/ENSMUSG00000033831
GO:0006749	BP	GO:0006749	glutathione metabolic process	57	-0.668133	-1.80013	0.000280078	0.00729888	0.00645617	4186	tags=18%, list=11%, signal=16%	ENSMUSG00000040562/ENSMUSG00000019278/ENSMUSG00000009093/ENSMUSG00000074604/ENSMUSG00000040471/ENSMUSG00000004038/ENSMUSG00000058216/ENSMUSG00000074179/ENSMUSG00000057933/ENSMUSG00000074183
GO:0043236	MF	GO:0043236	laminin binding	32	-0.747867	-1.84167	0.000283692	0.00736974	0.00651885	511	tags=16%, list=1%, signal=15%	ENSMUSG00000015533/ENSMUSG00000057454/ENSMUSG00000021702/ENSMUSG00000030484/ENSMUSG00000052316
GO:0019835	BP	GO:0019835	cytolysis	26	-0.788641	-1.87385	0.000298423	0.00772804	0.00683578	3583	tags=73%, list=9%, signal=66%	ENSMUSG00000016024/ENSMUSG00000074715/ENSMUSG00000026874/ENSMUSG00000069516/ENSMUSG00000039899/ENSMUSG00000029656/ENSMUSG00000035031/ENSMUSG00000022149/ENSMUSG00000015437/ENSMUSG00000069515/ENSMUSG00000059256/ENSMUSG00000030017/ENSMUSG00000015441/ENSMUSG00000040284/ENSMUSG00000022156/ENSMUSG00000037202/ENSMUSG00000023132/ENSMUSG00000027249/ENSMUSG00000079186
GO:0034612	BP	GO:0034612	response to tumor necrosis factor	174	-0.516301	-1.58436	0.000302504	0.00780915	0.00690753	4240	tags=14%, list=11%, signal=13%	ENSMUSG00000024803/ENSMUSG00000024401/ENSMUSG00000021678/ENSMUSG00000022015/ENSMUSG00000009471/ENSMUSG00000019122/ENSMUSG00000031779/ENSMUSG00000018927/ENSMUSG00000035373/ENSMUSG00000027670/ENSMUSG00000065563/ENSMUSG00000032083/ENSMUSG00000066755/ENSMUSG00000022126/ENSMUSG00000047638/ENSMUSG00000023043/ENSMUSG00000035186/ENSMUSG00000070127/ENSMUSG00000026573/ENSMUSG00000049382/ENSMUSG00000051748/…
GO:0010359	BP	GO:0010359	regulation of anion channel activity	13	-0.874008	-1.78509	0.000304352	0.00783231	0.00692801	765	tags=23%, list=2%, signal=23%	ENSMUSG00000049583/ENSMUSG00000041301/ENSMUSG00000054662
GO:0008509	MF	GO:0008509	anion transmembrane transporter activity	326	-0.460317	-1.49121	0.000309114	0.00793007	0.00701449	7948	tags=19%, list=21%, signal=15%	ENSMUSG00000018459/ENSMUSG00000055026/ENSMUSG00000025243/ENSMUSG00000000560/ENSMUSG00000050304/ENSMUSG00000055078/ENSMUSG00000010122/ENSMUSG00000009378/ENSMUSG00000029321/ENSMUSG00000040322/ENSMUSG00000036330/ENSMUSG00000034107/ENSMUSG00000023829/ENSMUSG00000021565/ENSMUSG00000031766/ENSMUSG00000017756/ENSMUSG00000007653/ENSMUSG00000040569/ENSMUSG00000027737/ENSMUSG00000037418/ENSMUSG00000053862/…
GO:0031032	BP	GO:0031032	actomyosin structure organization	206	-0.500071	-1.55476	0.000312392	0.00798928	0.00706686	7253	tags=16%, list=19%, signal=13%	ENSMUSG00000033149/ENSMUSG00000013936/ENSMUSG00000039376/ENSMUSG00000030562/ENSMUSG00000048096/ENSMUSG00000026697/ENSMUSG00000029683/ENSMUSG00000028348/ENSMUSG00000051747/ENSMUSG00000072955/ENSMUSG00000038224/ENSMUSG00000036856/ENSMUSG00000049134/ENSMUSG00000052374/ENSMUSG00000079243/ENSMUSG00000009376/ENSMUSG00000027699/ENSMUSG00000032083/ENSMUSG00000068614/ENSMUSG00000032254/ENSMUSG00000028396/…
GO:0030104	BP	GO:0030104	water homeostasis	61	-0.644422	-1.74296	0.000315008	0.00799454	0.00707151	4609	tags=26%, list=12%, signal=23%	ENSMUSG00000037600/ENSMUSG00000037188/ENSMUSG00000009376/ENSMUSG00000028427/ENSMUSG00000030340/ENSMUSG00000037727/ENSMUSG00000050296/ENSMUSG00000037129/ENSMUSG00000041301/ENSMUSG00000045019/ENSMUSG00000028435/ENSMUSG00000053797/ENSMUSG00000047501/ENSMUSG00000102439/ENSMUSG00000049133/ENSMUSG00000041991
GO:0016459	CC	GO:0016459	myosin complex	54	-0.661458	-1.76253	0.000315112	0.00799454	0.00707151	1572	tags=28%, list=4%, signal=27%	ENSMUSG00000013936/ENSMUSG00000025401/ENSMUSG00000042064/ENSMUSG00000018830/ENSMUSG00000051747/ENSMUSG00000025885/ENSMUSG00000059741/ENSMUSG00000061816/ENSMUSG00000030672/ENSMUSG00000020469/ENSMUSG00000055775/ENSMUSG00000024388/ENSMUSG00000033196/ENSMUSG00000056328/ENSMUSG00000057003
GO:0030239	BP	GO:0030239	myofibril assembly	66	-0.641377	-1.75555	0.000315619	0.00799454	0.00707151	7147	tags=30%, list=19%, signal=25%	ENSMUSG00000013936/ENSMUSG00000039376/ENSMUSG00000048096/ENSMUSG00000029683/ENSMUSG00000028348/ENSMUSG00000051747/ENSMUSG00000049134/ENSMUSG00000052374/ENSMUSG00000079243/ENSMUSG00000068614/ENSMUSG00000062694/ENSMUSG00000031972/ENSMUSG00000044086/ENSMUSG00000030470/ENSMUSG00000049382/ENSMUSG00000028116/ENSMUSG00000075307/ENSMUSG00000068697/ENSMUSG00000020911/ENSMUSG00000061723
GO:0048732	BP	GO:0048732	gland development	438	-0.434208	-1.4454	0.000316481	0.00799454	0.00707151	5903	tags=15%, list=16%, signal=13%	ENSMUSG00000022221/ENSMUSG00000020679/ENSMUSG00000031740/ENSMUSG00000026638/ENSMUSG00000045991/ENSMUSG00000036856/ENSMUSG00000008999/ENSMUSG00000031831/ENSMUSG00000000303/ENSMUSG00000056758/ENSMUSG00000004842/ENSMUSG00000034112/ENSMUSG00000059246/ENSMUSG00000049796/ENSMUSG00000040726/ENSMUSG00000005268/ENSMUSG00000021822/ENSMUSG00000027186/ENSMUSG00000033427/ENSMUSG00000009376/ENSMUSG00000024401/…
GO:0022804	MF	GO:0022804	active transmembrane transporter activity	331	-0.454894	-1.47589	0.000321037	0.00808483	0.00715138	4469	tags=11%, list=12%, signal=10%	ENSMUSG00000037341/ENSMUSG00000026062/ENSMUSG00000074796/ENSMUSG00000069855/ENSMUSG00000025726/ENSMUSG00000020865/ENSMUSG00000040966/ENSMUSG00000022464/ENSMUSG00000025557/ENSMUSG00000031089/ENSMUSG00000058921/ENSMUSG00000020566/ENSMUSG00000028544/ENSMUSG00000027202/ENSMUSG00000001095/ENSMUSG00000030781/ENSMUSG00000053375/ENSMUSG00000020062/ENSMUSG00000027219/ENSMUSG00000030730/ENSMUSG00000050296/…
GO:0034113	BP	GO:0034113	heterotypic cell-cell adhesion	54	-0.661053	-1.76145	0.000322398	0.00809434	0.00715979	7762	tags=44%, list=21%, signal=35%	ENSMUSG00000020310/ENSMUSG00000022865/ENSMUSG00000070369/ENSMUSG00000030789/ENSMUSG00000027009/ENSMUSG00000019851/ENSMUSG00000041957/ENSMUSG00000046167/ENSMUSG00000022667/ENSMUSG00000008999/ENSMUSG00000057058/ENSMUSG00000024401/ENSMUSG00000027863/ENSMUSG00000032083/ENSMUSG00000044393/ENSMUSG00000027398/ENSMUSG00000026981/ENSMUSG00000024331/ENSMUSG00000021872/ENSMUSG00000054889/ENSMUSG00000028001/…
GO:0050830	BP	GO:0050830	defense response to Gram-positive bacterium	106	-0.572592	-1.6748	0.000331449	0.00829631	0.00733844	6765	tags=30%, list=18%, signal=25%	ENSMUSG00000049130/ENSMUSG00000016024/ENSMUSG00000042333/ENSMUSG00000009281/ENSMUSG00000041872/ENSMUSG00000018623/ENSMUSG00000042250/ENSMUSG00000047390/ENSMUSG00000069516/ENSMUSG00000002944/ENSMUSG00000034438/ENSMUSG00000079563/ENSMUSG00000040314/ENSMUSG00000042244/ENSMUSG00000045337/ENSMUSG00000024401/ENSMUSG00000074442/ENSMUSG00000074446/ENSMUSG00000040264/ENSMUSG00000001348/ENSMUSG00000049350/…
GO:0006721	BP	GO:0006721	terpenoid metabolic process	61	-0.642847	-1.7387	0.00033343	0.00832059	0.00735992	1841	tags=25%, list=5%, signal=23%	ENSMUSG00000028003/ENSMUSG00000055301/ENSMUSG00000027068/ENSMUSG00000074207/ENSMUSG00000025479/ENSMUSG00000037797/ENSMUSG00000024990/ENSMUSG00000028236/ENSMUSG00000032315/ENSMUSG00000053054/ENSMUSG00000032454/ENSMUSG00000021214/ENSMUSG00000031845/ENSMUSG00000032310/ENSMUSG00000025002
GO:0006633	BP	GO:0006633	fatty acid biosynthetic process	143	-0.544842	-1.64455	0.00033595	0.00835815	0.00739314	5293	tags=15%, list=14%, signal=13%	ENSMUSG00000024610/ENSMUSG00000015090/ENSMUSG00000005373/ENSMUSG00000040562/ENSMUSG00000028240/ENSMUSG00000038754/ENSMUSG00000030935/ENSMUSG00000046971/ENSMUSG00000032207/ENSMUSG00000024659/ENSMUSG00000037727/ENSMUSG00000032083/ENSMUSG00000029556/ENSMUSG00000027398/ENSMUSG00000014351/ENSMUSG00000033533/ENSMUSG00000053846/ENSMUSG00000018907/ENSMUSG00000032080/ENSMUSG00000023070/ENSMUSG00000017950
GO:1903037	BP	GO:1903037	regulation of leukocyte cell-cell adhesion	305	-0.458462	-1.48271	0.000340452	0.00844465	0.00746966	7627	tags=22%, list=20%, signal=18%	ENSMUSG00000047139/ENSMUSG00000019987/ENSMUSG00000051076/ENSMUSG00000027009/ENSMUSG00000036526/ENSMUSG00000048583/ENSMUSG00000004709/ENSMUSG00000030830/ENSMUSG00000020053/ENSMUSG00000040329/ENSMUSG00000074491/ENSMUSG00000042333/ENSMUSG00000074715/ENSMUSG00000027399/ENSMUSG00000026985/ENSMUSG00000027718/ENSMUSG00000095028/ENSMUSG00000023274/ENSMUSG00000031304/ENSMUSG00000039899/ENSMUSG00000021125/…
GO:0055038	CC	GO:0055038	recycling endosome membrane	47	-0.669923	-1.74189	0.000343924	0.00850516	0.00752317	1462	tags=9%, list=4%, signal=8%	ENSMUSG00000037341/ENSMUSG00000026304/ENSMUSG00000027048/ENSMUSG00000026417
GO:0003774	MF	GO:0003774	motor activity	126	-0.553518	-1.64629	0.000347211	0.00852526	0.00754096	10061	tags=41%, list=27%, signal=30%	ENSMUSG00000063077/ENSMUSG00000022443/ENSMUSG00000022629/ENSMUSG00000028438/ENSMUSG00000026764/ENSMUSG00000101337/ENSMUSG00000041642/ENSMUSG00000056752/ENSMUSG00000034593/ENSMUSG00000032232/ENSMUSG00000018395/ENSMUSG00000068876/ENSMUSG00000041144/ENSMUSG00000074652/ENSMUSG00000020437/ENSMUSG00000034467/ENSMUSG00000032489/ENSMUSG00000018581/ENSMUSG00000040714/ENSMUSG00000053093/ENSMUSG00000019027/…
GO:0061008	BP	GO:0061008	hepaticobiliary system development	126	-0.553432	-1.64603	0.000347211	0.00852526	0.00754096	5812	tags=18%, list=15%, signal=16%	ENSMUSG00000020679/ENSMUSG00000045991/ENSMUSG00000031831/ENSMUSG00000021822/ENSMUSG00000033427/ENSMUSG00000009376/ENSMUSG00000024401/ENSMUSG00000044254/ENSMUSG00000031594/ENSMUSG00000028864/ENSMUSG00000024659/ENSMUSG00000021999/ENSMUSG00000046179/ENSMUSG00000029556/ENSMUSG00000022997/ENSMUSG00000044303/ENSMUSG00000005836/ENSMUSG00000040891/ENSMUSG00000031722/ENSMUSG00000024386/ENSMUSG00000031004/…
GO:0034364	CC	GO:0034364	high-density lipoprotein particle	26	-0.786024	-1.86763	0.000347843	0.00852526	0.00754096	3301	tags=31%, list=9%, signal=28%	ENSMUSG00000032207/ENSMUSG00000032083/ENSMUSG00000047631/ENSMUSG00000002588/ENSMUSG00000040026/ENSMUSG00000074336/ENSMUSG00000032080/ENSMUSG00000020609
GO:0010927	BP	GO:0010927	cellular component assembly involved in morphogenesis	113	-0.567477	-1.67477	0.000349161	0.00852584	0.00754147	7253	tags=20%, list=19%, signal=16%	ENSMUSG00000033149/ENSMUSG00000013936/ENSMUSG00000028575/ENSMUSG00000039376/ENSMUSG00000048096/ENSMUSG00000029683/ENSMUSG00000028348/ENSMUSG00000051747/ENSMUSG00000049134/ENSMUSG00000052374/ENSMUSG00000079243/ENSMUSG00000068614/ENSMUSG00000017195/ENSMUSG00000062694/ENSMUSG00000031972/ENSMUSG00000044086/ENSMUSG00000030470/ENSMUSG00000049382/ENSMUSG00000028116/ENSMUSG00000075307/ENSMUSG00000068697/…
GO:0098856	BP	GO:0098856	intestinal lipid absorption	17	-0.83531	-1.84244	0.000349937	0.00852584	0.00754147	388	tags=41%, list=1%, signal=41%	ENSMUSG00000046008/ENSMUSG00000032083/ENSMUSG00000059201/ENSMUSG00000024254/ENSMUSG00000040505/ENSMUSG00000032080/ENSMUSG00000023057
GO:0033500	BP	GO:0033500	carbohydrate homeostasis	267	-0.471278	-1.50602	0.000355105	0.00860614	0.0076125	2182	tags=8%, list=6%, signal=8%	ENSMUSG00000029556/ENSMUSG00000044453/ENSMUSG00000047638/ENSMUSG00000044303/ENSMUSG00000062694/ENSMUSG00000050824/ENSMUSG00000005232/ENSMUSG00000040891/ENSMUSG00000021647/ENSMUSG00000078650/ENSMUSG00000041301/ENSMUSG00000000394/ENSMUSG00000024990/ENSMUSG00000030470/ENSMUSG00000037025/ENSMUSG00000059201/ENSMUSG00000026343/ENSMUSG00000022938/ENSMUSG00000078683/ENSMUSG00000027513/ENSMUSG00000022878/…
GO:0050840	MF	GO:0050840	extracellular matrix binding	61	-0.642216	-1.737	0.000355535	0.00860614	0.0076125	511	tags=23%, list=1%, signal=23%	ENSMUSG00000022894/ENSMUSG00000035279/ENSMUSG00000040152/ENSMUSG00000035493/ENSMUSG00000031375/ENSMUSG00000064080/ENSMUSG00000019929/ENSMUSG00000015533/ENSMUSG00000046618/ENSMUSG00000057454/ENSMUSG00000021702/ENSMUSG00000030484/ENSMUSG00000052316/ENSMUSG00000047517
GO:0030879	BP	GO:0030879	mammary gland development	138	-0.531087	-1.59901	0.000356368	0.00860614	0.0076125	5558	tags=15%, list=15%, signal=13%	ENSMUSG00000026638/ENSMUSG00000036856/ENSMUSG00000034112/ENSMUSG00000059246/ENSMUSG00000005268/ENSMUSG00000027186/ENSMUSG00000022015/ENSMUSG00000039097/ENSMUSG00000021342/ENSMUSG00000003051/ENSMUSG00000044303/ENSMUSG00000028640/ENSMUSG00000062694/ENSMUSG00000019756/ENSMUSG00000043342/ENSMUSG00000022479/ENSMUSG00000015619/ENSMUSG00000038227/ENSMUSG00000029378/ENSMUSG00000020676/ENSMUSG00000020875
GO:0050796	BP	GO:0050796	regulation of insulin secretion	186	-0.507916	-1.57325	0.000360747	0.00868641	0.0076835	1961	tags=9%, list=5%, signal=9%	ENSMUSG00000044453/ENSMUSG00000047638/ENSMUSG00000027398/ENSMUSG00000050824/ENSMUSG00000005232/ENSMUSG00000021647/ENSMUSG00000041301/ENSMUSG00000014453/ENSMUSG00000000394/ENSMUSG00000024990/ENSMUSG00000014351/ENSMUSG00000037025/ENSMUSG00000059201/ENSMUSG00000021749/ENSMUSG00000026343/ENSMUSG00000078683/ENSMUSG00000017950
GO:0030546	MF	GO:0030546	signaling receptor activator activity	437	-0.425607	-1.41538	0.000365235	0.00874891	0.00773879	7367	tags=26%, list=19%, signal=21%	ENSMUSG00000048583/ENSMUSG00000029377/ENSMUSG00000025551/ENSMUSG00000020660/ENSMUSG00000057969/ENSMUSG00000041616/ENSMUSG00000036961/ENSMUSG00000020872/ENSMUSG00000030827/ENSMUSG00000033227/ENSMUSG00000040770/ENSMUSG00000074121/ENSMUSG00000020053/ENSMUSG00000040329/ENSMUSG00000018930/ENSMUSG00000020713/ENSMUSG00000056423/ENSMUSG00000074715/ENSMUSG00000007888/ENSMUSG00000031380/ENSMUSG00000027399/…
GO:0043651	BP	GO:0043651	linoleic acid metabolic process	18	-0.831246	-1.86061	0.000365468	0.00874891	0.00773879	810	tags=28%, list=2%, signal=27%	ENSMUSG00000063929/ENSMUSG00000066072/ENSMUSG00000018907/ENSMUSG00000028715/ENSMUSG00000025002
GO:0042304	BP	GO:0042304	regulation of fatty acid biosynthetic process	43	-0.698933	-1.79344	0.000368084	0.00877883	0.00776525	5293	tags=26%, list=14%, signal=22%	ENSMUSG00000024610/ENSMUSG00000005373/ENSMUSG00000028240/ENSMUSG00000024659/ENSMUSG00000037727/ENSMUSG00000032083/ENSMUSG00000027398/ENSMUSG00000014351/ENSMUSG00000032080/ENSMUSG00000023070/ENSMUSG00000017950
GO:1904478	BP	GO:1904478	regulation of intestinal absorption	13	-0.870492	-1.77791	0.00036885	0.00877883	0.00776525	388	tags=38%, list=1%, signal=38%	ENSMUSG00000032083/ENSMUSG00000059201/ENSMUSG00000024254/ENSMUSG00000040505/ENSMUSG00000032080
GO:0101020	MF	GO:0101020	estrogen 16-alpha-hydroxylase activity	11	-0.88324	-1.73391	0.000374122	0.00887865	0.00785355	569	tags=64%, list=2%, signal=63%	ENSMUSG00000025003/ENSMUSG00000032315/ENSMUSG00000038656/ENSMUSG00000032808/ENSMUSG00000003053/ENSMUSG00000032310/ENSMUSG00000056035
GO:0006555	BP	GO:0006555	methionine metabolic process	14	-0.855362	-1.79421	0.000376926	0.0089195	0.00788968	1090	tags=21%, list=3%, signal=21%	ENSMUSG00000042118/ENSMUSG00000074768/ENSMUSG00000037798
GO:0046164	BP	GO:0046164	alcohol catabolic process	41	-0.698571	-1.79356	0.000382653	0.00902909	0.00798661	2447	tags=22%, list=6%, signal=21%	ENSMUSG00000038641/ENSMUSG00000029272/ENSMUSG00000055301/ENSMUSG00000027261/ENSMUSG00000074207/ENSMUSG00000022613/ENSMUSG00000037797/ENSMUSG00000021214/ENSMUSG00000029269
GO:0046460	BP	GO:0046460	neutral lipid biosynthetic process	47	-0.66834	-1.73777	0.000388136	0.00908362	0.00803486	1814	tags=13%, list=5%, signal=12%	ENSMUSG00000047638/ENSMUSG00000024164/ENSMUSG00000052396/ENSMUSG00000027513/ENSMUSG00000031220/ENSMUSG00000023070
GO:0046463	BP	GO:0046463	acylglycerol biosynthetic process	47	-0.66834	-1.73777	0.000388136	0.00908362	0.00803486	1814	tags=13%, list=5%, signal=12%	ENSMUSG00000047638/ENSMUSG00000024164/ENSMUSG00000052396/ENSMUSG00000027513/ENSMUSG00000031220/ENSMUSG00000023070
GO:0030336	BP	GO:0030336	negative regulation of cell migration	274	-0.468219	-1.499	0.000388274	0.00908362	0.00803486	9944	tags=24%, list=26%, signal=18%	ENSMUSG00000015839/ENSMUSG00000034652/ENSMUSG00000066058/ENSMUSG00000029163/ENSMUSG00000026834/ENSMUSG00000037362/ENSMUSG00000031393/ENSMUSG00000026463/ENSMUSG00000026185/ENSMUSG00000043020/ENSMUSG00000035352/ENSMUSG00000031465/ENSMUSG00000001131/ENSMUSG00000090935/ENSMUSG00000023235/ENSMUSG00000039942/ENSMUSG00000046449/ENSMUSG00000038236/ENSMUSG00000096768/ENSMUSG00000024501/ENSMUSG00000020189/…
GO:0072593	BP	GO:0072593	reactive oxygen species metabolic process	283	-0.463302	-1.48693	0.000389604	0.00908893	0.00803955	4592	tags=11%, list=12%, signal=10%	ENSMUSG00000021822/ENSMUSG00000020295/ENSMUSG00000073940/ENSMUSG00000052305/ENSMUSG00000009376/ENSMUSG00000024401/ENSMUSG00000021678/ENSMUSG00000069919/ENSMUSG00000027224/ENSMUSG00000078452/ENSMUSG00000000766/ENSMUSG00000022126/ENSMUSG00000052270/ENSMUSG00000001348/ENSMUSG00000016524/ENSMUSG00000027398/ENSMUSG00000031722/ENSMUSG00000030149/ENSMUSG00000025991/ENSMUSG00000056436/ENSMUSG00000089678/…
GO:0006911	BP	GO:0006911	phagocytosis, engulfment	87	-0.592019	-1.70152	0.000393582	0.00914338	0.00808771	2396	tags=16%, list=6%, signal=15%	ENSMUSG00000094088/ENSMUSG00000105906/ENSMUSG00000025044/ENSMUSG00000076612/ENSMUSG00000024164/ENSMUSG00000026390/ENSMUSG00000067813/ENSMUSG00000076617/ENSMUSG00000095589/ENSMUSG00000076613/ENSMUSG00000076609/ENSMUSG00000096672/ENSMUSG00000076615/ENSMUSG00000093894
GO:1900181	BP	GO:1900181	negative regulation of protein localization to nucleus	34	-0.738207	-1.83639	0.000394159	0.00914338	0.00808771	1771	tags=12%, list=5%, signal=11%	ENSMUSG00000073399/ENSMUSG00000032013/ENSMUSG00000027356/ENSMUSG00000017950
GO:0015399	MF	GO:0015399	primary active transmembrane transporter activity	103	-0.579902	-1.68982	0.000399958	0.00925185	0.00818366	2711	tags=11%, list=7%, signal=10%	ENSMUSG00000020566/ENSMUSG00000053375/ENSMUSG00000030730/ENSMUSG00000050296/ENSMUSG00000031449/ENSMUSG00000022229/ENSMUSG00000041301/ENSMUSG00000027048/ENSMUSG00000024254/ENSMUSG00000025194/ENSMUSG00000040505
GO:0008203	BP	GO:0008203	cholesterol metabolic process	129	-0.547789	-1.63345	0.000402299	0.00927576	0.00820481	4524	tags=16%, list=12%, signal=14%	ENSMUSG00000033520/ENSMUSG00000027875/ENSMUSG00000028240/ENSMUSG00000041567/ENSMUSG00000044254/ENSMUSG00000031594/ENSMUSG00000028553/ENSMUSG00000032207/ENSMUSG00000032083/ENSMUSG00000038641/ENSMUSG00000029556/ENSMUSG00000050370/ENSMUSG00000026700/ENSMUSG00000023045/ENSMUSG00000047631/ENSMUSG00000056973/ENSMUSG00000002588/ENSMUSG00000041301/ENSMUSG00000059201/ENSMUSG00000032080/ENSMUSG00000020609
GO:2000379	BP	GO:2000379	positive regulation of reactive oxygen species metabolic process	111	-0.553415	-1.62981	0.000403245	0.00927576	0.00820481	6949	tags=23%, list=18%, signal=19%	ENSMUSG00000032487/ENSMUSG00000024087/ENSMUSG00000040152/ENSMUSG00000030562/ENSMUSG00000039005/ENSMUSG00000033792/ENSMUSG00000079685/ENSMUSG00000022221/ENSMUSG00000002944/ENSMUSG00000021822/ENSMUSG00000024401/ENSMUSG00000021678/ENSMUSG00000027224/ENSMUSG00000078452/ENSMUSG00000000766/ENSMUSG00000022126/ENSMUSG00000052270/ENSMUSG00000027398/ENSMUSG00000030149/ENSMUSG00000089678/ENSMUSG00000037942/…
GO:0031018	BP	GO:0031018	endocrine pancreas development	58	-0.659843	-1.7823	0.000405063	0.00929163	0.00821884	3280	tags=22%, list=9%, signal=21%	ENSMUSG00000024659/ENSMUSG00000026398/ENSMUSG00000029556/ENSMUSG00000005836/ENSMUSG00000040891/ENSMUSG00000001566/ENSMUSG00000027690/ENSMUSG00000041301/ENSMUSG00000014351/ENSMUSG00000037025/ENSMUSG00000017688/ENSMUSG00000041237/ENSMUSG00000017950
GO:0004033	MF	GO:0004033	aldo-keto reductase (NADP) activity	30	-0.739055	-1.80905	0.000406736	0.00930408	0.00822986	2447	tags=23%, list=6%, signal=22%	ENSMUSG00000038641/ENSMUSG00000022613/ENSMUSG00000021213/ENSMUSG00000037797/ENSMUSG00000021214/ENSMUSG00000021211/ENSMUSG00000071551
GO:0007159	BP	GO:0007159	leukocyte cell-cell adhesion	337	-0.447345	-1.45328	0.000418969	0.00952523	0.00842548	7627	tags=21%, list=20%, signal=17%	ENSMUSG00000047139/ENSMUSG00000019987/ENSMUSG00000051076/ENSMUSG00000027009/ENSMUSG00000036526/ENSMUSG00000048583/ENSMUSG00000004709/ENSMUSG00000026581/ENSMUSG00000030830/ENSMUSG00000020053/ENSMUSG00000040329/ENSMUSG00000074491/ENSMUSG00000042333/ENSMUSG00000074715/ENSMUSG00000027399/ENSMUSG00000026985/ENSMUSG00000027718/ENSMUSG00000095028/ENSMUSG00000023274/ENSMUSG00000031304/ENSMUSG00000039899/…
GO:0034308	BP	GO:0034308	primary alcohol metabolic process	64	-0.647379	-1.75459	0.000419066	0.00952523	0.00842548	2713	tags=20%, list=7%, signal=19%	ENSMUSG00000028003/ENSMUSG00000029272/ENSMUSG00000055301/ENSMUSG00000027261/ENSMUSG00000074207/ENSMUSG00000037797/ENSMUSG00000024990/ENSMUSG00000028236/ENSMUSG00000032315/ENSMUSG00000053054/ENSMUSG00000021214/ENSMUSG00000029269/ENSMUSG00000032310
GO:0042626	MF	GO:0042626	ATPase-coupled transmembrane transporter activity	98	-0.589095	-1.70366	0.000419874	0.00952523	0.00842548	2711	tags=11%, list=7%, signal=10%	ENSMUSG00000020566/ENSMUSG00000053375/ENSMUSG00000030730/ENSMUSG00000050296/ENSMUSG00000031449/ENSMUSG00000022229/ENSMUSG00000041301/ENSMUSG00000027048/ENSMUSG00000024254/ENSMUSG00000025194/ENSMUSG00000040505
GO:1905954	BP	GO:1905954	positive regulation of lipid localization	101	-0.580346	-1.68474	0.000422238	0.0095524	0.00844951	5750	tags=26%, list=15%, signal=22%	ENSMUSG00000015568/ENSMUSG00000024907/ENSMUSG00000054580/ENSMUSG00000022683/ENSMUSG00000027399/ENSMUSG00000022215/ENSMUSG00000002944/ENSMUSG00000064177/ENSMUSG00000037014/ENSMUSG00000049796/ENSMUSG00000022015/ENSMUSG00000024553/ENSMUSG00000032083/ENSMUSG00000028003/ENSMUSG00000025044/ENSMUSG00000027398/ENSMUSG00000024164/ENSMUSG00000050296/ENSMUSG00000056973/ENSMUSG00000047443/ENSMUSG00000002588/…
GO:0097530	BP	GO:0097530	granulocyte migration	148	-0.522566	-1.57746	0.000423391	0.0095524	0.00844951	6765	tags=25%, list=18%, signal=21%	ENSMUSG00000049130/ENSMUSG00000018930/ENSMUSG00000016024/ENSMUSG00000009281/ENSMUSG00000027399/ENSMUSG00000026166/ENSMUSG00000035448/ENSMUSG00000000982/ENSMUSG00000023078/ENSMUSG00000040016/ENSMUSG00000024610/ENSMUSG00000035873/ENSMUSG00000026100/ENSMUSG00000035000/ENSMUSG00000019278/ENSMUSG00000019122/ENSMUSG00000031779/ENSMUSG00000054134/ENSMUSG00000018927/ENSMUSG00000024659/ENSMUSG00000029082/…
GO:0008652	BP	GO:0008652	cellular amino acid biosynthetic process	61	-0.638566	-1.72712	0.000425791	0.00958029	0.00847418	1090	tags=10%, list=3%, signal=10%	ENSMUSG00000042118/ENSMUSG00000074768/ENSMUSG00000089678/ENSMUSG00000020051/ENSMUSG00000048217/ENSMUSG00000031173
GO:0090207	BP	GO:0090207	regulation of triglyceride metabolic process	49	-0.672032	-1.76272	0.000426958	0.00958037	0.00847425	3754	tags=20%, list=10%, signal=18%	ENSMUSG00000002944/ENSMUSG00000032081/ENSMUSG00000041567/ENSMUSG00000032083/ENSMUSG00000047638/ENSMUSG00000024164/ENSMUSG00000057074/ENSMUSG00000027761/ENSMUSG00000032080/ENSMUSG00000023070
GO:1900047	BP	GO:1900047	negative regulation of hemostasis	48	-0.689301	-1.79894	0.000451744	0.010109	0.00894184	3221	tags=31%, list=9%, signal=29%	ENSMUSG00000021492/ENSMUSG00000038224/ENSMUSG00000040016/ENSMUSG00000021822/ENSMUSG00000037411/ENSMUSG00000021999/ENSMUSG00000059481/ENSMUSG00000034127/ENSMUSG00000024386/ENSMUSG00000022877/ENSMUSG00000027249/ENSMUSG00000058022/ENSMUSG00000028001/ENSMUSG00000033860/ENSMUSG00000033831
GO:0040013	BP	GO:0040013	negative regulation of locomotion	321	-0.457023	-1.47658	0.000482085	0.0107587	0.00951656	9944	tags=22%, list=26%, signal=17%	ENSMUSG00000015839/ENSMUSG00000034652/ENSMUSG00000066058/ENSMUSG00000029163/ENSMUSG00000026834/ENSMUSG00000037362/ENSMUSG00000031393/ENSMUSG00000026463/ENSMUSG00000026185/ENSMUSG00000043020/ENSMUSG00000035352/ENSMUSG00000031465/ENSMUSG00000001131/ENSMUSG00000090935/ENSMUSG00000023235/ENSMUSG00000039942/ENSMUSG00000046449/ENSMUSG00000038236/ENSMUSG00000096768/ENSMUSG00000024501/ENSMUSG00000006369/…
GO:0097756	BP	GO:0097756	negative regulation of blood vessel diameter	107	-0.56158	-1.64304	0.000484494	0.0107833	0.00953826	1601	tags=8%, list=4%, signal=8%	ENSMUSG00000027077/ENSMUSG00000054988/ENSMUSG00000020838/ENSMUSG00000037942/ENSMUSG00000059201/ENSMUSG00000049115/ENSMUSG00000028001/ENSMUSG00000033860/ENSMUSG00000033831
GO:0055081	BP	GO:0055081	anion homeostasis	69	-0.625584	-1.73662	0.000490522	0.010888	0.00963091	3371	tags=16%, list=9%, signal=15%	ENSMUSG00000028553/ENSMUSG00000032083/ENSMUSG00000027202/ENSMUSG00000047638/ENSMUSG00000025991/ENSMUSG00000027048/ENSMUSG00000053846/ENSMUSG00000025418/ENSMUSG00000025194/ENSMUSG00000031173/ENSMUSG00000017950
GO:0002922	BP	GO:0002922	positive regulation of humoral immune response	18	-0.82285	-1.84181	0.000499169	0.0110501	0.00977433	4203	tags=61%, list=11%, signal=54%	ENSMUSG00000024401/ENSMUSG00000023987/ENSMUSG00000004948/ENSMUSG00000022126/ENSMUSG00000027398/ENSMUSG00000024164/ENSMUSG00000037944/ENSMUSG00000074155/ENSMUSG00000030895/ENSMUSG00000022181/ENSMUSG00000030713
GO:0042593	BP	GO:0042593	glucose homeostasis	266	-0.471726	-1.50615	0.000511649	0.0112961	0.00999185	2182	tags=8%, list=6%, signal=8%	ENSMUSG00000029556/ENSMUSG00000044453/ENSMUSG00000047638/ENSMUSG00000044303/ENSMUSG00000062694/ENSMUSG00000050824/ENSMUSG00000005232/ENSMUSG00000040891/ENSMUSG00000021647/ENSMUSG00000078650/ENSMUSG00000041301/ENSMUSG00000000394/ENSMUSG00000024990/ENSMUSG00000030470/ENSMUSG00000037025/ENSMUSG00000059201/ENSMUSG00000026343/ENSMUSG00000022938/ENSMUSG00000078683/ENSMUSG00000027513/ENSMUSG00000022878/…
GO:0032451	MF	GO:0032451	demethylase activity	40	-0.706294	-1.80217	0.000513169	0.0112993	0.00999473	569	tags=10%, list=2%, signal=10%	ENSMUSG00000032315/ENSMUSG00000038656/ENSMUSG00000032310/ENSMUSG00000056035
GO:1903828	BP	GO:1903828	negative regulation of cellular protein localization	120	-0.560978	-1.65552	0.000531529	0.0116724	0.0103247	1771	tags=5%, list=5%, signal=5%	ENSMUSG00000073399/ENSMUSG00000032013/ENSMUSG00000027356/ENSMUSG00000022878/ENSMUSG00000052316/ENSMUSG00000017950
GO:0006720	BP	GO:0006720	isoprenoid metabolic process	82	-0.605623	-1.72236	0.000542541	0.0118825	0.0105106	1841	tags=23%, list=5%, signal=22%	ENSMUSG00000004885/ENSMUSG00000033520/ENSMUSG00000027875/ENSMUSG00000024987/ENSMUSG00000028003/ENSMUSG00000055301/ENSMUSG00000027068/ENSMUSG00000074207/ENSMUSG00000025479/ENSMUSG00000037797/ENSMUSG00000024990/ENSMUSG00000028236/ENSMUSG00000032315/ENSMUSG00000053054/ENSMUSG00000032454/ENSMUSG00000021214/ENSMUSG00000031845/ENSMUSG00000032310/ENSMUSG00000025002
GO:0050853	BP	GO:0050853	B cell receptor signaling pathway	78	-0.601704	-1.69272	0.000551506	0.0120161	0.0106287	2980	tags=15%, list=8%, signal=14%	ENSMUSG00000094088/ENSMUSG00000105906/ENSMUSG00000040592/ENSMUSG00000076612/ENSMUSG00000076617/ENSMUSG00000095589/ENSMUSG00000014453/ENSMUSG00000076613/ENSMUSG00000076609/ENSMUSG00000096672/ENSMUSG00000076615/ENSMUSG00000093894
GO:0010324	BP	GO:0010324	membrane invagination	103	-0.573552	-1.67131	0.000552006	0.0120161	0.0106287	2396	tags=14%, list=6%, signal=13%	ENSMUSG00000094088/ENSMUSG00000105906/ENSMUSG00000025044/ENSMUSG00000076612/ENSMUSG00000024164/ENSMUSG00000026390/ENSMUSG00000067813/ENSMUSG00000076617/ENSMUSG00000095589/ENSMUSG00000076613/ENSMUSG00000076609/ENSMUSG00000096672/ENSMUSG00000076615/ENSMUSG00000093894
GO:0060443	BP	GO:0060443	mammary gland morphogenesis	59	-0.634066	-1.71852	0.000553017	0.0120161	0.0106287	3554	tags=14%, list=9%, signal=12%	ENSMUSG00000039097/ENSMUSG00000003051/ENSMUSG00000044303/ENSMUSG00000028640/ENSMUSG00000062694/ENSMUSG00000022479/ENSMUSG00000029378/ENSMUSG00000020676
GO:0009064	BP	GO:0009064	glutamine family amino acid metabolic process	64	-0.642472	-1.74129	0.000559988	0.0121355	0.0107344	1814	tags=11%, list=5%, signal=10%	ENSMUSG00000047638/ENSMUSG00000015890/ENSMUSG00000025991/ENSMUSG00000036892/ENSMUSG00000001670/ENSMUSG00000048217/ENSMUSG00000031173
GO:0055002	BP	GO:0055002	striated muscle cell development	183	-0.506156	-1.56375	0.000566439	0.0122431	0.0108295	7147	tags=19%, list=19%, signal=16%	ENSMUSG00000013936/ENSMUSG00000039376/ENSMUSG00000048096/ENSMUSG00000018830/ENSMUSG00000020542/ENSMUSG00000020053/ENSMUSG00000048612/ENSMUSG00000029683/ENSMUSG00000028348/ENSMUSG00000051747/ENSMUSG00000020354/ENSMUSG00000049134/ENSMUSG00000052374/ENSMUSG00000026407/ENSMUSG00000060187/ENSMUSG00000026459/ENSMUSG00000079243/ENSMUSG00000009376/ENSMUSG00000009471/ENSMUSG00000027833/ENSMUSG00000068614/…
GO:0019432	BP	GO:0019432	triglyceride biosynthetic process	38	-0.709206	-1.79937	0.000570186	0.0122771	0.0108596	1814	tags=13%, list=5%, signal=13%	ENSMUSG00000047638/ENSMUSG00000024164/ENSMUSG00000052396/ENSMUSG00000027513/ENSMUSG00000023070
GO:0015749	BP	GO:0015749	monosaccharide transmembrane transport	111	-0.548071	-1.61408	0.000570992	0.0122771	0.0108596	4947	tags=18%, list=13%, signal=16%	ENSMUSG00000021611/ENSMUSG00000030827/ENSMUSG00000020053/ENSMUSG00000020713/ENSMUSG00000052276/ENSMUSG00000054200/ENSMUSG00000031688/ENSMUSG00000009376/ENSMUSG00000024401/ENSMUSG00000030781/ENSMUSG00000029556/ENSMUSG00000027398/ENSMUSG00000024164/ENSMUSG00000047443/ENSMUSG00000027690/ENSMUSG00000014351/ENSMUSG00000059201/ENSMUSG00000022878/ENSMUSG00000042985/ENSMUSG00000038209
GO:0016101	BP	GO:0016101	diterpenoid metabolic process	56	-0.646535	-1.73727	0.000572923	0.0122865	0.0108679	1841	tags=25%, list=5%, signal=24%	ENSMUSG00000028003/ENSMUSG00000055301/ENSMUSG00000027068/ENSMUSG00000074207/ENSMUSG00000037797/ENSMUSG00000024990/ENSMUSG00000028236/ENSMUSG00000032315/ENSMUSG00000053054/ENSMUSG00000032454/ENSMUSG00000021214/ENSMUSG00000031845/ENSMUSG00000032310/ENSMUSG00000025002
GO:0034109	BP	GO:0034109	homotypic cell-cell adhesion	72	-0.617424	-1.72499	0.000574647	0.0122915	0.0108723	2684	tags=10%, list=7%, signal=9%	ENSMUSG00000044393/ENSMUSG00000024331/ENSMUSG00000014453/ENSMUSG00000054889/ENSMUSG00000028001/ENSMUSG00000033860/ENSMUSG00000033831
GO:0009072	BP	GO:0009072	aromatic amino acid family metabolic process	36	-0.714816	-1.80528	0.000576784	0.0123052	0.0108845	2639	tags=28%, list=7%, signal=26%	ENSMUSG00000026348/ENSMUSG00000015890/ENSMUSG00000026866/ENSMUSG00000031551/ENSMUSG00000020017/ENSMUSG00000001155/ENSMUSG00000001670/ENSMUSG00000020051/ENSMUSG00000029445/ENSMUSG00000034456
GO:0001523	BP	GO:0001523	retinoid metabolic process	54	-0.647455	-1.72521	0.000589406	0.012542	0.0110939	1841	tags=26%, list=5%, signal=25%	ENSMUSG00000028003/ENSMUSG00000055301/ENSMUSG00000027068/ENSMUSG00000074207/ENSMUSG00000037797/ENSMUSG00000024990/ENSMUSG00000028236/ENSMUSG00000032315/ENSMUSG00000053054/ENSMUSG00000032454/ENSMUSG00000021214/ENSMUSG00000031845/ENSMUSG00000032310/ENSMUSG00000025002
GO:0010907	BP	GO:0010907	positive regulation of glucose metabolic process	44	-0.696702	-1.80177	0.000593826	0.0126035	0.0111483	620	tags=9%, list=2%, signal=9%	ENSMUSG00000000394/ENSMUSG00000078683/ENSMUSG00000023070/ENSMUSG00000017950
GO:0015718	BP	GO:0015718	monocarboxylic acid transport	172	-0.504917	-1.54206	0.000600676	0.0127161	0.0112479	7405	tags=22%, list=20%, signal=17%	ENSMUSG00000009378/ENSMUSG00000029321/ENSMUSG00000022705/ENSMUSG00000054580/ENSMUSG00000025389/ENSMUSG00000022683/ENSMUSG00000027399/ENSMUSG00000053862/ENSMUSG00000030108/ENSMUSG00000002944/ENSMUSG00000037014/ENSMUSG00000030236/ENSMUSG00000009646/ENSMUSG00000024401/ENSMUSG00000022015/ENSMUSG00000020865/ENSMUSG00000039529/ENSMUSG00000046971/ENSMUSG00000024659/ENSMUSG00000028327/ENSMUSG00000058921/…
GO:0060444	BP	GO:0060444	branching involved in mammary gland duct morphogenesis	29	-0.748438	-1.80313	0.00060486	0.0127718	0.0112972	1629	tags=17%, list=4%, signal=17%	ENSMUSG00000028640/ENSMUSG00000062694/ENSMUSG00000022479/ENSMUSG00000029378/ENSMUSG00000020676
GO:0031667	BP	GO:0031667	response to nutrient levels	322	-0.445426	-1.44152	0.000613081	0.0129123	0.0114215	4953	tags=11%, list=13%, signal=10%	ENSMUSG00000044988/ENSMUSG00000032093/ENSMUSG00000031112/ENSMUSG00000049699/ENSMUSG00000031443/ENSMUSG00000009471/ENSMUSG00000044254/ENSMUSG00000038676/ENSMUSG00000026989/ENSMUSG00000000766/ENSMUSG00000021342/ENSMUSG00000026354/ENSMUSG00000027750/ENSMUSG00000047638/ENSMUSG00000024331/ENSMUSG00000023828/ENSMUSG00000026866/ENSMUSG00000040891/ENSMUSG00000019756/ENSMUSG00000021647/ENSMUSG00000035775/…
GO:0042572	BP	GO:0042572	retinol metabolic process	23	-0.787096	-1.83433	0.000616732	0.0129561	0.0114602	2713	tags=39%, list=7%, signal=36%	ENSMUSG00000028003/ENSMUSG00000055301/ENSMUSG00000074207/ENSMUSG00000037797/ENSMUSG00000024990/ENSMUSG00000028236/ENSMUSG00000032315/ENSMUSG00000053054/ENSMUSG00000032310
GO:0099024	BP	GO:0099024	plasma membrane invagination	96	-0.580364	-1.6741	0.000626019	0.0131177	0.0116032	2396	tags=15%, list=6%, signal=14%	ENSMUSG00000094088/ENSMUSG00000105906/ENSMUSG00000025044/ENSMUSG00000076612/ENSMUSG00000024164/ENSMUSG00000026390/ENSMUSG00000067813/ENSMUSG00000076617/ENSMUSG00000095589/ENSMUSG00000076613/ENSMUSG00000076609/ENSMUSG00000096672/ENSMUSG00000076615/ENSMUSG00000093894
GO:0099738	CC	GO:0099738	cell cortex region	53	-0.664407	-1.76606	0.000645906	0.0135001	0.0119414	669	tags=6%, list=2%, signal=6%	ENSMUSG00000015721/ENSMUSG00000023057/ENSMUSG00000054422
GO:0046459	BP	GO:0046459	short-chain fatty acid metabolic process	13	-0.854059	-1.74435	0.00065222	0.0135975	0.0120276	1061	tags=23%, list=3%, signal=22%	ENSMUSG00000056973/ENSMUSG00000027513/ENSMUSG00000031725
GO:0048018	MF	GO:0048018	receptor ligand activity	432	-0.424312	-1.41121	0.000657115	0.0136057	0.0120349	7367	tags=26%, list=19%, signal=21%	ENSMUSG00000048583/ENSMUSG00000029377/ENSMUSG00000025551/ENSMUSG00000020660/ENSMUSG00000057969/ENSMUSG00000041616/ENSMUSG00000036961/ENSMUSG00000020872/ENSMUSG00000030827/ENSMUSG00000033227/ENSMUSG00000040770/ENSMUSG00000074121/ENSMUSG00000020053/ENSMUSG00000040329/ENSMUSG00000018930/ENSMUSG00000020713/ENSMUSG00000056423/ENSMUSG00000074715/ENSMUSG00000007888/ENSMUSG00000031380/ENSMUSG00000027399/…
GO:0010257	BP	GO:0010257	NADH dehydrogenase complex assembly	47	0.616332	1.74382	0.00065757	0.0136057	0.0120349	13292	tags=83%, list=35%, signal=54%	ENSMUSG00000002379/ENSMUSG00000020153/ENSMUSG00000071014/ENSMUSG00000078572/ENSMUSG00000031059/ENSMUSG00000028648/ENSMUSG00000030647/ENSMUSG00000036199/ENSMUSG00000037152/ENSMUSG00000070283/ENSMUSG00000025204/ENSMUSG00000021764/ENSMUSG00000023089/ENSMUSG00000027673/ENSMUSG00000027710/ENSMUSG00000033938/ENSMUSG00000027384/ENSMUSG00000040048/ENSMUSG00000022450/ENSMUSG00000059734/ENSMUSG00000024645/…
GO:0032981	BP	GO:0032981	mitochondrial respiratory chain complex I assembly	47	0.616332	1.74382	0.00065757	0.0136057	0.0120349	13292	tags=83%, list=35%, signal=54%	ENSMUSG00000002379/ENSMUSG00000020153/ENSMUSG00000071014/ENSMUSG00000078572/ENSMUSG00000031059/ENSMUSG00000028648/ENSMUSG00000030647/ENSMUSG00000036199/ENSMUSG00000037152/ENSMUSG00000070283/ENSMUSG00000025204/ENSMUSG00000021764/ENSMUSG00000023089/ENSMUSG00000027673/ENSMUSG00000027710/ENSMUSG00000033938/ENSMUSG00000027384/ENSMUSG00000040048/ENSMUSG00000022450/ENSMUSG00000059734/ENSMUSG00000024645/…
GO:0010984	BP	GO:0010984	regulation of lipoprotein particle clearance	20	-0.782474	-1.78278	0.000686632	0.0141715	0.0125353	5861	tags=45%, list=15%, signal=38%	ENSMUSG00000040564/ENSMUSG00000032081/ENSMUSG00000044254/ENSMUSG00000022579/ENSMUSG00000016524/ENSMUSG00000047638/ENSMUSG00000057074/ENSMUSG00000037942/ENSMUSG00000053846
GO:1901567	MF	GO:1901567	fatty acid derivative binding	35	-0.705036	-1.7698	0.000689172	0.0141871	0.0125491	2881	tags=14%, list=8%, signal=13%	ENSMUSG00000071311/ENSMUSG00000023045/ENSMUSG00000021620/ENSMUSG00000028715/ENSMUSG00000017950
GO:0009636	BP	GO:0009636	response to toxic substance	115	-0.550951	-1.62699	0.000690836	0.0141871	0.0125491	1061	tags=18%, list=3%, signal=18%	ENSMUSG00000018930/ENSMUSG00000033792/ENSMUSG00000029762/ENSMUSG00000027737/ENSMUSG00000031762/ENSMUSG00000002944/ENSMUSG00000026822/ENSMUSG00000040562/ENSMUSG00000024401/ENSMUSG00000031089/ENSMUSG00000052974/ENSMUSG00000056973/ENSMUSG00000002588/ENSMUSG00000037797/ENSMUSG00000020838/ENSMUSG00000032315/ENSMUSG00000042638/ENSMUSG00000063683/ENSMUSG00000025194/ENSMUSG00000032080/ENSMUSG00000023070
GO:0072676	BP	GO:0072676	lymphocyte migration	99	-0.562953	-1.62931	0.00069333	0.0142029	0.0125631	6815	tags=23%, list=18%, signal=19%	ENSMUSG00000030830/ENSMUSG00000018930/ENSMUSG00000042333/ENSMUSG00000022667/ENSMUSG00000026166/ENSMUSG00000022221/ENSMUSG00000000982/ENSMUSG00000023078/ENSMUSG00000001444/ENSMUSG00000019122/ENSMUSG00000096001/ENSMUSG00000031779/ENSMUSG00000018927/ENSMUSG00000035373/ENSMUSG00000049103/ENSMUSG00000050370/ENSMUSG00000026700/ENSMUSG00000037944/ENSMUSG00000026573/ENSMUSG00000015619/ENSMUSG00000058022/…
GO:0008201	MF	GO:0008201	heparin binding	152	-0.51716	-1.56357	0.000716256	0.0146362	0.0129463	8122	tags=26%, list=21%, signal=21%	ENSMUSG00000026365/ENSMUSG00000001494/ENSMUSG00000022894/ENSMUSG00000035258/ENSMUSG00000045776/ENSMUSG00000040152/ENSMUSG00000058897/ENSMUSG00000058806/ENSMUSG00000015568/ENSMUSG00000025551/ENSMUSG00000063564/ENSMUSG00000031825/ENSMUSG00000051920/ENSMUSG00000032343/ENSMUSG00000018623/ENSMUSG00000023078/ENSMUSG00000033327/ENSMUSG00000008999/ENSMUSG00000040314/ENSMUSG00000026100/ENSMUSG00000022766/…
GO:0035821	BP	GO:0035821	modulation of process of other organism	103	-0.567294	-1.65308	0.000724147	0.0147608	0.0130565	783	tags=8%, list=2%, signal=8%	ENSMUSG00000026542/ENSMUSG00000037942/ENSMUSG00000030017/ENSMUSG00000079516/ENSMUSG00000060208/ENSMUSG00000074440/ENSMUSG00000064213/ENSMUSG00000059654
GO:0031638	BP	GO:0031638	zymogen activation	62	-0.640828	-1.73701	0.00073821	0.015	0.0132682	7730	tags=35%, list=20%, signal=28%	ENSMUSG00000040152/ENSMUSG00000019851/ENSMUSG00000022780/ENSMUSG00000006345/ENSMUSG00000039193/ENSMUSG00000021492/ENSMUSG00000055172/ENSMUSG00000038224/ENSMUSG00000035873/ENSMUSG00000021822/ENSMUSG00000098470/ENSMUSG00000037411/ENSMUSG00000021999/ENSMUSG00000031138/ENSMUSG00000066516/ENSMUSG00000015854/ENSMUSG00000063903/ENSMUSG00000031722/ENSMUSG00000029102/ENSMUSG00000028001/ENSMUSG00000033860/…
GO:0001655	BP	GO:0001655	urogenital system development	362	-0.441008	-1.44216	0.000742018	0.015	0.0132682	9852	tags=24%, list=26%, signal=18%	ENSMUSG00000026768/ENSMUSG00000066687/ENSMUSG00000021614/ENSMUSG00000050295/ENSMUSG00000005397/ENSMUSG00000046532/ENSMUSG00000003282/ENSMUSG00000021835/ENSMUSG00000068122/ENSMUSG00000040943/ENSMUSG00000038843/ENSMUSG00000034910/ENSMUSG00000063172/ENSMUSG00000031465/ENSMUSG00000005871/ENSMUSG00000019768/ENSMUSG00000004791/ENSMUSG00000002664/ENSMUSG00000061393/ENSMUSG00000079465/ENSMUSG00000022144/…
GO:0006637	BP	GO:0006637	acyl-CoA metabolic process	82	-0.598387	-1.70178	0.000743172	0.015	0.0132682	2183	tags=13%, list=6%, signal=13%	ENSMUSG00000060317/ENSMUSG00000027875/ENSMUSG00000030935/ENSMUSG00000028148/ENSMUSG00000021620/ENSMUSG00000047565/ENSMUSG00000026866/ENSMUSG00000056973/ENSMUSG00000033533/ENSMUSG00000063683/ENSMUSG00000017950
GO:0035383	BP	GO:0035383	thioester metabolic process	82	-0.598387	-1.70178	0.000743172	0.015	0.0132682	2183	tags=13%, list=6%, signal=13%	ENSMUSG00000060317/ENSMUSG00000027875/ENSMUSG00000030935/ENSMUSG00000028148/ENSMUSG00000021620/ENSMUSG00000047565/ENSMUSG00000026866/ENSMUSG00000056973/ENSMUSG00000033533/ENSMUSG00000063683/ENSMUSG00000017950
GO:0051251	BP	GO:0051251	positive regulation of lymphocyte activation	309	-0.453901	-1.46728	0.000745325	0.0150067	0.0132741	4743	tags=18%, list=13%, signal=16%	ENSMUSG00000039005/ENSMUSG00000030830/ENSMUSG00000020053/ENSMUSG00000040329/ENSMUSG00000042333/ENSMUSG00000079685/ENSMUSG00000027399/ENSMUSG00000026985/ENSMUSG00000027718/ENSMUSG00000095028/ENSMUSG00000023274/ENSMUSG00000031304/ENSMUSG00000024610/ENSMUSG00000037440/ENSMUSG00000032093/ENSMUSG00000076937/ENSMUSG00000034833/ENSMUSG00000026770/ENSMUSG00000036594/ENSMUSG00000035000/ENSMUSG00000001444/…
GO:0052548	BP	GO:0052548	regulation of endopeptidase activity	328	-0.442187	-1.433	0.000756532	0.0151952	0.0134408	4205	tags=12%, list=11%, signal=10%	ENSMUSG00000022766/ENSMUSG00000024401/ENSMUSG00000019278/ENSMUSG00000041567/ENSMUSG00000040966/ENSMUSG00000062345/ENSMUSG00000028864/ENSMUSG00000066361/ENSMUSG00000037411/ENSMUSG00000037727/ENSMUSG00000021404/ENSMUSG00000079012/ENSMUSG00000041722/ENSMUSG00000047889/ENSMUSG00000021640/ENSMUSG00000041247/ENSMUSG00000044303/ENSMUSG00000026327/ENSMUSG00000069248/ENSMUSG00000022902/ENSMUSG00000026420/…
GO:0042743	BP	GO:0042743	hydrogen peroxide metabolic process	47	-0.652415	-1.69637	0.000765247	0.0153025	0.0135357	4956	tags=26%, list=13%, signal=22%	ENSMUSG00000036805/ENSMUSG00000020295/ENSMUSG00000073940/ENSMUSG00000052305/ENSMUSG00000069919/ENSMUSG00000027224/ENSMUSG00000031722/ENSMUSG00000056436/ENSMUSG00000032315/ENSMUSG00000043613/ENSMUSG00000032080/ENSMUSG00000032310
GO:0098533	CC	GO:0098533	ATPase dependent transmembrane transport complex	14	-0.843525	-1.76938	0.000765591	0.0153025	0.0135357	1448	tags=21%, list=4%, signal=21%	ENSMUSG00000031449/ENSMUSG00000024254/ENSMUSG00000040505
GO:0010874	BP	GO:0010874	regulation of cholesterol efflux	30	-0.723667	-1.77139	0.00077165	0.0153863	0.0136098	2740	tags=17%, list=7%, signal=15%	ENSMUSG00000032083/ENSMUSG00000050296/ENSMUSG00000056973/ENSMUSG00000002588/ENSMUSG00000022878
GO:0060045	BP	GO:0060045	positive regulation of cardiac muscle cell proliferation	26	-0.762248	-1.81114	0.000790884	0.0157141	0.0138998	4960	tags=23%, list=13%, signal=20%	ENSMUSG00000031965/ENSMUSG00000019942/ENSMUSG00000018263/ENSMUSG00000041431/ENSMUSG00000005836/ENSMUSG00000021944
GO:0034219	BP	GO:0034219	carbohydrate transmembrane transport	112	-0.544509	-1.60605	0.000791905	0.0157141	0.0138998	4947	tags=18%, list=13%, signal=16%	ENSMUSG00000021611/ENSMUSG00000030827/ENSMUSG00000020053/ENSMUSG00000020713/ENSMUSG00000052276/ENSMUSG00000054200/ENSMUSG00000031688/ENSMUSG00000009376/ENSMUSG00000024401/ENSMUSG00000030781/ENSMUSG00000029556/ENSMUSG00000027398/ENSMUSG00000024164/ENSMUSG00000047443/ENSMUSG00000027690/ENSMUSG00000014351/ENSMUSG00000059201/ENSMUSG00000022878/ENSMUSG00000042985/ENSMUSG00000038209
GO:0034383	BP	GO:0034383	low-density lipoprotein particle clearance	23	-0.779852	-1.81745	0.000802989	0.0158957	0.0140604	5717	tags=39%, list=15%, signal=33%	ENSMUSG00000002944/ENSMUSG00000032081/ENSMUSG00000044254/ENSMUSG00000032207/ENSMUSG00000016524/ENSMUSG00000047638/ENSMUSG00000037942/ENSMUSG00000022878/ENSMUSG00000020609
GO:0042574	BP	GO:0042574	retinal metabolic process	15	-0.824039	-1.76509	0.00081084	0.0160126	0.0141639	617	tags=47%, list=2%, signal=46%	ENSMUSG00000028174/ENSMUSG00000024087/ENSMUSG00000013584/ENSMUSG00000024990/ENSMUSG00000028236/ENSMUSG00000021214/ENSMUSG00000031845
GO:0050863	BP	GO:0050863	regulation of T cell activation	315	-0.45196	-1.46008	0.000830889	0.0163693	0.0144794	7627	tags=21%, list=20%, signal=17%	ENSMUSG00000047139/ENSMUSG00000019987/ENSMUSG00000051076/ENSMUSG00000032344/ENSMUSG00000036526/ENSMUSG00000048583/ENSMUSG00000004709/ENSMUSG00000030830/ENSMUSG00000020053/ENSMUSG00000040329/ENSMUSG00000074491/ENSMUSG00000042333/ENSMUSG00000028386/ENSMUSG00000027399/ENSMUSG00000026985/ENSMUSG00000027718/ENSMUSG00000095028/ENSMUSG00000023274/ENSMUSG00000022221/ENSMUSG00000034023/ENSMUSG00000031304/…
GO:1904729	BP	GO:1904729	regulation of intestinal lipid absorption	10	-0.885591	-1.69056	0.000837159	0.0164535	0.0145538	388	tags=50%, list=1%, signal=50%	ENSMUSG00000032083/ENSMUSG00000059201/ENSMUSG00000024254/ENSMUSG00000040505/ENSMUSG00000032080
GO:0009084	BP	GO:0009084	glutamine family amino acid biosynthetic process	14	-0.840007	-1.76201	0.000845915	0.016586	0.014671	166	tags=21%, list=0%, signal=21%	ENSMUSG00000025140/ENSMUSG00000048217/ENSMUSG00000031173
GO:0070365	BP	GO:0070365	hepatocyte differentiation	13	-0.84594	-1.72776	0.00085493	0.0167229	0.0147921	3280	tags=46%, list=9%, signal=42%	ENSMUSG00000024659/ENSMUSG00000046179/ENSMUSG00000022997/ENSMUSG00000040891/ENSMUSG00000027513/ENSMUSG00000017950
GO:0071825	BP	GO:0071825	protein-lipid complex subunit organization	43	-0.677798	-1.73921	0.000870583	0.0169887	0.0150273	3301	tags=23%, list=9%, signal=21%	ENSMUSG00000032207/ENSMUSG00000032083/ENSMUSG00000022579/ENSMUSG00000047638/ENSMUSG00000023045/ENSMUSG00000056973/ENSMUSG00000057074/ENSMUSG00000053846/ENSMUSG00000032080/ENSMUSG00000020609
GO:0031091	CC	GO:0031091	platelet alpha granule	17	-0.811239	-1.78935	0.00087432	0.0170208	0.0150556	2875	tags=29%, list=8%, signal=27%	ENSMUSG00000023993/ENSMUSG00000029373/ENSMUSG00000028001/ENSMUSG00000033860/ENSMUSG00000033831
GO:0031672	CC	GO:0031672	A band	38	-0.698185	-1.77141	0.00087636	0.0170208	0.0150556	2480	tags=32%, list=7%, signal=30%	ENSMUSG00000037139/ENSMUSG00000029683/ENSMUSG00000051747/ENSMUSG00000059741/ENSMUSG00000031461/ENSMUSG00000027077/ENSMUSG00000030730/ENSMUSG00000020469/ENSMUSG00000044086/ENSMUSG00000075307/ENSMUSG00000033196/ENSMUSG00000056328
GO:0046503	BP	GO:0046503	glycerolipid catabolic process	64	-0.633384	-1.71666	0.000886993	0.0171868	0.0152024	3396	tags=17%, list=9%, signal=16%	ENSMUSG00000046971/ENSMUSG00000032207/ENSMUSG00000032083/ENSMUSG00000018868/ENSMUSG00000056973/ENSMUSG00000025991/ENSMUSG00000055882/ENSMUSG00000053846/ENSMUSG00000027761/ENSMUSG00000032080/ENSMUSG00000020609
GO:0019215	MF	GO:0019215	intermediate filament binding	15	-0.821466	-1.75958	0.000891119	0.0172262	0.0152373	1093	tags=33%, list=3%, signal=32%	ENSMUSG00000041957/ENSMUSG00000046761/ENSMUSG00000115388/ENSMUSG00000045545/ENSMUSG00000102439
GO:0019439	BP	GO:0019439	aromatic compound catabolic process	400	-0.430472	-1.4197	0.000895103	0.0172627	0.0152696	4526	tags=8%, list=12%, signal=8%	ENSMUSG00000075707/ENSMUSG00000059334/ENSMUSG00000023964/ENSMUSG00000033427/ENSMUSG00000005883/ENSMUSG00000031372/ENSMUSG00000098812/ENSMUSG00000058624/ENSMUSG00000039981/ENSMUSG00000013415/ENSMUSG00000026348/ENSMUSG00000035836/ENSMUSG00000038242/ENSMUSG00000030651/ENSMUSG00000025977/ENSMUSG00000044303/ENSMUSG00000015890/ENSMUSG00000026866/ENSMUSG00000060615/ENSMUSG00000031551/ENSMUSG00000090124/…
GO:0031225	CC	GO:0031225	anchored component of membrane	183	-0.498219	-1.53923	0.000909575	0.0175008	0.0154802	3404	tags=15%, list=9%, signal=13%	ENSMUSG00000019278/ENSMUSG00000062773/ENSMUSG00000037005/ENSMUSG00000027863/ENSMUSG00000032725/ENSMUSG00000029082/ENSMUSG00000078452/ENSMUSG00000026246/ENSMUSG00000063011/ENSMUSG00000091618/ENSMUSG00000038403/ENSMUSG00000022579/ENSMUSG00000030651/ENSMUSG00000027338/ENSMUSG00000092586/ENSMUSG00000054005/ENSMUSG00000030800/ENSMUSG00000022598/ENSMUSG00000057454/ENSMUSG00000034634/ENSMUSG00000032068/…
GO:0055001	BP	GO:0055001	muscle cell development	198	-0.491187	-1.5258	0.000915591	0.0175755	0.0155463	7147	tags=26%, list=19%, signal=21%	ENSMUSG00000022371/ENSMUSG00000021835/ENSMUSG00000068122/ENSMUSG00000068699/ENSMUSG00000065432/ENSMUSG00000059743/ENSMUSG00000031849/ENSMUSG00000042323/ENSMUSG00000026950/ENSMUSG00000017412/ENSMUSG00000023411/ENSMUSG00000072720/ENSMUSG00000006457/ENSMUSG00000052920/ENSMUSG00000022865/ENSMUSG00000051367/ENSMUSG00000013936/ENSMUSG00000039376/ENSMUSG00000048096/ENSMUSG00000018830/ENSMUSG00000020542/…
GO:0016125	BP	GO:0016125	sterol metabolic process	138	-0.51603	-1.55368	0.000928014	0.0177536	0.0157038	4524	tags=17%, list=12%, signal=15%	ENSMUSG00000033520/ENSMUSG00000027875/ENSMUSG00000028240/ENSMUSG00000024987/ENSMUSG00000041567/ENSMUSG00000044254/ENSMUSG00000031594/ENSMUSG00000028553/ENSMUSG00000032207/ENSMUSG00000086962/ENSMUSG00000032083/ENSMUSG00000038641/ENSMUSG00000029556/ENSMUSG00000050370/ENSMUSG00000026700/ENSMUSG00000023045/ENSMUSG00000047631/ENSMUSG00000056973/ENSMUSG00000002588/ENSMUSG00000041301/ENSMUSG00000059201/…
GO:0008645	BP	GO:0008645	hexose transmembrane transport	109	-0.554642	-1.62778	0.000929996	0.0177536	0.0157038	4947	tags=18%, list=13%, signal=16%	ENSMUSG00000021611/ENSMUSG00000030827/ENSMUSG00000020053/ENSMUSG00000020713/ENSMUSG00000052276/ENSMUSG00000054200/ENSMUSG00000031688/ENSMUSG00000009376/ENSMUSG00000024401/ENSMUSG00000030781/ENSMUSG00000029556/ENSMUSG00000027398/ENSMUSG00000024164/ENSMUSG00000047443/ENSMUSG00000027690/ENSMUSG00000014351/ENSMUSG00000059201/ENSMUSG00000022878/ENSMUSG00000042985/ENSMUSG00000038209
GO:1904659	BP	GO:1904659	glucose transmembrane transport	108	-0.554763	-1.62579	0.000931336	0.0177536	0.0157038	4947	tags=19%, list=13%, signal=16%	ENSMUSG00000021611/ENSMUSG00000030827/ENSMUSG00000020053/ENSMUSG00000020713/ENSMUSG00000052276/ENSMUSG00000054200/ENSMUSG00000031688/ENSMUSG00000009376/ENSMUSG00000024401/ENSMUSG00000030781/ENSMUSG00000029556/ENSMUSG00000027398/ENSMUSG00000024164/ENSMUSG00000047443/ENSMUSG00000027690/ENSMUSG00000014351/ENSMUSG00000059201/ENSMUSG00000022878/ENSMUSG00000042985/ENSMUSG00000038209
GO:0005229	MF	GO:0005229	intracellular calcium activated chloride channel activity	14	-0.836723	-1.75512	0.0009587	0.0181394	0.0160451	3096	tags=43%, list=8%, signal=39%	ENSMUSG00000068547/ENSMUSG00000038115/ENSMUSG00000056025/ENSMUSG00000074195/ENSMUSG00000028262/ENSMUSG00000037033
GO:0061778	MF	GO:0061778	intracellular chloride channel activity	14	-0.836723	-1.75512	0.0009587	0.0181394	0.0160451	3096	tags=43%, list=8%, signal=39%	ENSMUSG00000068547/ENSMUSG00000038115/ENSMUSG00000056025/ENSMUSG00000074195/ENSMUSG00000028262/ENSMUSG00000037033
GO:0050714	BP	GO:0050714	positive regulation of protein secretion	199	-0.484008	-1.50561	0.000959024	0.0181394	0.0160451	1961	tags=9%, list=5%, signal=9%	ENSMUSG00000044453/ENSMUSG00000023349/ENSMUSG00000047638/ENSMUSG00000026700/ENSMUSG00000050578/ENSMUSG00000031495/ENSMUSG00000041301/ENSMUSG00000014453/ENSMUSG00000000394/ENSMUSG00000024990/ENSMUSG00000014351/ENSMUSG00000026343/ENSMUSG00000049115/ENSMUSG00000030142/ENSMUSG00000075520/ENSMUSG00000028001/ENSMUSG00000033860/ENSMUSG00000033831
GO:0010888	BP	GO:0010888	negative regulation of lipid storage	20	-0.775946	-1.76791	0.000960388	0.0181394	0.0160451	1061	tags=20%, list=3%, signal=19%	ENSMUSG00000056973/ENSMUSG00000037942/ENSMUSG00000059201/ENSMUSG00000078683
GO:0002526	BP	GO:0002526	acute inflammatory response	103	-0.562679	-1.63963	0.000963308	0.018153	0.0160571	6614	tags=30%, list=17%, signal=25%	ENSMUSG00000016024/ENSMUSG00000008845/ENSMUSG00000027399/ENSMUSG00000021492/ENSMUSG00000038224/ENSMUSG00000040016/ENSMUSG00000037440/ENSMUSG00000025279/ENSMUSG00000024401/ENSMUSG00000022015/ENSMUSG00000051314/ENSMUSG00000061540/ENSMUSG00000078698/ENSMUSG00000026180/ENSMUSG00000004948/ENSMUSG00000027398/ENSMUSG00000026981/ENSMUSG00000026700/ENSMUSG00000021922/ENSMUSG00000024164/ENSMUSG00000037944/…
GO:0034114	BP	GO:0034114	regulation of heterotypic cell-cell adhesion	25	-0.761763	-1.79363	0.00096628	0.0181674	0.0160698	5382	tags=40%, list=14%, signal=34%	ENSMUSG00000008999/ENSMUSG00000057058/ENSMUSG00000024401/ENSMUSG00000032083/ENSMUSG00000027398/ENSMUSG00000026981/ENSMUSG00000028001/ENSMUSG00000022878/ENSMUSG00000033860/ENSMUSG00000033831
GO:0097529	BP	GO:0097529	myeloid leukocyte migration	210	-0.481396	-1.49981	0.00100446	0.0188061	0.0166348	6765	tags=21%, list=18%, signal=18%	ENSMUSG00000049130/ENSMUSG00000018930/ENSMUSG00000016024/ENSMUSG00000009281/ENSMUSG00000026874/ENSMUSG00000022667/ENSMUSG00000031380/ENSMUSG00000027399/ENSMUSG00000026166/ENSMUSG00000035448/ENSMUSG00000000982/ENSMUSG00000023078/ENSMUSG00000040016/ENSMUSG00000024610/ENSMUSG00000035873/ENSMUSG00000025804/ENSMUSG00000026100/ENSMUSG00000035000/ENSMUSG00000019278/ENSMUSG00000022015/ENSMUSG00000019122/…
GO:1905953	BP	GO:1905953	negative regulation of lipid localization	49	-0.655223	-1.71863	0.00100482	0.0188061	0.0166348	1061	tags=16%, list=3%, signal=16%	ENSMUSG00000024401/ENSMUSG00000044254/ENSMUSG00000056973/ENSMUSG00000037942/ENSMUSG00000059201/ENSMUSG00000078683/ENSMUSG00000024254/ENSMUSG00000040505
GO:0006958	BP	GO:0006958	complement activation, classical pathway	60	-0.644131	-1.74237	0.00100966	0.0188539	0.0166771	3622	tags=35%, list=10%, signal=32%	ENSMUSG00000096464/ENSMUSG00000029656/ENSMUSG00000098470/ENSMUSG00000094088/ENSMUSG00000058952/ENSMUSG00000035031/ENSMUSG00000038521/ENSMUSG00000105906/ENSMUSG00000022149/ENSMUSG00000076612/ENSMUSG00000024164/ENSMUSG00000076617/ENSMUSG00000095589/ENSMUSG00000026542/ENSMUSG00000037780/ENSMUSG00000037942/ENSMUSG00000076613/ENSMUSG00000076609/ENSMUSG00000096672/ENSMUSG00000076615/ENSMUSG00000093894
GO:0032528	BP	GO:0032528	microvillus organization	27	-0.742279	-1.77149	0.00102466	0.0190908	0.0168866	4569	tags=30%, list=12%, signal=26%	ENSMUSG00000031112/ENSMUSG00000039529/ENSMUSG00000026175/ENSMUSG00000005148/ENSMUSG00000034918/ENSMUSG00000030838/ENSMUSG00000025497/ENSMUSG00000017950
GO:0071248	BP	GO:0071248	cellular response to metal ion	155	-0.520831	-1.57531	0.00102767	0.0191034	0.0168978	1472	tags=7%, list=4%, signal=7%	ENSMUSG00000103243/ENSMUSG00000037942/ENSMUSG00000031098/ENSMUSG00000029811/ENSMUSG00000022877/ENSMUSG00000026343/ENSMUSG00000045019/ENSMUSG00000062515/ENSMUSG00000021214/ENSMUSG00000069805/ENSMUSG00000032310
GO:0016790	MF	GO:0016790	thiolester hydrolase activity	50	-0.661815	-1.74297	0.00104548	0.0193908	0.017152	2183	tags=12%, list=6%, signal=11%	ENSMUSG00000028148/ENSMUSG00000021620/ENSMUSG00000047565/ENSMUSG00000055882/ENSMUSG00000061959/ENSMUSG00000017950
GO:0047617	MF	GO:0047617	acyl-CoA hydrolase activity	26	-0.750892	-1.78415	0.0010673	0.0197511	0.0174707	2183	tags=19%, list=6%, signal=18%	ENSMUSG00000028148/ENSMUSG00000021620/ENSMUSG00000047565/ENSMUSG00000061959/ENSMUSG00000017950
GO:0006910	BP	GO:0006910	phagocytosis, recognition	47	-0.642846	-1.67148	0.00107728	0.0198911	0.0175945	1576	tags=26%, list=4%, signal=24%	ENSMUSG00000094088/ENSMUSG00000105906/ENSMUSG00000076612/ENSMUSG00000065987/ENSMUSG00000076617/ENSMUSG00000095589/ENSMUSG00000076613/ENSMUSG00000076609/ENSMUSG00000037446/ENSMUSG00000096672/ENSMUSG00000076615/ENSMUSG00000093894
GO:0031526	CC	GO:0031526	brush border membrane	78	-0.589632	-1.65876	0.00107985	0.019894	0.0175971	6552	tags=36%, list=17%, signal=30%	ENSMUSG00000025243/ENSMUSG00000027070/ENSMUSG00000039358/ENSMUSG00000021565/ENSMUSG00000033792/ENSMUSG00000027737/ENSMUSG00000015405/ENSMUSG00000038600/ENSMUSG00000002944/ENSMUSG00000040016/ENSMUSG00000061742/ENSMUSG00000024131/ENSMUSG00000039062/ENSMUSG00000028427/ENSMUSG00000025726/ENSMUSG00000039529/ENSMUSG00000031089/ENSMUSG00000030781/ENSMUSG00000020062/ENSMUSG00000030492/ENSMUSG00000027219/…
GO:0016290	MF	GO:0016290	palmitoyl-CoA hydrolase activity	17	-0.804947	-1.77547	0.00110311	0.020277	0.0179359	2183	tags=18%, list=6%, signal=17%	ENSMUSG00000028148/ENSMUSG00000061959/ENSMUSG00000017950
GO:0050543	MF	GO:0050543	icosatetraenoic acid binding	11	-0.85806	-1.68448	0.00111052	0.0203678	0.0180162	2881	tags=27%, list=8%, signal=25%	ENSMUSG00000071311/ENSMUSG00000028715/ENSMUSG00000017950
GO:0051015	MF	GO:0051015	actin filament binding	207	-0.481768	-1.49819	0.00112771	0.0206372	0.0182545	6931	tags=14%, list=18%, signal=11%	ENSMUSG00000022788/ENSMUSG00000074899/ENSMUSG00000002565/ENSMUSG00000025401/ENSMUSG00000038775/ENSMUSG00000018830/ENSMUSG00000037139/ENSMUSG00000051747/ENSMUSG00000031351/ENSMUSG00000025885/ENSMUSG00000049134/ENSMUSG00000052374/ENSMUSG00000035852/ENSMUSG00000034607/ENSMUSG00000079243/ENSMUSG00000032085/ENSMUSG00000026175/ENSMUSG00000031461/ENSMUSG00000030838/ENSMUSG00000055775/ENSMUSG00000020838/…
GO:0050867	BP	GO:0050867	positive regulation of cell activation	379	-0.426737	-1.40185	0.00116943	0.0213531	0.0188878	4749	tags=13%, list=13%, signal=11%	ENSMUSG00000024379/ENSMUSG00000032093/ENSMUSG00000076937/ENSMUSG00000034833/ENSMUSG00000026770/ENSMUSG00000036594/ENSMUSG00000035000/ENSMUSG00000001444/ENSMUSG00000074677/ENSMUSG00000024401/ENSMUSG00000021678/ENSMUSG00000022015/ENSMUSG00000062773/ENSMUSG00000019982/ENSMUSG00000096464/ENSMUSG00000073421/ENSMUSG00000024659/ENSMUSG00000029082/ENSMUSG00000040197/ENSMUSG00000094088/ENSMUSG00000078452/…
GO:0052803	BP	GO:0052803	imidazole-containing compound metabolic process	10	-0.880187	-1.68024	0.00117852	0.0214714	0.0189924	1754	tags=40%, list=5%, signal=38%	ENSMUSG00000015890/ENSMUSG00000020017/ENSMUSG00000001155/ENSMUSG00000034456
GO:0031998	BP	GO:0031998	regulation of fatty acid beta-oxidation	21	-0.785681	-1.80902	0.00118374	0.021519	0.0190345	373	tags=10%, list=1%, signal=9%	ENSMUSG00000027048/ENSMUSG00000054422
GO:0050852	BP	GO:0050852	T cell receptor signaling pathway	129	-0.525466	-1.56688	0.0012033	0.0218264	0.0193064	5009	tags=18%, list=13%, signal=16%	ENSMUSG00000035873/ENSMUSG00000057058/ENSMUSG00000049214/ENSMUSG00000032093/ENSMUSG00000034833/ENSMUSG00000034359/ENSMUSG00000040283/ENSMUSG00000054892/ENSMUSG00000049972/ENSMUSG00000078598/ENSMUSG00000030365/ENSMUSG00000024340/ENSMUSG00000037944/ENSMUSG00000048766/ENSMUSG00000055960/ENSMUSG00000109713/ENSMUSG00000087194/ENSMUSG00000024105/ENSMUSG00000070868/ENSMUSG00000015619/ENSMUSG00000058435/…
GO:0090208	BP	GO:0090208	positive regulation of triglyceride metabolic process	29	-0.728429	-1.75493	0.00121569	0.0220027	0.0194623	77	tags=21%, list=0%, signal=21%	ENSMUSG00000002944/ENSMUSG00000032081/ENSMUSG00000032083/ENSMUSG00000027761/ENSMUSG00000032080/ENSMUSG00000023070
GO:0050900	BP	GO:0050900	leukocyte migration	350	-0.432277	-1.40872	0.00121876	0.0220098	0.0194686	7762	tags=21%, list=21%, signal=17%	ENSMUSG00000020310/ENSMUSG00000026271/ENSMUSG00000022865/ENSMUSG00000040152/ENSMUSG00000047139/ENSMUSG00000027009/ENSMUSG00000050350/ENSMUSG00000078817/ENSMUSG00000026581/ENSMUSG00000030830/ENSMUSG00000049130/ENSMUSG00000018930/ENSMUSG00000016024/ENSMUSG00000042333/ENSMUSG00000009281/ENSMUSG00000074715/ENSMUSG00000026874/ENSMUSG00000022667/ENSMUSG00000031380/ENSMUSG00000027399/ENSMUSG00000026166/…
GO:0051146	BP	GO:0051146	striated muscle cell differentiation	307	-0.446506	-1.44234	0.0012292	0.0221498	0.0195925	7147	tags=16%, list=19%, signal=13%	ENSMUSG00000051367/ENSMUSG00000048583/ENSMUSG00000013936/ENSMUSG00000039376/ENSMUSG00000030562/ENSMUSG00000048096/ENSMUSG00000018830/ENSMUSG00000020542/ENSMUSG00000020053/ENSMUSG00000048612/ENSMUSG00000029683/ENSMUSG00000028348/ENSMUSG00000051747/ENSMUSG00000079434/ENSMUSG00000020354/ENSMUSG00000049134/ENSMUSG00000052374/ENSMUSG00000055027/ENSMUSG00000026407/ENSMUSG00000060187/ENSMUSG00000026459/…
GO:0071827	BP	GO:0071827	plasma lipoprotein particle organization	39	-0.685256	-1.73752	0.00124119	0.022317	0.0197403	3301	tags=26%, list=9%, signal=23%	ENSMUSG00000032207/ENSMUSG00000032083/ENSMUSG00000022579/ENSMUSG00000047638/ENSMUSG00000023045/ENSMUSG00000056973/ENSMUSG00000057074/ENSMUSG00000053846/ENSMUSG00000032080/ENSMUSG00000020609
GO:0002696	BP	GO:0002696	positive regulation of leukocyte activation	362	-0.435187	-1.42312	0.00124833	0.0223966	0.0198107	4749	tags=14%, list=13%, signal=12%	ENSMUSG00000024379/ENSMUSG00000032093/ENSMUSG00000076937/ENSMUSG00000034833/ENSMUSG00000026770/ENSMUSG00000036594/ENSMUSG00000035000/ENSMUSG00000001444/ENSMUSG00000074677/ENSMUSG00000024401/ENSMUSG00000021678/ENSMUSG00000022015/ENSMUSG00000062773/ENSMUSG00000019982/ENSMUSG00000096464/ENSMUSG00000073421/ENSMUSG00000024659/ENSMUSG00000029082/ENSMUSG00000040197/ENSMUSG00000094088/ENSMUSG00000078452/…
GO:0045785	BP	GO:0045785	positive regulation of cell adhesion	433	-0.412887	-1.37234	0.00130558	0.0233727	0.0206741	8144	tags=18%, list=22%, signal=15%	ENSMUSG00000022150/ENSMUSG00000037171/ENSMUSG00000027985/ENSMUSG00000075122/ENSMUSG00000035258/ENSMUSG00000040152/ENSMUSG00000040274/ENSMUSG00000047139/ENSMUSG00000044042/ENSMUSG00000051076/ENSMUSG00000027009/ENSMUSG00000036526/ENSMUSG00000048583/ENSMUSG00000004709/ENSMUSG00000040998/ENSMUSG00000026697/ENSMUSG00000025389/ENSMUSG00000030830/ENSMUSG00000020053/ENSMUSG00000040329/ENSMUSG00000064080/…
GO:0045926	BP	GO:0045926	negative regulation of growth	261	-0.453441	-1.44216	0.00130945	0.0233912	0.0206905	1849	tags=6%, list=5%, signal=6%	ENSMUSG00000032091/ENSMUSG00000001583/ENSMUSG00000044303/ENSMUSG00000073399/ENSMUSG00000062694/ENSMUSG00000034918/ENSMUSG00000024011/ENSMUSG00000020838/ENSMUSG00000024990/ENSMUSG00000028298/ENSMUSG00000022877/ENSMUSG00000029322/ENSMUSG00000022868/ENSMUSG00000068697/ENSMUSG00000069805/ENSMUSG00000017950
GO:0050764	BP	GO:0050764	regulation of phagocytosis	108	-0.549342	-1.60991	0.00131443	0.023399	0.0206974	5932	tags=19%, list=16%, signal=16%	ENSMUSG00000095028/ENSMUSG00000002944/ENSMUSG00000031304/ENSMUSG00000015533/ENSMUSG00000068227/ENSMUSG00000074677/ENSMUSG00000024401/ENSMUSG00000021678/ENSMUSG00000032083/ENSMUSG00000052270/ENSMUSG00000027398/ENSMUSG00000078780/ENSMUSG00000024164/ENSMUSG00000065987/ENSMUSG00000037944/ENSMUSG00000095788/ENSMUSG00000037780/ENSMUSG00000076613/ENSMUSG00000037446/ENSMUSG00000022868/ENSMUSG00000022878
GO:0016289	MF	GO:0016289	CoA hydrolase activity	28	-0.745861	-1.78884	0.00131964	0.023399	0.0206974	2183	tags=18%, list=6%, signal=17%	ENSMUSG00000028148/ENSMUSG00000021620/ENSMUSG00000047565/ENSMUSG00000061959/ENSMUSG00000017950
GO:0031210	MF	GO:0031210	phosphatidylcholine binding	25	-0.750587	-1.76732	0.00132186	0.023399	0.0206974	3696	tags=20%, list=10%, signal=18%	ENSMUSG00000067149/ENSMUSG00000032083/ENSMUSG00000051209/ENSMUSG00000028307/ENSMUSG00000032080
GO:0050997	MF	GO:0050997	quaternary ammonium group binding	25	-0.750587	-1.76732	0.00132186	0.023399	0.0206974	3696	tags=20%, list=10%, signal=18%	ENSMUSG00000067149/ENSMUSG00000032083/ENSMUSG00000051209/ENSMUSG00000028307/ENSMUSG00000032080
GO:0050996	BP	GO:0050996	positive regulation of lipid catabolic process	29	-0.724942	-1.74653	0.0013241	0.023399	0.0206974	3371	tags=21%, list=9%, signal=19%	ENSMUSG00000028553/ENSMUSG00000032083/ENSMUSG00000027398/ENSMUSG00000027761/ENSMUSG00000032080/ENSMUSG00000054422
GO:0030856	BP	GO:0030856	regulation of epithelial cell differentiation	154	-0.504791	-1.52795	0.00133401	0.0235237	0.0208077	4938	tags=14%, list=13%, signal=12%	ENSMUSG00000072625/ENSMUSG00000005268/ENSMUSG00000037600/ENSMUSG00000024401/ENSMUSG00000022286/ENSMUSG00000073043/ENSMUSG00000037411/ENSMUSG00000026976/ENSMUSG00000027398/ENSMUSG00000040728/ENSMUSG00000040891/ENSMUSG00000115388/ENSMUSG00000041301/ENSMUSG00000024386/ENSMUSG00000022479/ENSMUSG00000015619/ENSMUSG00000030017/ENSMUSG00000079516/ENSMUSG00000002057/ENSMUSG00000022878/ENSMUSG00000047517
GO:0019842	MF	GO:0019842	vitamin binding	137	-0.509056	-1.53081	0.00134676	0.0236979	0.0209618	4963	tags=15%, list=13%, signal=13%	ENSMUSG00000026272/ENSMUSG00000116378/ENSMUSG00000004885/ENSMUSG00000025270/ENSMUSG00000039092/ENSMUSG00000032725/ENSMUSG00000028003/ENSMUSG00000055301/ENSMUSG00000028996/ENSMUSG00000026866/ENSMUSG00000037797/ENSMUSG00000089678/ENSMUSG00000024990/ENSMUSG00000022479/ENSMUSG00000001155/ENSMUSG00000001670/ENSMUSG00000029368/ENSMUSG00000032454/ENSMUSG00000040808/ENSMUSG00000035540
GO:0032000	BP	GO:0032000	positive regulation of fatty acid beta-oxidation	10	-0.877376	-1.67488	0.00135732	0.0238327	0.0210811	7	tags=40%, list=0%, signal=40%	ENSMUSG00000011305/ENSMUSG00000035799/ENSMUSG00000024981/ENSMUSG00000054422
GO:0030666	CC	GO:0030666	endocytic vesicle membrane	41	-0.671083	-1.72298	0.00137825	0.0241487	0.0213605	386	tags=7%, list=1%, signal=7%	ENSMUSG00000022877/ENSMUSG00000054128/ENSMUSG00000047517
GO:0019203	MF	GO:0019203	carbohydrate phosphatase activity	10	-0.876635	-1.67346	0.00140609	0.0245841	0.0217457	904	tags=40%, list=2%, signal=39%	ENSMUSG00000025271/ENSMUSG00000078650/ENSMUSG00000021456/ENSMUSG00000069805
GO:0002827	BP	GO:0002827	positive regulation of T-helper 1 type immune response	23	-0.765518	-1.78404	0.00141106	0.0246189	0.0217764	3792	tags=35%, list=10%, signal=31%	ENSMUSG00000049093/ENSMUSG00000073421/ENSMUSG00000024659/ENSMUSG00000049103/ENSMUSG00000027398/ENSMUSG00000037944/ENSMUSG00000026573/ENSMUSG00000026070
GO:0045723	BP	GO:0045723	positive regulation of fatty acid biosynthetic process	26	-0.744363	-1.76864	0.0014205	0.0247312	0.0218758	3280	tags=35%, list=9%, signal=32%	ENSMUSG00000024610/ENSMUSG00000005373/ENSMUSG00000024659/ENSMUSG00000037727/ENSMUSG00000032083/ENSMUSG00000027398/ENSMUSG00000032080/ENSMUSG00000023070/ENSMUSG00000017950
GO:0042178	BP	GO:0042178	xenobiotic catabolic process	15	-0.810673	-1.73646	0.00143702	0.0249659	0.0220834	2407	tags=33%, list=6%, signal=31%	ENSMUSG00000040562/ENSMUSG00000035836/ENSMUSG00000032315/ENSMUSG00000025194/ENSMUSG00000089960
GO:0030545	MF	GO:0030545	receptor regulator activity	473	-0.41433	-1.38436	0.00145418	0.0252108	0.0223001	7024	tags=24%, list=19%, signal=20%	ENSMUSG00000041616/ENSMUSG00000036961/ENSMUSG00000020872/ENSMUSG00000030827/ENSMUSG00000033227/ENSMUSG00000040770/ENSMUSG00000074121/ENSMUSG00000020053/ENSMUSG00000040329/ENSMUSG00000018930/ENSMUSG00000020713/ENSMUSG00000056423/ENSMUSG00000074715/ENSMUSG00000007888/ENSMUSG00000031380/ENSMUSG00000027399/ENSMUSG00000052276/ENSMUSG00000041872/ENSMUSG00000026166/ENSMUSG00000026985/ENSMUSG00000027718/…
GO:1902652	BP	GO:1902652	secondary alcohol metabolic process	140	-0.508134	-1.52948	0.00146861	0.0253577	0.02243	4524	tags=15%, list=12%, signal=13%	ENSMUSG00000033520/ENSMUSG00000027875/ENSMUSG00000028240/ENSMUSG00000041567/ENSMUSG00000044254/ENSMUSG00000031594/ENSMUSG00000028553/ENSMUSG00000032207/ENSMUSG00000032083/ENSMUSG00000038641/ENSMUSG00000029556/ENSMUSG00000050370/ENSMUSG00000026700/ENSMUSG00000023045/ENSMUSG00000047631/ENSMUSG00000056973/ENSMUSG00000002588/ENSMUSG00000041301/ENSMUSG00000059201/ENSMUSG00000032080/ENSMUSG00000020609
GO:0030217	BP	GO:0030217	T cell differentiation	276	-0.447494	-1.4294	0.00146896	0.0253577	0.02243	7635	tags=20%, list=20%, signal=16%	ENSMUSG00000040274/ENSMUSG00000002033/ENSMUSG00000036526/ENSMUSG00000057722/ENSMUSG00000050350/ENSMUSG00000029530/ENSMUSG00000040329/ENSMUSG00000004707/ENSMUSG00000033792/ENSMUSG00000045005/ENSMUSG00000028386/ENSMUSG00000049109/ENSMUSG00000027399/ENSMUSG00000026985/ENSMUSG00000027718/ENSMUSG00000032864/ENSMUSG00000023274/ENSMUSG00000022221/ENSMUSG00000034023/ENSMUSG00000099974/ENSMUSG00000031304/…
GO:0019221	BP	GO:0019221	cytokine-mediated signaling pathway	344	-0.433485	-1.40947	0.00147189	0.0253577	0.02243	6676	tags=18%, list=18%, signal=15%	ENSMUSG00000040329/ENSMUSG00000018930/ENSMUSG00000007888/ENSMUSG00000027399/ENSMUSG00000041872/ENSMUSG00000026166/ENSMUSG00000026985/ENSMUSG00000042993/ENSMUSG00000023274/ENSMUSG00000024810/ENSMUSG00000000982/ENSMUSG00000023078/ENSMUSG00000031304/ENSMUSG00000024610/ENSMUSG00000024379/ENSMUSG00000025804/ENSMUSG00000005268/ENSMUSG00000068227/ENSMUSG00000058755/ENSMUSG00000024401/ENSMUSG00000021678/…
GO:0072562	CC	GO:0072562	blood microparticle	10	-0.875205	-1.67073	0.00151987	0.0261298	0.0231129	936	tags=50%, list=2%, signal=49%	ENSMUSG00000098470/ENSMUSG00000031722/ENSMUSG00000028001/ENSMUSG00000033860/ENSMUSG00000033831
GO:0071356	BP	GO:0071356	cellular response to tumor necrosis factor	155	-0.513484	-1.55309	0.00156477	0.0268455	0.023746	4240	tags=15%, list=11%, signal=14%	ENSMUSG00000026459/ENSMUSG00000024803/ENSMUSG00000024401/ENSMUSG00000021678/ENSMUSG00000022015/ENSMUSG00000009471/ENSMUSG00000019122/ENSMUSG00000031779/ENSMUSG00000018927/ENSMUSG00000035373/ENSMUSG00000027670/ENSMUSG00000065563/ENSMUSG00000032083/ENSMUSG00000066755/ENSMUSG00000022126/ENSMUSG00000047638/ENSMUSG00000023043/ENSMUSG00000070127/ENSMUSG00000026573/ENSMUSG00000049382/ENSMUSG00000062515/…
GO:0031668	BP	GO:0031668	cellular response to extracellular stimulus	217	-0.467706	-1.45684	0.00157271	0.0269256	0.0238169	5586	tags=12%, list=15%, signal=10%	ENSMUSG00000002289/ENSMUSG00000036856/ENSMUSG00000053268/ENSMUSG00000044988/ENSMUSG00000031112/ENSMUSG00000049699/ENSMUSG00000009471/ENSMUSG00000044254/ENSMUSG00000026989/ENSMUSG00000050440/ENSMUSG00000027750/ENSMUSG00000047638/ENSMUSG00000024331/ENSMUSG00000040891/ENSMUSG00000021647/ENSMUSG00000035775/ENSMUSG00000039878/ENSMUSG00000093617/ENSMUSG00000022479/ENSMUSG00000029811/ENSMUSG00000037025/…
GO:0015926	MF	GO:0015926	glucosidase activity	13	-0.832648	-1.70062	0.00162028	0.0276826	0.0244864	2429	tags=23%, list=6%, signal=22%	ENSMUSG00000026354/ENSMUSG00000068587/ENSMUSG00000027790
GO:0042588	CC	GO:0042588	zymogen granule	23	-0.761995	-1.77583	0.00164525	0.0280509	0.0248123	1421	tags=17%, list=4%, signal=17%	ENSMUSG00000009545/ENSMUSG00000049350/ENSMUSG00000059654/ENSMUSG00000047517
GO:0042976	BP	GO:0042976	activation of Janus kinase activity	14	-0.823238	-1.72683	0.0016678	0.0283767	0.0251004	220	tags=21%, list=1%, signal=21%	ENSMUSG00000005268/ENSMUSG00000049115/ENSMUSG00000017950
GO:0015908	BP	GO:0015908	fatty acid transport	93	-0.564721	-1.62689	0.00168386	0.028591	0.0252899	3396	tags=15%, list=9%, signal=14%	ENSMUSG00000022015/ENSMUSG00000046971/ENSMUSG00000024659/ENSMUSG00000024600/ENSMUSG00000020062/ENSMUSG00000029556/ENSMUSG00000027398/ENSMUSG00000047443/ENSMUSG00000028749/ENSMUSG00000059201/ENSMUSG00000062515/ENSMUSG00000025194/ENSMUSG00000023057/ENSMUSG00000054422
GO:0002700	BP	GO:0002700	regulation of production of molecular mediator of immune response	153	-0.496999	-1.50271	0.00168994	0.0286352	0.025329	7561	tags=24%, list=20%, signal=19%	ENSMUSG00000019987/ENSMUSG00000036202/ENSMUSG00000057135/ENSMUSG00000032344/ENSMUSG00000004709/ENSMUSG00000039005/ENSMUSG00000042333/ENSMUSG00000045005/ENSMUSG00000041872/ENSMUSG00000027718/ENSMUSG00000002944/ENSMUSG00000024810/ENSMUSG00000024610/ENSMUSG00000001444/ENSMUSG00000024401/ENSMUSG00000021678/ENSMUSG00000051314/ENSMUSG00000023987/ENSMUSG00000032083/ENSMUSG00000049103/ENSMUSG00000025573/…
GO:0042730	BP	GO:0042730	fibrinolysis	19	-0.784279	-1.77566	0.00169764	0.0287064	0.0253921	3221	tags=58%, list=9%, signal=53%	ENSMUSG00000021492/ENSMUSG00000038224/ENSMUSG00000021822/ENSMUSG00000037411/ENSMUSG00000021999/ENSMUSG00000059481/ENSMUSG00000022877/ENSMUSG00000027249/ENSMUSG00000028001/ENSMUSG00000033860/ENSMUSG00000033831
GO:0090277	BP	GO:0090277	positive regulation of peptide hormone secretion	123	-0.520428	-1.54026	0.00171861	0.028947	0.0256048	1961	tags=9%, list=5%, signal=9%	ENSMUSG00000044453/ENSMUSG00000047638/ENSMUSG00000041301/ENSMUSG00000014453/ENSMUSG00000000394/ENSMUSG00000024990/ENSMUSG00000014351/ENSMUSG00000026343/ENSMUSG00000028001/ENSMUSG00000033860/ENSMUSG00000033831
GO:0019229	BP	GO:0019229	regulation of vasoconstriction	77	-0.580691	-1.63467	0.00172839	0.028947	0.0256048	1601	tags=9%, list=4%, signal=9%	ENSMUSG00000027077/ENSMUSG00000054988/ENSMUSG00000059201/ENSMUSG00000049115/ENSMUSG00000028001/ENSMUSG00000033860/ENSMUSG00000033831
GO:0002921	BP	GO:0002921	negative regulation of humoral immune response	11	-0.84752	-1.66379	0.00172856	0.028947	0.0256048	381	tags=64%, list=1%, signal=63%	ENSMUSG00000023224/ENSMUSG00000026656/ENSMUSG00000004266/ENSMUSG00000068686/ENSMUSG00000032679/ENSMUSG00000044206/ENSMUSG00000055561
GO:0050542	MF	GO:0050542	icosanoid binding	11	-0.847867	-1.66447	0.00172856	0.028947	0.0256048	2881	tags=27%, list=8%, signal=25%	ENSMUSG00000071311/ENSMUSG00000028715/ENSMUSG00000017950
GO:0034116	BP	GO:0034116	positive regulation of heterotypic cell-cell adhesion	14	-0.820537	-1.72116	0.00173257	0.028947	0.0256048	5382	tags=50%, list=14%, signal=43%	ENSMUSG00000008999/ENSMUSG00000057058/ENSMUSG00000024401/ENSMUSG00000027398/ENSMUSG00000028001/ENSMUSG00000033860/ENSMUSG00000033831
GO:0006694	BP	GO:0006694	steroid biosynthetic process	154	-0.4979	-1.50709	0.00173295	0.028947	0.0256048	4524	tags=15%, list=12%, signal=13%	ENSMUSG00000033520/ENSMUSG00000027875/ENSMUSG00000028240/ENSMUSG00000024401/ENSMUSG00000024365/ENSMUSG00000086962/ENSMUSG00000032083/ENSMUSG00000027869/ENSMUSG00000038641/ENSMUSG00000029556/ENSMUSG00000027398/ENSMUSG00000050370/ENSMUSG00000056973/ENSMUSG00000041301/ENSMUSG00000022479/ENSMUSG00000032315/ENSMUSG00000028298/ENSMUSG00000059201/ENSMUSG00000021214/ENSMUSG00000031844/ENSMUSG00000075520/…
GO:0042308	BP	GO:0042308	negative regulation of protein import into nucleus	16	-0.806113	-1.75174	0.00176495	0.0293624	0.0259723	456	tags=19%, list=1%, signal=19%	ENSMUSG00000002944/ENSMUSG00000027356/ENSMUSG00000017950
GO:1904590	BP	GO:1904590	negative regulation of protein import	16	-0.806113	-1.75174	0.00176495	0.0293624	0.0259723	456	tags=19%, list=1%, signal=19%	ENSMUSG00000002944/ENSMUSG00000027356/ENSMUSG00000017950
GO:0031348	BP	GO:0031348	negative regulation of defense response	224	-0.467612	-1.46555	0.00177179	0.0294167	0.0260204	3653	tags=19%, list=10%, signal=17%	ENSMUSG00000040987/ENSMUSG00000047139/ENSMUSG00000019987/ENSMUSG00000048583/ENSMUSG00000078817/ENSMUSG00000022683/ENSMUSG00000020053/ENSMUSG00000022667/ENSMUSG00000073494/ENSMUSG00000046834/ENSMUSG00000064177/ENSMUSG00000039899/ENSMUSG00000021125/ENSMUSG00000054200/ENSMUSG00000025804/ENSMUSG00000026770/ENSMUSG00000028864/ENSMUSG00000098812/ENSMUSG00000060188/ENSMUSG00000071311/ENSMUSG00000058914/…
GO:0045179	CC	GO:0045179	apical cortex	11	-0.846885	-1.66254	0.00179568	0.0297534	0.0263182	669	tags=45%, list=2%, signal=45%	ENSMUSG00000032346/ENSMUSG00000025885/ENSMUSG00000015721/ENSMUSG00000023057/ENSMUSG00000054422
GO:0033108	BP	GO:0033108	mitochondrial respiratory chain complex assembly	82	0.520109	1.61911	0.00180948	0.0299219	0.0264672	13292	tags=71%, list=35%, signal=46%	ENSMUSG00000002379/ENSMUSG00000091803/ENSMUSG00000020153/ENSMUSG00000071014/ENSMUSG00000035505/ENSMUSG00000078572/ENSMUSG00000031059/ENSMUSG00000044881/ENSMUSG00000028648/ENSMUSG00000030647/ENSMUSG00000036199/ENSMUSG00000028982/ENSMUSG00000037152/ENSMUSG00000023020/ENSMUSG00000070283/ENSMUSG00000059534/ENSMUSG00000025204/ENSMUSG00000021764/ENSMUSG00000021532/ENSMUSG00000023089/ENSMUSG00000027673/…
GO:0006821	BP	GO:0006821	chloride transport	102	-0.54497	-1.58408	0.00183463	0.0302769	0.0267812	3148	tags=12%, list=8%, signal=11%	ENSMUSG00000033770/ENSMUSG00000068547/ENSMUSG00000027202/ENSMUSG00000038115/ENSMUSG00000056025/ENSMUSG00000052819/ENSMUSG00000041301/ENSMUSG00000001225/ENSMUSG00000028262/ENSMUSG00000025418/ENSMUSG00000054662/ENSMUSG00000047501
GO:0042310	BP	GO:0042310	vasoconstriction	101	-0.546973	-1.58786	0.00186684	0.0307468	0.0271969	1601	tags=8%, list=4%, signal=8%	ENSMUSG00000027077/ENSMUSG00000054988/ENSMUSG00000020838/ENSMUSG00000059201/ENSMUSG00000049115/ENSMUSG00000028001/ENSMUSG00000033860/ENSMUSG00000033831
GO:0007608	BP	GO:0007608	sensory perception of smell	351	0.357904	1.33498	0.00189418	0.0311349	0.0275401	4859	tags=24%, list=13%, signal=21%	ENSMUSG00000083947/ENSMUSG00000109354/ENSMUSG00000066272/ENSMUSG00000057207/ENSMUSG00000073928/ENSMUSG00000075215/ENSMUSG00000045824/ENSMUSG00000068816/ENSMUSG00000094810/ENSMUSG00000075150/ENSMUSG00000054036/ENSMUSG00000075189/ENSMUSG00000034583/ENSMUSG00000036647/ENSMUSG00000043310/ENSMUSG00000043312/ENSMUSG00000044923/ENSMUSG00000045150/ENSMUSG00000045508/ENSMUSG00000049864/ENSMUSG00000054938/…
GO:0006000	BP	GO:0006000	fructose metabolic process	10	-0.870705	-1.66214	0.00191128	0.0313534	0.0277334	898	tags=40%, list=2%, signal=39%	ENSMUSG00000025271/ENSMUSG00000028307/ENSMUSG00000021456/ENSMUSG00000069805
GO:0001771	BP	GO:0001771	immunological synapse formation	15	-0.804577	-1.7234	0.00195239	0.0319326	0.0282458	1277	tags=20%, list=3%, signal=19%	ENSMUSG00000030365/ENSMUSG00000037944/ENSMUSG00000037202
GO:0004032	MF	GO:0004032	alditol:NADP+ 1-oxidoreductase activity	17	-0.790822	-1.74431	0.00195435	0.0319326	0.0282458	2447	tags=59%, list=6%, signal=55%	ENSMUSG00000033715/ENSMUSG00000052131/ENSMUSG00000029762/ENSMUSG00000021207/ENSMUSG00000038641/ENSMUSG00000021213/ENSMUSG00000037797/ENSMUSG00000021214/ENSMUSG00000021211/ENSMUSG00000071551
GO:0055091	BP	GO:0055091	phospholipid homeostasis	13	-0.827348	-1.68979	0.00198013	0.032192	0.0284752	3371	tags=38%, list=9%, signal=35%	ENSMUSG00000028553/ENSMUSG00000032083/ENSMUSG00000027048/ENSMUSG00000053846/ENSMUSG00000017950
GO:0090193	BP	GO:0090193	positive regulation of glomerulus development	13	-0.827292	-1.68968	0.00198013	0.032192	0.0284752	476	tags=31%, list=1%, signal=30%	ENSMUSG00000027947/ENSMUSG00000068122/ENSMUSG00000067001/ENSMUSG00000022878
GO:0048483	BP	GO:0048483	autonomic nervous system development	49	0.589335	1.66802	0.00198195	0.032192	0.0284752	1041	tags=12%, list=3%, signal=12%	ENSMUSG00000095180/ENSMUSG00000007946/ENSMUSG00000012520/ENSMUSG00000034486/ENSMUSG00000038193/ENSMUSG00000018973
GO:0071624	BP	GO:0071624	positive regulation of granulocyte chemotaxis	29	-0.714186	-1.72061	0.00203876	0.0330496	0.0292338	7110	tags=34%, list=19%, signal=28%	ENSMUSG00000026581/ENSMUSG00000049130/ENSMUSG00000016024/ENSMUSG00000024610/ENSMUSG00000026180/ENSMUSG00000027398/ENSMUSG00000037944/ENSMUSG00000026573/ENSMUSG00000021702/ENSMUSG00000042306
GO:0005200	MF	GO:0005200	structural constituent of cytoskeleton	64	-0.611951	-1.65857	0.00211232	0.0341748	0.0302291	963	tags=9%, list=3%, signal=9%	ENSMUSG00000031461/ENSMUSG00000021216/ENSMUSG00000048455/ENSMUSG00000051879/ENSMUSG00000053797/ENSMUSG00000078664
GO:0043648	BP	GO:0043648	dicarboxylic acid metabolic process	85	-0.568507	-1.62889	0.00211879	0.0342122	0.0302621	2639	tags=9%, list=7%, signal=9%	ENSMUSG00000026348/ENSMUSG00000047638/ENSMUSG00000015890/ENSMUSG00000026866/ENSMUSG00000036892/ENSMUSG00000001670/ENSMUSG00000027513/ENSMUSG00000048217
GO:0019627	BP	GO:0019627	urea metabolic process	11	-0.843994	-1.65686	0.00213132	0.0343472	0.0303815	1814	tags=45%, list=5%, signal=43%	ENSMUSG00000021125/ENSMUSG00000047638/ENSMUSG00000025991/ENSMUSG00000048217/ENSMUSG00000031173
GO:0032663	BP	GO:0032663	regulation of interleukin-2 production	57	-0.624415	-1.68234	0.00215662	0.034687	0.0306822	7707	tags=33%, list=20%, signal=27%	ENSMUSG00000021356/ENSMUSG00000020181/ENSMUSG00000025813/ENSMUSG00000051076/ENSMUSG00000036526/ENSMUSG00000027399/ENSMUSG00000041872/ENSMUSG00000032093/ENSMUSG00000001444/ENSMUSG00000024659/ENSMUSG00000049103/ENSMUSG00000047638/ENSMUSG00000027398/ENSMUSG00000026700/ENSMUSG00000030365/ENSMUSG00000024340/ENSMUSG00000026573/ENSMUSG00000015619/ENSMUSG00000044206
GO:0003012	BP	GO:0003012	muscle system process	401	-0.411567	-1.35836	0.00218381	0.0350559	0.0310084	7024	tags=24%, list=19%, signal=20%	ENSMUSG00000019487/ENSMUSG00000046532/ENSMUSG00000027524/ENSMUSG00000026463/ENSMUSG00000020061/ENSMUSG00000022371/ENSMUSG00000026185/ENSMUSG00000068122/ENSMUSG00000029761/ENSMUSG00000050730/ENSMUSG00000058620/ENSMUSG00000059743/ENSMUSG00000031849/ENSMUSG00000035200/ENSMUSG00000048904/ENSMUSG00000024290/ENSMUSG00000039942/ENSMUSG00000032338/ENSMUSG00000053093/ENSMUSG00000057378/ENSMUSG00000022144/…
GO:0019748	BP	GO:0019748	secondary metabolic process	55	-0.620371	-1.6596	0.00219645	0.0351902	0.0311273	986	tags=15%, list=3%, signal=14%	ENSMUSG00000026348/ENSMUSG00000090124/ENSMUSG00000060407/ENSMUSG00000032315/ENSMUSG00000022243/ENSMUSG00000021214/ENSMUSG00000025194/ENSMUSG00000032310
GO:0090303	BP	GO:0090303	positive regulation of wound healing	59	-0.608808	-1.65006	0.00220477	0.0352549	0.0311845	5757	tags=25%, list=15%, signal=22%	ENSMUSG00000021492/ENSMUSG00000002944/ENSMUSG00000038224/ENSMUSG00000046714/ENSMUSG00000031443/ENSMUSG00000024659/ENSMUSG00000037411/ENSMUSG00000021999/ENSMUSG00000070473/ENSMUSG00000059481/ENSMUSG00000030017/ENSMUSG00000022877/ENSMUSG00000079516/ENSMUSG00000027249/ENSMUSG00000047501
GO:0030098	BP	GO:0030098	lymphocyte differentiation	382	-0.432265	-1.42082	0.00222389	0.0354557	0.031362	6676	tags=16%, list=18%, signal=14%	ENSMUSG00000040329/ENSMUSG00000004707/ENSMUSG00000033792/ENSMUSG00000045005/ENSMUSG00000028386/ENSMUSG00000049109/ENSMUSG00000027399/ENSMUSG00000026985/ENSMUSG00000027718/ENSMUSG00000042250/ENSMUSG00000042993/ENSMUSG00000032864/ENSMUSG00000023274/ENSMUSG00000022221/ENSMUSG00000034023/ENSMUSG00000020963/ENSMUSG00000099974/ENSMUSG00000031304/ENSMUSG00000032092/ENSMUSG00000036856/ENSMUSG00000039899/…
GO:0043627	BP	GO:0043627	response to estrogen	56	-0.614158	-1.65027	0.00222593	0.0354557	0.031362	5805	tags=21%, list=15%, signal=18%	ENSMUSG00000031740/ENSMUSG00000078942/ENSMUSG00000021680/ENSMUSG00000064177/ENSMUSG00000065452/ENSMUSG00000027670/ENSMUSG00000021640/ENSMUSG00000005836/ENSMUSG00000054988/ENSMUSG00000049115/ENSMUSG00000021944/ENSMUSG00000025194
GO:0043295	MF	GO:0043295	glutathione binding	18	-0.786619	-1.76072	0.00224595	0.0356366	0.0315221	24	tags=22%, list=0%, signal=22%	ENSMUSG00000040562/ENSMUSG00000074604/ENSMUSG00000057933/ENSMUSG00000074183
GO:1900750	MF	GO:1900750	oligopeptide binding	18	-0.786619	-1.76072	0.00224595	0.0356366	0.0315221	24	tags=22%, list=0%, signal=22%	ENSMUSG00000040562/ENSMUSG00000074604/ENSMUSG00000057933/ENSMUSG00000074183
GO:1902622	BP	GO:1902622	regulation of neutrophil migration	47	-0.624509	-1.62381	0.0022548	0.0357082	0.0315854	7110	tags=30%, list=19%, signal=24%	ENSMUSG00000026581/ENSMUSG00000049130/ENSMUSG00000016024/ENSMUSG00000027399/ENSMUSG00000040016/ENSMUSG00000024610/ENSMUSG00000035873/ENSMUSG00000035000/ENSMUSG00000029082/ENSMUSG00000026180/ENSMUSG00000027398/ENSMUSG00000037944/ENSMUSG00000026573/ENSMUSG00000021702
GO:0030449	BP	GO:0030449	regulation of complement activation	15	-0.801294	-1.71637	0.00227509	0.0359168	0.03177	1806	tags=33%, list=5%, signal=32%	ENSMUSG00000027398/ENSMUSG00000024164/ENSMUSG00000015854/ENSMUSG00000044206/ENSMUSG00000022181
GO:0043255	BP	GO:0043255	regulation of carbohydrate biosynthetic process	107	-0.532307	-1.5574	0.00227669	0.0359168	0.03177	2843	tags=8%, list=8%, signal=8%	ENSMUSG00000058914/ENSMUSG00000042717/ENSMUSG00000047443/ENSMUSG00000000394/ENSMUSG00000059201/ENSMUSG00000078683/ENSMUSG00000069805/ENSMUSG00000022878/ENSMUSG00000017950
GO:0051004	BP	GO:0051004	regulation of lipoprotein lipase activity	17	-0.787328	-1.73661	0.0022828	0.0359443	0.0317943	5861	tags=47%, list=15%, signal=40%	ENSMUSG00000040564/ENSMUSG00000002289/ENSMUSG00000032081/ENSMUSG00000047822/ENSMUSG00000028553/ENSMUSG00000032083/ENSMUSG00000022579/ENSMUSG00000032080
GO:0005201	MF	GO:0005201	extracellular matrix structural constituent	145	-0.504491	-1.5227	0.00228769	0.0359526	0.0318016	10234	tags=48%, list=27%, signal=35%	ENSMUSG00000032332/ENSMUSG00000029675/ENSMUSG00000001930/ENSMUSG00000027204/ENSMUSG00000026639/ENSMUSG00000021223/ENSMUSG00000001119/ENSMUSG00000031274/ENSMUSG00000028339/ENSMUSG00000021614/ENSMUSG00000029163/ENSMUSG00000024598/ENSMUSG00000005397/ENSMUSG00000022371/ENSMUSG00000042436/ENSMUSG00000031849/ENSMUSG00000024421/ENSMUSG00000028197/ENSMUSG00000031273/ENSMUSG00000068794/ENSMUSG00000055632/…
GO:1902042	BP	GO:1902042	negative regulation of extrinsic apoptotic signaling pathway via death domain receptors	31	-0.713358	-1.75676	0.00230715	0.0359769	0.0318231	104	tags=16%, list=0%, signal=16%	ENSMUSG00000028864/ENSMUSG00000037411/ENSMUSG00000028001/ENSMUSG00000033860/ENSMUSG00000033831
GO:0034433	BP	GO:0034433	steroid esterification	15	-0.800843	-1.71541	0.00230736	0.0359769	0.0318231	2740	tags=27%, list=7%, signal=25%	ENSMUSG00000032083/ENSMUSG00000023045/ENSMUSG00000049115/ENSMUSG00000032080
GO:0034434	BP	GO:0034434	sterol esterification	15	-0.800843	-1.71541	0.00230736	0.0359769	0.0318231	2740	tags=27%, list=7%, signal=25%	ENSMUSG00000032083/ENSMUSG00000023045/ENSMUSG00000049115/ENSMUSG00000032080
GO:0034435	BP	GO:0034435	cholesterol esterification	15	-0.800843	-1.71541	0.00230736	0.0359769	0.0318231	2740	tags=27%, list=7%, signal=25%	ENSMUSG00000032083/ENSMUSG00000023045/ENSMUSG00000049115/ENSMUSG00000032080
GO:0016701	MF	GO:0016701	oxidoreductase activity, acting on single donors with incorporation of molecular oxygen	28	-0.732206	-1.75609	0.00231108	0.0359769	0.0318231	1156	tags=18%, list=3%, signal=17%	ENSMUSG00000031551/ENSMUSG00000022613/ENSMUSG00000018907/ENSMUSG00000029445/ENSMUSG00000031845
GO:0005521	MF	GO:0005521	lamin binding	16	-0.801771	-1.7423	0.00234786	0.0364804	0.0322685	61	tags=12%, list=0%, signal=12%	ENSMUSG00000051177/ENSMUSG00000026413
GO:0001553	BP	GO:0001553	luteinization	13	0.789445	1.69345	0.00237155	0.0367791	0.0325327	138	tags=8%, list=0%, signal=8%	ENSMUSG00000026751
GO:0050544	MF	GO:0050544	arachidonic acid binding	10	-0.865911	-1.65299	0.00240134	0.0371711	0.0328795	2881	tags=30%, list=8%, signal=28%	ENSMUSG00000071311/ENSMUSG00000028715/ENSMUSG00000017950
GO:0001819	BP	GO:0001819	positive regulation of cytokine production	437	-0.39914	-1.32737	0.00241072	0.0372462	0.0329459	8071	tags=21%, list=21%, signal=16%	ENSMUSG00000037171/ENSMUSG00000020275/ENSMUSG00000053175/ENSMUSG00000105504/ENSMUSG00000032487/ENSMUSG00000024087/ENSMUSG00000040152/ENSMUSG00000015568/ENSMUSG00000057135/ENSMUSG00000051076/ENSMUSG00000032344/ENSMUSG00000036526/ENSMUSG00000029377/ENSMUSG00000004709/ENSMUSG00000039005/ENSMUSG00000049130/ENSMUSG00000040329/ENSMUSG00000018930/ENSMUSG00000016024/ENSMUSG00000042333/ENSMUSG00000004707/…
GO:0008037	BP	GO:0008037	cell recognition	165	-0.491625	-1.49306	0.00241802	0.0372891	0.0329838	3935	tags=13%, list=10%, signal=12%	ENSMUSG00000062773/ENSMUSG00000096464/ENSMUSG00000032725/ENSMUSG00000094088/ENSMUSG00000004948/ENSMUSG00000105906/ENSMUSG00000026725/ENSMUSG00000017195/ENSMUSG00000076612/ENSMUSG00000065987/ENSMUSG00000030365/ENSMUSG00000037944/ENSMUSG00000076617/ENSMUSG00000095589/ENSMUSG00000024471/ENSMUSG00000076613/ENSMUSG00000076609/ENSMUSG00000037202/ENSMUSG00000037446/ENSMUSG00000096672/ENSMUSG00000076615/…
GO:0032147	BP	GO:0032147	activation of protein kinase activity	237	-0.45863	-1.44898	0.0024258	0.0373393	0.0330282	10980	tags=26%, list=29%, signal=19%	ENSMUSG00000049107/ENSMUSG00000041390/ENSMUSG00000002413/ENSMUSG00000049583/ENSMUSG00000032688/ENSMUSG00000031284/ENSMUSG00000026395/ENSMUSG00000054051/ENSMUSG00000062991/ENSMUSG00000042284/ENSMUSG00000027947/ENSMUSG00000027204/ENSMUSG00000034652/ENSMUSG00000028019/ENSMUSG00000064246/ENSMUSG00000021835/ENSMUSG00000058620/ENSMUSG00000059146/ENSMUSG00000022901/ENSMUSG00000072115/ENSMUSG00000017291/…
GO:0032052	MF	GO:0032052	bile acid binding	10	-0.865032	-1.65131	0.00243401	0.0373886	0.0330718	1814	tags=40%, list=5%, signal=38%	ENSMUSG00000047638/ENSMUSG00000022479/ENSMUSG00000021214/ENSMUSG00000054422
GO:0000287	MF	GO:0000287	magnesium ion binding	196	-0.471942	-1.46139	0.00243809	0.0373886	0.0330718	1049	tags=4%, list=3%, signal=3%	ENSMUSG00000020914/ENSMUSG00000045521/ENSMUSG00000027513/ENSMUSG00000037798/ENSMUSG00000036500/ENSMUSG00000041237/ENSMUSG00000079440
GO:0016229	MF	GO:0016229	steroid dehydrogenase activity	42	-0.656837	-1.6905	0.0024805	0.0379683	0.0335846	2494	tags=26%, list=7%, signal=24%	ENSMUSG00000027869/ENSMUSG00000038641/ENSMUSG00000025396/ENSMUSG00000027068/ENSMUSG00000021213/ENSMUSG00000021214/ENSMUSG00000031844/ENSMUSG00000021211/ENSMUSG00000054052/ENSMUSG00000071551/ENSMUSG00000034528
GO:0034987	MF	GO:0034987	immunoglobulin receptor binding	39	-0.667326	-1.69206	0.00249463	0.0381137	0.0337132	3696	tags=33%, list=10%, signal=30%	ENSMUSG00000067149/ENSMUSG00000096464/ENSMUSG00000094088/ENSMUSG00000105906/ENSMUSG00000076612/ENSMUSG00000076617/ENSMUSG00000095589/ENSMUSG00000030144/ENSMUSG00000076613/ENSMUSG00000076609/ENSMUSG00000096672/ENSMUSG00000076615/ENSMUSG00000093894
GO:0031674	CC	GO:0031674	I band	136	-0.503507	-1.51707	0.00253085	0.0385655	0.0341128	6298	tags=15%, list=17%, signal=13%	ENSMUSG00000071540/ENSMUSG00000028348/ENSMUSG00000051747/ENSMUSG00000049134/ENSMUSG00000052374/ENSMUSG00000031636/ENSMUSG00000059741/ENSMUSG00000026407/ENSMUSG00000017817/ENSMUSG00000024803/ENSMUSG00000068614/ENSMUSG00000027077/ENSMUSG00000062694/ENSMUSG00000030730/ENSMUSG00000024471/ENSMUSG00000030470/ENSMUSG00000049382/ENSMUSG00000028116/ENSMUSG00000068697/ENSMUSG00000020911/ENSMUSG00000027022
GO:0072001	BP	GO:0072001	renal system development	320	-0.426123	-1.37735	0.00253448	0.0385655	0.0341128	10684	tags=27%, list=28%, signal=19%	ENSMUSG00000027878/ENSMUSG00000018395/ENSMUSG00000039765/ENSMUSG00000025927/ENSMUSG00000034460/ENSMUSG00000028024/ENSMUSG00000039004/ENSMUSG00000057110/ENSMUSG00000027947/ENSMUSG00000027204/ENSMUSG00000022346/ENSMUSG00000025932/ENSMUSG00000026768/ENSMUSG00000066687/ENSMUSG00000021614/ENSMUSG00000050295/ENSMUSG00000005397/ENSMUSG00000021835/ENSMUSG00000068122/ENSMUSG00000040943/ENSMUSG00000038843/…
GO:0032543	BP	GO:0032543	mitochondrial translation	76	0.513876	1.58335	0.00253825	0.0385655	0.0341128	13512	tags=63%, list=36%, signal=41%	ENSMUSG00000035559/ENSMUSG00000035202/ENSMUSG00000038880/ENSMUSG00000041881/ENSMUSG00000039680/ENSMUSG00000061979/ENSMUSG00000021532/ENSMUSG00000029815/ENSMUSG00000023967/ENSMUSG00000010406/ENSMUSG00000018858/ENSMUSG00000049960/ENSMUSG00000032044/ENSMUSG00000018446/ENSMUSG00000030611/ENSMUSG00000063787/ENSMUSG00000030335/ENSMUSG00000002767/ENSMUSG00000039069/ENSMUSG00000026248/ENSMUSG00000040521/…
GO:0032649	BP	GO:0032649	regulation of interferon-gamma production	110	-0.537322	-1.58104	0.00258182	0.0391552	0.0346344	6495	tags=28%, list=17%, signal=23%	ENSMUSG00000079685/ENSMUSG00000045005/ENSMUSG00000040522/ENSMUSG00000027718/ENSMUSG00000042250/ENSMUSG00000022221/ENSMUSG00000024810/ENSMUSG00000079563/ENSMUSG00000042244/ENSMUSG00000032093/ENSMUSG00000015314/ENSMUSG00000024401/ENSMUSG00000049093/ENSMUSG00000027863/ENSMUSG00000054892/ENSMUSG00000078452/ENSMUSG00000004948/ENSMUSG00000049103/ENSMUSG00000030336/ENSMUSG00000047638/ENSMUSG00000027398/…
GO:0045995	BP	GO:0045995	regulation of embryonic development	132	-0.509736	-1.51996	0.00260124	0.0393773	0.0348309	2740	tags=12%, list=7%, signal=11%	ENSMUSG00000036856/ENSMUSG00000048387/ENSMUSG00000008999/ENSMUSG00000037188/ENSMUSG00000022330/ENSMUSG00000032083/ENSMUSG00000022997/ENSMUSG00000026981/ENSMUSG00000048138/ENSMUSG00000010760/ENSMUSG00000024619/ENSMUSG00000015619/ENSMUSG00000037025/ENSMUSG00000022878/ENSMUSG00000029646/ENSMUSG00000017950
GO:0032623	BP	GO:0032623	interleukin-2 production	65	-0.600873	-1.63463	0.00262167	0.0396136	0.03504	7707	tags=31%, list=20%, signal=25%	ENSMUSG00000021356/ENSMUSG00000020181/ENSMUSG00000025813/ENSMUSG00000051076/ENSMUSG00000036526/ENSMUSG00000027399/ENSMUSG00000041872/ENSMUSG00000035873/ENSMUSG00000032093/ENSMUSG00000001444/ENSMUSG00000024659/ENSMUSG00000049103/ENSMUSG00000047638/ENSMUSG00000027398/ENSMUSG00000026700/ENSMUSG00000030365/ENSMUSG00000024340/ENSMUSG00000026573/ENSMUSG00000015619/ENSMUSG00000044206
GO:0000050	BP	GO:0000050	urea cycle	10	-0.86133	-1.64425	0.00263004	0.0396525	0.0350743	711	tags=40%, list=2%, signal=39%	ENSMUSG00000021125/ENSMUSG00000025991/ENSMUSG00000048217/ENSMUSG00000031173
GO:0010898	BP	GO:0010898	positive regulation of triglyceride catabolic process	11	-0.838217	-1.64552	0.00263477	0.0396525	0.0350743	2740	tags=27%, list=7%, signal=25%	ENSMUSG00000032083/ENSMUSG00000027761/ENSMUSG00000032080
GO:1902041	BP	GO:1902041	regulation of extrinsic apoptotic signaling pathway via death domain receptors	49	-0.635186	-1.66607	0.00263869	0.0396525	0.0350743	104	tags=10%, list=0%, signal=10%	ENSMUSG00000028864/ENSMUSG00000037411/ENSMUSG00000028001/ENSMUSG00000033860/ENSMUSG00000033831
GO:0032609	BP	GO:0032609	interferon-gamma production	124	-0.511775	-1.51498	0.00268638	0.0402957	0.0356433	6495	tags=27%, list=17%, signal=22%	ENSMUSG00000079685/ENSMUSG00000045005/ENSMUSG00000040522/ENSMUSG00000027718/ENSMUSG00000042250/ENSMUSG00000022221/ENSMUSG00000024810/ENSMUSG00000079563/ENSMUSG00000042244/ENSMUSG00000032093/ENSMUSG00000015314/ENSMUSG00000024401/ENSMUSG00000021678/ENSMUSG00000049093/ENSMUSG00000027863/ENSMUSG00000054892/ENSMUSG00000078452/ENSMUSG00000004948/ENSMUSG00000049103/ENSMUSG00000030336/ENSMUSG00000047638/…
GO:0001906	BP	GO:0001906	cell killing	182	-0.477448	-1.47252	0.00271887	0.0407089	0.0360088	6495	tags=24%, list=17%, signal=20%	ENSMUSG00000079685/ENSMUSG00000074715/ENSMUSG00000026166/ENSMUSG00000027718/ENSMUSG00000037246/ENSMUSG00000042250/ENSMUSG00000073494/ENSMUSG00000022221/ENSMUSG00000023078/ENSMUSG00000040314/ENSMUSG00000025279/ENSMUSG00000042244/ENSMUSG00000053835/ENSMUSG00000015314/ENSMUSG00000021678/ENSMUSG00000031779/ENSMUSG00000041754/ENSMUSG00000078452/ENSMUSG00000091705/ENSMUSG00000091618/ENSMUSG00000029373/…
GO:0038093	BP	GO:0038093	Fc receptor signaling pathway	18	-0.782452	-1.75139	0.00273776	0.0409173	0.0361931	599	tags=17%, list=2%, signal=16%	ENSMUSG00000030144/ENSMUSG00000030142/ENSMUSG00000026417
GO:0034341	BP	GO:0034341	response to interferon-gamma	133	-0.510289	-1.52319	0.00275577	0.0411119	0.0363652	5673	tags=23%, list=15%, signal=20%	ENSMUSG00000060591/ENSMUSG00000105504/ENSMUSG00000019987/ENSMUSG00000060586/ENSMUSG00000039005/ENSMUSG00000018930/ENSMUSG00000026166/ENSMUSG00000026712/ENSMUSG00000034438/ENSMUSG00000000982/ENSMUSG00000031504/ENSMUSG00000052688/ENSMUSG00000036594/ENSMUSG00000049093/ENSMUSG00000019122/ENSMUSG00000073421/ENSMUSG00000031779/ENSMUSG00000018927/ENSMUSG00000035373/ENSMUSG00000054892/ENSMUSG00000025491/…
GO:0061180	BP	GO:0061180	mammary gland epithelium development	78	-0.572478	-1.6105	0.00277405	0.0413097	0.0365402	5558	tags=18%, list=15%, signal=15%	ENSMUSG00000026638/ENSMUSG00000036856/ENSMUSG00000034112/ENSMUSG00000059246/ENSMUSG00000005268/ENSMUSG00000027186/ENSMUSG00000022015/ENSMUSG00000044303/ENSMUSG00000028640/ENSMUSG00000062694/ENSMUSG00000022479/ENSMUSG00000015619/ENSMUSG00000029378/ENSMUSG00000020676
GO:0045912	BP	GO:0045912	negative regulation of carbohydrate metabolic process	55	-0.61467	-1.64435	0.0027861	0.0414143	0.0366327	1050	tags=16%, list=3%, signal=16%	ENSMUSG00000026459/ENSMUSG00000041567/ENSMUSG00000058914/ENSMUSG00000047443/ENSMUSG00000037025/ENSMUSG00000078683/ENSMUSG00000069805/ENSMUSG00000022878/ENSMUSG00000089960
GO:0007009	BP	GO:0007009	plasma membrane organization	111	-0.519761	-1.5307	0.00280254	0.0415837	0.0367826	1540	tags=7%, list=4%, signal=7%	ENSMUSG00000013338/ENSMUSG00000062694/ENSMUSG00000067813/ENSMUSG00000018126/ENSMUSG00000030470/ENSMUSG00000060962/ENSMUSG00000033196/ENSMUSG00000054662
GO:0010827	BP	GO:0010827	regulation of glucose transmembrane transport	86	-0.552161	-1.58304	0.00282987	0.0419136	0.0370743	7130	tags=20%, list=19%, signal=16%	ENSMUSG00000021611/ENSMUSG00000030827/ENSMUSG00000020053/ENSMUSG00000020713/ENSMUSG00000052276/ENSMUSG00000054200/ENSMUSG00000031688/ENSMUSG00000009376/ENSMUSG00000024401/ENSMUSG00000027398/ENSMUSG00000024164/ENSMUSG00000047443/ENSMUSG00000014351/ENSMUSG00000059201/ENSMUSG00000022878/ENSMUSG00000042985/ENSMUSG00000038209
GO:0009267	BP	GO:0009267	cellular response to starvation	156	-0.489583	-1.48199	0.00283922	0.0419765	0.0371301	3768	tags=10%, list=10%, signal=9%	ENSMUSG00000002289/ENSMUSG00000036856/ENSMUSG00000031112/ENSMUSG00000009471/ENSMUSG00000044254/ENSMUSG00000026989/ENSMUSG00000024331/ENSMUSG00000040891/ENSMUSG00000021647/ENSMUSG00000035775/ENSMUSG00000039878/ENSMUSG00000093617/ENSMUSG00000029811/ENSMUSG00000029368/ENSMUSG00000078683/ENSMUSG00000027513
GO:0008106	MF	GO:0008106	alcohol dehydrogenase (NADP+) activity	26	-0.729052	-1.73226	0.00285504	0.0421348	0.0372701	2447	tags=23%, list=6%, signal=22%	ENSMUSG00000038641/ENSMUSG00000021213/ENSMUSG00000037797/ENSMUSG00000021214/ENSMUSG00000021211/ENSMUSG00000071551
GO:0050866	BP	GO:0050866	negative regulation of cell activation	207	-0.464245	-1.44369	0.00288108	0.0424431	0.0375427	9986	tags=29%, list=26%, signal=21%	ENSMUSG00000010142/ENSMUSG00000034652/ENSMUSG00000031805/ENSMUSG00000029163/ENSMUSG00000006538/ENSMUSG00000017446/ENSMUSG00000021835/ENSMUSG00000055865/ENSMUSG00000029816/ENSMUSG00000022901/ENSMUSG00000075376/ENSMUSG00000063632/ENSMUSG00000031264/ENSMUSG00000040423/ENSMUSG00000034218/ENSMUSG00000000127/ENSMUSG00000052920/ENSMUSG00000075122/ENSMUSG00000022876/ENSMUSG00000047139/ENSMUSG00000019987/…
GO:0014823	BP	GO:0014823	response to activity	30	-0.689237	-1.68711	0.00290218	0.0426777	0.0377502	1601	tags=13%, list=4%, signal=13%	ENSMUSG00000027077/ENSMUSG00000000394/ENSMUSG00000033196/ENSMUSG00000057003
GO:1903115	BP	GO:1903115	regulation of actin filament-based movement	47	-0.6173	-1.60506	0.00294168	0.0431813	0.0381957	2921	tags=15%, list=8%, signal=14%	ENSMUSG00000035165/ENSMUSG00000044393/ENSMUSG00000062694/ENSMUSG00000024331/ENSMUSG00000027470/ENSMUSG00000054889/ENSMUSG00000021944
GO:1990266	BP	GO:1990266	neutrophil migration	118	-0.51847	-1.53096	0.00295134	0.0432046	0.0382164	6765	tags=25%, list=18%, signal=21%	ENSMUSG00000049130/ENSMUSG00000018930/ENSMUSG00000016024/ENSMUSG00000027399/ENSMUSG00000026166/ENSMUSG00000000982/ENSMUSG00000023078/ENSMUSG00000040016/ENSMUSG00000024610/ENSMUSG00000035873/ENSMUSG00000035000/ENSMUSG00000019278/ENSMUSG00000019122/ENSMUSG00000031779/ENSMUSG00000054134/ENSMUSG00000018927/ENSMUSG00000029082/ENSMUSG00000035373/ENSMUSG00000041754/ENSMUSG00000026180/ENSMUSG00000029373/…
GO:0008009	MF	GO:0008009	chemokine activity	41	-0.653736	-1.67844	0.00295376	0.0432046	0.0382164	6661	tags=41%, list=18%, signal=34%	ENSMUSG00000018930/ENSMUSG00000074715/ENSMUSG00000026166/ENSMUSG00000000982/ENSMUSG00000023078/ENSMUSG00000019122/ENSMUSG00000096001/ENSMUSG00000031779/ENSMUSG00000018927/ENSMUSG00000035373/ENSMUSG00000060188/ENSMUSG00000029373/ENSMUSG00000029417/ENSMUSG00000026573/ENSMUSG00000058427/ENSMUSG00000020676/ENSMUSG00000009185
GO:0048020	MF	GO:0048020	CCR chemokine receptor binding	40	-0.667293	-1.70266	0.00308645	0.0450654	0.0398623	6661	tags=38%, list=18%, signal=31%	ENSMUSG00000018930/ENSMUSG00000026166/ENSMUSG00000047390/ENSMUSG00000000982/ENSMUSG00000023078/ENSMUSG00000045337/ENSMUSG00000019122/ENSMUSG00000031779/ENSMUSG00000018927/ENSMUSG00000035373/ENSMUSG00000044748/ENSMUSG00000026573/ENSMUSG00000050756/ENSMUSG00000020676/ENSMUSG00000009185
GO:0006206	BP	GO:0006206	pyrimidine nucleobase metabolic process	14	-0.808872	-1.69669	0.00312507	0.0455485	0.0402896	711	tags=21%, list=2%, signal=21%	ENSMUSG00000040943/ENSMUSG00000025991/ENSMUSG00000022304
GO:0050766	BP	GO:0050766	positive regulation of phagocytosis	79	-0.567616	-1.60347	0.00317202	0.0461512	0.0408227	5932	tags=25%, list=16%, signal=21%	ENSMUSG00000095028/ENSMUSG00000002944/ENSMUSG00000031304/ENSMUSG00000015533/ENSMUSG00000068227/ENSMUSG00000074677/ENSMUSG00000024401/ENSMUSG00000021678/ENSMUSG00000032083/ENSMUSG00000052270/ENSMUSG00000027398/ENSMUSG00000078780/ENSMUSG00000024164/ENSMUSG00000065987/ENSMUSG00000037944/ENSMUSG00000095788/ENSMUSG00000037780/ENSMUSG00000076613/ENSMUSG00000037446/ENSMUSG00000022868
GO:0060688	BP	GO:0060688	regulation of morphogenesis of a branching structure	67	-0.594571	-1.63711	0.00318041	0.0461917	0.0408586	5812	tags=40%, list=15%, signal=34%	ENSMUSG00000041702/ENSMUSG00000001819/ENSMUSG00000034460/ENSMUSG00000031393/ENSMUSG00000046532/ENSMUSG00000021835/ENSMUSG00000068122/ENSMUSG00000019768/ENSMUSG00000004791/ENSMUSG00000022144/ENSMUSG00000022676/ENSMUSG00000051367/ENSMUSG00000020679/ENSMUSG00000008999/ENSMUSG00000000303/ENSMUSG00000009376/ENSMUSG00000024401/ENSMUSG00000028864/ENSMUSG00000024134/ENSMUSG00000038721/ENSMUSG00000027833/…
GO:0002699	BP	GO:0002699	positive regulation of immune effector process	254	-0.450411	-1.42813	0.003234	0.0468873	0.0414738	7627	tags=22%, list=20%, signal=17%	ENSMUSG00000047139/ENSMUSG00000019987/ENSMUSG00000036202/ENSMUSG00000057135/ENSMUSG00000020660/ENSMUSG00000004709/ENSMUSG00000041616/ENSMUSG00000039005/ENSMUSG00000016024/ENSMUSG00000042333/ENSMUSG00000079685/ENSMUSG00000045005/ENSMUSG00000041872/ENSMUSG00000027718/ENSMUSG00000037246/ENSMUSG00000073494/ENSMUSG00000002944/ENSMUSG00000024810/ENSMUSG00000024610/ENSMUSG00000053835/ENSMUSG00000015314/…
GO:0015643	MF	GO:0015643	toxic substance binding	14	-0.805801	-1.69025	0.00328699	0.0475718	0.0420793	3467	tags=29%, list=9%, signal=26%	ENSMUSG00000073421/ENSMUSG00000028713/ENSMUSG00000029368/ENSMUSG00000042638
GO:0009112	BP	GO:0009112	nucleobase metabolic process	35	-0.667795	-1.67631	0.00330784	0.0477896	0.042272	4934	tags=23%, list=13%, signal=20%	ENSMUSG00000075543/ENSMUSG00000058624/ENSMUSG00000032561/ENSMUSG00000038242/ENSMUSG00000025481/ENSMUSG00000028186/ENSMUSG00000025991/ENSMUSG00000022304
GO:0000096	BP	GO:0000096	sulfur amino acid metabolic process	34	-0.67931	-1.68987	0.00332449	0.0478622	0.0423362	6949	tags=29%, list=18%, signal=24%	ENSMUSG00000030562/ENSMUSG00000006345/ENSMUSG00000027737/ENSMUSG00000028179/ENSMUSG00000026272/ENSMUSG00000019278/ENSMUSG00000042118/ENSMUSG00000074768/ENSMUSG00000025991/ENSMUSG00000037798
GO:0015144	MF	GO:0015144	carbohydrate transmembrane transporter activity	34	-0.679309	-1.68987	0.00332449	0.0478622	0.0423362	2615	tags=24%, list=7%, signal=22%	ENSMUSG00000028427/ENSMUSG00000028544/ENSMUSG00000030781/ENSMUSG00000027690/ENSMUSG00000022243/ENSMUSG00000033255/ENSMUSG00000027048/ENSMUSG00000028435
GO:0032982	CC	GO:0032982	myosin filament	17	-0.776686	-1.71313	0.00333386	0.0479133	0.0423814	941	tags=24%, list=2%, signal=23%	ENSMUSG00000038670/ENSMUSG00000055775/ENSMUSG00000056328/ENSMUSG00000057003
GO:0051546	BP	GO:0051546	keratinocyte migration	19	-0.767343	-1.73732	0.00334579	0.0479342	0.0423999	5129	tags=26%, list=14%, signal=23%	ENSMUSG00000022367/ENSMUSG00000037411/ENSMUSG00000115388/ENSMUSG00000027356/ENSMUSG00000053797
GO:0002507	BP	GO:0002507	tolerance induction	29	-0.699078	-1.68422	0.00334696	0.0479342	0.0423999	4743	tags=28%, list=13%, signal=24%	ENSMUSG00000032093/ENSMUSG00000026770/ENSMUSG00000026009/ENSMUSG00000022126/ENSMUSG00000047898/ENSMUSG00000031551/ENSMUSG00000037944/ENSMUSG00000014453
GO:1902624	BP	GO:1902624	positive regulation of neutrophil migration	35	-0.666101	-1.67206	0.00336967	0.0481758	0.0426135	7110	tags=34%, list=19%, signal=28%	ENSMUSG00000026581/ENSMUSG00000049130/ENSMUSG00000016024/ENSMUSG00000027399/ENSMUSG00000040016/ENSMUSG00000024610/ENSMUSG00000035873/ENSMUSG00000026180/ENSMUSG00000027398/ENSMUSG00000037944/ENSMUSG00000026573/ENSMUSG00000021702
GO:0004869	MF	GO:0004869	cysteine-type endopeptidase inhibitor activity	57	-0.613151	-1.65199	0.00339098	0.0482851	0.0427102	3394	tags=28%, list=9%, signal=26%	ENSMUSG00000019278/ENSMUSG00000026175/ENSMUSG00000037727/ENSMUSG00000079597/ENSMUSG00000017723/ENSMUSG00000021640/ENSMUSG00000030336/ENSMUSG00000074874/ENSMUSG00000022902/ENSMUSG00000073602/ENSMUSG00000071562/ENSMUSG00000022877/ENSMUSG00000041481/ENSMUSG00000054905/ENSMUSG00000022868/ENSMUSG00000071561
GO:0071622	BP	GO:0071622	regulation of granulocyte chemotaxis	57	-0.613354	-1.65254	0.00339098	0.0482851	0.0427102	7110	tags=30%, list=19%, signal=24%	ENSMUSG00000040152/ENSMUSG00000026581/ENSMUSG00000049130/ENSMUSG00000016024/ENSMUSG00000009281/ENSMUSG00000024610/ENSMUSG00000026100/ENSMUSG00000035000/ENSMUSG00000029082/ENSMUSG00000060188/ENSMUSG00000026180/ENSMUSG00000066755/ENSMUSG00000027398/ENSMUSG00000037944/ENSMUSG00000026573/ENSMUSG00000021702/ENSMUSG00000042306
GO:0043178	MF	GO:0043178	alcohol binding	82	-0.567859	-1.61496	0.00339491	0.0482851	0.0427102	2740	tags=13%, list=7%, signal=12%	ENSMUSG00000032083/ENSMUSG00000028003/ENSMUSG00000055301/ENSMUSG00000023045/ENSMUSG00000028996/ENSMUSG00000074207/ENSMUSG00000037797/ENSMUSG00000024990/ENSMUSG00000037942/ENSMUSG00000032454/ENSMUSG00000032080
GO:0050727	BP	GO:0050727	regulation of inflammatory response	355	-0.422989	-1.38005	0.0034176	0.0485241	0.0429216	7032	tags=18%, list=19%, signal=15%	ENSMUSG00000036172/ENSMUSG00000041616/ENSMUSG00000006345/ENSMUSG00000039005/ENSMUSG00000047497/ENSMUSG00000022683/ENSMUSG00000020053/ENSMUSG00000016024/ENSMUSG00000022667/ENSMUSG00000041872/ENSMUSG00000046834/ENSMUSG00000034023/ENSMUSG00000021492/ENSMUSG00000024810/ENSMUSG00000000982/ENSMUSG00000064177/ENSMUSG00000040016/ENSMUSG00000015533/ENSMUSG00000079563/ENSMUSG00000025279/ENSMUSG00000054200/…
GO:0051006	BP	GO:0051006	positive regulation of lipoprotein lipase activity	10	-0.856126	-1.63431	0.00344745	0.0488637	0.043222	2740	tags=30%, list=7%, signal=28%	ENSMUSG00000032083/ENSMUSG00000022579/ENSMUSG00000032080
GO:1900424	BP	GO:1900424	regulation of defense response to bacterium	18	-0.774643	-1.73391	0.00345972	0.0489533	0.0433013	5429	tags=33%, list=14%, signal=29%	ENSMUSG00000021125/ENSMUSG00000021678/ENSMUSG00000023987/ENSMUSG00000074155/ENSMUSG00000030713/ENSMUSG00000055561
GO:0005125	MF	GO:0005125	cytokine activity	201	-0.455343	-1.41662	0.00349804	0.0494106	0.0437058	6844	tags=29%, list=18%, signal=24%	ENSMUSG00000033227/ENSMUSG00000040770/ENSMUSG00000040329/ENSMUSG00000018930/ENSMUSG00000074715/ENSMUSG00000007888/ENSMUSG00000027399/ENSMUSG00000041872/ENSMUSG00000026166/ENSMUSG00000026985/ENSMUSG00000027718/ENSMUSG00000042993/ENSMUSG00000024810/ENSMUSG00000000982/ENSMUSG00000023078/ENSMUSG00000036856/ENSMUSG00000008999/ENSMUSG00000051279/ENSMUSG00000022596/ENSMUSG00000072625/ENSMUSG00000024379/…
GO:0031016	BP	GO:0031016	pancreas development	91	-0.539992	-1.5496	0.00351006	0.0494955	0.0437809	2448	tags=27%, list=6%, signal=26%	ENSMUSG00000040274/ENSMUSG00000013584/ENSMUSG00000040612/ENSMUSG00000039963/ENSMUSG00000048583/ENSMUSG00000029644/ENSMUSG00000020053/ENSMUSG00000029706/ENSMUSG00000020679/ENSMUSG00000045991/ENSMUSG00000031831/ENSMUSG00000009376/ENSMUSG00000024659/ENSMUSG00000026398/ENSMUSG00000029556/ENSMUSG00000005836/ENSMUSG00000040891/ENSMUSG00000001566/ENSMUSG00000027690/ENSMUSG00000041301/ENSMUSG00000014351/…
GO:0030858	BP	GO:0030858	positive regulation of epithelial cell differentiation	63	-0.596036	-1.62022	0.00354277	0.0498368	0.0440828	4938	tags=19%, list=13%, signal=17%	ENSMUSG00000072625/ENSMUSG00000037600/ENSMUSG00000073043/ENSMUSG00000037411/ENSMUSG00000026976/ENSMUSG00000040891/ENSMUSG00000041301/ENSMUSG00000024386/ENSMUSG00000022479/ENSMUSG00000002057/ENSMUSG00000022878/ENSMUSG00000047517
GO:0005543	MF	GO:0005543	phospholipid binding	438	-0.409619	-1.36355	0.00354637	0.0498368	0.0440828	6009	tags=11%, list=16%, signal=9%	ENSMUSG00000032864/ENSMUSG00000036832/ENSMUSG00000070719/ENSMUSG00000052301/ENSMUSG00000032081/ENSMUSG00000021118/ENSMUSG00000052374/ENSMUSG00000037440/ENSMUSG00000041831/ENSMUSG00000055546/ENSMUSG00000072944/ENSMUSG00000031635/ENSMUSG00000079025/ENSMUSG00000031293/ENSMUSG00000009545/ENSMUSG00000017817/ENSMUSG00000055827/ENSMUSG00000039529/ENSMUSG00000067149/ENSMUSG00000046971/ENSMUSG00000026175/…
GO:0004553	MF	GO:0004553	hydrolase activity, hydrolyzing O-glycosyl compounds	95	-0.541524	-1.56172	0.00356003	0.0499435	0.0441771	6556	tags=18%, list=17%, signal=15%	ENSMUSG00000093931/ENSMUSG00000096569/ENSMUSG00000069516/ENSMUSG00000079434/ENSMUSG00000096770/ENSMUSG00000074268/ENSMUSG00000037167/ENSMUSG00000027902/ENSMUSG00000026354/ENSMUSG00000029680/ENSMUSG00000069515/ENSMUSG00000026450/ENSMUSG00000091455/ENSMUSG00000032098/ENSMUSG00000045019/ENSMUSG00000068587/ENSMUSG00000027790

## Sheet: 84Q+IGF1_15Q
	ONTOLOGY	ID	Description	setSize	enrichmentScore	NES	pvalue	p.adjust	qvalues	rank	leading_edge	core_enrichment
GO:0001676	BP	GO:0001676	long-chain fatty acid metabolic process	107	-0.741496	-2.08004	1e-10	1.3725e-08	1.06982e-08	2699	tags=28%, list=7%, signal=26%	ENSMUSG00000066704/ENSMUSG00000032807/ENSMUSG00000025003/ENSMUSG00000025197/ENSMUSG00000052974/ENSMUSG00000025004/ENSMUSG00000025479/ENSMUSG00000040562/ENSMUSG00000018924/ENSMUSG00000002944/ENSMUSG00000042248/ENSMUSG00000090700/ENSMUSG00000040583/ENSMUSG00000096852/ENSMUSG00000063929/ENSMUSG00000068086/ENSMUSG00000094806/ENSMUSG00000066072/ENSMUSG00000058022/ENSMUSG00000018907/ENSMUSG00000032808/…
GO:0004252	MF	GO:0004252	serine-type endopeptidase activity	154	-0.685183	-2.00157	1e-10	1.3725e-08	1.06982e-08	7253	tags=46%, list=19%, signal=37%	ENSMUSG00000024114/ENSMUSG00000031645/ENSMUSG00000016942/ENSMUSG00000037529/ENSMUSG00000030560/ENSMUSG00000050063/ENSMUSG00000024713/ENSMUSG00000036480/ENSMUSG00000032496/ENSMUSG00000050762/ENSMUSG00000109764/ENSMUSG00000021822/ENSMUSG00000063177/ENSMUSG00000022157/ENSMUSG00000061259/ENSMUSG00000063903/ENSMUSG00000015437/ENSMUSG00000038527/ENSMUSG00000027978/ENSMUSG00000024386/ENSMUSG00000055172/…
GO:0004497	MF	GO:0004497	monooxygenase activity	137	-0.748591	-2.1696	1e-10	1.3725e-08	1.06982e-08	2760	tags=32%, list=7%, signal=30%	ENSMUSG00000028713/ENSMUSG00000066704/ENSMUSG00000050370/ENSMUSG00000025003/ENSMUSG00000025197/ENSMUSG00000026691/ENSMUSG00000052974/ENSMUSG00000025004/ENSMUSG00000025479/ENSMUSG00000024987/ENSMUSG00000042248/ENSMUSG00000090700/ENSMUSG00000021213/ENSMUSG00000040583/ENSMUSG00000061126/ENSMUSG00000038641/ENSMUSG00000096852/ENSMUSG00000061292/ENSMUSG00000063929/ENSMUSG00000020051/ENSMUSG00000032315/…
GO:0004857	MF	GO:0004857	enzyme inhibitor activity	355	-0.58963	-1.79959	1e-10	1.3725e-08	1.06982e-08	7459	tags=30%, list=20%, signal=24%	ENSMUSG00000025129/ENSMUSG00000002289/ENSMUSG00000032231/ENSMUSG00000038224/ENSMUSG00000027859/ENSMUSG00000021091/ENSMUSG00000026874/ENSMUSG00000034683/ENSMUSG00000055653/ENSMUSG00000049404/ENSMUSG00000022490/ENSMUSG00000017002/ENSMUSG00000091155/ENSMUSG00000079015/ENSMUSG00000050074/ENSMUSG00000035403/ENSMUSG00000042842/ENSMUSG00000032496/ENSMUSG00000058260/ENSMUSG00000078942/ENSMUSG00000071177/…
GO:0005506	MF	GO:0005506	iron ion binding	155	-0.702707	-2.054	1e-10	1.3725e-08	1.06982e-08	4030	tags=24%, list=11%, signal=21%	ENSMUSG00000079554/ENSMUSG00000060407/ENSMUSG00000038242/ENSMUSG00000060613/ENSMUSG00000001348/ENSMUSG00000030670/ENSMUSG00000026822/ENSMUSG00000062168/ENSMUSG00000028713/ENSMUSG00000066704/ENSMUSG00000050370/ENSMUSG00000032807/ENSMUSG00000025003/ENSMUSG00000025197/ENSMUSG00000052974/ENSMUSG00000025004/ENSMUSG00000025479/ENSMUSG00000018924/ENSMUSG00000024987/ENSMUSG00000042248/ENSMUSG00000020051/…
GO:0005811	CC	GO:0005811	lipid droplet	89	-0.775538	-2.12775	1e-10	1.3725e-08	1.06982e-08	1566	tags=13%, list=4%, signal=13%	ENSMUSG00000018924/ENSMUSG00000044405/ENSMUSG00000043286/ENSMUSG00000028236/ENSMUSG00000075296/ENSMUSG00000030546/ENSMUSG00000028427/ENSMUSG00000056973/ENSMUSG00000071019/ENSMUSG00000030278/ENSMUSG00000031725/ENSMUSG00000034528
GO:0005996	BP	GO:0005996	monosaccharide metabolic process	253	-0.630846	-1.89037	1e-10	1.3725e-08	1.06982e-08	2750	tags=12%, list=7%, signal=11%	ENSMUSG00000058914/ENSMUSG00000035836/ENSMUSG00000020660/ENSMUSG00000029644/ENSMUSG00000025150/ENSMUSG00000042717/ENSMUSG00000090175/ENSMUSG00000041567/ENSMUSG00000034450/ENSMUSG00000047443/ENSMUSG00000005232/ENSMUSG00000090124/ENSMUSG00000054545/ENSMUSG00000028307/ENSMUSG00000059201/ENSMUSG00000065445/ENSMUSG00000069805/ENSMUSG00000010760/ENSMUSG00000024990/ENSMUSG00000037025/ENSMUSG00000024029/…
GO:0006066	BP	GO:0006066	alcohol metabolic process	316	-0.601001	-1.82108	1e-10	1.3725e-08	1.06982e-08	6336	tags=19%, list=17%, signal=16%	ENSMUSG00000033715/ENSMUSG00000026726/ENSMUSG00000022150/ENSMUSG00000048612/ENSMUSG00000057722/ENSMUSG00000004709/ENSMUSG00000059743/ENSMUSG00000029275/ENSMUSG00000029556/ENSMUSG00000032207/ENSMUSG00000028553/ENSMUSG00000028003/ENSMUSG00000005681/ENSMUSG00000027875/ENSMUSG00000020098/ENSMUSG00000046402/ENSMUSG00000051716/ENSMUSG00000020000/ENSMUSG00000032083/ENSMUSG00000031594/ENSMUSG00000039092/…
GO:0006094	BP	GO:0006094	gluconeogenesis	75	-0.776492	-2.08905	1e-10	1.3725e-08	1.06982e-08	1688	tags=19%, list=4%, signal=18%	ENSMUSG00000058914/ENSMUSG00000041567/ENSMUSG00000047443/ENSMUSG00000005232/ENSMUSG00000059201/ENSMUSG00000069805/ENSMUSG00000024990/ENSMUSG00000078650/ENSMUSG00000078683/ENSMUSG00000000394/ENSMUSG00000022878/ENSMUSG00000027513/ENSMUSG00000021456/ENSMUSG00000017950
GO:0006520	BP	GO:0006520	cellular amino acid metabolic process	250	-0.628173	-1.88151	1e-10	1.3725e-08	1.06982e-08	1301	tags=9%, list=3%, signal=9%	ENSMUSG00000047638/ENSMUSG00000015890/ENSMUSG00000001155/ENSMUSG00000042118/ENSMUSG00000025991/ENSMUSG00000020051/ENSMUSG00000074768/ENSMUSG00000089678/ENSMUSG00000034785/ENSMUSG00000022304/ENSMUSG00000063683/ENSMUSG00000036892/ENSMUSG00000020017/ENSMUSG00000023120/ENSMUSG00000001670/ENSMUSG00000029445/ENSMUSG00000048217/ENSMUSG00000034456/ENSMUSG00000037798/ENSMUSG00000031173/ENSMUSG00000019278/…
GO:0006631	BP	GO:0006631	fatty acid metabolic process	397	-0.670768	-2.05113	1e-10	1.3725e-08	1.06982e-08	2108	tags=15%, list=6%, signal=14%	ENSMUSG00000024164/ENSMUSG00000025197/ENSMUSG00000052974/ENSMUSG00000025004/ENSMUSG00000047443/ENSMUSG00000025479/ENSMUSG00000040562/ENSMUSG00000018924/ENSMUSG00000002944/ENSMUSG00000042248/ENSMUSG00000053846/ENSMUSG00000090700/ENSMUSG00000024659/ENSMUSG00000040583/ENSMUSG00000059201/ENSMUSG00000027398/ENSMUSG00000055301/ENSMUSG00000096852/ENSMUSG00000063929/ENSMUSG00000038754/ENSMUSG00000075217/…
GO:0006690	BP	GO:0006690	icosanoid metabolic process	121	-0.726782	-2.06867	1e-10	1.3725e-08	1.06982e-08	3525	tags=30%, list=9%, signal=27%	ENSMUSG00000060613/ENSMUSG00000091813/ENSMUSG00000024610/ENSMUSG00000066704/ENSMUSG00000032807/ENSMUSG00000025003/ENSMUSG00000074604/ENSMUSG00000025197/ENSMUSG00000052974/ENSMUSG00000025004/ENSMUSG00000025479/ENSMUSG00000040562/ENSMUSG00000018924/ENSMUSG00000042248/ENSMUSG00000090700/ENSMUSG00000024659/ENSMUSG00000040583/ENSMUSG00000027398/ENSMUSG00000096852/ENSMUSG00000063929/ENSMUSG00000068086/…
GO:0006790	BP	GO:0006790	sulfur compound metabolic process	275	-0.653428	-1.9693	1e-10	1.3725e-08	1.06982e-08	2185	tags=11%, list=6%, signal=10%	ENSMUSG00000029272/ENSMUSG00000074604/ENSMUSG00000029680/ENSMUSG00000040562/ENSMUSG00000004038/ENSMUSG00000032561/ENSMUSG00000047565/ENSMUSG00000023122/ENSMUSG00000042118/ENSMUSG00000025991/ENSMUSG00000074768/ENSMUSG00000060317/ENSMUSG00000033533/ENSMUSG00000070985/ENSMUSG00000028148/ENSMUSG00000063683/ENSMUSG00000025194/ENSMUSG00000023943/ENSMUSG00000029273/ENSMUSG00000056973/ENSMUSG00000058216/…
GO:0006805	BP	GO:0006805	xenobiotic metabolic process	89	-0.813909	-2.23302	1e-10	1.3725e-08	1.06982e-08	3525	tags=45%, list=9%, signal=41%	ENSMUSG00000060613/ENSMUSG00000079262/ENSMUSG00000030670/ENSMUSG00000066704/ENSMUSG00000035836/ENSMUSG00000025003/ENSMUSG00000025197/ENSMUSG00000052974/ENSMUSG00000025004/ENSMUSG00000090175/ENSMUSG00000025479/ENSMUSG00000040562/ENSMUSG00000024987/ENSMUSG00000042248/ENSMUSG00000021213/ENSMUSG00000040583/ENSMUSG00000090124/ENSMUSG00000054545/ENSMUSG00000096852/ENSMUSG00000032315/ENSMUSG00000068086/…
GO:0006869	BP	GO:0006869	lipid transport	355	-0.593827	-1.8124	1e-10	1.3725e-08	1.06982e-08	6730	tags=22%, list=18%, signal=18%	ENSMUSG00000017446/ENSMUSG00000024907/ENSMUSG00000000049/ENSMUSG00000051951/ENSMUSG00000034107/ENSMUSG00000054580/ENSMUSG00000054342/ENSMUSG00000003484/ENSMUSG00000022150/ENSMUSG00000039814/ENSMUSG00000040152/ENSMUSG00000012705/ENSMUSG00000020681/ENSMUSG00000029556/ENSMUSG00000009646/ENSMUSG00000032207/ENSMUSG00000024600/ENSMUSG00000028003/ENSMUSG00000005681/ENSMUSG00000004668/ENSMUSG00000020865/…
GO:0006959	BP	GO:0006959	humoral immune response	237	-0.662126	-1.98048	1e-10	1.3725e-08	1.06982e-08	4026	tags=32%, list=11%, signal=29%	ENSMUSG00000026399/ENSMUSG00000055172/ENSMUSG00000038521/ENSMUSG00000037379/ENSMUSG00000040314/ENSMUSG00000042244/ENSMUSG00000033688/ENSMUSG00000073421/ENSMUSG00000052922/ENSMUSG00000100079/ENSMUSG00000074442/ENSMUSG00000074446/ENSMUSG00000096826/ENSMUSG00000096464/ENSMUSG00000023078/ENSMUSG00000029656/ENSMUSG00000067149/ENSMUSG00000023987/ENSMUSG00000094088/ENSMUSG00000024402/ENSMUSG00000098470/…
GO:0008202	BP	GO:0008202	steroid metabolic process	297	-0.641727	-1.93867	1e-10	1.3725e-08	1.06982e-08	5845	tags=25%, list=15%, signal=21%	ENSMUSG00000059743/ENSMUSG00000029275/ENSMUSG00000075551/ENSMUSG00000078798/ENSMUSG00000029556/ENSMUSG00000025056/ENSMUSG00000070419/ENSMUSG00000032207/ENSMUSG00000028553/ENSMUSG00000005681/ENSMUSG00000027875/ENSMUSG00000031891/ENSMUSG00000051716/ENSMUSG00000032083/ENSMUSG00000048583/ENSMUSG00000063730/ENSMUSG00000031594/ENSMUSG00000031844/ENSMUSG00000023000/ENSMUSG00000079262/ENSMUSG00000030670/…
GO:0008236	MF	GO:0008236	serine-type peptidase activity	174	-0.674174	-1.98402	1e-10	1.3725e-08	1.06982e-08	7253	tags=42%, list=19%, signal=34%	ENSMUSG00000024114/ENSMUSG00000031645/ENSMUSG00000006179/ENSMUSG00000016942/ENSMUSG00000037529/ENSMUSG00000030560/ENSMUSG00000050063/ENSMUSG00000024713/ENSMUSG00000036480/ENSMUSG00000032496/ENSMUSG00000050762/ENSMUSG00000109764/ENSMUSG00000021822/ENSMUSG00000020681/ENSMUSG00000063177/ENSMUSG00000022157/ENSMUSG00000061259/ENSMUSG00000063903/ENSMUSG00000015437/ENSMUSG00000038527/ENSMUSG00000027978/…
GO:0008544	BP	GO:0008544	epidermis development	301	-0.616032	-1.86504	1e-10	1.3725e-08	1.06982e-08	2819	tags=14%, list=7%, signal=13%	ENSMUSG00000075402/ENSMUSG00000043165/ENSMUSG00000024922/ENSMUSG00000024868/ENSMUSG00000037188/ENSMUSG00000032033/ENSMUSG00000035916/ENSMUSG00000022479/ENSMUSG00000028640/ENSMUSG00000040728/ENSMUSG00000074121/ENSMUSG00000022286/ENSMUSG00000036853/ENSMUSG00000024659/ENSMUSG00000003227/ENSMUSG00000037600/ENSMUSG00000042212/ENSMUSG00000021765/ENSMUSG00000044303/ENSMUSG00000026609/ENSMUSG00000050359/…
GO:0009062	BP	GO:0009062	fatty acid catabolic process	101	-0.756632	-2.11136	1e-10	1.3725e-08	1.06982e-08	1434	tags=11%, list=4%, signal=11%	ENSMUSG00000090700/ENSMUSG00000059201/ENSMUSG00000027048/ENSMUSG00000058022/ENSMUSG00000021751/ENSMUSG00000027261/ENSMUSG00000056973/ENSMUSG00000022878/ENSMUSG00000027513/ENSMUSG00000031725/ENSMUSG00000054422
GO:0009410	BP	GO:0009410	response to xenobiotic stimulus	100	-0.80741	-2.24753	1e-10	1.3725e-08	1.06982e-08	3525	tags=40%, list=9%, signal=36%	ENSMUSG00000060613/ENSMUSG00000079262/ENSMUSG00000030670/ENSMUSG00000066704/ENSMUSG00000035836/ENSMUSG00000025003/ENSMUSG00000025197/ENSMUSG00000052974/ENSMUSG00000025004/ENSMUSG00000090175/ENSMUSG00000025479/ENSMUSG00000040562/ENSMUSG00000024987/ENSMUSG00000042248/ENSMUSG00000021213/ENSMUSG00000040583/ENSMUSG00000090124/ENSMUSG00000054545/ENSMUSG00000096852/ENSMUSG00000032315/ENSMUSG00000068086/…
GO:0009611	BP	GO:0009611	response to wounding	466	-0.576344	-1.77702	1e-10	1.3725e-08	1.06982e-08	8971	tags=28%, list=24%, signal=22%	ENSMUSG00000020758/ENSMUSG00000006574/ENSMUSG00000079019/ENSMUSG00000020592/ENSMUSG00000065514/ENSMUSG00000049001/ENSMUSG00000000215/ENSMUSG00000022324/ENSMUSG00000022875/ENSMUSG00000006369/ENSMUSG00000043795/ENSMUSG00000024529/ENSMUSG00000031255/ENSMUSG00000028413/ENSMUSG00000024899/ENSMUSG00000034282/ENSMUSG00000033792/ENSMUSG00000039942/ENSMUSG00000079415/ENSMUSG00000025701/ENSMUSG00000028195/…
GO:0009897	CC	GO:0009897	external side of plasma membrane	462	-0.594738	-1.83292	1e-10	1.3725e-08	1.06982e-08	6931	tags=30%, list=18%, signal=25%	ENSMUSG00000079492/ENSMUSG00000112148/ENSMUSG00000075297/ENSMUSG00000028644/ENSMUSG00000028076/ENSMUSG00000079298/ENSMUSG00000025461/ENSMUSG00000079685/ENSMUSG00000005364/ENSMUSG00000007888/ENSMUSG00000026180/ENSMUSG00000016498/ENSMUSG00000076754/ENSMUSG00000051076/ENSMUSG00000031289/ENSMUSG00000090176/ENSMUSG00000057722/ENSMUSG00000076498/ENSMUSG00000031304/ENSMUSG00000040152/ENSMUSG00000001948/…
GO:0010876	BP	GO:0010876	lipid localization	404	-0.586857	-1.79817	1e-10	1.3725e-08	1.06982e-08	6622	tags=21%, list=18%, signal=17%	ENSMUSG00000024907/ENSMUSG00000000049/ENSMUSG00000051951/ENSMUSG00000034107/ENSMUSG00000054580/ENSMUSG00000054342/ENSMUSG00000003484/ENSMUSG00000022150/ENSMUSG00000039814/ENSMUSG00000040152/ENSMUSG00000012705/ENSMUSG00000020681/ENSMUSG00000029556/ENSMUSG00000009646/ENSMUSG00000032207/ENSMUSG00000024600/ENSMUSG00000028553/ENSMUSG00000028003/ENSMUSG00000005681/ENSMUSG00000004668/ENSMUSG00000020865/…
GO:0015850	BP	GO:0015850	organic hydroxy compound transport	241	-0.645013	-1.93197	1e-10	1.3725e-08	1.06982e-08	4990	tags=22%, list=13%, signal=19%	ENSMUSG00000040016/ENSMUSG00000005681/ENSMUSG00000040966/ENSMUSG00000020865/ENSMUSG00000030236/ENSMUSG00000050296/ENSMUSG00000032083/ENSMUSG00000023828/ENSMUSG00000063975/ENSMUSG00000079262/ENSMUSG00000027301/ENSMUSG00000051136/ENSMUSG00000039529/ENSMUSG00000044254/ENSMUSG00000023045/ENSMUSG00000023829/ENSMUSG00000026051/ENSMUSG00000020660/ENSMUSG00000084927/ENSMUSG00000049796/ENSMUSG00000063704/…
GO:0016042	BP	GO:0016042	lipid catabolic process	314	-0.65779	-1.99208	1e-10	1.3725e-08	1.06982e-08	2291	tags=16%, list=6%, signal=15%	ENSMUSG00000060560/ENSMUSG00000032081/ENSMUSG00000029272/ENSMUSG00000028749/ENSMUSG00000074604/ENSMUSG00000056078/ENSMUSG00000057400/ENSMUSG00000055882/ENSMUSG00000028750/ENSMUSG00000022425/ENSMUSG00000017195/ENSMUSG00000024972/ENSMUSG00000024987/ENSMUSG00000053846/ENSMUSG00000090700/ENSMUSG00000025091/ENSMUSG00000050097/ENSMUSG00000031877/ENSMUSG00000090124/ENSMUSG00000059201/ENSMUSG00000027398/…
GO:0016053	BP	GO:0016053	organic acid biosynthetic process	293	-0.595454	-1.7982	1e-10	1.3725e-08	1.06982e-08	5399	tags=17%, list=14%, signal=15%	ENSMUSG00000029556/ENSMUSG00000024207/ENSMUSG00000032207/ENSMUSG00000005373/ENSMUSG00000020377/ENSMUSG00000046402/ENSMUSG00000026272/ENSMUSG00000015568/ENSMUSG00000033427/ENSMUSG00000032083/ENSMUSG00000030935/ENSMUSG00000028179/ENSMUSG00000022367/ENSMUSG00000031551/ENSMUSG00000024610/ENSMUSG00000073422/ENSMUSG00000032807/ENSMUSG00000074604/ENSMUSG00000025197/ENSMUSG00000034450/ENSMUSG00000040562/…
GO:0016054	BP	GO:0016054	organic acid catabolic process	223	-0.67344	-2.00598	1e-10	1.3725e-08	1.06982e-08	1560	tags=11%, list=4%, signal=11%	ENSMUSG00000024987/ENSMUSG00000090700/ENSMUSG00000059201/ENSMUSG00000015890/ENSMUSG00000001155/ENSMUSG00000038641/ENSMUSG00000020051/ENSMUSG00000089678/ENSMUSG00000027048/ENSMUSG00000036892/ENSMUSG00000058022/ENSMUSG00000020017/ENSMUSG00000001670/ENSMUSG00000021751/ENSMUSG00000029445/ENSMUSG00000027261/ENSMUSG00000056973/ENSMUSG00000034456/ENSMUSG00000022878/ENSMUSG00000027513/ENSMUSG00000002588/…
GO:0016324	CC	GO:0016324	apical plasma membrane	342	-0.615685	-1.87422	1e-10	1.3725e-08	1.06982e-08	7303	tags=27%, list=19%, signal=22%	ENSMUSG00000025161/ENSMUSG00000074796/ENSMUSG00000026674/ENSMUSG00000031766/ENSMUSG00000029188/ENSMUSG00000023013/ENSMUSG00000032105/ENSMUSG00000038298/ENSMUSG00000035403/ENSMUSG00000054999/ENSMUSG00000054342/ENSMUSG00000003484/ENSMUSG00000031112/ENSMUSG00000026726/ENSMUSG00000022150/ENSMUSG00000038600/ENSMUSG00000029994/ENSMUSG00000025243/ENSMUSG00000020651/ENSMUSG00000026649/ENSMUSG00000036814/…
GO:0016705	MF	GO:0016705	oxidoreductase activity, acting on paired donors, with incorporation or reduction of molecular oxygen	199	-0.705125	-2.09619	1e-10	1.3725e-08	1.06982e-08	2760	tags=22%, list=7%, signal=20%	ENSMUSG00000028713/ENSMUSG00000066704/ENSMUSG00000050370/ENSMUSG00000025003/ENSMUSG00000025197/ENSMUSG00000026691/ENSMUSG00000052974/ENSMUSG00000025004/ENSMUSG00000025479/ENSMUSG00000024987/ENSMUSG00000042248/ENSMUSG00000090700/ENSMUSG00000021213/ENSMUSG00000040583/ENSMUSG00000038641/ENSMUSG00000096852/ENSMUSG00000061292/ENSMUSG00000063929/ENSMUSG00000020051/ENSMUSG00000032315/ENSMUSG00000068086/…
GO:0017171	MF	GO:0017171	serine hydrolase activity	179	-0.676567	-1.99773	1e-10	1.3725e-08	1.06982e-08	7253	tags=41%, list=19%, signal=34%	ENSMUSG00000024114/ENSMUSG00000031645/ENSMUSG00000006179/ENSMUSG00000016942/ENSMUSG00000037529/ENSMUSG00000030560/ENSMUSG00000050063/ENSMUSG00000024713/ENSMUSG00000036480/ENSMUSG00000032496/ENSMUSG00000050762/ENSMUSG00000109764/ENSMUSG00000021822/ENSMUSG00000020681/ENSMUSG00000063177/ENSMUSG00000022157/ENSMUSG00000061259/ENSMUSG00000063903/ENSMUSG00000015437/ENSMUSG00000038527/ENSMUSG00000027978/…
GO:0019216	BP	GO:0019216	regulation of lipid metabolic process	356	-0.635121	-1.93885	1e-10	1.3725e-08	1.06982e-08	2359	tags=12%, list=6%, signal=11%	ENSMUSG00000030724/ENSMUSG00000032081/ENSMUSG00000024164/ENSMUSG00000041380/ENSMUSG00000022479/ENSMUSG00000041567/ENSMUSG00000047443/ENSMUSG00000024972/ENSMUSG00000002944/ENSMUSG00000024659/ENSMUSG00000047822/ENSMUSG00000047638/ENSMUSG00000059201/ENSMUSG00000027398/ENSMUSG00000030559/ENSMUSG00000026343/ENSMUSG00000033520/ENSMUSG00000021214/ENSMUSG00000014351/ENSMUSG00000057074/ENSMUSG00000074939/…
GO:0020037	MF	GO:0020037	heme binding	145	-0.72058	-2.09514	1e-10	1.3725e-08	1.06982e-08	4891	tags=32%, list=13%, signal=28%	ENSMUSG00000027886/ENSMUSG00000052305/ENSMUSG00000062624/ENSMUSG00000073940/ENSMUSG00000069919/ENSMUSG00000060407/ENSMUSG00000069917/ENSMUSG00000060613/ENSMUSG00000012428/ENSMUSG00000031549/ENSMUSG00000031551/ENSMUSG00000030670/ENSMUSG00000028713/ENSMUSG00000066704/ENSMUSG00000025003/ENSMUSG00000025197/ENSMUSG00000052974/ENSMUSG00000025004/ENSMUSG00000025479/ENSMUSG00000024987/ENSMUSG00000042248/…
GO:0031012	CC	GO:0031012	extracellular matrix	496	-0.574873	-1.77174	1e-10	1.3725e-08	1.06982e-08	9074	tags=36%, list=24%, signal=28%	ENSMUSG00000001123/ENSMUSG00000019846/ENSMUSG00000019997/ENSMUSG00000029510/ENSMUSG00000015957/ENSMUSG00000022894/ENSMUSG00000020758/ENSMUSG00000029675/ENSMUSG00000000753/ENSMUSG00000066108/ENSMUSG00000021806/ENSMUSG00000049001/ENSMUSG00000000215/ENSMUSG00000015647/ENSMUSG00000022324/ENSMUSG00000024979/ENSMUSG00000022875/ENSMUSG00000006369/ENSMUSG00000024529/ENSMUSG00000034205/ENSMUSG00000029163/…
GO:0031406	MF	GO:0031406	carboxylic acid binding	221	-0.689944	-2.05274	1e-10	1.3725e-08	1.06982e-08	3408	tags=18%, list=9%, signal=16%	ENSMUSG00000032725/ENSMUSG00000020330/ENSMUSG00000031551/ENSMUSG00000026580/ENSMUSG00000029369/ENSMUSG00000026691/ENSMUSG00000044453/ENSMUSG00000025333/ENSMUSG00000056054/ENSMUSG00000056071/ENSMUSG00000022479/ENSMUSG00000090175/ENSMUSG00000024987/ENSMUSG00000002944/ENSMUSG00000090700/ENSMUSG00000025330/ENSMUSG00000047638/ENSMUSG00000070690/ENSMUSG00000001155/ENSMUSG00000025991/ENSMUSG00000020051/…
GO:0033559	BP	GO:0033559	unsaturated fatty acid metabolic process	114	-0.734489	-2.08097	1e-10	1.3725e-08	1.06982e-08	3525	tags=30%, list=9%, signal=27%	ENSMUSG00000060613/ENSMUSG00000091813/ENSMUSG00000024610/ENSMUSG00000066704/ENSMUSG00000032807/ENSMUSG00000025003/ENSMUSG00000025197/ENSMUSG00000052974/ENSMUSG00000025004/ENSMUSG00000025479/ENSMUSG00000040562/ENSMUSG00000018924/ENSMUSG00000042248/ENSMUSG00000090700/ENSMUSG00000024659/ENSMUSG00000040583/ENSMUSG00000027398/ENSMUSG00000096852/ENSMUSG00000063929/ENSMUSG00000068086/ENSMUSG00000021214/…
GO:0042060	BP	GO:0042060	wound healing	344	-0.625298	-1.90495	1e-10	1.3725e-08	1.06982e-08	5026	tags=19%, list=13%, signal=17%	ENSMUSG00000024386/ENSMUSG00000040016/ENSMUSG00000022766/ENSMUSG00000001506/ENSMUSG00000037411/ENSMUSG00000039109/ENSMUSG00000031162/ENSMUSG00000021675/ENSMUSG00000032015/ENSMUSG00000068452/ENSMUSG00000026175/ENSMUSG00000031444/ENSMUSG00000046714/ENSMUSG00000062593/ENSMUSG00000109564/ENSMUSG00000026580/ENSMUSG00000021492/ENSMUSG00000030054/ENSMUSG00000021678/ENSMUSG00000037188/ENSMUSG00000023886/…
GO:0042493	BP	GO:0042493	response to drug	247	-0.716465	-2.14387	1e-10	1.3725e-08	1.06982e-08	4129	tags=25%, list=11%, signal=22%	ENSMUSG00000048583/ENSMUSG00000060407/ENSMUSG00000030963/ENSMUSG00000031740/ENSMUSG00000010122/ENSMUSG00000060613/ENSMUSG00000079262/ENSMUSG00000030670/ENSMUSG00000026822/ENSMUSG00000039529/ENSMUSG00000026228/ENSMUSG00000028713/ENSMUSG00000030156/ENSMUSG00000066704/ENSMUSG00000069855/ENSMUSG00000025003/ENSMUSG00000026354/ENSMUSG00000009545/ENSMUSG00000025197/ENSMUSG00000041380/ENSMUSG00000052974/…
GO:0042632	BP	GO:0042632	cholesterol homeostasis	91	-0.75707	-2.08487	1e-10	1.3725e-08	1.06982e-08	5377	tags=32%, list=14%, signal=27%	ENSMUSG00000009646/ENSMUSG00000032207/ENSMUSG00000028553/ENSMUSG00000005681/ENSMUSG00000015568/ENSMUSG00000032083/ENSMUSG00000047139/ENSMUSG00000079262/ENSMUSG00000044254/ENSMUSG00000026398/ENSMUSG00000023045/ENSMUSG00000032081/ENSMUSG00000022479/ENSMUSG00000053846/ENSMUSG00000047638/ENSMUSG00000026343/ENSMUSG00000022579/ENSMUSG00000027048/ENSMUSG00000078650/ENSMUSG00000028240/ENSMUSG00000022809/…
GO:0042742	BP	GO:0042742	defense response to bacterium	283	-0.656539	-1.98457	1e-10	1.3725e-08	1.06982e-08	4860	tags=28%, list=13%, signal=25%	ENSMUSG00000017204/ENSMUSG00000037411/ENSMUSG00000037379/ENSMUSG00000040314/ENSMUSG00000042244/ENSMUSG00000079025/ENSMUSG00000033688/ENSMUSG00000061584/ENSMUSG00000027073/ENSMUSG00000052922/ENSMUSG00000055827/ENSMUSG00000046354/ENSMUSG00000030963/ENSMUSG00000074595/ENSMUSG00000074442/ENSMUSG00000074446/ENSMUSG00000096464/ENSMUSG00000005465/ENSMUSG00000023078/ENSMUSG00000001348/ENSMUSG00000067149/…
GO:0043177	MF	GO:0043177	organic acid binding	231	-0.68633	-2.04992	1e-10	1.3725e-08	1.06982e-08	4864	tags=21%, list=13%, signal=19%	ENSMUSG00000028003/ENSMUSG00000052305/ENSMUSG00000026272/ENSMUSG00000054200/ENSMUSG00000073940/ENSMUSG00000051980/ENSMUSG00000030468/ENSMUSG00000069919/ENSMUSG00000069917/ENSMUSG00000032725/ENSMUSG00000020330/ENSMUSG00000031551/ENSMUSG00000026580/ENSMUSG00000029369/ENSMUSG00000026691/ENSMUSG00000044453/ENSMUSG00000025333/ENSMUSG00000056054/ENSMUSG00000056071/ENSMUSG00000022479/ENSMUSG00000090175/…
GO:0043588	BP	GO:0043588	skin development	265	-0.632316	-1.90147	1e-10	1.3725e-08	1.06982e-08	2819	tags=18%, list=7%, signal=17%	ENSMUSG00000032015/ENSMUSG00000017588/ENSMUSG00000050296/ENSMUSG00000033508/ENSMUSG00000039518/ENSMUSG00000058368/ENSMUSG00000009376/ENSMUSG00000075402/ENSMUSG00000043165/ENSMUSG00000024922/ENSMUSG00000032807/ENSMUSG00000024868/ENSMUSG00000037188/ENSMUSG00000032033/ENSMUSG00000022479/ENSMUSG00000028640/ENSMUSG00000022286/ENSMUSG00000024659/ENSMUSG00000003227/ENSMUSG00000037600/ENSMUSG00000042212/…
GO:0044242	BP	GO:0044242	cellular lipid catabolic process	216	-0.641548	-1.91388	1e-10	1.3725e-08	1.06982e-08	2235	tags=14%, list=6%, signal=13%	ENSMUSG00000032081/ENSMUSG00000074604/ENSMUSG00000055882/ENSMUSG00000028750/ENSMUSG00000022425/ENSMUSG00000017195/ENSMUSG00000024987/ENSMUSG00000053846/ENSMUSG00000090700/ENSMUSG00000025091/ENSMUSG00000059201/ENSMUSG00000031845/ENSMUSG00000026818/ENSMUSG00000043286/ENSMUSG00000025991/ENSMUSG00000030214/ENSMUSG00000021214/ENSMUSG00000027048/ENSMUSG00000045019/ENSMUSG00000058022/ENSMUSG00000021751/…
GO:0044282	BP	GO:0044282	small molecule catabolic process	320	-0.649766	-1.97096	1e-10	1.3725e-08	1.06982e-08	1630	tags=11%, list=4%, signal=11%	ENSMUSG00000074207/ENSMUSG00000024987/ENSMUSG00000090700/ENSMUSG00000028307/ENSMUSG00000059201/ENSMUSG00000015890/ENSMUSG00000055301/ENSMUSG00000001155/ENSMUSG00000038641/ENSMUSG00000026818/ENSMUSG00000020051/ENSMUSG00000089678/ENSMUSG00000032315/ENSMUSG00000021214/ENSMUSG00000027048/ENSMUSG00000037797/ENSMUSG00000036892/ENSMUSG00000058022/ENSMUSG00000028240/ENSMUSG00000020017/ENSMUSG00000001670/…
GO:0045177	CC	GO:0045177	apical part of cell	444	-0.608891	-1.87382	1e-10	1.3725e-08	1.06982e-08	6450	tags=25%, list=17%, signal=21%	ENSMUSG00000025161/ENSMUSG00000074796/ENSMUSG00000026674/ENSMUSG00000031766/ENSMUSG00000000303/ENSMUSG00000029188/ENSMUSG00000023013/ENSMUSG00000032105/ENSMUSG00000038298/ENSMUSG00000035403/ENSMUSG00000027737/ENSMUSG00000054999/ENSMUSG00000054342/ENSMUSG00000003484/ENSMUSG00000031112/ENSMUSG00000026726/ENSMUSG00000022150/ENSMUSG00000038600/ENSMUSG00000029994/ENSMUSG00000025243/ENSMUSG00000020651/…
GO:0045861	BP	GO:0045861	negative regulation of proteolysis	326	-0.592142	-1.79846	1e-10	1.3725e-08	1.06982e-08	7374	tags=26%, list=19%, signal=21%	ENSMUSG00000038224/ENSMUSG00000027859/ENSMUSG00000021091/ENSMUSG00000000303/ENSMUSG00000055653/ENSMUSG00000017002/ENSMUSG00000091155/ENSMUSG00000079015/ENSMUSG00000050074/ENSMUSG00000035403/ENSMUSG00000042842/ENSMUSG00000032496/ENSMUSG00000058260/ENSMUSG00000078942/ENSMUSG00000071177/ENSMUSG00000029664/ENSMUSG00000026073/ENSMUSG00000040152/ENSMUSG00000044734/ENSMUSG00000079049/ENSMUSG00000052180/…
GO:0046364	BP	GO:0046364	monosaccharide biosynthetic process	84	-0.790185	-2.15281	1e-10	1.3725e-08	1.06982e-08	1688	tags=19%, list=4%, signal=18%	ENSMUSG00000058914/ENSMUSG00000041567/ENSMUSG00000034450/ENSMUSG00000047443/ENSMUSG00000005232/ENSMUSG00000059201/ENSMUSG00000069805/ENSMUSG00000024990/ENSMUSG00000078650/ENSMUSG00000078683/ENSMUSG00000000394/ENSMUSG00000022878/ENSMUSG00000027513/ENSMUSG00000021456/ENSMUSG00000023070/ENSMUSG00000017950
GO:0046395	BP	GO:0046395	carboxylic acid catabolic process	223	-0.67344	-2.00598	1e-10	1.3725e-08	1.06982e-08	1560	tags=11%, list=4%, signal=11%	ENSMUSG00000024987/ENSMUSG00000090700/ENSMUSG00000059201/ENSMUSG00000015890/ENSMUSG00000001155/ENSMUSG00000038641/ENSMUSG00000020051/ENSMUSG00000089678/ENSMUSG00000027048/ENSMUSG00000036892/ENSMUSG00000058022/ENSMUSG00000020017/ENSMUSG00000001670/ENSMUSG00000021751/ENSMUSG00000029445/ENSMUSG00000027261/ENSMUSG00000056973/ENSMUSG00000034456/ENSMUSG00000022878/ENSMUSG00000027513/ENSMUSG00000002588/…
GO:0046890	BP	GO:0046890	regulation of lipid biosynthetic process	180	-0.667864	-1.9703	1e-10	1.3725e-08	1.06982e-08	3383	tags=16%, list=9%, signal=14%	ENSMUSG00000023000/ENSMUSG00000024610/ENSMUSG00000026228/ENSMUSG00000032081/ENSMUSG00000024164/ENSMUSG00000041380/ENSMUSG00000022479/ENSMUSG00000041567/ENSMUSG00000024659/ENSMUSG00000047638/ENSMUSG00000059201/ENSMUSG00000027398/ENSMUSG00000030559/ENSMUSG00000033520/ENSMUSG00000021214/ENSMUSG00000014351/ENSMUSG00000020713/ENSMUSG00000028240/ENSMUSG00000078683/ENSMUSG00000056973/ENSMUSG00000028298/…
GO:0046906	MF	GO:0046906	tetrapyrrole binding	154	-0.703797	-2.05595	1e-10	1.3725e-08	1.06982e-08	4891	tags=30%, list=13%, signal=26%	ENSMUSG00000027886/ENSMUSG00000052305/ENSMUSG00000062624/ENSMUSG00000073940/ENSMUSG00000069919/ENSMUSG00000060407/ENSMUSG00000069917/ENSMUSG00000060613/ENSMUSG00000012428/ENSMUSG00000031549/ENSMUSG00000031551/ENSMUSG00000030670/ENSMUSG00000028713/ENSMUSG00000066704/ENSMUSG00000025003/ENSMUSG00000025197/ENSMUSG00000052974/ENSMUSG00000025004/ENSMUSG00000025479/ENSMUSG00000024987/ENSMUSG00000042248/…
GO:0048732	BP	GO:0048732	gland development	438	-0.57563	-1.77171	1e-10	1.3725e-08	1.06982e-08	4386	tags=16%, list=12%, signal=14%	ENSMUSG00000031074/ENSMUSG00000068452/ENSMUSG00000033427/ENSMUSG00000032083/ENSMUSG00000048583/ENSMUSG00000031594/ENSMUSG00000034112/ENSMUSG00000026380/ENSMUSG00000020679/ENSMUSG00000031740/ENSMUSG00000043013/ENSMUSG00000004842/ENSMUSG00000031831/ENSMUSG00000009376/ENSMUSG00000028864/ENSMUSG00000021506/ENSMUSG00000022221/ENSMUSG00000048450/ENSMUSG00000044254/ENSMUSG00000037034/ENSMUSG00000075402/…
GO:0050878	BP	GO:0050878	regulation of body fluid levels	326	-0.65208	-1.9805	1e-10	1.3725e-08	1.06982e-08	5026	tags=31%, list=13%, signal=27%	ENSMUSG00000020787/ENSMUSG00000032231/ENSMUSG00000038224/ENSMUSG00000035273/ENSMUSG00000031645/ENSMUSG00000000303/ENSMUSG00000023013/ENSMUSG00000029193/ENSMUSG00000112148/ENSMUSG00000035112/ENSMUSG00000017446/ENSMUSG00000027737/ENSMUSG00000000049/ENSMUSG00000036480/ENSMUSG00000044338/ENSMUSG00000054342/ENSMUSG00000039321/ENSMUSG00000029664/ENSMUSG00000109764/ENSMUSG00000030043/ENSMUSG00000040152/…
GO:0051346	BP	GO:0051346	negative regulation of hydrolase activity	379	-0.586798	-1.7909	1e-10	1.3725e-08	1.06982e-08	7687	tags=27%, list=20%, signal=22%	ENSMUSG00000040541/ENSMUSG00000020053/ENSMUSG00000032487/ENSMUSG00000024041/ENSMUSG00000025129/ENSMUSG00000002289/ENSMUSG00000038224/ENSMUSG00000027859/ENSMUSG00000021091/ENSMUSG00000026779/ENSMUSG00000055653/ENSMUSG00000017002/ENSMUSG00000081683/ENSMUSG00000091155/ENSMUSG00000079015/ENSMUSG00000050074/ENSMUSG00000035403/ENSMUSG00000042842/ENSMUSG00000032496/ENSMUSG00000058260/ENSMUSG00000054580/…
GO:0055088	BP	GO:0055088	lipid homeostasis	152	-0.717072	-2.09079	1e-10	1.3725e-08	1.06982e-08	5377	tags=26%, list=14%, signal=22%	ENSMUSG00000009646/ENSMUSG00000032207/ENSMUSG00000005373/ENSMUSG00000028553/ENSMUSG00000005681/ENSMUSG00000046402/ENSMUSG00000015568/ENSMUSG00000050296/ENSMUSG00000032083/ENSMUSG00000047139/ENSMUSG00000079262/ENSMUSG00000044254/ENSMUSG00000026398/ENSMUSG00000023045/ENSMUSG00000058914/ENSMUSG00000032081/ENSMUSG00000022479/ENSMUSG00000053846/ENSMUSG00000047822/ENSMUSG00000047638/ENSMUSG00000026343/…
GO:0062023	CC	GO:0062023	collagen-containing extracellular matrix	372	-0.591499	-1.80607	1e-10	1.3725e-08	1.06982e-08	9124	tags=37%, list=24%, signal=28%	ENSMUSG00000028339/ENSMUSG00000001123/ENSMUSG00000019846/ENSMUSG00000029510/ENSMUSG00000022894/ENSMUSG00000020758/ENSMUSG00000029675/ENSMUSG00000000753/ENSMUSG00000021806/ENSMUSG00000000215/ENSMUSG00000015647/ENSMUSG00000022324/ENSMUSG00000022875/ENSMUSG00000006369/ENSMUSG00000024529/ENSMUSG00000034205/ENSMUSG00000029163/ENSMUSG00000032334/ENSMUSG00000046834/ENSMUSG00000035258/ENSMUSG00000028195/…
GO:0071466	BP	GO:0071466	cellular response to xenobiotic stimulus	93	-0.810531	-2.23745	1e-10	1.3725e-08	1.06982e-08	3525	tags=43%, list=9%, signal=39%	ENSMUSG00000060613/ENSMUSG00000079262/ENSMUSG00000030670/ENSMUSG00000066704/ENSMUSG00000035836/ENSMUSG00000025003/ENSMUSG00000025197/ENSMUSG00000052974/ENSMUSG00000025004/ENSMUSG00000090175/ENSMUSG00000025479/ENSMUSG00000040562/ENSMUSG00000024987/ENSMUSG00000042248/ENSMUSG00000021213/ENSMUSG00000040583/ENSMUSG00000090124/ENSMUSG00000054545/ENSMUSG00000096852/ENSMUSG00000032315/ENSMUSG00000068086/…
GO:0098742	BP	GO:0098742	cell-cell adhesion via plasma-membrane adhesion molecules	207	-0.656095	-1.95543	1e-10	1.3725e-08	1.06982e-08	4144	tags=14%, list=11%, signal=13%	ENSMUSG00000032083/ENSMUSG00000047139/ENSMUSG00000030963/ENSMUSG00000037995/ENSMUSG00000035860/ENSMUSG00000038591/ENSMUSG00000026580/ENSMUSG00000026981/ENSMUSG00000024331/ENSMUSG00000034918/ENSMUSG00000051985/ENSMUSG00000044393/ENSMUSG00000070473/ENSMUSG00000047230/ENSMUSG00000056569/ENSMUSG00000022512/ENSMUSG00000034774/ENSMUSG00000025497/ENSMUSG00000015627/ENSMUSG00000044322/ENSMUSG00000024471/…
GO:1901568	BP	GO:1901568	fatty acid derivative metabolic process	146	-0.69784	-2.0301	1e-10	1.3725e-08	1.06982e-08	3525	tags=25%, list=9%, signal=23%	ENSMUSG00000060613/ENSMUSG00000091813/ENSMUSG00000024610/ENSMUSG00000066704/ENSMUSG00000032807/ENSMUSG00000025003/ENSMUSG00000074604/ENSMUSG00000025197/ENSMUSG00000052974/ENSMUSG00000025004/ENSMUSG00000025479/ENSMUSG00000040562/ENSMUSG00000018924/ENSMUSG00000042248/ENSMUSG00000090700/ENSMUSG00000024659/ENSMUSG00000040583/ENSMUSG00000027398/ENSMUSG00000096852/ENSMUSG00000063929/ENSMUSG00000068086/…
GO:1901605	BP	GO:1901605	alpha-amino acid metabolic process	180	-0.672414	-1.98372	1e-10	1.3725e-08	1.06982e-08	1301	tags=11%, list=3%, signal=11%	ENSMUSG00000047638/ENSMUSG00000015890/ENSMUSG00000001155/ENSMUSG00000042118/ENSMUSG00000025991/ENSMUSG00000020051/ENSMUSG00000074768/ENSMUSG00000089678/ENSMUSG00000063683/ENSMUSG00000036892/ENSMUSG00000020017/ENSMUSG00000023120/ENSMUSG00000001670/ENSMUSG00000029445/ENSMUSG00000048217/ENSMUSG00000034456/ENSMUSG00000037798/ENSMUSG00000031173/ENSMUSG00000019278/ENSMUSG00000017950
GO:1901615	BP	GO:1901615	organic hydroxy compound metabolic process	486	-0.5606	-1.729	1e-10	1.3725e-08	1.06982e-08	4872	tags=16%, list=13%, signal=14%	ENSMUSG00000028553/ENSMUSG00000028003/ENSMUSG00000005681/ENSMUSG00000075707/ENSMUSG00000027875/ENSMUSG00000020098/ENSMUSG00000046402/ENSMUSG00000051716/ENSMUSG00000020000/ENSMUSG00000068452/ENSMUSG00000032083/ENSMUSG00000031594/ENSMUSG00000039092/ENSMUSG00000004842/ENSMUSG00000079262/ENSMUSG00000030670/ENSMUSG00000039529/ENSMUSG00000044254/ENSMUSG00000026398/ENSMUSG00000023045/ENSMUSG00000050370/…
GO:0120254	BP	GO:0120254	olefinic compound metabolic process	118	-0.721972	-2.05697	1.02808e-10	1.38791e-08	1.08184e-08	2699	tags=28%, list=7%, signal=26%	ENSMUSG00000066704/ENSMUSG00000032807/ENSMUSG00000025003/ENSMUSG00000025197/ENSMUSG00000052974/ENSMUSG00000025004/ENSMUSG00000025479/ENSMUSG00000040562/ENSMUSG00000018924/ENSMUSG00000027068/ENSMUSG00000042248/ENSMUSG00000090700/ENSMUSG00000040583/ENSMUSG00000031845/ENSMUSG00000096852/ENSMUSG00000063929/ENSMUSG00000068086/ENSMUSG00000028236/ENSMUSG00000021214/ENSMUSG00000024990/ENSMUSG00000094806/…
GO:0017144	BP	GO:0017144	drug metabolic process	63	-0.803986	-2.11911	1.24432e-10	1.65274e-08	1.28827e-08	3525	tags=48%, list=9%, signal=43%	ENSMUSG00000060613/ENSMUSG00000030670/ENSMUSG00000028713/ENSMUSG00000066704/ENSMUSG00000025003/ENSMUSG00000025197/ENSMUSG00000026691/ENSMUSG00000052974/ENSMUSG00000025004/ENSMUSG00000025479/ENSMUSG00000042248/ENSMUSG00000040583/ENSMUSG00000096852/ENSMUSG00000032315/ENSMUSG00000068086/ENSMUSG00000027048/ENSMUSG00000094806/ENSMUSG00000025194/ENSMUSG00000022809/ENSMUSG00000032808/ENSMUSG00000049685/…
GO:0008395	MF	GO:0008395	steroid hydroxylase activity	65	-0.798903	-2.11004	2.10935e-10	2.75723e-08	2.14918e-08	2699	tags=46%, list=7%, signal=43%	ENSMUSG00000060613/ENSMUSG00000030670/ENSMUSG00000066704/ENSMUSG00000050370/ENSMUSG00000025003/ENSMUSG00000025197/ENSMUSG00000052974/ENSMUSG00000025004/ENSMUSG00000025479/ENSMUSG00000042248/ENSMUSG00000040583/ENSMUSG00000096852/ENSMUSG00000061292/ENSMUSG00000032315/ENSMUSG00000068086/ENSMUSG00000094806/ENSMUSG00000038656/ENSMUSG00000028240/ENSMUSG00000032808/ENSMUSG00000049685/ENSMUSG00000022445/…
GO:0055092	BP	GO:0055092	sterol homeostasis	92	-0.756738	-2.08568	2.29292e-10	2.95034e-08	2.29971e-08	5377	tags=32%, list=14%, signal=27%	ENSMUSG00000009646/ENSMUSG00000032207/ENSMUSG00000028553/ENSMUSG00000005681/ENSMUSG00000015568/ENSMUSG00000032083/ENSMUSG00000047139/ENSMUSG00000079262/ENSMUSG00000044254/ENSMUSG00000026398/ENSMUSG00000023045/ENSMUSG00000032081/ENSMUSG00000022479/ENSMUSG00000053846/ENSMUSG00000047638/ENSMUSG00000026343/ENSMUSG00000022579/ENSMUSG00000027048/ENSMUSG00000078650/ENSMUSG00000028240/ENSMUSG00000022809/…
GO:1901681	MF	GO:1901681	sulfur compound binding	255	-0.612652	-1.83798	2.35191e-10	2.97969e-08	2.32259e-08	8351	tags=30%, list=22%, signal=23%	ENSMUSG00000035258/ENSMUSG00000028195/ENSMUSG00000072115/ENSMUSG00000031825/ENSMUSG00000063564/ENSMUSG00000058806/ENSMUSG00000074934/ENSMUSG00000062074/ENSMUSG00000024501/ENSMUSG00000026365/ENSMUSG00000041653/ENSMUSG00000001494/ENSMUSG00000050069/ENSMUSG00000000263/ENSMUSG00000031645/ENSMUSG00000033327/ENSMUSG00000031548/ENSMUSG00000021416/ENSMUSG00000022816/ENSMUSG00000022665/ENSMUSG00000029718/…
GO:0052547	BP	GO:0052547	regulation of peptidase activity	391	-0.565891	-1.72951	2.40074e-10	2.99547e-08	2.33488e-08	7689	tags=25%, list=20%, signal=20%	ENSMUSG00000000320/ENSMUSG00000020053/ENSMUSG00000032487/ENSMUSG00000024041/ENSMUSG00000020787/ENSMUSG00000038224/ENSMUSG00000019539/ENSMUSG00000027859/ENSMUSG00000021091/ENSMUSG00000000303/ENSMUSG00000055653/ENSMUSG00000039193/ENSMUSG00000017002/ENSMUSG00000091155/ENSMUSG00000079015/ENSMUSG00000050074/ENSMUSG00000035403/ENSMUSG00000042842/ENSMUSG00000032496/ENSMUSG00000058260/ENSMUSG00000078942/…
GO:0045111	CC	GO:0045111	intermediate filament cytoskeleton	147	-0.679891	-1.97742	2.59748e-10	3.19257e-08	2.48852e-08	4775	tags=27%, list=13%, signal=23%	ENSMUSG00000040314/ENSMUSG00000051802/ENSMUSG00000035592/ENSMUSG00000053654/ENSMUSG00000017588/ENSMUSG00000037185/ENSMUSG00000058368/ENSMUSG00000062433/ENSMUSG00000075402/ENSMUSG00000047564/ENSMUSG00000043485/ENSMUSG00000073785/ENSMUSG00000056054/ENSMUSG00000063661/ENSMUSG00000035775/ENSMUSG00000115388/ENSMUSG00000038203/ENSMUSG00000056605/ENSMUSG00000044041/ENSMUSG00000067614/ENSMUSG00000067615/…
GO:0019319	BP	GO:0019319	hexose biosynthetic process	78	-0.774998	-2.09701	2.81575e-10	3.40996e-08	2.65797e-08	1688	tags=18%, list=4%, signal=17%	ENSMUSG00000058914/ENSMUSG00000041567/ENSMUSG00000047443/ENSMUSG00000005232/ENSMUSG00000059201/ENSMUSG00000069805/ENSMUSG00000024990/ENSMUSG00000078650/ENSMUSG00000078683/ENSMUSG00000000394/ENSMUSG00000022878/ENSMUSG00000027513/ENSMUSG00000021456/ENSMUSG00000017950
GO:0046879	BP	GO:0046879	hormone secretion	353	-0.575649	-1.75512	3.1238e-10	3.72819e-08	2.90601e-08	7327	tags=22%, list=19%, signal=18%	ENSMUSG00000039004/ENSMUSG00000027674/ENSMUSG00000031548/ENSMUSG00000047507/ENSMUSG00000029193/ENSMUSG00000047591/ENSMUSG00000005892/ENSMUSG00000017446/ENSMUSG00000022829/ENSMUSG00000024907/ENSMUSG00000037994/ENSMUSG00000035042/ENSMUSG00000035187/ENSMUSG00000036912/ENSMUSG00000022150/ENSMUSG00000030898/ENSMUSG00000067786/ENSMUSG00000057722/ENSMUSG00000030043/ENSMUSG00000040612/ENSMUSG00000024027/…
GO:0071692	BP	GO:0071692	protein localization to extracellular region	474	-0.537013	-1.65613	3.28171e-10	3.8607e-08	3.0093e-08	7658	tags=19%, list=20%, signal=15%	ENSMUSG00000020053/ENSMUSG00000064177/ENSMUSG00000002699/ENSMUSG00000030577/ENSMUSG00000027762/ENSMUSG00000079164/ENSMUSG00000019539/ENSMUSG00000031548/ENSMUSG00000047507/ENSMUSG00000029193/ENSMUSG00000028874/ENSMUSG00000047591/ENSMUSG00000005892/ENSMUSG00000026389/ENSMUSG00000022829/ENSMUSG00000037994/ENSMUSG00000035042/ENSMUSG00000035187/ENSMUSG00000036912/ENSMUSG00000020782/ENSMUSG00000054342/…
GO:0004175	MF	GO:0004175	endopeptidase activity	394	-0.558112	-1.70618	3.36908e-10	3.87998e-08	3.02433e-08	7395	tags=26%, list=20%, signal=21%	ENSMUSG00000038599/ENSMUSG00000070469/ENSMUSG00000036743/ENSMUSG00000024114/ENSMUSG00000031645/ENSMUSG00000031548/ENSMUSG00000016942/ENSMUSG00000037529/ENSMUSG00000030560/ENSMUSG00000025355/ENSMUSG00000049723/ENSMUSG00000050063/ENSMUSG00000054555/ENSMUSG00000047497/ENSMUSG00000024713/ENSMUSG00000025013/ENSMUSG00000047562/ENSMUSG00000036480/ENSMUSG00000032496/ENSMUSG00000032289/ENSMUSG00000050762/…
GO:0019369	BP	GO:0019369	arachidonic acid metabolic process	66	-0.798308	-2.11066	3.39233e-10	3.87998e-08	3.02433e-08	2699	tags=41%, list=7%, signal=38%	ENSMUSG00000066704/ENSMUSG00000032807/ENSMUSG00000025003/ENSMUSG00000025197/ENSMUSG00000052974/ENSMUSG00000025004/ENSMUSG00000025479/ENSMUSG00000018924/ENSMUSG00000042248/ENSMUSG00000090700/ENSMUSG00000040583/ENSMUSG00000096852/ENSMUSG00000063929/ENSMUSG00000068086/ENSMUSG00000094806/ENSMUSG00000066072/ENSMUSG00000018907/ENSMUSG00000032808/ENSMUSG00000049685/ENSMUSG00000028715/ENSMUSG00000022445/…
GO:0030216	BP	GO:0030216	keratinocyte differentiation	110	-0.719892	-2.02708	3.55241e-10	4.00741e-08	3.12366e-08	1756	tags=18%, list=5%, signal=17%	ENSMUSG00000022479/ENSMUSG00000028640/ENSMUSG00000022286/ENSMUSG00000024659/ENSMUSG00000037600/ENSMUSG00000042212/ENSMUSG00000050359/ENSMUSG00000030017/ENSMUSG00000079516/ENSMUSG00000048455/ENSMUSG00000005355/ENSMUSG00000002057/ENSMUSG00000054889/ENSMUSG00000045566/ENSMUSG00000023041/ENSMUSG00000035557/ENSMUSG00000053797/ENSMUSG00000058354/ENSMUSG00000078664/ENSMUSG00000041991
GO:0002250	BP	GO:0002250	adaptive immune response	447	-0.546467	-1.6821	3.68693e-10	4.10295e-08	3.19814e-08	7355	tags=25%, list=19%, signal=20%	ENSMUSG00000053175/ENSMUSG00000032093/ENSMUSG00000058818/ENSMUSG00000021356/ENSMUSG00000031165/ENSMUSG00000026874/ENSMUSG00000057058/ENSMUSG00000021125/ENSMUSG00000030560/ENSMUSG00000039748/ENSMUSG00000079492/ENSMUSG00000028076/ENSMUSG00000030148/ENSMUSG00000096591/ENSMUSG00000034266/ENSMUSG00000016498/ENSMUSG00000102418/ENSMUSG00000051076/ENSMUSG00000031289/ENSMUSG00000019987/ENSMUSG00000079547/…
GO:0050708	BP	GO:0050708	regulation of protein secretion	362	-0.568228	-1.73415	4.48703e-10	4.92676e-08	3.84027e-08	5055	tags=15%, list=13%, signal=14%	ENSMUSG00000051747/ENSMUSG00000040016/ENSMUSG00000017716/ENSMUSG00000037362/ENSMUSG00000000766/ENSMUSG00000024810/ENSMUSG00000044988/ENSMUSG00000054200/ENSMUSG00000045502/ENSMUSG00000051980/ENSMUSG00000030468/ENSMUSG00000036117/ENSMUSG00000040522/ENSMUSG00000051136/ENSMUSG00000026228/ENSMUSG00000078817/ENSMUSG00000058914/ENSMUSG00000021678/ENSMUSG00000009545/ENSMUSG00000052595/ENSMUSG00000044453/…
GO:0005911	CC	GO:0005911	cell-cell junction	494	-0.54012	-1.66385	5.3382e-10	5.72404e-08	4.46173e-08	7255	tags=16%, list=19%, signal=13%	ENSMUSG00000032511/ENSMUSG00000031165/ENSMUSG00000000303/ENSMUSG00000057058/ENSMUSG00000041957/ENSMUSG00000032105/ENSMUSG00000035112/ENSMUSG00000028068/ENSMUSG00000055976/ENSMUSG00000051056/ENSMUSG00000031636/ENSMUSG00000055811/ENSMUSG00000108841/ENSMUSG00000031934/ENSMUSG00000027699/ENSMUSG00000049134/ENSMUSG00000001508/ENSMUSG00000045005/ENSMUSG00000035454/ENSMUSG00000027863/ENSMUSG00000095474/…
GO:0005882	CC	GO:0005882	intermediate filament	111	-0.69952	-1.97533	5.35217e-10	5.72404e-08	4.46173e-08	4775	tags=32%, list=13%, signal=28%	ENSMUSG00000040314/ENSMUSG00000051802/ENSMUSG00000035592/ENSMUSG00000053654/ENSMUSG00000017588/ENSMUSG00000037185/ENSMUSG00000058368/ENSMUSG00000062433/ENSMUSG00000075402/ENSMUSG00000047564/ENSMUSG00000043485/ENSMUSG00000073785/ENSMUSG00000063661/ENSMUSG00000035775/ENSMUSG00000115388/ENSMUSG00000056605/ENSMUSG00000044041/ENSMUSG00000067614/ENSMUSG00000067615/ENSMUSG00000054146/ENSMUSG00000051879/…
GO:0002791	BP	GO:0002791	regulation of peptide secretion	401	-0.55637	-1.70394	5.45718e-10	5.76152e-08	4.49094e-08	5055	tags=16%, list=13%, signal=14%	ENSMUSG00000051747/ENSMUSG00000040016/ENSMUSG00000017716/ENSMUSG00000037362/ENSMUSG00000000766/ENSMUSG00000024810/ENSMUSG00000044988/ENSMUSG00000054200/ENSMUSG00000045502/ENSMUSG00000051980/ENSMUSG00000030468/ENSMUSG00000038676/ENSMUSG00000036117/ENSMUSG00000040522/ENSMUSG00000051136/ENSMUSG00000024610/ENSMUSG00000026228/ENSMUSG00000078817/ENSMUSG00000058914/ENSMUSG00000021678/ENSMUSG00000026051/…
GO:0007156	BP	GO:0007156	homophilic cell adhesion via plasma membrane adhesion molecules	110	-0.715018	-2.01335	6.58715e-10	6.86648e-08	5.35223e-08	1858	tags=15%, list=5%, signal=14%	ENSMUSG00000037995/ENSMUSG00000035860/ENSMUSG00000024331/ENSMUSG00000034918/ENSMUSG00000051985/ENSMUSG00000044393/ENSMUSG00000034774/ENSMUSG00000025497/ENSMUSG00000044322/ENSMUSG00000024471/ENSMUSG00000056632/ENSMUSG00000061928/ENSMUSG00000059898/ENSMUSG00000028217/ENSMUSG00000069441/ENSMUSG00000031881
GO:0010565	BP	GO:0010565	regulation of cellular ketone metabolic process	135	-0.685519	-1.98168	6.94922e-10	7.15335e-08	5.57583e-08	1662	tags=12%, list=4%, signal=11%	ENSMUSG00000047443/ENSMUSG00000024659/ENSMUSG00000047638/ENSMUSG00000027398/ENSMUSG00000021214/ENSMUSG00000014351/ENSMUSG00000027048/ENSMUSG00000028240/ENSMUSG00000056973/ENSMUSG00000022878/ENSMUSG00000075520/ENSMUSG00000089960/ENSMUSG00000032080/ENSMUSG00000023070/ENSMUSG00000017950/ENSMUSG00000054422
GO:0035592	BP	GO:0035592	establishment of protein localization to extracellular region	467	-0.537545	-1.65772	7.73071e-10	7.85956e-08	6.1263e-08	7658	tags=19%, list=20%, signal=15%	ENSMUSG00000020053/ENSMUSG00000064177/ENSMUSG00000002699/ENSMUSG00000030577/ENSMUSG00000027762/ENSMUSG00000079164/ENSMUSG00000019539/ENSMUSG00000031548/ENSMUSG00000047507/ENSMUSG00000029193/ENSMUSG00000028874/ENSMUSG00000047591/ENSMUSG00000005892/ENSMUSG00000026389/ENSMUSG00000022829/ENSMUSG00000037994/ENSMUSG00000035042/ENSMUSG00000035187/ENSMUSG00000036912/ENSMUSG00000020782/ENSMUSG00000054342/…
GO:0052689	MF	GO:0052689	carboxylic ester hydrolase activity	146	-0.677366	-1.97054	7.83544e-10	7.86888e-08	6.13357e-08	2637	tags=23%, list=7%, signal=22%	ENSMUSG00000009646/ENSMUSG00000032207/ENSMUSG00000029759/ENSMUSG00000062826/ENSMUSG00000015568/ENSMUSG00000021620/ENSMUSG00000021322/ENSMUSG00000091813/ENSMUSG00000078507/ENSMUSG00000060560/ENSMUSG00000027556/ENSMUSG00000028749/ENSMUSG00000057400/ENSMUSG00000055882/ENSMUSG00000028750/ENSMUSG00000022425/ENSMUSG00000047565/ENSMUSG00000053846/ENSMUSG00000025091/ENSMUSG00000050097/ENSMUSG00000031877/…
GO:0046394	BP	GO:0046394	carboxylic acid biosynthetic process	292	-0.596196	-1.8005	8.33779e-10	8.27249e-08	6.44817e-08	5399	tags=17%, list=14%, signal=15%	ENSMUSG00000029556/ENSMUSG00000024207/ENSMUSG00000032207/ENSMUSG00000005373/ENSMUSG00000020377/ENSMUSG00000046402/ENSMUSG00000026272/ENSMUSG00000015568/ENSMUSG00000033427/ENSMUSG00000032083/ENSMUSG00000030935/ENSMUSG00000028179/ENSMUSG00000022367/ENSMUSG00000031551/ENSMUSG00000024610/ENSMUSG00000073422/ENSMUSG00000032807/ENSMUSG00000074604/ENSMUSG00000025197/ENSMUSG00000034450/ENSMUSG00000040562/…
GO:0045834	BP	GO:0045834	positive regulation of lipid metabolic process	165	-0.648993	-1.90766	1.45313e-09	1.42459e-07	1.11042e-07	3267	tags=15%, list=9%, signal=14%	ENSMUSG00000051136/ENSMUSG00000024610/ENSMUSG00000026228/ENSMUSG00000030724/ENSMUSG00000032081/ENSMUSG00000041380/ENSMUSG00000002944/ENSMUSG00000024659/ENSMUSG00000047638/ENSMUSG00000027398/ENSMUSG00000030559/ENSMUSG00000020713/ENSMUSG00000028240/ENSMUSG00000049115/ENSMUSG00000078683/ENSMUSG00000027249/ENSMUSG00000056973/ENSMUSG00000028298/ENSMUSG00000022878/ENSMUSG00000027761/ENSMUSG00000032080/…
GO:0009914	BP	GO:0009914	hormone transport	361	-0.562827	-1.71649	1.55497e-09	1.50649e-07	1.17427e-07	7327	tags=22%, list=19%, signal=18%	ENSMUSG00000039004/ENSMUSG00000027674/ENSMUSG00000031548/ENSMUSG00000047507/ENSMUSG00000029193/ENSMUSG00000047591/ENSMUSG00000005892/ENSMUSG00000017446/ENSMUSG00000022829/ENSMUSG00000024907/ENSMUSG00000037994/ENSMUSG00000035042/ENSMUSG00000035187/ENSMUSG00000036912/ENSMUSG00000022150/ENSMUSG00000030898/ENSMUSG00000067786/ENSMUSG00000057722/ENSMUSG00000030043/ENSMUSG00000040612/ENSMUSG00000024027/…
GO:0006641	BP	GO:0006641	triglyceride metabolic process	105	-0.708429	-1.98707	1.70617e-09	1.63375e-07	1.27346e-07	2235	tags=19%, list=6%, signal=18%	ENSMUSG00000032081/ENSMUSG00000024164/ENSMUSG00000012187/ENSMUSG00000041567/ENSMUSG00000025479/ENSMUSG00000002944/ENSMUSG00000053846/ENSMUSG00000025091/ENSMUSG00000047638/ENSMUSG00000047631/ENSMUSG00000043286/ENSMUSG00000025991/ENSMUSG00000057074/ENSMUSG00000078650/ENSMUSG00000052396/ENSMUSG00000027513/ENSMUSG00000027761/ENSMUSG00000032080/ENSMUSG00000023070/ENSMUSG00000020609
GO:0061134	MF	GO:0061134	peptidase regulator activity	219	-0.620804	-1.84876	1.89173e-09	1.77197e-07	1.3812e-07	7414	tags=40%, list=20%, signal=32%	ENSMUSG00000032231/ENSMUSG00000038224/ENSMUSG00000027859/ENSMUSG00000021091/ENSMUSG00000026874/ENSMUSG00000055653/ENSMUSG00000039193/ENSMUSG00000049404/ENSMUSG00000030560/ENSMUSG00000017002/ENSMUSG00000091155/ENSMUSG00000029718/ENSMUSG00000079015/ENSMUSG00000050074/ENSMUSG00000035403/ENSMUSG00000042842/ENSMUSG00000032496/ENSMUSG00000058260/ENSMUSG00000078942/ENSMUSG00000071177/ENSMUSG00000029664/…
GO:0046883	BP	GO:0046883	regulation of hormone secretion	293	-0.580361	-1.75262	1.89355e-09	1.77197e-07	1.3812e-07	7327	tags=23%, list=19%, signal=19%	ENSMUSG00000039004/ENSMUSG00000027674/ENSMUSG00000031548/ENSMUSG00000047507/ENSMUSG00000029193/ENSMUSG00000005892/ENSMUSG00000017446/ENSMUSG00000022829/ENSMUSG00000024907/ENSMUSG00000037994/ENSMUSG00000035042/ENSMUSG00000035187/ENSMUSG00000036912/ENSMUSG00000022150/ENSMUSG00000030898/ENSMUSG00000067786/ENSMUSG00000057722/ENSMUSG00000030043/ENSMUSG00000024027/ENSMUSG00000012705/ENSMUSG00000029556/…
GO:0006639	BP	GO:0006639	acylglycerol metabolic process	135	-0.676323	-1.9551	2.02049e-09	1.86952e-07	1.45724e-07	4915	tags=22%, list=13%, signal=19%	ENSMUSG00000032207/ENSMUSG00000031220/ENSMUSG00000028553/ENSMUSG00000005681/ENSMUSG00000015568/ENSMUSG00000032083/ENSMUSG00000044254/ENSMUSG00000067597/ENSMUSG00000032081/ENSMUSG00000024164/ENSMUSG00000055882/ENSMUSG00000012187/ENSMUSG00000041567/ENSMUSG00000025479/ENSMUSG00000002944/ENSMUSG00000053846/ENSMUSG00000025091/ENSMUSG00000047638/ENSMUSG00000047631/ENSMUSG00000043286/ENSMUSG00000025991/…
GO:0030414	MF	GO:0030414	peptidase inhibitor activity	184	-0.638919	-1.88838	2.0521e-09	1.87767e-07	1.46359e-07	7414	tags=45%, list=20%, signal=36%	ENSMUSG00000032231/ENSMUSG00000038224/ENSMUSG00000027859/ENSMUSG00000021091/ENSMUSG00000026874/ENSMUSG00000055653/ENSMUSG00000049404/ENSMUSG00000017002/ENSMUSG00000091155/ENSMUSG00000079015/ENSMUSG00000050074/ENSMUSG00000035403/ENSMUSG00000042842/ENSMUSG00000032496/ENSMUSG00000058260/ENSMUSG00000078942/ENSMUSG00000071177/ENSMUSG00000029664/ENSMUSG00000044734/ENSMUSG00000079049/ENSMUSG00000052180/…
GO:0009913	BP	GO:0009913	epidermal cell differentiation	185	-0.636775	-1.88131	2.3676e-09	2.14255e-07	1.67006e-07	1971	tags=15%, list=5%, signal=14%	ENSMUSG00000043165/ENSMUSG00000024922/ENSMUSG00000035916/ENSMUSG00000022479/ENSMUSG00000028640/ENSMUSG00000040728/ENSMUSG00000022286/ENSMUSG00000036853/ENSMUSG00000024659/ENSMUSG00000037600/ENSMUSG00000042212/ENSMUSG00000026609/ENSMUSG00000050359/ENSMUSG00000030017/ENSMUSG00000079516/ENSMUSG00000048455/ENSMUSG00000030838/ENSMUSG00000005355/ENSMUSG00000002057/ENSMUSG00000054889/ENSMUSG00000045566/…
GO:0005903	CC	GO:0005903	brush border	138	-0.67088	-1.9425	2.44142e-09	2.18534e-07	1.70341e-07	7354	tags=36%, list=19%, signal=29%	ENSMUSG00000029134/ENSMUSG00000024131/ENSMUSG00000029188/ENSMUSG00000032105/ENSMUSG00000038298/ENSMUSG00000027737/ENSMUSG00000026726/ENSMUSG00000038600/ENSMUSG00000025243/ENSMUSG00000020651/ENSMUSG00000039062/ENSMUSG00000020681/ENSMUSG00000021565/ENSMUSG00000015405/ENSMUSG00000026062/ENSMUSG00000027015/ENSMUSG00000027820/ENSMUSG00000040016/ENSMUSG00000027219/ENSMUSG00000026175/ENSMUSG00000063975/…
GO:0006638	BP	GO:0006638	neutral lipid metabolic process	137	-0.671376	-1.94581	2.64937e-09	2.34597e-07	1.82862e-07	4915	tags=22%, list=13%, signal=19%	ENSMUSG00000032207/ENSMUSG00000031220/ENSMUSG00000028553/ENSMUSG00000005681/ENSMUSG00000015568/ENSMUSG00000032083/ENSMUSG00000044254/ENSMUSG00000067597/ENSMUSG00000032081/ENSMUSG00000024164/ENSMUSG00000055882/ENSMUSG00000012187/ENSMUSG00000041567/ENSMUSG00000025479/ENSMUSG00000002944/ENSMUSG00000053846/ENSMUSG00000025091/ENSMUSG00000047638/ENSMUSG00000047631/ENSMUSG00000043286/ENSMUSG00000025991/…
GO:0019730	BP	GO:0019730	antimicrobial humoral response	118	-0.699303	-1.99238	2.82511e-09	2.47498e-07	1.92917e-07	4786	tags=36%, list=13%, signal=31%	ENSMUSG00000037379/ENSMUSG00000040314/ENSMUSG00000042244/ENSMUSG00000033688/ENSMUSG00000052922/ENSMUSG00000074442/ENSMUSG00000074446/ENSMUSG00000096826/ENSMUSG00000023078/ENSMUSG00000067149/ENSMUSG00000023987/ENSMUSG00000020660/ENSMUSG00000026573/ENSMUSG00000022126/ENSMUSG00000056071/ENSMUSG00000029417/ENSMUSG00000034660/ENSMUSG00000060615/ENSMUSG00000069792/ENSMUSG00000058427/ENSMUSG00000031779/…
GO:0072329	BP	GO:0072329	monocarboxylic acid catabolic process	120	-0.695485	-1.98344	2.95745e-09	2.56364e-07	1.99828e-07	1560	tags=12%, list=4%, signal=11%	ENSMUSG00000024987/ENSMUSG00000090700/ENSMUSG00000059201/ENSMUSG00000038641/ENSMUSG00000089678/ENSMUSG00000027048/ENSMUSG00000058022/ENSMUSG00000021751/ENSMUSG00000027261/ENSMUSG00000056973/ENSMUSG00000022878/ENSMUSG00000027513/ENSMUSG00000031725/ENSMUSG00000054422
GO:0042738	BP	GO:0042738	exogenous drug catabolic process	46	-0.814518	-2.0642	3.05938e-09	2.59893e-07	2.02579e-07	3525	tags=57%, list=9%, signal=51%	ENSMUSG00000060407/ENSMUSG00000060613/ENSMUSG00000030670/ENSMUSG00000028713/ENSMUSG00000066704/ENSMUSG00000025003/ENSMUSG00000025197/ENSMUSG00000052974/ENSMUSG00000025004/ENSMUSG00000025479/ENSMUSG00000042248/ENSMUSG00000040583/ENSMUSG00000096852/ENSMUSG00000068086/ENSMUSG00000094806/ENSMUSG00000022809/ENSMUSG00000032808/ENSMUSG00000049685/ENSMUSG00000022445/ENSMUSG00000074882/ENSMUSG00000030483/…
GO:0008015	BP	GO:0008015	blood circulation	495	-0.528675	-1.62855	3.06127e-09	2.59893e-07	2.02579e-07	7689	tags=20%, list=20%, signal=16%	ENSMUSG00000000320/ENSMUSG00000035165/ENSMUSG00000037580/ENSMUSG00000064177/ENSMUSG00000032487/ENSMUSG00000027762/ENSMUSG00000020787/ENSMUSG00000038224/ENSMUSG00000039004/ENSMUSG00000032511/ENSMUSG00000029661/ENSMUSG00000041957/ENSMUSG00000031698/ENSMUSG00000020155/ENSMUSG00000026180/ENSMUSG00000021478/ENSMUSG00000003484/ENSMUSG00000039321/ENSMUSG00000009281/ENSMUSG00000030043/ENSMUSG00000052821/…
GO:0006909	BP	GO:0006909	phagocytosis	245	-0.603616	-1.80713	3.30567e-09	2.77778e-07	2.1652e-07	2552	tags=13%, list=7%, signal=12%	ENSMUSG00000021678/ENSMUSG00000105906/ENSMUSG00000095788/ENSMUSG00000068227/ENSMUSG00000024164/ENSMUSG00000025044/ENSMUSG00000078780/ENSMUSG00000018924/ENSMUSG00000002944/ENSMUSG00000024659/ENSMUSG00000015316/ENSMUSG00000095589/ENSMUSG00000059201/ENSMUSG00000027398/ENSMUSG00000076617/ENSMUSG00000037780/ENSMUSG00000076937/ENSMUSG00000076612/ENSMUSG00000016024/ENSMUSG00000026390/ENSMUSG00000022868/…
GO:0005504	MF	GO:0005504	fatty acid binding	51	-0.829603	-2.14501	3.36792e-09	2.8015e-07	2.18369e-07	2542	tags=29%, list=7%, signal=27%	ENSMUSG00000029369/ENSMUSG00000044453/ENSMUSG00000056054/ENSMUSG00000056071/ENSMUSG00000090175/ENSMUSG00000002944/ENSMUSG00000090700/ENSMUSG00000070690/ENSMUSG00000021751/ENSMUSG00000028715/ENSMUSG00000029368/ENSMUSG00000023057/ENSMUSG00000062515/ENSMUSG00000017950/ENSMUSG00000054422
GO:0016323	CC	GO:0016323	basolateral plasma membrane	259	-0.59281	-1.78209	3.47629e-09	2.86272e-07	2.23141e-07	9306	tags=31%, list=25%, signal=23%	ENSMUSG00000067336/ENSMUSG00000030382/ENSMUSG00000032338/ENSMUSG00000068270/ENSMUSG00000032193/ENSMUSG00000020758/ENSMUSG00000006574/ENSMUSG00000025401/ENSMUSG00000024485/ENSMUSG00000044359/ENSMUSG00000028413/ENSMUSG00000033792/ENSMUSG00000104445/ENSMUSG00000032584/ENSMUSG00000018459/ENSMUSG00000031995/ENSMUSG00000063796/ENSMUSG00000037418/ENSMUSG00000030834/ENSMUSG00000021709/ENSMUSG00000035681/…
GO:0015711	BP	GO:0015711	organic anion transport	450	-0.538338	-1.65804	3.67125e-09	2.99334e-07	2.33322e-07	7389	tags=22%, list=20%, signal=18%	ENSMUSG00000037014/ENSMUSG00000032122/ENSMUSG00000025161/ENSMUSG00000024131/ENSMUSG00000074796/ENSMUSG00000024107/ENSMUSG00000015001/ENSMUSG00000021125/ENSMUSG00000001918/ENSMUSG00000067144/ENSMUSG00000029219/ENSMUSG00000005892/ENSMUSG00000040322/ENSMUSG00000027737/ENSMUSG00000009378/ENSMUSG00000030108/ENSMUSG00000020782/ENSMUSG00000051951/ENSMUSG00000034107/ENSMUSG00000054580/ENSMUSG00000054342/…
GO:0002253	BP	GO:0002253	activation of immune response	303	-0.573654	-1.73815	4.69959e-09	3.79423e-07	2.95749e-07	3224	tags=15%, list=9%, signal=14%	ENSMUSG00000029656/ENSMUSG00000058435/ENSMUSG00000030365/ENSMUSG00000094088/ENSMUSG00000098470/ENSMUSG00000035031/ENSMUSG00000024673/ENSMUSG00000049972/ENSMUSG00000105906/ENSMUSG00000030724/ENSMUSG00000030149/ENSMUSG00000070501/ENSMUSG00000099974/ENSMUSG00000022149/ENSMUSG00000024164/ENSMUSG00000048766/ENSMUSG00000054203/ENSMUSG00000026405/ENSMUSG00000095589/ENSMUSG00000027398/ENSMUSG00000076617/…
GO:0004866	MF	GO:0004866	endopeptidase inhibitor activity	179	-0.636492	-1.87939	5.44151e-09	4.35056e-07	3.39114e-07	7414	tags=45%, list=20%, signal=36%	ENSMUSG00000032231/ENSMUSG00000038224/ENSMUSG00000027859/ENSMUSG00000021091/ENSMUSG00000026874/ENSMUSG00000049404/ENSMUSG00000017002/ENSMUSG00000091155/ENSMUSG00000079015/ENSMUSG00000050074/ENSMUSG00000035403/ENSMUSG00000042842/ENSMUSG00000032496/ENSMUSG00000058260/ENSMUSG00000078942/ENSMUSG00000071177/ENSMUSG00000029664/ENSMUSG00000044734/ENSMUSG00000079049/ENSMUSG00000052180/ENSMUSG00000037254/…
GO:0061041	BP	GO:0061041	regulation of wound healing	143	-0.656198	-1.90322	5.76015e-09	4.56037e-07	3.55468e-07	5026	tags=24%, list=13%, signal=21%	ENSMUSG00000024386/ENSMUSG00000040016/ENSMUSG00000037411/ENSMUSG00000068452/ENSMUSG00000026175/ENSMUSG00000046714/ENSMUSG00000109564/ENSMUSG00000026580/ENSMUSG00000021492/ENSMUSG00000021678/ENSMUSG00000023886/ENSMUSG00000059481/ENSMUSG00000056071/ENSMUSG00000002944/ENSMUSG00000060459/ENSMUSG00000024659/ENSMUSG00000115388/ENSMUSG00000070473/ENSMUSG00000014453/ENSMUSG00000022512/ENSMUSG00000054892/…
GO:0009306	BP	GO:0009306	protein secretion	466	-0.535718	-1.65176	5.82135e-09	4.56037e-07	3.55468e-07	7658	tags=19%, list=20%, signal=15%	ENSMUSG00000020053/ENSMUSG00000064177/ENSMUSG00000002699/ENSMUSG00000030577/ENSMUSG00000027762/ENSMUSG00000079164/ENSMUSG00000019539/ENSMUSG00000031548/ENSMUSG00000047507/ENSMUSG00000029193/ENSMUSG00000028874/ENSMUSG00000047591/ENSMUSG00000005892/ENSMUSG00000026389/ENSMUSG00000022829/ENSMUSG00000037994/ENSMUSG00000035042/ENSMUSG00000035187/ENSMUSG00000036912/ENSMUSG00000020782/ENSMUSG00000054342/…
GO:0050817	BP	GO:0050817	coagulation	165	-0.639709	-1.88037	5.87006e-09	4.56037e-07	3.55468e-07	7689	tags=33%, list=20%, signal=27%	ENSMUSG00000000320/ENSMUSG00000026365/ENSMUSG00000020787/ENSMUSG00000032231/ENSMUSG00000038224/ENSMUSG00000035273/ENSMUSG00000031645/ENSMUSG00000112148/ENSMUSG00000017446/ENSMUSG00000027737/ENSMUSG00000000049/ENSMUSG00000036480/ENSMUSG00000029664/ENSMUSG00000109764/ENSMUSG00000040152/ENSMUSG00000021822/ENSMUSG00000024386/ENSMUSG00000040016/ENSMUSG00000022766/ENSMUSG00000037411/ENSMUSG00000039109/…
GO:0007596	BP	GO:0007596	blood coagulation	162	-0.641743	-1.88135	6.11146e-09	4.66968e-07	3.63988e-07	7689	tags=34%, list=20%, signal=27%	ENSMUSG00000000320/ENSMUSG00000026365/ENSMUSG00000020787/ENSMUSG00000032231/ENSMUSG00000038224/ENSMUSG00000035273/ENSMUSG00000031645/ENSMUSG00000112148/ENSMUSG00000017446/ENSMUSG00000027737/ENSMUSG00000000049/ENSMUSG00000036480/ENSMUSG00000029664/ENSMUSG00000109764/ENSMUSG00000040152/ENSMUSG00000021822/ENSMUSG00000024386/ENSMUSG00000040016/ENSMUSG00000022766/ENSMUSG00000037411/ENSMUSG00000039109/…
GO:0072341	MF	GO:0072341	modified amino acid binding	100	-0.71513	-1.99066	6.2191e-09	4.66968e-07	3.63988e-07	5041	tags=21%, list=13%, signal=18%	ENSMUSG00000027820/ENSMUSG00000017204/ENSMUSG00000020377/ENSMUSG00000079025/ENSMUSG00000055827/ENSMUSG00000055546/ENSMUSG00000032725/ENSMUSG00000031293/ENSMUSG00000056293/ENSMUSG00000074604/ENSMUSG00000025333/ENSMUSG00000040562/ENSMUSG00000031098/ENSMUSG00000001155/ENSMUSG00000025991/ENSMUSG00000055748/ENSMUSG00000001827/ENSMUSG00000055114/ENSMUSG00000057933/ENSMUSG00000019278/ENSMUSG00000074183
GO:0061135	MF	GO:0061135	endopeptidase regulator activity	189	-0.631003	-1.86917	6.23302e-09	4.66968e-07	3.63988e-07	7414	tags=43%, list=20%, signal=35%	ENSMUSG00000032231/ENSMUSG00000038224/ENSMUSG00000027859/ENSMUSG00000021091/ENSMUSG00000026874/ENSMUSG00000039193/ENSMUSG00000049404/ENSMUSG00000017002/ENSMUSG00000091155/ENSMUSG00000079015/ENSMUSG00000050074/ENSMUSG00000035403/ENSMUSG00000042842/ENSMUSG00000032496/ENSMUSG00000058260/ENSMUSG00000078942/ENSMUSG00000071177/ENSMUSG00000029664/ENSMUSG00000044734/ENSMUSG00000079049/ENSMUSG00000052180/…
GO:0045104	BP	GO:0045104	intermediate filament cytoskeleton organization	50	-0.819611	-2.10776	6.23758e-09	4.66968e-07	3.63988e-07	1396	tags=24%, list=4%, signal=23%	ENSMUSG00000035775/ENSMUSG00000115388/ENSMUSG00000051879/ENSMUSG00000026413/ENSMUSG00000102439/ENSMUSG00000023043/ENSMUSG00000054889/ENSMUSG00000045545/ENSMUSG00000023041/ENSMUSG00000035557/ENSMUSG00000053797/ENSMUSG00000058354
GO:0007599	BP	GO:0007599	hemostasis	164	-0.641551	-1.8844	7.20619e-09	5.34622e-07	4.16722e-07	7689	tags=34%, list=20%, signal=27%	ENSMUSG00000000320/ENSMUSG00000026365/ENSMUSG00000020787/ENSMUSG00000032231/ENSMUSG00000038224/ENSMUSG00000035273/ENSMUSG00000031645/ENSMUSG00000112148/ENSMUSG00000017446/ENSMUSG00000027737/ENSMUSG00000000049/ENSMUSG00000036480/ENSMUSG00000029664/ENSMUSG00000109764/ENSMUSG00000040152/ENSMUSG00000021822/ENSMUSG00000024386/ENSMUSG00000040016/ENSMUSG00000022766/ENSMUSG00000037411/ENSMUSG00000039109/…
GO:0033293	MF	GO:0033293	monocarboxylic acid binding	77	-0.748911	-2.02612	7.61156e-09	5.5261e-07	4.30744e-07	2542	tags=26%, list=7%, signal=24%	ENSMUSG00000029369/ENSMUSG00000044453/ENSMUSG00000056054/ENSMUSG00000056071/ENSMUSG00000022479/ENSMUSG00000090175/ENSMUSG00000024987/ENSMUSG00000002944/ENSMUSG00000090700/ENSMUSG00000047638/ENSMUSG00000070690/ENSMUSG00000021214/ENSMUSG00000021751/ENSMUSG00000028715/ENSMUSG00000029368/ENSMUSG00000089960/ENSMUSG00000023057/ENSMUSG00000062515/ENSMUSG00000017950/ENSMUSG00000054422
GO:0010035	BP	GO:0010035	response to inorganic substance	467	-0.524337	-1.61699	7.64766e-09	5.5261e-07	4.30744e-07	1731	tags=7%, list=5%, signal=7%	ENSMUSG00000026700/ENSMUSG00000018924/ENSMUSG00000031098/ENSMUSG00000103243/ENSMUSG00000002944/ENSMUSG00000034796/ENSMUSG00000024659/ENSMUSG00000021680/ENSMUSG00000022229/ENSMUSG00000028307/ENSMUSG00000069805/ENSMUSG00000026343/ENSMUSG00000044303/ENSMUSG00000025991/ENSMUSG00000037942/ENSMUSG00000021214/ENSMUSG00000004655/ENSMUSG00000022877/ENSMUSG00000031722/ENSMUSG00000029811/ENSMUSG00000045019/…
GO:0010466	BP	GO:0010466	negative regulation of peptidase activity	221	-0.608889	-1.81159	7.64997e-09	5.5261e-07	4.30744e-07	7658	tags=36%, list=20%, signal=29%	ENSMUSG00000020053/ENSMUSG00000032487/ENSMUSG00000024041/ENSMUSG00000038224/ENSMUSG00000027859/ENSMUSG00000021091/ENSMUSG00000055653/ENSMUSG00000017002/ENSMUSG00000091155/ENSMUSG00000079015/ENSMUSG00000050074/ENSMUSG00000035403/ENSMUSG00000042842/ENSMUSG00000032496/ENSMUSG00000058260/ENSMUSG00000078942/ENSMUSG00000071177/ENSMUSG00000029664/ENSMUSG00000040152/ENSMUSG00000044734/ENSMUSG00000079049/…
GO:0008144	MF	GO:0008144	drug binding	122	-0.682228	-1.94223	7.74864e-09	5.5487e-07	4.32505e-07	3408	tags=18%, list=9%, signal=16%	ENSMUSG00000032725/ENSMUSG00000040522/ENSMUSG00000026822/ENSMUSG00000026228/ENSMUSG00000027070/ENSMUSG00000028713/ENSMUSG00000074377/ENSMUSG00000041380/ENSMUSG00000090175/ENSMUSG00000020914/ENSMUSG00000050534/ENSMUSG00000021609/ENSMUSG00000029503/ENSMUSG00000070810/ENSMUSG00000020838/ENSMUSG00000029811/ENSMUSG00000022809/ENSMUSG00000001827/ENSMUSG00000029368/ENSMUSG00000067231/ENSMUSG00000067229/…
GO:0062012	BP	GO:0062012	regulation of small molecule metabolic process	350	-0.558219	-1.70036	8.13859e-09	5.76549e-07	4.49404e-07	3389	tags=10%, list=9%, signal=9%	ENSMUSG00000004842/ENSMUSG00000022367/ENSMUSG00000051136/ENSMUSG00000024610/ENSMUSG00000049353/ENSMUSG00000058914/ENSMUSG00000020660/ENSMUSG00000042717/ENSMUSG00000022479/ENSMUSG00000041567/ENSMUSG00000047443/ENSMUSG00000024659/ENSMUSG00000047638/ENSMUSG00000059201/ENSMUSG00000027398/ENSMUSG00000065445/ENSMUSG00000069805/ENSMUSG00000010760/ENSMUSG00000033520/ENSMUSG00000021214/ENSMUSG00000014351/…
GO:0016298	MF	GO:0016298	lipase activity	122	-0.681511	-1.94019	8.19141e-09	5.76549e-07	4.49404e-07	2291	tags=18%, list=6%, signal=17%	ENSMUSG00000060560/ENSMUSG00000028749/ENSMUSG00000057400/ENSMUSG00000055882/ENSMUSG00000028750/ENSMUSG00000022425/ENSMUSG00000053846/ENSMUSG00000025091/ENSMUSG00000050097/ENSMUSG00000031877/ENSMUSG00000026818/ENSMUSG00000043286/ENSMUSG00000030214/ENSMUSG00000057074/ENSMUSG00000078964/ENSMUSG00000056973/ENSMUSG00000061959/ENSMUSG00000027761/ENSMUSG00000031725/ENSMUSG00000061825/ENSMUSG00000031886/…
GO:0098862	CC	GO:0098862	cluster of actin-based cell projections	197	-0.616347	-1.83123	8.624e-09	6.01853e-07	4.69127e-07	7354	tags=30%, list=19%, signal=24%	ENSMUSG00000029134/ENSMUSG00000024131/ENSMUSG00000029188/ENSMUSG00000032818/ENSMUSG00000049515/ENSMUSG00000032105/ENSMUSG00000038298/ENSMUSG00000027737/ENSMUSG00000026726/ENSMUSG00000038600/ENSMUSG00000025243/ENSMUSG00000042064/ENSMUSG00000020651/ENSMUSG00000039062/ENSMUSG00000069170/ENSMUSG00000020681/ENSMUSG00000021565/ENSMUSG00000038725/ENSMUSG00000015405/ENSMUSG00000026062/ENSMUSG00000027015/…
GO:0005319	MF	GO:0005319	lipid transporter activity	136	-0.670995	-1.94305	8.70091e-09	6.02117e-07	4.69333e-07	5044	tags=20%, list=13%, signal=17%	ENSMUSG00000024600/ENSMUSG00000005681/ENSMUSG00000004668/ENSMUSG00000030236/ENSMUSG00000050296/ENSMUSG00000034435/ENSMUSG00000032083/ENSMUSG00000063975/ENSMUSG00000079262/ENSMUSG00000039529/ENSMUSG00000056671/ENSMUSG00000084927/ENSMUSG00000002944/ENSMUSG00000028125/ENSMUSG00000035699/ENSMUSG00000020062/ENSMUSG00000062017/ENSMUSG00000024990/ENSMUSG00000027048/ENSMUSG00000040505/ENSMUSG00000054662/…
GO:0006575	BP	GO:0006575	cellular modified amino acid metabolic process	163	-0.635189	-1.86414	9.8754e-09	6.777e-07	5.28247e-07	2093	tags=12%, list=6%, signal=11%	ENSMUSG00000074604/ENSMUSG00000055882/ENSMUSG00000026976/ENSMUSG00000040562/ENSMUSG00000004038/ENSMUSG00000015619/ENSMUSG00000042118/ENSMUSG00000074768/ENSMUSG00000027224/ENSMUSG00000034785/ENSMUSG00000030399/ENSMUSG00000001827/ENSMUSG00000058216/ENSMUSG00000029269/ENSMUSG00000028298/ENSMUSG00000057933/ENSMUSG00000074179/ENSMUSG00000019278/ENSMUSG00000074183
GO:0051047	BP	GO:0051047	positive regulation of secretion	411	-0.534938	-1.64152	1.00414e-08	6.83393e-07	5.32685e-07	7389	tags=19%, list=20%, signal=15%	ENSMUSG00000037014/ENSMUSG00000039004/ENSMUSG00000027674/ENSMUSG00000047507/ENSMUSG00000027577/ENSMUSG00000029193/ENSMUSG00000028874/ENSMUSG00000005892/ENSMUSG00000017446/ENSMUSG00000022829/ENSMUSG00000024907/ENSMUSG00000035187/ENSMUSG00000054580/ENSMUSG00000054342/ENSMUSG00000003484/ENSMUSG00000022150/ENSMUSG00000030898/ENSMUSG00000031934/ENSMUSG00000067786/ENSMUSG00000057722/ENSMUSG00000030043/…
GO:0046942	BP	GO:0046942	carboxylic acid transport	327	-0.557281	-1.69231	1.07298e-08	7.2426e-07	5.6454e-07	7389	tags=23%, list=20%, signal=18%	ENSMUSG00000037014/ENSMUSG00000025161/ENSMUSG00000024131/ENSMUSG00000024107/ENSMUSG00000015001/ENSMUSG00000021125/ENSMUSG00000001918/ENSMUSG00000029219/ENSMUSG00000005892/ENSMUSG00000027737/ENSMUSG00000009378/ENSMUSG00000030108/ENSMUSG00000020782/ENSMUSG00000054580/ENSMUSG00000003484/ENSMUSG00000001095/ENSMUSG00000019987/ENSMUSG00000040152/ENSMUSG00000036814/ENSMUSG00000020681/ENSMUSG00000021565/…
GO:0050891	BP	GO:0050891	multicellular organismal water homeostasis	54	-0.79773	-2.07147	1.09981e-08	7.33221e-07	5.71525e-07	4312	tags=37%, list=11%, signal=33%	ENSMUSG00000050296/ENSMUSG00000030963/ENSMUSG00000014158/ENSMUSG00000009376/ENSMUSG00000032807/ENSMUSG00000030340/ENSMUSG00000037188/ENSMUSG00000041301/ENSMUSG00000037600/ENSMUSG00000022512/ENSMUSG00000037129/ENSMUSG00000004655/ENSMUSG00000028427/ENSMUSG00000045019/ENSMUSG00000102439/ENSMUSG00000028435/ENSMUSG00000047501/ENSMUSG00000053797/ENSMUSG00000041991/ENSMUSG00000049133
GO:0016712	MF	GO:0016712	oxidoreductase activity, acting on paired donors, with incorporation or reduction of molecular oxygen, reduced flavin or flavoprotein as one donor, and incorporation of one atom of oxygen	53	-0.805512	-2.09584	1.11083e-08	7.33221e-07	5.71525e-07	3525	tags=53%, list=9%, signal=48%	ENSMUSG00000060613/ENSMUSG00000030670/ENSMUSG00000028713/ENSMUSG00000066704/ENSMUSG00000025003/ENSMUSG00000025197/ENSMUSG00000052974/ENSMUSG00000025004/ENSMUSG00000025479/ENSMUSG00000042248/ENSMUSG00000040583/ENSMUSG00000096852/ENSMUSG00000032315/ENSMUSG00000068086/ENSMUSG00000094806/ENSMUSG00000038656/ENSMUSG00000032808/ENSMUSG00000049685/ENSMUSG00000022445/ENSMUSG00000074882/ENSMUSG00000029630/…
GO:0008509	MF	GO:0008509	anion transmembrane transporter activity	326	-0.562195	-1.7075	1.11296e-08	7.33221e-07	5.71525e-07	8332	tags=26%, list=22%, signal=21%	ENSMUSG00000037393/ENSMUSG00000018459/ENSMUSG00000015112/ENSMUSG00000063796/ENSMUSG00000037418/ENSMUSG00000036330/ENSMUSG00000000154/ENSMUSG00000027075/ENSMUSG00000000792/ENSMUSG00000031340/ENSMUSG00000000263/ENSMUSG00000053862/ENSMUSG00000032122/ENSMUSG00000020159/ENSMUSG00000025161/ENSMUSG00000074796/ENSMUSG00000041644/ENSMUSG00000031766/ENSMUSG00000001918/ENSMUSG00000067144/ENSMUSG00000029219/…
GO:0045103	BP	GO:0045103	intermediate filament-based process	51	-0.819045	-2.11772	1.1746e-08	7.67687e-07	5.9839e-07	1396	tags=24%, list=4%, signal=23%	ENSMUSG00000035775/ENSMUSG00000115388/ENSMUSG00000051879/ENSMUSG00000026413/ENSMUSG00000102439/ENSMUSG00000023043/ENSMUSG00000054889/ENSMUSG00000045545/ENSMUSG00000023041/ENSMUSG00000035557/ENSMUSG00000053797/ENSMUSG00000058354
GO:0010038	BP	GO:0010038	response to metal ion	271	-0.581615	-1.75469	1.20161e-08	7.79153e-07	6.07327e-07	1566	tags=8%, list=4%, signal=8%	ENSMUSG00000018924/ENSMUSG00000031098/ENSMUSG00000103243/ENSMUSG00000034796/ENSMUSG00000021680/ENSMUSG00000022229/ENSMUSG00000028307/ENSMUSG00000069805/ENSMUSG00000026343/ENSMUSG00000037942/ENSMUSG00000021214/ENSMUSG00000004655/ENSMUSG00000022877/ENSMUSG00000029811/ENSMUSG00000045019/ENSMUSG00000025194/ENSMUSG00000001670/ENSMUSG00000041237/ENSMUSG00000028001/ENSMUSG00000033860/ENSMUSG00000062515/…
GO:0030072	BP	GO:0030072	peptide hormone secretion	279	-0.576288	-1.74103	1.29559e-08	8.33123e-07	6.49396e-07	7249	tags=22%, list=19%, signal=18%	ENSMUSG00000027674/ENSMUSG00000031548/ENSMUSG00000047507/ENSMUSG00000029193/ENSMUSG00000047591/ENSMUSG00000005892/ENSMUSG00000022829/ENSMUSG00000037994/ENSMUSG00000035042/ENSMUSG00000035187/ENSMUSG00000036912/ENSMUSG00000030898/ENSMUSG00000067786/ENSMUSG00000057722/ENSMUSG00000040612/ENSMUSG00000024027/ENSMUSG00000029556/ENSMUSG00000040016/ENSMUSG00000017716/ENSMUSG00000037362/ENSMUSG00000044988/…
GO:0042593	BP	GO:0042593	glucose homeostasis	266	-0.575484	-1.73176	1.30507e-08	8.33123e-07	6.49396e-07	2235	tags=10%, list=6%, signal=10%	ENSMUSG00000032081/ENSMUSG00000020660/ENSMUSG00000044453/ENSMUSG00000029644/ENSMUSG00000049796/ENSMUSG00000041301/ENSMUSG00000050824/ENSMUSG00000002944/ENSMUSG00000005232/ENSMUSG00000047638/ENSMUSG00000021647/ENSMUSG00000059201/ENSMUSG00000026343/ENSMUSG00000044303/ENSMUSG00000040891/ENSMUSG00000024990/ENSMUSG00000037025/ENSMUSG00000078650/ENSMUSG00000003476/ENSMUSG00000022938/ENSMUSG00000030470/…
GO:0019318	BP	GO:0019318	hexose metabolic process	227	-0.599667	-1.79024	1.32307e-08	8.38111e-07	6.53284e-07	2216	tags=13%, list=6%, signal=12%	ENSMUSG00000072625/ENSMUSG00000027204/ENSMUSG00000048583/ENSMUSG00000031594/ENSMUSG00000043013/ENSMUSG00000058914/ENSMUSG00000020660/ENSMUSG00000029644/ENSMUSG00000025150/ENSMUSG00000042717/ENSMUSG00000041567/ENSMUSG00000047443/ENSMUSG00000005232/ENSMUSG00000028307/ENSMUSG00000059201/ENSMUSG00000065445/ENSMUSG00000069805/ENSMUSG00000010760/ENSMUSG00000024990/ENSMUSG00000037025/ENSMUSG00000024029/…
GO:0042180	BP	GO:0042180	cellular ketone metabolic process	204	-0.608647	-1.81159	1.47585e-08	9.27758e-07	7.23161e-07	1662	tags=12%, list=4%, signal=11%	ENSMUSG00000031549/ENSMUSG00000031551/ENSMUSG00000051136/ENSMUSG00000024610/ENSMUSG00000047443/ENSMUSG00000027068/ENSMUSG00000090700/ENSMUSG00000024659/ENSMUSG00000047638/ENSMUSG00000027398/ENSMUSG00000021214/ENSMUSG00000014351/ENSMUSG00000027048/ENSMUSG00000037797/ENSMUSG00000028240/ENSMUSG00000056973/ENSMUSG00000022878/ENSMUSG00000075520/ENSMUSG00000089960/ENSMUSG00000032080/ENSMUSG00000023070/…
GO:0022407	BP	GO:0022407	regulation of cell-cell adhesion	420	-0.531889	-1.633	1.59609e-08	9.95742e-07	7.76153e-07	8352	tags=23%, list=22%, signal=18%	ENSMUSG00000025701/ENSMUSG00000070691/ENSMUSG00000034227/ENSMUSG00000051457/ENSMUSG00000074491/ENSMUSG00000042333/ENSMUSG00000050335/ENSMUSG00000018899/ENSMUSG00000036856/ENSMUSG00000027962/ENSMUSG00000027009/ENSMUSG00000022901/ENSMUSG00000037944/ENSMUSG00000000320/ENSMUSG00000020053/ENSMUSG00000032093/ENSMUSG00000039004/ENSMUSG00000000303/ENSMUSG00000057058/ENSMUSG00000021125/ENSMUSG00000074715/…
GO:0042737	BP	GO:0042737	drug catabolic process	47	-0.81312	-2.06977	1.66353e-08	1.03002e-06	8.02868e-07	3525	tags=55%, list=9%, signal=50%	ENSMUSG00000060407/ENSMUSG00000060613/ENSMUSG00000030670/ENSMUSG00000028713/ENSMUSG00000066704/ENSMUSG00000025003/ENSMUSG00000025197/ENSMUSG00000052974/ENSMUSG00000025004/ENSMUSG00000025479/ENSMUSG00000042248/ENSMUSG00000040583/ENSMUSG00000096852/ENSMUSG00000068086/ENSMUSG00000094806/ENSMUSG00000022809/ENSMUSG00000032808/ENSMUSG00000049685/ENSMUSG00000022445/ENSMUSG00000074882/ENSMUSG00000030483/…
GO:1903034	BP	GO:1903034	regulation of response to wounding	183	-0.622002	-1.83836	1.80225e-08	1.10757e-06	8.63323e-07	5026	tags=20%, list=13%, signal=17%	ENSMUSG00000024386/ENSMUSG00000040016/ENSMUSG00000037411/ENSMUSG00000068452/ENSMUSG00000030468/ENSMUSG00000026175/ENSMUSG00000047139/ENSMUSG00000046714/ENSMUSG00000109564/ENSMUSG00000026580/ENSMUSG00000021492/ENSMUSG00000021678/ENSMUSG00000023886/ENSMUSG00000059481/ENSMUSG00000056071/ENSMUSG00000002944/ENSMUSG00000060459/ENSMUSG00000024659/ENSMUSG00000115388/ENSMUSG00000070473/ENSMUSG00000014453/…
GO:0033500	BP	GO:0033500	carbohydrate homeostasis	267	-0.575098	-1.73171	2.02082e-08	1.2327e-06	9.60854e-07	2235	tags=10%, list=6%, signal=10%	ENSMUSG00000032081/ENSMUSG00000020660/ENSMUSG00000044453/ENSMUSG00000029644/ENSMUSG00000049796/ENSMUSG00000041301/ENSMUSG00000050824/ENSMUSG00000002944/ENSMUSG00000005232/ENSMUSG00000047638/ENSMUSG00000021647/ENSMUSG00000059201/ENSMUSG00000026343/ENSMUSG00000044303/ENSMUSG00000040891/ENSMUSG00000024990/ENSMUSG00000037025/ENSMUSG00000078650/ENSMUSG00000003476/ENSMUSG00000022938/ENSMUSG00000030470/…
GO:0015918	BP	GO:0015918	sterol transport	83	-0.718916	-1.95326	2.13647e-08	1.28422e-06	1.00102e-06	5399	tags=24%, list=14%, signal=21%	ENSMUSG00000029556/ENSMUSG00000032207/ENSMUSG00000005681/ENSMUSG00000050296/ENSMUSG00000032083/ENSMUSG00000044254/ENSMUSG00000023045/ENSMUSG00000041301/ENSMUSG00000025044/ENSMUSG00000002944/ENSMUSG00000053846/ENSMUSG00000047631/ENSMUSG00000059201/ENSMUSG00000056973/ENSMUSG00000040505/ENSMUSG00000022878/ENSMUSG00000002588/ENSMUSG00000024254/ENSMUSG00000032080/ENSMUSG00000020609
GO:0030301	BP	GO:0030301	cholesterol transport	83	-0.718916	-1.95326	2.13647e-08	1.28422e-06	1.00102e-06	5399	tags=24%, list=14%, signal=21%	ENSMUSG00000029556/ENSMUSG00000032207/ENSMUSG00000005681/ENSMUSG00000050296/ENSMUSG00000032083/ENSMUSG00000044254/ENSMUSG00000023045/ENSMUSG00000041301/ENSMUSG00000025044/ENSMUSG00000002944/ENSMUSG00000053846/ENSMUSG00000047631/ENSMUSG00000059201/ENSMUSG00000056973/ENSMUSG00000040505/ENSMUSG00000022878/ENSMUSG00000002588/ENSMUSG00000024254/ENSMUSG00000032080/ENSMUSG00000020609
GO:0030246	MF	GO:0030246	carbohydrate binding	268	-0.574916	-1.73149	2.15419e-08	1.28549e-06	1.002e-06	9228	tags=31%, list=24%, signal=24%	ENSMUSG00000028028/ENSMUSG00000022622/ENSMUSG00000041798/ENSMUSG00000001123/ENSMUSG00000079293/ENSMUSG00000005540/ENSMUSG00000056481/ENSMUSG00000020080/ENSMUSG00000034205/ENSMUSG00000026581/ENSMUSG00000046834/ENSMUSG00000022468/ENSMUSG00000074491/ENSMUSG00000019989/ENSMUSG00000028459/ENSMUSG00000050335/ENSMUSG00000031494/ENSMUSG00000034416/ENSMUSG00000025877/ENSMUSG00000030577/ENSMUSG00000020695/…
GO:0007586	BP	GO:0007586	digestion	119	-0.671103	-1.91419	2.17041e-08	1.28585e-06	1.00228e-06	4990	tags=31%, list=13%, signal=27%	ENSMUSG00000040016/ENSMUSG00000005681/ENSMUSG00000035873/ENSMUSG00000044988/ENSMUSG00000032083/ENSMUSG00000026175/ENSMUSG00000063975/ENSMUSG00000040569/ENSMUSG00000031957/ENSMUSG00000038676/ENSMUSG00000027301/ENSMUSG00000051136/ENSMUSG00000023987/ENSMUSG00000035277/ENSMUSG00000009545/ENSMUSG00000049796/ENSMUSG00000050578/ENSMUSG00000022479/ENSMUSG00000002944/ENSMUSG00000059201/ENSMUSG00000026343/…
GO:0030141	CC	GO:0030141	secretory granule	363	-0.544645	-1.66256	2.26481e-08	1.3322e-06	1.03841e-06	6935	tags=22%, list=18%, signal=18%	ENSMUSG00000050063/ENSMUSG00000069516/ENSMUSG00000020325/ENSMUSG00000000157/ENSMUSG00000005892/ENSMUSG00000024713/ENSMUSG00000022829/ENSMUSG00000032530/ENSMUSG00000024907/ENSMUSG00000009350/ENSMUSG00000032496/ENSMUSG00000053375/ENSMUSG00000021499/ENSMUSG00000040152/ENSMUSG00000012211/ENSMUSG00000063177/ENSMUSG00000063903/ENSMUSG00000056215/ENSMUSG00000047671/ENSMUSG00000094845/ENSMUSG00000027326/…
GO:0015849	BP	GO:0015849	organic acid transport	331	-0.55748	-1.69302	2.3465e-08	1.37045e-06	1.06823e-06	7389	tags=23%, list=20%, signal=18%	ENSMUSG00000037014/ENSMUSG00000025161/ENSMUSG00000024131/ENSMUSG00000024107/ENSMUSG00000015001/ENSMUSG00000021125/ENSMUSG00000001918/ENSMUSG00000029219/ENSMUSG00000005892/ENSMUSG00000027737/ENSMUSG00000009378/ENSMUSG00000030108/ENSMUSG00000020782/ENSMUSG00000054580/ENSMUSG00000003484/ENSMUSG00000001095/ENSMUSG00000019987/ENSMUSG00000040152/ENSMUSG00000036814/ENSMUSG00000020681/ENSMUSG00000048387/…
GO:0031589	BP	GO:0031589	cell-substrate adhesion	349	-0.544439	-1.65827	2.67578e-08	1.55177e-06	1.20956e-06	9025	tags=25%, list=24%, signal=19%	ENSMUSG00000019997/ENSMUSG00000020758/ENSMUSG00000021806/ENSMUSG00000049001/ENSMUSG00000015647/ENSMUSG00000006369/ENSMUSG00000046449/ENSMUSG00000029163/ENSMUSG00000036718/ENSMUSG00000028413/ENSMUSG00000031841/ENSMUSG00000034990/ENSMUSG00000035258/ENSMUSG00000028195/ENSMUSG00000041062/ENSMUSG00000045991/ENSMUSG00000058806/ENSMUSG00000022178/ENSMUSG00000036856/ENSMUSG00000074934/ENSMUSG00000027962/…
GO:0046486	BP	GO:0046486	glycerolipid metabolic process	357	-0.54559	-1.66517	2.95483e-08	1.70161e-06	1.32636e-06	3057	tags=9%, list=8%, signal=9%	ENSMUSG00000044254/ENSMUSG00000026228/ENSMUSG00000067597/ENSMUSG00000032081/ENSMUSG00000024164/ENSMUSG00000041380/ENSMUSG00000055882/ENSMUSG00000012187/ENSMUSG00000022425/ENSMUSG00000041567/ENSMUSG00000025479/ENSMUSG00000018924/ENSMUSG00000002944/ENSMUSG00000029154/ENSMUSG00000053846/ENSMUSG00000025091/ENSMUSG00000047638/ENSMUSG00000047631/ENSMUSG00000030559/ENSMUSG00000043286/ENSMUSG00000025991/…
GO:0052548	BP	GO:0052548	regulation of endopeptidase activity	328	-0.55298	-1.67734	3.21365e-08	1.8378e-06	1.43252e-06	7689	tags=24%, list=20%, signal=19%	ENSMUSG00000000320/ENSMUSG00000020053/ENSMUSG00000032487/ENSMUSG00000024041/ENSMUSG00000020787/ENSMUSG00000038224/ENSMUSG00000027859/ENSMUSG00000021091/ENSMUSG00000000303/ENSMUSG00000039193/ENSMUSG00000091155/ENSMUSG00000079015/ENSMUSG00000035403/ENSMUSG00000042842/ENSMUSG00000032496/ENSMUSG00000058260/ENSMUSG00000078942/ENSMUSG00000071177/ENSMUSG00000040152/ENSMUSG00000044734/ENSMUSG00000079049/…
GO:0001655	BP	GO:0001655	urogenital system development	362	-0.544149	-1.66066	3.3309e-08	1.89172e-06	1.47454e-06	8985	tags=25%, list=24%, signal=20%	ENSMUSG00000015957/ENSMUSG00000050295/ENSMUSG00000000753/ENSMUSG00000059246/ENSMUSG00000061393/ENSMUSG00000015647/ENSMUSG00000032419/ENSMUSG00000027684/ENSMUSG00000102692/ENSMUSG00000025001/ENSMUSG00000004791/ENSMUSG00000024134/ENSMUSG00000078302/ENSMUSG00000025934/ENSMUSG00000036856/ENSMUSG00000053268/ENSMUSG00000045763/ENSMUSG00000074934/ENSMUSG00000026365/ENSMUSG00000020053/ENSMUSG00000014329/…
GO:1905952	BP	GO:1905952	regulation of lipid localization	161	-0.639499	-1.87236	3.38518e-08	1.90938e-06	1.48831e-06	4864	tags=19%, list=13%, signal=16%	ENSMUSG00000028003/ENSMUSG00000005681/ENSMUSG00000015568/ENSMUSG00000050296/ENSMUSG00000032083/ENSMUSG00000027301/ENSMUSG00000044254/ENSMUSG00000026051/ENSMUSG00000020660/ENSMUSG00000024164/ENSMUSG00000049796/ENSMUSG00000047443/ENSMUSG00000025044/ENSMUSG00000002944/ENSMUSG00000053846/ENSMUSG00000059201/ENSMUSG00000027398/ENSMUSG00000037942/ENSMUSG00000070645/ENSMUSG00000074336/ENSMUSG00000027048/…
GO:0002768	BP	GO:0002768	immune response-regulating cell surface receptor signaling pathway	233	-0.584044	-1.74516	3.50212e-08	1.9619e-06	1.52925e-06	3144	tags=14%, list=8%, signal=13%	ENSMUSG00000058435/ENSMUSG00000030365/ENSMUSG00000094088/ENSMUSG00000030144/ENSMUSG00000024673/ENSMUSG00000049972/ENSMUSG00000105906/ENSMUSG00000030724/ENSMUSG00000030149/ENSMUSG00000099974/ENSMUSG00000048766/ENSMUSG00000095589/ENSMUSG00000076617/ENSMUSG00000015619/ENSMUSG00000055960/ENSMUSG00000078598/ENSMUSG00000014453/ENSMUSG00000054892/ENSMUSG00000087194/ENSMUSG00000076937/ENSMUSG00000076612/…
GO:0004806	MF	GO:0004806	triglyceride lipase activity	36	-0.844199	-2.07013	4.50245e-08	2.50525e-06	1.95277e-06	2291	tags=47%, list=6%, signal=44%	ENSMUSG00000060560/ENSMUSG00000057400/ENSMUSG00000053846/ENSMUSG00000025091/ENSMUSG00000050097/ENSMUSG00000031877/ENSMUSG00000026818/ENSMUSG00000043286/ENSMUSG00000057074/ENSMUSG00000078964/ENSMUSG00000056973/ENSMUSG00000061959/ENSMUSG00000027761/ENSMUSG00000031725/ENSMUSG00000061825/ENSMUSG00000031886/ENSMUSG00000055730
GO:0016051	BP	GO:0016051	carbohydrate biosynthetic process	194	-0.59812	-1.77778	5.13947e-08	2.84051e-06	2.21409e-06	4129	tags=12%, list=11%, signal=11%	ENSMUSG00000048583/ENSMUSG00000030244/ENSMUSG00000004842/ENSMUSG00000022367/ENSMUSG00000058914/ENSMUSG00000042717/ENSMUSG00000041567/ENSMUSG00000034450/ENSMUSG00000047443/ENSMUSG00000005232/ENSMUSG00000022991/ENSMUSG00000059201/ENSMUSG00000069805/ENSMUSG00000009588/ENSMUSG00000024990/ENSMUSG00000078650/ENSMUSG00000078683/ENSMUSG00000000394/ENSMUSG00000022878/ENSMUSG00000027513/ENSMUSG00000021456/…
GO:0016597	MF	GO:0016597	amino acid binding	70	-0.737646	-1.96246	5.40403e-08	2.96681e-06	2.31255e-06	4667	tags=20%, list=12%, signal=18%	ENSMUSG00000026272/ENSMUSG00000051980/ENSMUSG00000031551/ENSMUSG00000026691/ENSMUSG00000025333/ENSMUSG00000025330/ENSMUSG00000025991/ENSMUSG00000020051/ENSMUSG00000022304/ENSMUSG00000001670/ENSMUSG00000048217/ENSMUSG00000037798/ENSMUSG00000018919/ENSMUSG00000031173
GO:0046164	BP	GO:0046164	alcohol catabolic process	41	-0.833122	-2.07207	5.46575e-08	2.98082e-06	2.32347e-06	2185	tags=24%, list=6%, signal=23%	ENSMUSG00000029272/ENSMUSG00000074207/ENSMUSG00000055301/ENSMUSG00000038641/ENSMUSG00000026818/ENSMUSG00000021214/ENSMUSG00000037797/ENSMUSG00000028240/ENSMUSG00000027261/ENSMUSG00000029269
GO:0030104	BP	GO:0030104	water homeostasis	61	-0.764676	-2.0108	5.52032e-08	2.99078e-06	2.33123e-06	4312	tags=33%, list=11%, signal=29%	ENSMUSG00000050296/ENSMUSG00000030963/ENSMUSG00000014158/ENSMUSG00000009376/ENSMUSG00000032807/ENSMUSG00000030340/ENSMUSG00000037188/ENSMUSG00000041301/ENSMUSG00000037600/ENSMUSG00000022512/ENSMUSG00000037129/ENSMUSG00000004655/ENSMUSG00000028427/ENSMUSG00000045019/ENSMUSG00000102439/ENSMUSG00000028435/ENSMUSG00000047501/ENSMUSG00000053797/ENSMUSG00000041991/ENSMUSG00000049133
GO:0015248	MF	GO:0015248	sterol transporter activity	30	-0.851507	-2.01745	5.57742e-08	3.00196e-06	2.33994e-06	149	tags=20%, list=0%, signal=20%	ENSMUSG00000005681/ENSMUSG00000032083/ENSMUSG00000040505/ENSMUSG00000024254/ENSMUSG00000032080/ENSMUSG00000020609
GO:0002443	BP	GO:0002443	leukocyte mediated immunity	399	-0.529171	-1.61968	5.84375e-08	3.11488e-06	2.42796e-06	7035	tags=23%, list=19%, signal=19%	ENSMUSG00000030560/ENSMUSG00000039748/ENSMUSG00000028874/ENSMUSG00000079492/ENSMUSG00000075297/ENSMUSG00000028076/ENSMUSG00000079298/ENSMUSG00000079685/ENSMUSG00000034266/ENSMUSG00000102418/ENSMUSG00000031289/ENSMUSG00000019987/ENSMUSG00000076498/ENSMUSG00000000731/ENSMUSG00000039899/ENSMUSG00000020681/ENSMUSG00000045005/ENSMUSG00000027718/ENSMUSG00000037246/ENSMUSG00000073494/ENSMUSG00000020872/…
GO:0006006	BP	GO:0006006	glucose metabolic process	198	-0.607255	-1.80533	5.86286e-08	3.11488e-06	2.42796e-06	4642	tags=14%, list=12%, signal=12%	ENSMUSG00000072625/ENSMUSG00000027204/ENSMUSG00000048583/ENSMUSG00000031594/ENSMUSG00000043013/ENSMUSG00000058914/ENSMUSG00000020660/ENSMUSG00000029644/ENSMUSG00000025150/ENSMUSG00000042717/ENSMUSG00000041567/ENSMUSG00000047443/ENSMUSG00000005232/ENSMUSG00000059201/ENSMUSG00000065445/ENSMUSG00000069805/ENSMUSG00000010760/ENSMUSG00000024990/ENSMUSG00000037025/ENSMUSG00000024029/ENSMUSG00000078650/…
GO:0061844	BP	GO:0061844	antimicrobial humoral immune response mediated by antimicrobial peptide	91	-0.695258	-1.91465	6.72582e-08	3.55046e-06	2.76748e-06	3917	tags=32%, list=10%, signal=29%	ENSMUSG00000052922/ENSMUSG00000074442/ENSMUSG00000074446/ENSMUSG00000096826/ENSMUSG00000023078/ENSMUSG00000023987/ENSMUSG00000020660/ENSMUSG00000026573/ENSMUSG00000056071/ENSMUSG00000029417/ENSMUSG00000034660/ENSMUSG00000060615/ENSMUSG00000058427/ENSMUSG00000031779/ENSMUSG00000029373/ENSMUSG00000020676/ENSMUSG00000030017/ENSMUSG00000022877/ENSMUSG00000079516/ENSMUSG00000074155/ENSMUSG00000060208/…
GO:0032870	BP	GO:0032870	cellular response to hormone stimulus	478	-0.508136	-1.56756	6.82534e-08	3.58004e-06	2.79054e-06	8479	tags=18%, list=22%, signal=14%	ENSMUSG00000026100/ENSMUSG00000039942/ENSMUSG00000026614/ENSMUSG00000037759/ENSMUSG00000074489/ENSMUSG00000025358/ENSMUSG00000018899/ENSMUSG00000038508/ENSMUSG00000056758/ENSMUSG00000028174/ENSMUSG00000020053/ENSMUSG00000034009/ENSMUSG00000025127/ENSMUSG00000001494/ENSMUSG00000052276/ENSMUSG00000037014/ENSMUSG00000031688/ENSMUSG00000065592/ENSMUSG00000031548/ENSMUSG00000024107/ENSMUSG00000019768/…
GO:0019218	BP	GO:0019218	regulation of steroid metabolic process	109	-0.669732	-1.88218	7.27958e-08	3.79414e-06	2.95742e-06	1756	tags=15%, list=5%, signal=14%	ENSMUSG00000022479/ENSMUSG00000041567/ENSMUSG00000059201/ENSMUSG00000027398/ENSMUSG00000033520/ENSMUSG00000021214/ENSMUSG00000037025/ENSMUSG00000027048/ENSMUSG00000020713/ENSMUSG00000028240/ENSMUSG00000049115/ENSMUSG00000056973/ENSMUSG00000028298/ENSMUSG00000075520/ENSMUSG00000032080/ENSMUSG00000020609
GO:0034440	BP	GO:0034440	lipid oxidation	111	-0.661063	-1.86674	8.18204e-08	4.23768e-06	3.30315e-06	1566	tags=11%, list=4%, signal=10%	ENSMUSG00000032807/ENSMUSG00000018924/ENSMUSG00000002944/ENSMUSG00000059201/ENSMUSG00000055301/ENSMUSG00000027048/ENSMUSG00000037797/ENSMUSG00000018907/ENSMUSG00000021751/ENSMUSG00000027261/ENSMUSG00000022878/ENSMUSG00000054422
GO:0043292	CC	GO:0043292	contractile fiber	223	-0.590312	-1.75837	8.55206e-08	4.40164e-06	3.43095e-06	7255	tags=21%, list=19%, signal=17%	ENSMUSG00000032511/ENSMUSG00000037139/ENSMUSG00000020186/ENSMUSG00000040998/ENSMUSG00000031636/ENSMUSG00000017817/ENSMUSG00000071540/ENSMUSG00000049134/ENSMUSG00000039376/ENSMUSG00000028348/ENSMUSG00000091780/ENSMUSG00000052374/ENSMUSG00000051747/ENSMUSG00000068614/ENSMUSG00000074001/ENSMUSG00000031461/ENSMUSG00000068745/ENSMUSG00000025172/ENSMUSG00000049173/ENSMUSG00000026407/ENSMUSG00000075307/…
GO:0090276	BP	GO:0090276	regulation of peptide hormone secretion	229	-0.587772	-1.75513	9.28515e-08	4.74927e-06	3.70192e-06	7249	tags=22%, list=19%, signal=18%	ENSMUSG00000027674/ENSMUSG00000031548/ENSMUSG00000047507/ENSMUSG00000029193/ENSMUSG00000005892/ENSMUSG00000022829/ENSMUSG00000037994/ENSMUSG00000035042/ENSMUSG00000035187/ENSMUSG00000036912/ENSMUSG00000030898/ENSMUSG00000067786/ENSMUSG00000057722/ENSMUSG00000024027/ENSMUSG00000040016/ENSMUSG00000017716/ENSMUSG00000037362/ENSMUSG00000044988/ENSMUSG00000054200/ENSMUSG00000051980/ENSMUSG00000038676/…
GO:0022600	BP	GO:0022600	digestive system process	105	-0.676952	-1.89878	9.52618e-08	4.81867e-06	3.75601e-06	4990	tags=30%, list=13%, signal=27%	ENSMUSG00000040016/ENSMUSG00000005681/ENSMUSG00000035873/ENSMUSG00000032083/ENSMUSG00000026175/ENSMUSG00000063975/ENSMUSG00000040569/ENSMUSG00000038676/ENSMUSG00000027301/ENSMUSG00000051136/ENSMUSG00000009545/ENSMUSG00000049796/ENSMUSG00000050578/ENSMUSG00000022479/ENSMUSG00000002944/ENSMUSG00000059201/ENSMUSG00000026343/ENSMUSG00000026818/ENSMUSG00000022206/ENSMUSG00000024990/ENSMUSG00000074939/…
GO:0050714	BP	GO:0050714	positive regulation of protein secretion	199	-0.602752	-1.79185	9.53786e-08	4.81867e-06	3.75601e-06	2921	tags=21%, list=8%, signal=20%	ENSMUSG00000028874/ENSMUSG00000005892/ENSMUSG00000022829/ENSMUSG00000035187/ENSMUSG00000054342/ENSMUSG00000031934/ENSMUSG00000067786/ENSMUSG00000057722/ENSMUSG00000024027/ENSMUSG00000051747/ENSMUSG00000024810/ENSMUSG00000044988/ENSMUSG00000045502/ENSMUSG00000051980/ENSMUSG00000036117/ENSMUSG00000026228/ENSMUSG00000058914/ENSMUSG00000021678/ENSMUSG00000052595/ENSMUSG00000044453/ENSMUSG00000029644/…
GO:0050673	BP	GO:0050673	epithelial cell proliferation	434	-0.520795	-1.6022	1.12111e-07	5.6295e-06	4.38803e-06	8652	tags=25%, list=23%, signal=20%	ENSMUSG00000034205/ENSMUSG00000028413/ENSMUSG00000033730/ENSMUSG00000033792/ENSMUSG00000031841/ENSMUSG00000035799/ENSMUSG00000004791/ENSMUSG00000030717/ENSMUSG00000025701/ENSMUSG00000022676/ENSMUSG00000070691/ENSMUSG00000072115/ENSMUSG00000026638/ENSMUSG00000056758/ENSMUSG00000039005/ENSMUSG00000027009/ENSMUSG00000020053/ENSMUSG00000064177/ENSMUSG00000040274/ENSMUSG00000008461/ENSMUSG00000112129/…
GO:0032102	BP	GO:0032102	negative regulation of response to external stimulus	377	-0.529446	-1.61556	1.1349e-07	5.66418e-06	4.41506e-06	9247	tags=27%, list=24%, signal=20%	ENSMUSG00000031465/ENSMUSG00000033149/ENSMUSG00000032193/ENSMUSG00000001123/ENSMUSG00000025020/ENSMUSG00000034485/ENSMUSG00000000753/ENSMUSG00000000215/ENSMUSG00000022875/ENSMUSG00000040987/ENSMUSG00000052270/ENSMUSG00000039942/ENSMUSG00000046834/ENSMUSG00000025701/ENSMUSG00000050675/ENSMUSG00000022676/ENSMUSG00000051457/ENSMUSG00000022705/ENSMUSG00000027082/ENSMUSG00000019989/ENSMUSG00000040254/…
GO:0002764	BP	GO:0002764	immune response-regulating signaling pathway	236	-0.58022	-1.73384	1.327e-07	6.58306e-06	5.1313e-06	3144	tags=14%, list=8%, signal=13%	ENSMUSG00000058435/ENSMUSG00000030365/ENSMUSG00000094088/ENSMUSG00000030144/ENSMUSG00000024673/ENSMUSG00000049972/ENSMUSG00000105906/ENSMUSG00000030724/ENSMUSG00000030149/ENSMUSG00000099974/ENSMUSG00000048766/ENSMUSG00000095589/ENSMUSG00000076617/ENSMUSG00000015619/ENSMUSG00000055960/ENSMUSG00000078598/ENSMUSG00000014453/ENSMUSG00000054892/ENSMUSG00000087194/ENSMUSG00000076937/ENSMUSG00000076612/…
GO:0008203	BP	GO:0008203	cholesterol metabolic process	129	-0.648625	-1.86605	1.33638e-07	6.58988e-06	5.13662e-06	6259	tags=22%, list=17%, signal=19%	ENSMUSG00000026726/ENSMUSG00000057722/ENSMUSG00000059743/ENSMUSG00000029556/ENSMUSG00000032207/ENSMUSG00000028553/ENSMUSG00000005681/ENSMUSG00000027875/ENSMUSG00000051716/ENSMUSG00000032083/ENSMUSG00000031594/ENSMUSG00000044254/ENSMUSG00000023045/ENSMUSG00000050370/ENSMUSG00000032081/ENSMUSG00000021148/ENSMUSG00000041301/ENSMUSG00000026700/ENSMUSG00000041567/ENSMUSG00000047631/ENSMUSG00000059201/…
GO:0030016	CC	GO:0030016	myofibril	209	-0.597778	-1.78293	1.39244e-07	6.82543e-06	5.32023e-06	6509	tags=20%, list=17%, signal=16%	ENSMUSG00000031636/ENSMUSG00000017817/ENSMUSG00000071540/ENSMUSG00000049134/ENSMUSG00000039376/ENSMUSG00000028348/ENSMUSG00000091780/ENSMUSG00000052374/ENSMUSG00000051747/ENSMUSG00000068614/ENSMUSG00000074001/ENSMUSG00000031461/ENSMUSG00000068745/ENSMUSG00000025172/ENSMUSG00000049173/ENSMUSG00000026407/ENSMUSG00000075307/ENSMUSG00000029683/ENSMUSG00000061816/ENSMUSG00000031740/ENSMUSG00000028116/…
GO:0005539	MF	GO:0005539	glycosaminoglycan binding	209	-0.597534	-1.7822	1.41472e-07	6.8936e-06	5.37337e-06	8351	tags=33%, list=22%, signal=25%	ENSMUSG00000035258/ENSMUSG00000028195/ENSMUSG00000072115/ENSMUSG00000031825/ENSMUSG00000079563/ENSMUSG00000063564/ENSMUSG00000058806/ENSMUSG00000062074/ENSMUSG00000024501/ENSMUSG00000026365/ENSMUSG00000001494/ENSMUSG00000050069/ENSMUSG00000031645/ENSMUSG00000033327/ENSMUSG00000031548/ENSMUSG00000022816/ENSMUSG00000022665/ENSMUSG00000029718/ENSMUSG00000009350/ENSMUSG00000035042/ENSMUSG00000000049/…
GO:0031669	BP	GO:0031669	cellular response to nutrient levels	188	-0.603527	-1.78741	1.43134e-07	6.93359e-06	5.40454e-06	3057	tags=11%, list=8%, signal=10%	ENSMUSG00000044254/ENSMUSG00000026989/ENSMUSG00000060180/ENSMUSG00000024331/ENSMUSG00000022479/ENSMUSG00000063354/ENSMUSG00000039878/ENSMUSG00000035775/ENSMUSG00000027750/ENSMUSG00000047638/ENSMUSG00000093617/ENSMUSG00000021647/ENSMUSG00000040891/ENSMUSG00000037025/ENSMUSG00000029811/ENSMUSG00000078683/ENSMUSG00000028435/ENSMUSG00000001827/ENSMUSG00000029368/ENSMUSG00000027513
GO:0002449	BP	GO:0002449	lymphocyte mediated immunity	310	-0.547969	-1.66116	1.44792e-07	6.97285e-06	5.43514e-06	7321	tags=26%, list=19%, signal=21%	ENSMUSG00000058818/ENSMUSG00000031165/ENSMUSG00000026874/ENSMUSG00000030560/ENSMUSG00000039748/ENSMUSG00000079492/ENSMUSG00000075297/ENSMUSG00000028076/ENSMUSG00000079298/ENSMUSG00000079685/ENSMUSG00000034266/ENSMUSG00000102418/ENSMUSG00000031289/ENSMUSG00000019987/ENSMUSG00000076498/ENSMUSG00000000731/ENSMUSG00000039899/ENSMUSG00000045005/ENSMUSG00000027718/ENSMUSG00000037246/ENSMUSG00000073494/…
GO:0099024	BP	GO:0099024	plasma membrane invagination	96	-0.672509	-1.86438	1.62197e-07	7.76566e-06	6.05311e-06	2966	tags=20%, list=8%, signal=18%	ENSMUSG00000094088/ENSMUSG00000021678/ENSMUSG00000105906/ENSMUSG00000020897/ENSMUSG00000024164/ENSMUSG00000025044/ENSMUSG00000018924/ENSMUSG00000002944/ENSMUSG00000095589/ENSMUSG00000076617/ENSMUSG00000076937/ENSMUSG00000076612/ENSMUSG00000016024/ENSMUSG00000026390/ENSMUSG00000096672/ENSMUSG00000076613/ENSMUSG00000076609/ENSMUSG00000076615/ENSMUSG00000093894
GO:0030073	BP	GO:0030073	insulin secretion	225	-0.580981	-1.73315	1.66506e-07	7.92586e-06	6.17798e-06	7201	tags=21%, list=19%, signal=17%	ENSMUSG00000031548/ENSMUSG00000047507/ENSMUSG00000029193/ENSMUSG00000047591/ENSMUSG00000005892/ENSMUSG00000022829/ENSMUSG00000037994/ENSMUSG00000035042/ENSMUSG00000035187/ENSMUSG00000036912/ENSMUSG00000067786/ENSMUSG00000057722/ENSMUSG00000040612/ENSMUSG00000024027/ENSMUSG00000029556/ENSMUSG00000040016/ENSMUSG00000017716/ENSMUSG00000037362/ENSMUSG00000044988/ENSMUSG00000051980/ENSMUSG00000020679/…
GO:0035690	BP	GO:0035690	cellular response to drug	58	-0.763532	-1.98683	1.84234e-07	8.64215e-06	6.73631e-06	2718	tags=21%, list=7%, signal=19%	ENSMUSG00000030156/ENSMUSG00000009545/ENSMUSG00000018930/ENSMUSG00000004038/ENSMUSG00000021680/ENSMUSG00000047638/ENSMUSG00000027398/ENSMUSG00000069805/ENSMUSG00000039672/ENSMUSG00000024803/ENSMUSG00000022878/ENSMUSG00000019278
GO:0031667	BP	GO:0031667	response to nutrient levels	322	-0.549232	-1.66601	1.84363e-07	8.64215e-06	6.73631e-06	4736	tags=13%, list=13%, signal=12%	ENSMUSG00000000766/ENSMUSG00000046402/ENSMUSG00000044988/ENSMUSG00000015568/ENSMUSG00000023828/ENSMUSG00000014158/ENSMUSG00000038676/ENSMUSG00000051136/ENSMUSG00000044254/ENSMUSG00000055360/ENSMUSG00000026989/ENSMUSG00000026354/ENSMUSG00000020660/ENSMUSG00000041380/ENSMUSG00000060180/ENSMUSG00000024331/ENSMUSG00000022479/ENSMUSG00000063354/ENSMUSG00000074483/ENSMUSG00000039878/ENSMUSG00000035775/…
GO:0005496	MF	GO:0005496	steroid binding	104	-0.670921	-1.87729	1.84702e-07	8.64215e-06	6.73631e-06	4835	tags=19%, list=13%, signal=17%	ENSMUSG00000005681/ENSMUSG00000040966/ENSMUSG00000031891/ENSMUSG00000032083/ENSMUSG00000005202/ENSMUSG00000030670/ENSMUSG00000023045/ENSMUSG00000029272/ENSMUSG00000022479/ENSMUSG00000090175/ENSMUSG00000047638/ENSMUSG00000024184/ENSMUSG00000037942/ENSMUSG00000021214/ENSMUSG00000040808/ENSMUSG00000060807/ENSMUSG00000089960/ENSMUSG00000035540/ENSMUSG00000032080/ENSMUSG00000054422
GO:0016614	MF	GO:0016614	oxidoreductase activity, acting on CH-OH group of donors	141	-0.64078	-1.85772	1.8699e-07	8.69979e-06	6.78124e-06	1895	tags=17%, list=5%, signal=16%	ENSMUSG00000031844/ENSMUSG00000025963/ENSMUSG00000073422/ENSMUSG00000025150/ENSMUSG00000034450/ENSMUSG00000074207/ENSMUSG00000027068/ENSMUSG00000021213/ENSMUSG00000055301/ENSMUSG00000038641/ENSMUSG00000033044/ENSMUSG00000028236/ENSMUSG00000021214/ENSMUSG00000037797/ENSMUSG00000040127/ENSMUSG00000025396/ENSMUSG00000053054/ENSMUSG00000027261/ENSMUSG00000071019/ENSMUSG00000071551/ENSMUSG00000054052/…
GO:0010951	BP	GO:0010951	negative regulation of endopeptidase activity	169	-0.615387	-1.81151	2.01205e-07	9.30856e-06	7.25575e-06	6845	tags=33%, list=18%, signal=27%	ENSMUSG00000091155/ENSMUSG00000079015/ENSMUSG00000035403/ENSMUSG00000042842/ENSMUSG00000032496/ENSMUSG00000058260/ENSMUSG00000078942/ENSMUSG00000071177/ENSMUSG00000040152/ENSMUSG00000044734/ENSMUSG00000079049/ENSMUSG00000052180/ENSMUSG00000024503/ENSMUSG00000058207/ENSMUSG00000041247/ENSMUSG00000017716/ENSMUSG00000022766/ENSMUSG00000000126/ENSMUSG00000037411/ENSMUSG00000022871/ENSMUSG00000021404/…
GO:0016765	MF	GO:0016765	transferase activity, transferring alkyl or aryl (other than methyl) groups	60	-0.754475	-1.97538	2.09898e-07	9.65648e-06	7.52695e-06	2093	tags=13%, list=6%, signal=13%	ENSMUSG00000074604/ENSMUSG00000040562/ENSMUSG00000004038/ENSMUSG00000058216/ENSMUSG00000037798/ENSMUSG00000057933/ENSMUSG00000074179/ENSMUSG00000074183
GO:0045216	BP	GO:0045216	cell-cell junction organization	188	-0.598474	-1.77245	2.37849e-07	1.08816e-05	8.48187e-06	7327	tags=21%, list=19%, signal=17%	ENSMUSG00000039004/ENSMUSG00000000303/ENSMUSG00000041957/ENSMUSG00000055976/ENSMUSG00000055811/ENSMUSG00000108841/ENSMUSG00000027699/ENSMUSG00000020681/ENSMUSG00000045005/ENSMUSG00000035454/ENSMUSG00000015405/ENSMUSG00000095474/ENSMUSG00000019851/ENSMUSG00000047197/ENSMUSG00000034917/ENSMUSG00000050520/ENSMUSG00000034607/ENSMUSG00000014158/ENSMUSG00000064272/ENSMUSG00000001672/ENSMUSG00000066720/…
GO:0004745	MF	GO:0004745	retinol dehydrogenase activity	21	-0.891209	-1.97079	2.47743e-07	1.12716e-05	8.78592e-06	1630	tags=52%, list=4%, signal=50%	ENSMUSG00000074207/ENSMUSG00000027068/ENSMUSG00000055301/ENSMUSG00000033044/ENSMUSG00000028236/ENSMUSG00000021214/ENSMUSG00000037797/ENSMUSG00000040127/ENSMUSG00000025396/ENSMUSG00000053054/ENSMUSG00000040134
GO:0016328	CC	GO:0016328	lateral plasma membrane	65	-0.736471	-1.94514	2.64058e-07	1.19479e-05	9.31304e-06	2099	tags=17%, list=6%, signal=16%	ENSMUSG00000018569/ENSMUSG00000024659/ENSMUSG00000044393/ENSMUSG00000070473/ENSMUSG00000001739/ENSMUSG00000022512/ENSMUSG00000051397/ENSMUSG00000047501/ENSMUSG00000061928/ENSMUSG00000045394/ENSMUSG00000069441
GO:0051249	BP	GO:0051249	regulation of lymphocyte activation	469	-0.505757	-1.55941	2.85417e-07	1.28437e-05	1.00113e-05	8281	tags=22%, list=22%, signal=18%	ENSMUSG00000070691/ENSMUSG00000034227/ENSMUSG00000051457/ENSMUSG00000074491/ENSMUSG00000042333/ENSMUSG00000050335/ENSMUSG00000031494/ENSMUSG00000059866/ENSMUSG00000018899/ENSMUSG00000079563/ENSMUSG00000022876/ENSMUSG00000039005/ENSMUSG00000027962/ENSMUSG00000022901/ENSMUSG00000037944/ENSMUSG00000020053/ENSMUSG00000030577/ENSMUSG00000032093/ENSMUSG00000031548/ENSMUSG00000021125/ENSMUSG00000028874/…
GO:0008391	MF	GO:0008391	arachidonic acid monooxygenase activity	40	-0.819449	-2.03266	2.92548e-07	1.30473e-05	1.017e-05	2699	tags=52%, list=7%, signal=49%	ENSMUSG00000066704/ENSMUSG00000025003/ENSMUSG00000025197/ENSMUSG00000052974/ENSMUSG00000025004/ENSMUSG00000025479/ENSMUSG00000042248/ENSMUSG00000090700/ENSMUSG00000040583/ENSMUSG00000063929/ENSMUSG00000032315/ENSMUSG00000066072/ENSMUSG00000032808/ENSMUSG00000049685/ENSMUSG00000028715/ENSMUSG00000074882/ENSMUSG00000030483/ENSMUSG00000025002/ENSMUSG00000003053/ENSMUSG00000067231/ENSMUSG00000067229
GO:0006749	BP	GO:0006749	glutathione metabolic process	57	-0.746662	-1.94656	2.93109e-07	1.30473e-05	1.017e-05	2093	tags=14%, list=6%, signal=13%	ENSMUSG00000074604/ENSMUSG00000040562/ENSMUSG00000004038/ENSMUSG00000058216/ENSMUSG00000057933/ENSMUSG00000074179/ENSMUSG00000019278/ENSMUSG00000074183
GO:0030545	MF	GO:0030545	receptor regulator activity	473	-0.502788	-1.55049	2.97389e-07	1.31667e-05	1.0263e-05	5827	tags=23%, list=15%, signal=20%	ENSMUSG00000010797/ENSMUSG00000012705/ENSMUSG00000031380/ENSMUSG00000026166/ENSMUSG00000026985/ENSMUSG00000027718/ENSMUSG00000042993/ENSMUSG00000020872/ENSMUSG00000003206/ENSMUSG00000029019/ENSMUSG00000035352/ENSMUSG00000074063/ENSMUSG00000016524/ENSMUSG00000031558/ENSMUSG00000059187/ENSMUSG00000000126/ENSMUSG00000028553/ENSMUSG00000008999/ENSMUSG00000037362/ENSMUSG00000063522/ENSMUSG00000022651/…
GO:0042277	MF	GO:0042277	peptide binding	300	-0.541788	-1.63885	3.24323e-07	1.42655e-05	1.11195e-05	7389	tags=22%, list=20%, signal=18%	ENSMUSG00000037014/ENSMUSG00000058818/ENSMUSG00000027674/ENSMUSG00000024107/ENSMUSG00000029193/ENSMUSG00000043441/ENSMUSG00000079492/ENSMUSG00000000157/ENSMUSG00000028076/ENSMUSG00000024713/ENSMUSG00000049928/ENSMUSG00000030898/ENSMUSG00000057722/ENSMUSG00000024027/ENSMUSG00000050164/ENSMUSG00000039062/ENSMUSG00000020681/ENSMUSG00000045005/ENSMUSG00000037246/ENSMUSG00000076461/ENSMUSG00000003206/…
GO:0002793	BP	GO:0002793	positive regulation of peptide secretion	229	-0.578537	-1.72756	3.25672e-07	1.42655e-05	1.11195e-05	7249	tags=22%, list=19%, signal=18%	ENSMUSG00000027674/ENSMUSG00000047507/ENSMUSG00000029193/ENSMUSG00000028874/ENSMUSG00000005892/ENSMUSG00000022829/ENSMUSG00000035187/ENSMUSG00000054342/ENSMUSG00000030898/ENSMUSG00000031934/ENSMUSG00000067786/ENSMUSG00000057722/ENSMUSG00000024027/ENSMUSG00000051747/ENSMUSG00000024810/ENSMUSG00000044988/ENSMUSG00000054200/ENSMUSG00000045502/ENSMUSG00000051980/ENSMUSG00000038676/ENSMUSG00000036117/…
GO:0030546	MF	GO:0030546	signaling receptor activator activity	437	-0.510123	-1.5692	3.28668e-07	1.43205e-05	1.11625e-05	5827	tags=24%, list=15%, signal=20%	ENSMUSG00000010797/ENSMUSG00000012705/ENSMUSG00000031380/ENSMUSG00000026166/ENSMUSG00000026985/ENSMUSG00000027718/ENSMUSG00000042993/ENSMUSG00000020872/ENSMUSG00000003206/ENSMUSG00000029019/ENSMUSG00000035352/ENSMUSG00000074063/ENSMUSG00000016524/ENSMUSG00000031558/ENSMUSG00000059187/ENSMUSG00000000126/ENSMUSG00000028553/ENSMUSG00000008999/ENSMUSG00000037362/ENSMUSG00000022651/ENSMUSG00000024810/…
GO:0043434	BP	GO:0043434	response to peptide hormone	330	-0.53745	-1.63094	3.53372e-07	1.53159e-05	1.19383e-05	4387	tags=13%, list=12%, signal=11%	ENSMUSG00000015568/ENSMUSG00000025082/ENSMUSG00000048583/ENSMUSG00000054667/ENSMUSG00000046714/ENSMUSG00000014158/ENSMUSG00000041481/ENSMUSG00000051136/ENSMUSG00000044254/ENSMUSG00000066366/ENSMUSG00000054988/ENSMUSG00000032081/ENSMUSG00000030730/ENSMUSG00000074483/ENSMUSG00000041567/ENSMUSG00000047443/ENSMUSG00000062939/ENSMUSG00000066363/ENSMUSG00000024659/ENSMUSG00000021680/ENSMUSG00000047638/…
GO:0033218	MF	GO:0033218	amide binding	373	-0.521949	-1.59348	3.57708e-07	1.54226e-05	1.20215e-05	7389	tags=20%, list=20%, signal=16%	ENSMUSG00000037014/ENSMUSG00000058818/ENSMUSG00000027674/ENSMUSG00000024107/ENSMUSG00000021416/ENSMUSG00000029193/ENSMUSG00000043441/ENSMUSG00000079492/ENSMUSG00000000157/ENSMUSG00000028076/ENSMUSG00000024713/ENSMUSG00000049928/ENSMUSG00000030898/ENSMUSG00000057722/ENSMUSG00000024027/ENSMUSG00000050164/ENSMUSG00000039062/ENSMUSG00000020681/ENSMUSG00000045005/ENSMUSG00000037246/ENSMUSG00000076461/…
GO:0060537	BP	GO:0060537	muscle tissue development	446	-0.510077	-1.56975	3.62671e-07	1.55552e-05	1.21248e-05	7265	tags=18%, list=19%, signal=15%	ENSMUSG00000051367/ENSMUSG00000065592/ENSMUSG00000026628/ENSMUSG00000020186/ENSMUSG00000041957/ENSMUSG00000031698/ENSMUSG00000019848/ENSMUSG00000022371/ENSMUSG00000037868/ENSMUSG00000025013/ENSMUSG00000016458/ENSMUSG00000017817/ENSMUSG00000013584/ENSMUSG00000017897/ENSMUSG00000049134/ENSMUSG00000021835/ENSMUSG00000059743/ENSMUSG00000010797/ENSMUSG00000028348/ENSMUSG00000048387/ENSMUSG00000026251/…
GO:0033344	BP	GO:0033344	cholesterol efflux	46	-0.769207	-1.94937	3.76994e-07	1.60857e-05	1.25384e-05	1244	tags=26%, list=3%, signal=25%	ENSMUSG00000005681/ENSMUSG00000050296/ENSMUSG00000032083/ENSMUSG00000023045/ENSMUSG00000047631/ENSMUSG00000056973/ENSMUSG00000040505/ENSMUSG00000022878/ENSMUSG00000002588/ENSMUSG00000024254/ENSMUSG00000032080/ENSMUSG00000020609
GO:0030193	BP	GO:0030193	regulation of blood coagulation	80	-0.687467	-1.8636	3.84325e-07	1.6314e-05	1.27163e-05	2901	tags=44%, list=8%, signal=40%	ENSMUSG00000050675/ENSMUSG00000027082/ENSMUSG00000039005/ENSMUSG00000000320/ENSMUSG00000032231/ENSMUSG00000038224/ENSMUSG00000035273/ENSMUSG00000031645/ENSMUSG00000017446/ENSMUSG00000000049/ENSMUSG00000109764/ENSMUSG00000040152/ENSMUSG00000021822/ENSMUSG00000024386/ENSMUSG00000040016/ENSMUSG00000037411/ENSMUSG00000026580/ENSMUSG00000021492/ENSMUSG00000021678/ENSMUSG00000059481/ENSMUSG00000056071/…
GO:0001819	BP	GO:0001819	positive regulation of cytokine production	437	-0.508926	-1.56552	4.01705e-07	1.69643e-05	1.32232e-05	9079	tags=27%, list=24%, signal=21%	ENSMUSG00000044827/ENSMUSG00000001123/ENSMUSG00000079293/ENSMUSG00000015957/ENSMUSG00000041605/ENSMUSG00000075254/ENSMUSG00000000215/ENSMUSG00000016496/ENSMUSG00000023411/ENSMUSG00000038147/ENSMUSG00000026029/ENSMUSG00000035799/ENSMUSG00000105504/ENSMUSG00000039942/ENSMUSG00000051314/ENSMUSG00000042333/ENSMUSG00000018899/ENSMUSG00000024087/ENSMUSG00000038357/ENSMUSG00000039005/ENSMUSG00000037944/…
GO:0016616	MF	GO:0016616	oxidoreductase activity, acting on the CH-OH group of donors, NAD or NADP as acceptor	132	-0.628286	-1.80983	4.26908e-07	1.79367e-05	1.39811e-05	1895	tags=17%, list=5%, signal=16%	ENSMUSG00000031844/ENSMUSG00000025963/ENSMUSG00000073422/ENSMUSG00000025150/ENSMUSG00000074207/ENSMUSG00000027068/ENSMUSG00000021213/ENSMUSG00000055301/ENSMUSG00000038641/ENSMUSG00000033044/ENSMUSG00000028236/ENSMUSG00000021214/ENSMUSG00000037797/ENSMUSG00000040127/ENSMUSG00000025396/ENSMUSG00000053054/ENSMUSG00000071019/ENSMUSG00000071551/ENSMUSG00000054052/ENSMUSG00000040134/ENSMUSG00000021211/…
GO:0060326	BP	GO:0060326	cell chemotaxis	289	-0.551473	-1.66385	4.41806e-07	1.84684e-05	1.43956e-05	8665	tags=29%, list=23%, signal=23%	ENSMUSG00000024529/ENSMUSG00000029530/ENSMUSG00000033730/ENSMUSG00000052270/ENSMUSG00000026100/ENSMUSG00000026581/ENSMUSG00000004791/ENSMUSG00000051314/ENSMUSG00000025701/ENSMUSG00000022676/ENSMUSG00000050335/ENSMUSG00000074934/ENSMUSG00000027962/ENSMUSG00000037944/ENSMUSG00000074361/ENSMUSG00000050232/ENSMUSG00000033542/ENSMUSG00000026874/ENSMUSG00000057967/ENSMUSG00000074715/ENSMUSG00000035042/…
GO:0007162	BP	GO:0007162	negative regulation of cell adhesion	286	-0.554391	-1.67352	4.4578e-07	1.85404e-05	1.44517e-05	9284	tags=26%, list=25%, signal=20%	ENSMUSG00000039377/ENSMUSG00000090958/ENSMUSG00000031465/ENSMUSG00000033149/ENSMUSG00000001123/ENSMUSG00000031805/ENSMUSG00000006369/ENSMUSG00000046449/ENSMUSG00000016496/ENSMUSG00000031841/ENSMUSG00000022676/ENSMUSG00000070691/ENSMUSG00000034227/ENSMUSG00000051457/ENSMUSG00000074491/ENSMUSG00000042333/ENSMUSG00000050335/ENSMUSG00000018899/ENSMUSG00000024087/ENSMUSG00000022901/ENSMUSG00000000320/…
GO:0070330	MF	GO:0070330	aromatase activity	27	-0.865331	-2.02812	4.54121e-07	1.87924e-05	1.46481e-05	2760	tags=63%, list=7%, signal=58%	ENSMUSG00000028713/ENSMUSG00000066704/ENSMUSG00000025003/ENSMUSG00000025479/ENSMUSG00000042248/ENSMUSG00000032315/ENSMUSG00000068086/ENSMUSG00000094806/ENSMUSG00000038656/ENSMUSG00000032808/ENSMUSG00000022445/ENSMUSG00000029630/ENSMUSG00000030483/ENSMUSG00000025002/ENSMUSG00000032310/ENSMUSG00000003053/ENSMUSG00000056035
GO:0072330	BP	GO:0072330	monocarboxylic acid biosynthetic process	193	-0.595166	-1.76757	4.77027e-07	1.96416e-05	1.53101e-05	5399	tags=18%, list=14%, signal=16%	ENSMUSG00000029556/ENSMUSG00000024207/ENSMUSG00000032207/ENSMUSG00000005373/ENSMUSG00000020377/ENSMUSG00000046402/ENSMUSG00000026272/ENSMUSG00000015568/ENSMUSG00000032083/ENSMUSG00000030935/ENSMUSG00000031551/ENSMUSG00000024610/ENSMUSG00000073422/ENSMUSG00000032807/ENSMUSG00000040562/ENSMUSG00000018924/ENSMUSG00000027068/ENSMUSG00000053846/ENSMUSG00000024659/ENSMUSG00000027398/ENSMUSG00000038641/…
GO:0050900	BP	GO:0050900	leukocyte migration	350	-0.532674	-1.62254	5.01601e-07	2.04952e-05	1.59754e-05	8632	tags=27%, list=23%, signal=21%	ENSMUSG00000029163/ENSMUSG00000028413/ENSMUSG00000052270/ENSMUSG00000026100/ENSMUSG00000039942/ENSMUSG00000026581/ENSMUSG00000004791/ENSMUSG00000051314/ENSMUSG00000025701/ENSMUSG00000034227/ENSMUSG00000051457/ENSMUSG00000042333/ENSMUSG00000050335/ENSMUSG00000074934/ENSMUSG00000027962/ENSMUSG00000027009/ENSMUSG00000037944/ENSMUSG00000074361/ENSMUSG00000050232/ENSMUSG00000033542/ENSMUSG00000026874/…
GO:0042588	CC	GO:0042588	zymogen granule	23	-0.87406	-1.99213	5.02735e-07	2.04952e-05	1.59754e-05	2199	tags=26%, list=6%, signal=25%	ENSMUSG00000009545/ENSMUSG00000049350/ENSMUSG00000025091/ENSMUSG00000026818/ENSMUSG00000059654/ENSMUSG00000047517
GO:0019217	BP	GO:0019217	regulation of fatty acid metabolic process	94	-0.67503	-1.8715	5.05534e-07	2.05078e-05	1.59852e-05	1662	tags=14%, list=4%, signal=13%	ENSMUSG00000051136/ENSMUSG00000024610/ENSMUSG00000047443/ENSMUSG00000024659/ENSMUSG00000027398/ENSMUSG00000014351/ENSMUSG00000027048/ENSMUSG00000028240/ENSMUSG00000022878/ENSMUSG00000032080/ENSMUSG00000023070/ENSMUSG00000017950/ENSMUSG00000054422
GO:0016064	BP	GO:0016064	immunoglobulin mediated immune response	154	-0.613277	-1.79152	5.18093e-07	2.09142e-05	1.6302e-05	3511	tags=19%, list=9%, signal=18%	ENSMUSG00000096464/ENSMUSG00000005465/ENSMUSG00000029656/ENSMUSG00000024610/ENSMUSG00000094088/ENSMUSG00000024402/ENSMUSG00000098470/ENSMUSG00000035031/ENSMUSG00000105906/ENSMUSG00000030724/ENSMUSG00000022149/ENSMUSG00000024164/ENSMUSG00000026573/ENSMUSG00000026700/ENSMUSG00000046006/ENSMUSG00000026405/ENSMUSG00000095589/ENSMUSG00000076617/ENSMUSG00000026542/ENSMUSG00000037780/ENSMUSG00000076937/…
GO:1902652	BP	GO:1902652	secondary alcohol metabolic process	140	-0.630074	-1.82528	5.27334e-07	2.11432e-05	1.64806e-05	6259	tags=21%, list=17%, signal=18%	ENSMUSG00000026726/ENSMUSG00000057722/ENSMUSG00000059743/ENSMUSG00000029556/ENSMUSG00000032207/ENSMUSG00000028553/ENSMUSG00000005681/ENSMUSG00000027875/ENSMUSG00000051716/ENSMUSG00000032083/ENSMUSG00000031594/ENSMUSG00000030670/ENSMUSG00000044254/ENSMUSG00000023045/ENSMUSG00000050370/ENSMUSG00000032081/ENSMUSG00000021148/ENSMUSG00000041301/ENSMUSG00000026700/ENSMUSG00000041567/ENSMUSG00000047631/…
GO:0015108	MF	GO:0015108	chloride transmembrane transporter activity	101	-0.667352	-1.86222	5.28902e-07	2.11432e-05	1.64806e-05	7974	tags=34%, list=21%, signal=27%	ENSMUSG00000037418/ENSMUSG00000036330/ENSMUSG00000031340/ENSMUSG00000000263/ENSMUSG00000020159/ENSMUSG00000031766/ENSMUSG00000055026/ENSMUSG00000055811/ENSMUSG00000034107/ENSMUSG00000055078/ENSMUSG00000020651/ENSMUSG00000017756/ENSMUSG00000022949/ENSMUSG00000068547/ENSMUSG00000031344/ENSMUSG00000023828/ENSMUSG00000040569/ENSMUSG00000036960/ENSMUSG00000023829/ENSMUSG00000006216/ENSMUSG00000041301/…
GO:0040013	BP	GO:0040013	negative regulation of locomotion	321	-0.529646	-1.607	5.50856e-07	2.19145e-05	1.70817e-05	9247	tags=23%, list=24%, signal=17%	ENSMUSG00000031465/ENSMUSG00000033149/ENSMUSG00000020181/ENSMUSG00000062991/ENSMUSG00000003665/ENSMUSG00000015957/ENSMUSG00000025020/ENSMUSG00000000753/ENSMUSG00000006369/ENSMUSG00000046449/ENSMUSG00000029163/ENSMUSG00000035236/ENSMUSG00000039942/ENSMUSG00000001131/ENSMUSG00000040254/ENSMUSG00000024087/ENSMUSG00000096768/ENSMUSG00000049583/ENSMUSG00000036856/ENSMUSG00000074934/ENSMUSG00000024501/…
GO:0019395	BP	GO:0019395	fatty acid oxidation	104	-0.659306	-1.84479	5.55839e-07	2.20064e-05	1.71534e-05	1535	tags=9%, list=4%, signal=8%	ENSMUSG00000002944/ENSMUSG00000059201/ENSMUSG00000055301/ENSMUSG00000027048/ENSMUSG00000037797/ENSMUSG00000021751/ENSMUSG00000027261/ENSMUSG00000022878/ENSMUSG00000054422
GO:0050796	BP	GO:0050796	regulation of insulin secretion	186	-0.590795	-1.74702	5.72156e-07	2.25441e-05	1.75724e-05	7201	tags=21%, list=19%, signal=17%	ENSMUSG00000031548/ENSMUSG00000047507/ENSMUSG00000005892/ENSMUSG00000022829/ENSMUSG00000037994/ENSMUSG00000035042/ENSMUSG00000035187/ENSMUSG00000036912/ENSMUSG00000067786/ENSMUSG00000057722/ENSMUSG00000024027/ENSMUSG00000040016/ENSMUSG00000017716/ENSMUSG00000037362/ENSMUSG00000044988/ENSMUSG00000051980/ENSMUSG00000051136/ENSMUSG00000009545/ENSMUSG00000044453/ENSMUSG00000029644/ENSMUSG00000049796/…
GO:0003779	MF	GO:0003779	actin binding	428	-0.505756	-1.55389	5.83459e-07	2.28799e-05	1.78343e-05	9320	tags=20%, list=25%, signal=15%	ENSMUSG00000009687/ENSMUSG00000026414/ENSMUSG00000045382/ENSMUSG00000037568/ENSMUSG00000026879/ENSMUSG00000068270/ENSMUSG00000049493/ENSMUSG00000022090/ENSMUSG00000025504/ENSMUSG00000006574/ENSMUSG00000068699/ENSMUSG00000025401/ENSMUSG00000034480/ENSMUSG00000032517/ENSMUSG00000036718/ENSMUSG00000032643/ENSMUSG00000072115/ENSMUSG00000018830/ENSMUSG00000044787/ENSMUSG00000022178/ENSMUSG00000041710/…
GO:0044262	BP	GO:0044262	cellular carbohydrate metabolic process	288	-0.543782	-1.64159	6.0114e-07	2.34616e-05	1.82876e-05	4141	tags=18%, list=11%, signal=16%	ENSMUSG00000006542/ENSMUSG00000028310/ENSMUSG00000020053/ENSMUSG00000025127/ENSMUSG00000025271/ENSMUSG00000031803/ENSMUSG00000046491/ENSMUSG00000034959/ENSMUSG00000024107/ENSMUSG00000022490/ENSMUSG00000079445/ENSMUSG00000017446/ENSMUSG00000027971/ENSMUSG00000046794/ENSMUSG00000021069/ENSMUSG00000048612/ENSMUSG00000057722/ENSMUSG00000079434/ENSMUSG00000004709/ENSMUSG00000028553/ENSMUSG00000047963/…
GO:0030017	CC	GO:0030017	sarcomere	185	-0.593765	-1.75423	6.21264e-07	2.41326e-05	1.88107e-05	6509	tags=19%, list=17%, signal=16%	ENSMUSG00000031636/ENSMUSG00000017817/ENSMUSG00000071540/ENSMUSG00000049134/ENSMUSG00000039376/ENSMUSG00000028348/ENSMUSG00000052374/ENSMUSG00000051747/ENSMUSG00000068614/ENSMUSG00000074001/ENSMUSG00000031461/ENSMUSG00000025172/ENSMUSG00000049173/ENSMUSG00000026407/ENSMUSG00000075307/ENSMUSG00000029683/ENSMUSG00000031740/ENSMUSG00000028116/ENSMUSG00000044086/ENSMUSG00000030730/ENSMUSG00000053093/…
GO:0030670	CC	GO:0030670	phagocytic vesicle membrane	23	-0.871484	-1.98626	6.46434e-07	2.49924e-05	1.94809e-05	445	tags=13%, list=1%, signal=13%	ENSMUSG00000022877/ENSMUSG00000054128/ENSMUSG00000047517
GO:0016125	BP	GO:0016125	sterol metabolic process	138	-0.62748	-1.81684	6.50126e-07	2.50177e-05	1.95006e-05	6259	tags=22%, list=17%, signal=19%	ENSMUSG00000026726/ENSMUSG00000057722/ENSMUSG00000059743/ENSMUSG00000029556/ENSMUSG00000032207/ENSMUSG00000028553/ENSMUSG00000005681/ENSMUSG00000027875/ENSMUSG00000051716/ENSMUSG00000032083/ENSMUSG00000031594/ENSMUSG00000044254/ENSMUSG00000023045/ENSMUSG00000050370/ENSMUSG00000032081/ENSMUSG00000021148/ENSMUSG00000041301/ENSMUSG00000026700/ENSMUSG00000041567/ENSMUSG00000024987/ENSMUSG00000047631/…
GO:1901616	BP	GO:1901616	organic hydroxy compound catabolic process	59	-0.733468	-1.91226	6.67053e-07	2.55497e-05	1.99153e-05	2185	tags=20%, list=6%, signal=19%	ENSMUSG00000029272/ENSMUSG00000074207/ENSMUSG00000090700/ENSMUSG00000021609/ENSMUSG00000055301/ENSMUSG00000038641/ENSMUSG00000026818/ENSMUSG00000021214/ENSMUSG00000037797/ENSMUSG00000028240/ENSMUSG00000027261/ENSMUSG00000029269
GO:0048018	MF	GO:0048018	receptor ligand activity	432	-0.508443	-1.56348	6.77853e-07	2.58431e-05	2.0144e-05	5827	tags=24%, list=15%, signal=20%	ENSMUSG00000010797/ENSMUSG00000012705/ENSMUSG00000031380/ENSMUSG00000026166/ENSMUSG00000026985/ENSMUSG00000027718/ENSMUSG00000042993/ENSMUSG00000020872/ENSMUSG00000003206/ENSMUSG00000029019/ENSMUSG00000035352/ENSMUSG00000074063/ENSMUSG00000016524/ENSMUSG00000031558/ENSMUSG00000059187/ENSMUSG00000000126/ENSMUSG00000028553/ENSMUSG00000008999/ENSMUSG00000037362/ENSMUSG00000022651/ENSMUSG00000024810/…
GO:0016709	MF	GO:0016709	oxidoreductase activity, acting on paired donors, with incorporation or reduction of molecular oxygen, NAD(P)H as one donor, and incorporation of one atom of oxygen	50	-0.771502	-1.98404	7.02741e-07	2.66685e-05	2.07874e-05	2697	tags=32%, list=7%, signal=30%	ENSMUSG00000050370/ENSMUSG00000026691/ENSMUSG00000025479/ENSMUSG00000024987/ENSMUSG00000090700/ENSMUSG00000021213/ENSMUSG00000038641/ENSMUSG00000063929/ENSMUSG00000032315/ENSMUSG00000021214/ENSMUSG00000095576/ENSMUSG00000086962/ENSMUSG00000066072/ENSMUSG00000028240/ENSMUSG00000071551/ENSMUSG00000021211
GO:0002460	BP	GO:0002460	adaptive immune response based on somatic recombination of immune receptors built from immunoglobulin superfamily domains	324	-0.53962	-1.63801	7.08766e-07	2.67738e-05	2.08694e-05	4026	tags=16%, list=11%, signal=15%	ENSMUSG00000073421/ENSMUSG00000047139/ENSMUSG00000015314/ENSMUSG00000035000/ENSMUSG00000096464/ENSMUSG00000005465/ENSMUSG00000023083/ENSMUSG00000029656/ENSMUSG00000022221/ENSMUSG00000024610/ENSMUSG00000094088/ENSMUSG00000024402/ENSMUSG00000098470/ENSMUSG00000035031/ENSMUSG00000066755/ENSMUSG00000041750/ENSMUSG00000105906/ENSMUSG00000030724/ENSMUSG00000022149/ENSMUSG00000024164/ENSMUSG00000026573/…
GO:0010324	BP	GO:0010324	membrane invagination	103	-0.666361	-1.86155	7.17764e-07	2.69899e-05	2.10379e-05	2966	tags=18%, list=8%, signal=17%	ENSMUSG00000094088/ENSMUSG00000021678/ENSMUSG00000105906/ENSMUSG00000020897/ENSMUSG00000024164/ENSMUSG00000025044/ENSMUSG00000018924/ENSMUSG00000002944/ENSMUSG00000095589/ENSMUSG00000076617/ENSMUSG00000076937/ENSMUSG00000076612/ENSMUSG00000016024/ENSMUSG00000026390/ENSMUSG00000096672/ENSMUSG00000076613/ENSMUSG00000076609/ENSMUSG00000076615/ENSMUSG00000093894
GO:0031225	CC	GO:0031225	anchored component of membrane	183	-0.59096	-1.74661	7.28562e-07	2.72714e-05	2.12573e-05	5324	tags=20%, list=14%, signal=17%	ENSMUSG00000037613/ENSMUSG00000027863/ENSMUSG00000026399/ENSMUSG00000063522/ENSMUSG00000022780/ENSMUSG00000024366/ENSMUSG00000047139/ENSMUSG00000030963/ENSMUSG00000050896/ENSMUSG00000063011/ENSMUSG00000032725/ENSMUSG00000078452/ENSMUSG00000091618/ENSMUSG00000038403/ENSMUSG00000030651/ENSMUSG00000008789/ENSMUSG00000029082/ENSMUSG00000022582/ENSMUSG00000022598/ENSMUSG00000032098/ENSMUSG00000027338/…
GO:0006111	BP	GO:0006111	regulation of gluconeogenesis	53	-0.759548	-1.97625	7.54281e-07	2.81064e-05	2.19081e-05	2750	tags=17%, list=7%, signal=16%	ENSMUSG00000058914/ENSMUSG00000041567/ENSMUSG00000047443/ENSMUSG00000059201/ENSMUSG00000069805/ENSMUSG00000078683/ENSMUSG00000000394/ENSMUSG00000022878/ENSMUSG00000017950
GO:0007389	BP	GO:0007389	pattern specification process	464	-0.50023	-1.5424	7.69718e-07	2.85524e-05	2.22558e-05	7289	tags=21%, list=19%, signal=17%	ENSMUSG00000024986/ENSMUSG00000051367/ENSMUSG00000029844/ENSMUSG00000038765/ENSMUSG00000031548/ENSMUSG00000035033/ENSMUSG00000033227/ENSMUSG00000055653/ENSMUSG00000079277/ENSMUSG00000038331/ENSMUSG00000037868/ENSMUSG00000024713/ENSMUSG00000022941/ENSMUSG00000038253/ENSMUSG00000035403/ENSMUSG00000035187/ENSMUSG00000016458/ENSMUSG00000013584/ENSMUSG00000006784/ENSMUSG00000039963/ENSMUSG00000021835/…
GO:0045109	BP	GO:0045109	intermediate filament organization	27	-0.859539	-2.01455	7.91838e-07	2.92412e-05	2.27927e-05	1396	tags=37%, list=4%, signal=36%	ENSMUSG00000035775/ENSMUSG00000115388/ENSMUSG00000051879/ENSMUSG00000026413/ENSMUSG00000102439/ENSMUSG00000054889/ENSMUSG00000045545/ENSMUSG00000023041/ENSMUSG00000035557/ENSMUSG00000058354
GO:0016829	MF	GO:0016829	lyase activity	187	-0.59308	-1.75418	8.18444e-07	3.00888e-05	2.34534e-05	2105	tags=12%, list=6%, signal=11%	ENSMUSG00000020098/ENSMUSG00000020377/ENSMUSG00000075543/ENSMUSG00000035896/ENSMUSG00000028179/ENSMUSG00000027556/ENSMUSG00000074003/ENSMUSG00000074604/ENSMUSG00000022126/ENSMUSG00000029082/ENSMUSG00000028307/ENSMUSG00000001155/ENSMUSG00000032315/ENSMUSG00000032373/ENSMUSG00000056880/ENSMUSG00000027559/ENSMUSG00000042638/ENSMUSG00000059606/ENSMUSG00000020017/ENSMUSG00000034456/ENSMUSG00000027513/…
GO:0006956	BP	GO:0006956	complement activation	81	-0.708662	-1.92703	8.54351e-07	3.12693e-05	2.43735e-05	3511	tags=32%, list=9%, signal=29%	ENSMUSG00000096464/ENSMUSG00000029656/ENSMUSG00000094088/ENSMUSG00000098470/ENSMUSG00000035031/ENSMUSG00000105906/ENSMUSG00000022149/ENSMUSG00000024164/ENSMUSG00000026405/ENSMUSG00000095589/ENSMUSG00000027398/ENSMUSG00000076617/ENSMUSG00000026542/ENSMUSG00000037780/ENSMUSG00000076937/ENSMUSG00000037942/ENSMUSG00000076612/ENSMUSG00000015854/ENSMUSG00000044206/ENSMUSG00000096672/ENSMUSG00000076613/…
GO:0003002	BP	GO:0003002	regionalization	367	-0.511257	-1.5618	9.00196e-07	3.28014e-05	2.55677e-05	7289	tags=21%, list=19%, signal=17%	ENSMUSG00000024986/ENSMUSG00000051367/ENSMUSG00000029844/ENSMUSG00000038765/ENSMUSG00000031548/ENSMUSG00000035033/ENSMUSG00000055653/ENSMUSG00000079277/ENSMUSG00000037868/ENSMUSG00000024713/ENSMUSG00000038253/ENSMUSG00000035403/ENSMUSG00000035187/ENSMUSG00000016458/ENSMUSG00000013584/ENSMUSG00000021835/ENSMUSG00000072945/ENSMUSG00000035451/ENSMUSG00000010797/ENSMUSG00000048387/ENSMUSG00000016028/…
GO:0050818	BP	GO:0050818	regulation of coagulation	84	-0.683612	-1.86245	1.04729e-06	3.78866e-05	2.95315e-05	2901	tags=42%, list=8%, signal=39%	ENSMUSG00000050675/ENSMUSG00000027082/ENSMUSG00000039005/ENSMUSG00000000320/ENSMUSG00000032231/ENSMUSG00000038224/ENSMUSG00000035273/ENSMUSG00000031645/ENSMUSG00000017446/ENSMUSG00000000049/ENSMUSG00000109764/ENSMUSG00000040152/ENSMUSG00000021822/ENSMUSG00000024386/ENSMUSG00000040016/ENSMUSG00000037411/ENSMUSG00000026580/ENSMUSG00000021492/ENSMUSG00000021678/ENSMUSG00000059481/ENSMUSG00000056071/…
GO:0050851	BP	GO:0050851	antigen receptor-mediated signaling pathway	195	-0.585135	-1.73893	1.04895e-06	3.78866e-05	2.95315e-05	3731	tags=16%, list=10%, signal=14%	ENSMUSG00000034359/ENSMUSG00000096464/ENSMUSG00000058435/ENSMUSG00000030365/ENSMUSG00000094088/ENSMUSG00000024673/ENSMUSG00000049972/ENSMUSG00000105906/ENSMUSG00000030724/ENSMUSG00000099974/ENSMUSG00000048766/ENSMUSG00000095589/ENSMUSG00000076617/ENSMUSG00000015619/ENSMUSG00000055960/ENSMUSG00000078598/ENSMUSG00000014453/ENSMUSG00000054892/ENSMUSG00000087194/ENSMUSG00000076937/ENSMUSG00000076612/…
GO:0015103	MF	GO:0015103	inorganic anion transmembrane transporter activity	135	-0.628027	-1.81548	1.08138e-06	3.88873e-05	3.03116e-05	8080	tags=30%, list=21%, signal=24%	ENSMUSG00000063796/ENSMUSG00000037418/ENSMUSG00000036330/ENSMUSG00000000792/ENSMUSG00000031340/ENSMUSG00000000263/ENSMUSG00000032122/ENSMUSG00000020159/ENSMUSG00000074796/ENSMUSG00000031766/ENSMUSG00000055026/ENSMUSG00000055811/ENSMUSG00000034107/ENSMUSG00000055078/ENSMUSG00000020651/ENSMUSG00000017756/ENSMUSG00000022949/ENSMUSG00000068547/ENSMUSG00000024650/ENSMUSG00000031344/ENSMUSG00000023828/…
GO:0002440	BP	GO:0002440	production of molecular mediator of immune response	296	-0.540659	-1.63318	1.10428e-06	3.95382e-05	3.08189e-05	4144	tags=19%, list=11%, signal=17%	ENSMUSG00000039899/ENSMUSG00000045005/ENSMUSG00000018623/ENSMUSG00000027718/ENSMUSG00000094930/ENSMUSG00000076802/ENSMUSG00000094006/ENSMUSG00000005681/ENSMUSG00000037379/ENSMUSG00000024810/ENSMUSG00000095794/ENSMUSG00000032083/ENSMUSG00000030468/ENSMUSG00000073421/ENSMUSG00000095753/ENSMUSG00000005465/ENSMUSG00000098814/ENSMUSG00000036117/ENSMUSG00000023987/ENSMUSG00000024610/ENSMUSG00000095351/…
GO:0036041	MF	GO:0036041	long-chain fatty acid binding	20	-0.893997	-1.96149	1.11593e-06	3.9782e-05	3.10089e-05	1874	tags=35%, list=5%, signal=33%	ENSMUSG00000056054/ENSMUSG00000056071/ENSMUSG00000002944/ENSMUSG00000028715/ENSMUSG00000023057/ENSMUSG00000062515/ENSMUSG00000017950
GO:0007517	BP	GO:0007517	muscle organ development	397	-0.510673	-1.56158	1.18348e-06	4.20086e-05	3.27445e-05	7265	tags=18%, list=19%, signal=15%	ENSMUSG00000051367/ENSMUSG00000065592/ENSMUSG00000026628/ENSMUSG00000021919/ENSMUSG00000041957/ENSMUSG00000019848/ENSMUSG00000022371/ENSMUSG00000037868/ENSMUSG00000025013/ENSMUSG00000016458/ENSMUSG00000017817/ENSMUSG00000038872/ENSMUSG00000021835/ENSMUSG00000059743/ENSMUSG00000010797/ENSMUSG00000028348/ENSMUSG00000026251/ENSMUSG00000020542/ENSMUSG00000051747/ENSMUSG00000068614/ENSMUSG00000036144/…
GO:0014706	BP	GO:0014706	striated muscle tissue development	423	-0.504184	-1.54876	1.2062e-06	4.26313e-05	3.32299e-05	7265	tags=18%, list=19%, signal=15%	ENSMUSG00000051367/ENSMUSG00000026628/ENSMUSG00000041957/ENSMUSG00000031698/ENSMUSG00000019848/ENSMUSG00000022371/ENSMUSG00000037868/ENSMUSG00000025013/ENSMUSG00000016458/ENSMUSG00000017817/ENSMUSG00000013584/ENSMUSG00000017897/ENSMUSG00000049134/ENSMUSG00000021835/ENSMUSG00000059743/ENSMUSG00000010797/ENSMUSG00000028348/ENSMUSG00000026251/ENSMUSG00000052374/ENSMUSG00000020542/ENSMUSG00000062327/…
GO:0019724	BP	GO:0019724	B cell mediated immunity	158	-0.605423	-1.77346	1.29545e-06	4.559e-05	3.55361e-05	3511	tags=19%, list=9%, signal=17%	ENSMUSG00000096464/ENSMUSG00000005465/ENSMUSG00000029656/ENSMUSG00000024610/ENSMUSG00000094088/ENSMUSG00000024402/ENSMUSG00000098470/ENSMUSG00000035031/ENSMUSG00000105906/ENSMUSG00000030724/ENSMUSG00000022149/ENSMUSG00000024164/ENSMUSG00000026573/ENSMUSG00000026700/ENSMUSG00000046006/ENSMUSG00000026405/ENSMUSG00000095589/ENSMUSG00000076617/ENSMUSG00000026542/ENSMUSG00000037780/ENSMUSG00000076937/…
GO:0051271	BP	GO:0051271	negative regulation of cellular component movement	321	-0.522029	-1.58389	1.33744e-06	4.68221e-05	3.64965e-05	9247	tags=22%, list=24%, signal=17%	ENSMUSG00000031465/ENSMUSG00000033149/ENSMUSG00000020181/ENSMUSG00000062991/ENSMUSG00000003665/ENSMUSG00000015957/ENSMUSG00000025020/ENSMUSG00000000753/ENSMUSG00000006369/ENSMUSG00000046449/ENSMUSG00000029163/ENSMUSG00000035236/ENSMUSG00000039942/ENSMUSG00000001131/ENSMUSG00000040254/ENSMUSG00000024087/ENSMUSG00000096768/ENSMUSG00000036856/ENSMUSG00000074934/ENSMUSG00000024501/ENSMUSG00000035165/…
GO:0019842	MF	GO:0019842	vitamin binding	137	-0.618842	-1.79356	1.34184e-06	4.68221e-05	3.64965e-05	6259	tags=23%, list=17%, signal=20%	ENSMUSG00000026726/ENSMUSG00000021069/ENSMUSG00000013584/ENSMUSG00000004885/ENSMUSG00000021884/ENSMUSG00000028996/ENSMUSG00000028003/ENSMUSG00000046402/ENSMUSG00000026272/ENSMUSG00000116378/ENSMUSG00000025270/ENSMUSG00000039092/ENSMUSG00000028179/ENSMUSG00000025519/ENSMUSG00000021799/ENSMUSG00000032725/ENSMUSG00000026621/ENSMUSG00000030670/ENSMUSG00000029369/ENSMUSG00000022479/ENSMUSG00000055301/…
GO:0031253	CC	GO:0031253	cell projection membrane	303	-0.530356	-1.60696	1.44671e-06	5.02687e-05	3.9183e-05	7579	tags=18%, list=20%, signal=15%	ENSMUSG00000035681/ENSMUSG00000031340/ENSMUSG00000029134/ENSMUSG00000029707/ENSMUSG00000024131/ENSMUSG00000029188/ENSMUSG00000028874/ENSMUSG00000038298/ENSMUSG00000055026/ENSMUSG00000027737/ENSMUSG00000021478/ENSMUSG00000055078/ENSMUSG00000026726/ENSMUSG00000038600/ENSMUSG00000025243/ENSMUSG00000050164/ENSMUSG00000020651/ENSMUSG00000039062/ENSMUSG00000020681/ENSMUSG00000021565/ENSMUSG00000015405/…
GO:1903532	BP	GO:1903532	positive regulation of secretion by cell	379	-0.511069	-1.55977	1.50215e-06	5.19756e-05	4.05135e-05	7327	tags=17%, list=19%, signal=14%	ENSMUSG00000039004/ENSMUSG00000027674/ENSMUSG00000047507/ENSMUSG00000027577/ENSMUSG00000029193/ENSMUSG00000028874/ENSMUSG00000005892/ENSMUSG00000017446/ENSMUSG00000022829/ENSMUSG00000024907/ENSMUSG00000035187/ENSMUSG00000054342/ENSMUSG00000022150/ENSMUSG00000030898/ENSMUSG00000031934/ENSMUSG00000067786/ENSMUSG00000057722/ENSMUSG00000030043/ENSMUSG00000024027/ENSMUSG00000012705/ENSMUSG00000051747/…
GO:0072001	BP	GO:0072001	renal system development	320	-0.530294	-1.60856	1.51458e-06	5.1995e-05	4.05286e-05	9247	tags=25%, list=24%, signal=19%	ENSMUSG00000031465/ENSMUSG00000045382/ENSMUSG00000038843/ENSMUSG00000015957/ENSMUSG00000050295/ENSMUSG00000061393/ENSMUSG00000015647/ENSMUSG00000032419/ENSMUSG00000027684/ENSMUSG00000102692/ENSMUSG00000004791/ENSMUSG00000024134/ENSMUSG00000078302/ENSMUSG00000025934/ENSMUSG00000036856/ENSMUSG00000053268/ENSMUSG00000045763/ENSMUSG00000074934/ENSMUSG00000026365/ENSMUSG00000014329/ENSMUSG00000005397/…
GO:0004771	MF	GO:0004771	sterol esterase activity	19	-0.882798	-1.9205	1.51534e-06	5.1995e-05	4.05286e-05	2291	tags=68%, list=6%, signal=64%	ENSMUSG00000060560/ENSMUSG00000057400/ENSMUSG00000050097/ENSMUSG00000031877/ENSMUSG00000026818/ENSMUSG00000057074/ENSMUSG00000078964/ENSMUSG00000056973/ENSMUSG00000061959/ENSMUSG00000031725/ENSMUSG00000061825/ENSMUSG00000031886/ENSMUSG00000055730
GO:0008201	MF	GO:0008201	heparin binding	152	-0.610183	-1.77913	1.59588e-06	5.45315e-05	4.25058e-05	9025	tags=39%, list=24%, signal=30%	ENSMUSG00000019997/ENSMUSG00000022894/ENSMUSG00000025020/ENSMUSG00000049001/ENSMUSG00000026100/ENSMUSG00000035258/ENSMUSG00000028195/ENSMUSG00000072115/ENSMUSG00000031825/ENSMUSG00000063564/ENSMUSG00000058806/ENSMUSG00000062074/ENSMUSG00000026365/ENSMUSG00000001494/ENSMUSG00000050069/ENSMUSG00000031645/ENSMUSG00000033327/ENSMUSG00000031548/ENSMUSG00000022816/ENSMUSG00000022665/ENSMUSG00000029718/…
GO:0010906	BP	GO:0010906	regulation of glucose metabolic process	127	-0.621786	-1.78428	1.72648e-06	5.87502e-05	4.57941e-05	2750	tags=13%, list=7%, signal=12%	ENSMUSG00000058914/ENSMUSG00000020660/ENSMUSG00000042717/ENSMUSG00000041567/ENSMUSG00000047443/ENSMUSG00000059201/ENSMUSG00000065445/ENSMUSG00000069805/ENSMUSG00000010760/ENSMUSG00000037025/ENSMUSG00000024029/ENSMUSG00000078683/ENSMUSG00000000394/ENSMUSG00000022878/ENSMUSG00000023070/ENSMUSG00000017950
GO:0032103	BP	GO:0032103	positive regulation of response to external stimulus	406	-0.503655	-1.5438	1.73389e-06	5.87595e-05	4.58013e-05	8544	tags=26%, list=23%, signal=20%	ENSMUSG00000031841/ENSMUSG00000052270/ENSMUSG00000061762/ENSMUSG00000026100/ENSMUSG00000105504/ENSMUSG00000039942/ENSMUSG00000026581/ENSMUSG00000079415/ENSMUSG00000004791/ENSMUSG00000051314/ENSMUSG00000030717/ENSMUSG00000022676/ENSMUSG00000020953/ENSMUSG00000039005/ENSMUSG00000037944/ENSMUSG00000066677/ENSMUSG00000064177/ENSMUSG00000032487/ENSMUSG00000027762/ENSMUSG00000050232/ENSMUSG00000038224/…
GO:0051146	BP	GO:0051146	striated muscle cell differentiation	307	-0.534942	-1.6229	1.82982e-06	6.17565e-05	4.81374e-05	6345	tags=20%, list=17%, signal=17%	ENSMUSG00000038763/ENSMUSG00000074934/ENSMUSG00000031981/ENSMUSG00000020053/ENSMUSG00000051367/ENSMUSG00000020186/ENSMUSG00000031698/ENSMUSG00000019848/ENSMUSG00000022371/ENSMUSG00000016458/ENSMUSG00000048612/ENSMUSG00000079434/ENSMUSG00000049134/ENSMUSG00000039376/ENSMUSG00000021835/ENSMUSG00000059743/ENSMUSG00000028348/ENSMUSG00000052374/ENSMUSG00000020542/ENSMUSG00000062327/ENSMUSG00000051747/…
GO:0004869	MF	GO:0004869	cysteine-type endopeptidase inhibitor activity	57	-0.724835	-1.88965	1.87011e-06	6.28586e-05	4.89965e-05	4337	tags=35%, list=11%, signal=31%	ENSMUSG00000017716/ENSMUSG00000022871/ENSMUSG00000026175/ENSMUSG00000041481/ENSMUSG00000099974/ENSMUSG00000021640/ENSMUSG00000060459/ENSMUSG00000059657/ENSMUSG00000022902/ENSMUSG00000005824/ENSMUSG00000079597/ENSMUSG00000073602/ENSMUSG00000071562/ENSMUSG00000074874/ENSMUSG00000022868/ENSMUSG00000022877/ENSMUSG00000054905/ENSMUSG00000017723/ENSMUSG00000071561/ENSMUSG00000019278
GO:2000146	BP	GO:2000146	negative regulation of cell motility	287	-0.53813	-1.62497	1.92472e-06	6.4431e-05	5.02221e-05	9247	tags=23%, list=24%, signal=18%	ENSMUSG00000031465/ENSMUSG00000033149/ENSMUSG00000020181/ENSMUSG00000062991/ENSMUSG00000003665/ENSMUSG00000015957/ENSMUSG00000000753/ENSMUSG00000006369/ENSMUSG00000046449/ENSMUSG00000029163/ENSMUSG00000035236/ENSMUSG00000039942/ENSMUSG00000001131/ENSMUSG00000024087/ENSMUSG00000096768/ENSMUSG00000036856/ENSMUSG00000074934/ENSMUSG00000024501/ENSMUSG00000112129/ENSMUSG00000074361/ENSMUSG00000031165/…
GO:0051251	BP	GO:0051251	positive regulation of lymphocyte activation	309	-0.52885	-1.60346	2.01162e-06	6.70676e-05	5.22773e-05	4198	tags=14%, list=11%, signal=12%	ENSMUSG00000039323/ENSMUSG00000048583/ENSMUSG00000073421/ENSMUSG00000047139/ENSMUSG00000035000/ENSMUSG00000096464/ENSMUSG00000005465/ENSMUSG00000036117/ENSMUSG00000030365/ENSMUSG00000024610/ENSMUSG00000040197/ENSMUSG00000094088/ENSMUSG00000078452/ENSMUSG00000105906/ENSMUSG00000095788/ENSMUSG00000026573/ENSMUSG00000019982/ENSMUSG00000029082/ENSMUSG00000036594/ENSMUSG00000026700/ENSMUSG00000078780/…
GO:0033561	BP	GO:0033561	regulation of water loss via skin	32	-0.822284	-1.97223	2.02726e-06	6.73166e-05	5.24714e-05	3326	tags=38%, list=9%, signal=34%	ENSMUSG00000009376/ENSMUSG00000032807/ENSMUSG00000037188/ENSMUSG00000037600/ENSMUSG00000022512/ENSMUSG00000037129/ENSMUSG00000045019/ENSMUSG00000102439/ENSMUSG00000047501/ENSMUSG00000053797/ENSMUSG00000041991/ENSMUSG00000049133
GO:0120015	MF	GO:0120015	sterol transfer activity	21	-0.871233	-1.92662	2.08931e-06	6.90984e-05	5.38602e-05	149	tags=29%, list=0%, signal=28%	ENSMUSG00000005681/ENSMUSG00000032083/ENSMUSG00000040505/ENSMUSG00000024254/ENSMUSG00000032080/ENSMUSG00000020609
GO:0046889	BP	GO:0046889	positive regulation of lipid biosynthetic process	98	-0.65345	-1.81702	2.10332e-06	6.92833e-05	5.40043e-05	4144	tags=17%, list=11%, signal=15%	ENSMUSG00000032083/ENSMUSG00000048583/ENSMUSG00000024610/ENSMUSG00000026228/ENSMUSG00000032081/ENSMUSG00000041380/ENSMUSG00000024659/ENSMUSG00000047638/ENSMUSG00000027398/ENSMUSG00000030559/ENSMUSG00000020713/ENSMUSG00000028240/ENSMUSG00000028298/ENSMUSG00000032080/ENSMUSG00000023070/ENSMUSG00000034528/ENSMUSG00000017950
GO:0006635	BP	GO:0006635	fatty acid beta-oxidation	71	-0.698246	-1.86367	2.27964e-06	7.47923e-05	5.82985e-05	1023	tags=7%, list=3%, signal=7%	ENSMUSG00000059201/ENSMUSG00000027048/ENSMUSG00000021751/ENSMUSG00000022878/ENSMUSG00000054422
GO:0009991	BP	GO:0009991	response to extracellular stimulus	355	-0.517878	-1.58059	2.30111e-06	7.51971e-05	5.8614e-05	8492	tags=21%, list=22%, signal=16%	ENSMUSG00000027792/ENSMUSG00000026866/ENSMUSG00000037393/ENSMUSG00000022676/ENSMUSG00000028072/ENSMUSG00000074489/ENSMUSG00000026322/ENSMUSG00000038508/ENSMUSG00000036856/ENSMUSG00000053268/ENSMUSG00000027962/ENSMUSG00000027009/ENSMUSG00000006542/ENSMUSG00000041653/ENSMUSG00000025127/ENSMUSG00000064177/ENSMUSG00000002289/ENSMUSG00000032093/ENSMUSG00000039004/ENSMUSG00000026628/ENSMUSG00000022816/…
GO:0002429	BP	GO:0002429	immune response-activating cell surface receptor signaling pathway	221	-0.560884	-1.66876	2.33074e-06	7.58642e-05	5.9134e-05	3144	tags=14%, list=8%, signal=13%	ENSMUSG00000034359/ENSMUSG00000096464/ENSMUSG00000058435/ENSMUSG00000030365/ENSMUSG00000094088/ENSMUSG00000024673/ENSMUSG00000049972/ENSMUSG00000105906/ENSMUSG00000030724/ENSMUSG00000030149/ENSMUSG00000099974/ENSMUSG00000048766/ENSMUSG00000095589/ENSMUSG00000076617/ENSMUSG00000015619/ENSMUSG00000055960/ENSMUSG00000078598/ENSMUSG00000014453/ENSMUSG00000054892/ENSMUSG00000087194/ENSMUSG00000076937/…
GO:0050892	BP	GO:0050892	intestinal absorption	36	-0.807381	-1.97985	2.37454e-06	7.69855e-05	6.0008e-05	4144	tags=42%, list=11%, signal=37%	ENSMUSG00000005681/ENSMUSG00000032083/ENSMUSG00000026175/ENSMUSG00000063975/ENSMUSG00000009545/ENSMUSG00000022479/ENSMUSG00000002944/ENSMUSG00000059201/ENSMUSG00000032226/ENSMUSG00000040505/ENSMUSG00000052396/ENSMUSG00000024254/ENSMUSG00000032080/ENSMUSG00000023057/ENSMUSG00000054422
GO:0071248	BP	GO:0071248	cellular response to metal ion	155	-0.601901	-1.75935	2.39194e-06	7.72456e-05	6.02108e-05	1566	tags=10%, list=4%, signal=9%	ENSMUSG00000018924/ENSMUSG00000031098/ENSMUSG00000103243/ENSMUSG00000034796/ENSMUSG00000021680/ENSMUSG00000069805/ENSMUSG00000026343/ENSMUSG00000037942/ENSMUSG00000021214/ENSMUSG00000004655/ENSMUSG00000022877/ENSMUSG00000029811/ENSMUSG00000045019/ENSMUSG00000062515/ENSMUSG00000032310
GO:0002697	BP	GO:0002697	regulation of immune effector process	415	-0.509267	-1.56272	2.42924e-06	7.81438e-05	6.09108e-05	8419	tags=24%, list=22%, signal=19%	ENSMUSG00000018752/ENSMUSG00000051314/ENSMUSG00000034227/ENSMUSG00000051457/ENSMUSG00000074491/ENSMUSG00000019989/ENSMUSG00000042333/ENSMUSG00000050335/ENSMUSG00000018899/ENSMUSG00000079563/ENSMUSG00000039005/ENSMUSG00000053835/ENSMUSG00000037944/ENSMUSG00000026365/ENSMUSG00000030577/ENSMUSG00000031165/ENSMUSG00000032679/ENSMUSG00000049723/ENSMUSG00000028874/ENSMUSG00000079492/ENSMUSG00000041872/…
GO:0030198	BP	GO:0030198	extracellular matrix organization	297	-0.535067	-1.61645	2.4695e-06	7.91298e-05	6.16794e-05	9124	tags=33%, list=24%, signal=25%	ENSMUSG00000028339/ENSMUSG00000003665/ENSMUSG00000019997/ENSMUSG00000022894/ENSMUSG00000050295/ENSMUSG00000029675/ENSMUSG00000049001/ENSMUSG00000006369/ENSMUSG00000024529/ENSMUSG00000034205/ENSMUSG00000029163/ENSMUSG00000028413/ENSMUSG00000033792/ENSMUSG00000032334/ENSMUSG00000031257/ENSMUSG00000035258/ENSMUSG00000028195/ENSMUSG00000018830/ENSMUSG00000050335/ENSMUSG00000031825/ENSMUSG00000022449/…
GO:0051222	BP	GO:0051222	positive regulation of protein transport	348	-0.519376	-1.58171	2.55747e-06	8.16308e-05	6.36289e-05	7658	tags=16%, list=20%, signal=13%	ENSMUSG00000020053/ENSMUSG00000064177/ENSMUSG00000032487/ENSMUSG00000053862/ENSMUSG00000033542/ENSMUSG00000000303/ENSMUSG00000047507/ENSMUSG00000028874/ENSMUSG00000038298/ENSMUSG00000005892/ENSMUSG00000022829/ENSMUSG00000035187/ENSMUSG00000054342/ENSMUSG00000031934/ENSMUSG00000067786/ENSMUSG00000026589/ENSMUSG00000057722/ENSMUSG00000027699/ENSMUSG00000024027/ENSMUSG00000051747/ENSMUSG00000024810/…
GO:0006911	BP	GO:0006911	phagocytosis, engulfment	87	-0.672872	-1.8394	2.56963e-06	8.17024e-05	6.36847e-05	2966	tags=22%, list=8%, signal=20%	ENSMUSG00000096464/ENSMUSG00000094088/ENSMUSG00000021678/ENSMUSG00000105906/ENSMUSG00000024164/ENSMUSG00000025044/ENSMUSG00000018924/ENSMUSG00000002944/ENSMUSG00000095589/ENSMUSG00000076617/ENSMUSG00000076937/ENSMUSG00000076612/ENSMUSG00000016024/ENSMUSG00000026390/ENSMUSG00000096672/ENSMUSG00000076613/ENSMUSG00000076609/ENSMUSG00000076615/ENSMUSG00000093894
GO:0043062	BP	GO:0043062	extracellular structure organization	298	-0.53498	-1.61631	2.60824e-06	8.26111e-05	6.4393e-05	9124	tags=33%, list=24%, signal=25%	ENSMUSG00000028339/ENSMUSG00000003665/ENSMUSG00000019997/ENSMUSG00000022894/ENSMUSG00000050295/ENSMUSG00000029675/ENSMUSG00000049001/ENSMUSG00000006369/ENSMUSG00000024529/ENSMUSG00000034205/ENSMUSG00000029163/ENSMUSG00000028413/ENSMUSG00000033792/ENSMUSG00000032334/ENSMUSG00000031257/ENSMUSG00000035258/ENSMUSG00000028195/ENSMUSG00000018830/ENSMUSG00000050335/ENSMUSG00000031825/ENSMUSG00000022449/…
GO:0030057	CC	GO:0030057	desmosome	24	-0.844149	-1.93793	2.68115e-06	8.4595e-05	6.59394e-05	1858	tags=50%, list=5%, signal=48%	ENSMUSG00000039518/ENSMUSG00000034607/ENSMUSG00000024331/ENSMUSG00000044393/ENSMUSG00000034774/ENSMUSG00000026413/ENSMUSG00000044322/ENSMUSG00000054889/ENSMUSG00000056632/ENSMUSG00000061928/ENSMUSG00000059898/ENSMUSG00000069441
GO:0007160	BP	GO:0007160	cell-matrix adhesion	213	-0.564038	-1.6838	2.81459e-06	8.84661e-05	6.89568e-05	9025	tags=28%, list=24%, signal=21%	ENSMUSG00000019997/ENSMUSG00000020758/ENSMUSG00000021806/ENSMUSG00000046449/ENSMUSG00000029163/ENSMUSG00000028413/ENSMUSG00000031841/ENSMUSG00000034990/ENSMUSG00000041062/ENSMUSG00000045991/ENSMUSG00000058806/ENSMUSG00000022178/ENSMUSG00000036856/ENSMUSG00000074934/ENSMUSG00000027962/ENSMUSG00000027009/ENSMUSG00000040274/ENSMUSG00000008461/ENSMUSG00000005397/ENSMUSG00000032093/ENSMUSG00000035273/…
GO:0004364	MF	GO:0004364	glutathione transferase activity	30	-0.814628	-1.93007	2.84879e-06	8.92006e-05	6.95294e-05	2093	tags=23%, list=6%, signal=22%	ENSMUSG00000074604/ENSMUSG00000040562/ENSMUSG00000004038/ENSMUSG00000058216/ENSMUSG00000057933/ENSMUSG00000074179/ENSMUSG00000074183
GO:0034308	BP	GO:0034308	primary alcohol metabolic process	64	-0.722019	-1.90646	2.87267e-06	8.96077e-05	6.98467e-05	2185	tags=20%, list=6%, signal=19%	ENSMUSG00000029272/ENSMUSG00000074207/ENSMUSG00000055301/ENSMUSG00000032315/ENSMUSG00000028236/ENSMUSG00000021214/ENSMUSG00000024990/ENSMUSG00000037797/ENSMUSG00000053054/ENSMUSG00000027261/ENSMUSG00000061808/ENSMUSG00000029269/ENSMUSG00000032310
GO:0071496	BP	GO:0071496	cellular response to external stimulus	268	-0.534008	-1.60828	2.89e-06	8.98082e-05	7.0003e-05	3057	tags=10%, list=8%, signal=10%	ENSMUSG00000044254/ENSMUSG00000098807/ENSMUSG00000026989/ENSMUSG00000065448/ENSMUSG00000080626/ENSMUSG00000050440/ENSMUSG00000060180/ENSMUSG00000024331/ENSMUSG00000022479/ENSMUSG00000063354/ENSMUSG00000065560/ENSMUSG00000039878/ENSMUSG00000035775/ENSMUSG00000027750/ENSMUSG00000047638/ENSMUSG00000093617/ENSMUSG00000021647/ENSMUSG00000065445/ENSMUSG00000040891/ENSMUSG00000037025/ENSMUSG00000004655/…
GO:0002696	BP	GO:0002696	positive regulation of leukocyte activation	362	-0.51015	-1.5569	3.00373e-06	9.29914e-05	7.24842e-05	4198	tags=14%, list=11%, signal=12%	ENSMUSG00000039323/ENSMUSG00000048583/ENSMUSG00000005800/ENSMUSG00000073421/ENSMUSG00000047139/ENSMUSG00000035000/ENSMUSG00000096464/ENSMUSG00000005465/ENSMUSG00000036117/ENSMUSG00000030365/ENSMUSG00000024610/ENSMUSG00000040197/ENSMUSG00000094088/ENSMUSG00000078452/ENSMUSG00000030144/ENSMUSG00000021678/ENSMUSG00000105906/ENSMUSG00000030149/ENSMUSG00000095788/ENSMUSG00000050440/ENSMUSG00000026573/…
GO:1904951	BP	GO:1904951	positive regulation of establishment of protein localization	364	-0.510208	-1.55888	3.03267e-06	9.35358e-05	7.29085e-05	7658	tags=15%, list=20%, signal=12%	ENSMUSG00000020053/ENSMUSG00000064177/ENSMUSG00000032487/ENSMUSG00000053862/ENSMUSG00000033542/ENSMUSG00000000303/ENSMUSG00000047507/ENSMUSG00000028874/ENSMUSG00000038298/ENSMUSG00000005892/ENSMUSG00000022829/ENSMUSG00000035187/ENSMUSG00000054342/ENSMUSG00000031934/ENSMUSG00000067786/ENSMUSG00000026589/ENSMUSG00000057722/ENSMUSG00000027699/ENSMUSG00000024027/ENSMUSG00000051747/ENSMUSG00000024810/…
GO:0050867	BP	GO:0050867	positive regulation of cell activation	379	-0.506028	-1.54439	3.08976e-06	9.49408e-05	7.40037e-05	4198	tags=13%, list=11%, signal=12%	ENSMUSG00000039323/ENSMUSG00000048583/ENSMUSG00000005800/ENSMUSG00000073421/ENSMUSG00000047139/ENSMUSG00000035000/ENSMUSG00000096464/ENSMUSG00000005465/ENSMUSG00000036117/ENSMUSG00000030365/ENSMUSG00000024610/ENSMUSG00000040197/ENSMUSG00000094088/ENSMUSG00000078452/ENSMUSG00000026580/ENSMUSG00000030144/ENSMUSG00000021678/ENSMUSG00000105906/ENSMUSG00000030149/ENSMUSG00000095788/ENSMUSG00000050440/…
GO:1901361	BP	GO:1901361	organic cyclic compound catabolic process	430	-0.496449	-1.52505	3.12829e-06	9.57676e-05	7.46481e-05	5040	tags=10%, list=13%, signal=9%	ENSMUSG00000020407/ENSMUSG00000015721/ENSMUSG00000005883/ENSMUSG00000075707/ENSMUSG00000029759/ENSMUSG00000022821/ENSMUSG00000020000/ENSMUSG00000033427/ENSMUSG00000079554/ENSMUSG00000030963/ENSMUSG00000051965/ENSMUSG00000038242/ENSMUSG00000082101/ENSMUSG00000031549/ENSMUSG00000031551/ENSMUSG00000039981/ENSMUSG00000035836/ENSMUSG00000059334/ENSMUSG00000029272/ENSMUSG00000030651/ENSMUSG00000030866/…
GO:0022408	BP	GO:0022408	negative regulation of cell-cell adhesion	188	-0.574549	-1.70159	3.14493e-06	9.59204e-05	7.47672e-05	8281	tags=27%, list=22%, signal=21%	ENSMUSG00000070691/ENSMUSG00000034227/ENSMUSG00000051457/ENSMUSG00000074491/ENSMUSG00000042333/ENSMUSG00000050335/ENSMUSG00000018899/ENSMUSG00000022901/ENSMUSG00000000320/ENSMUSG00000039004/ENSMUSG00000000303/ENSMUSG00000021125/ENSMUSG00000074715/ENSMUSG00000017446/ENSMUSG00000016498/ENSMUSG00000051076/ENSMUSG00000019987/ENSMUSG00000021835/ENSMUSG00000039899/ENSMUSG00000040016/ENSMUSG00000035873/…
GO:0035270	BP	GO:0035270	endocrine system development	140	-0.610741	-1.76927	3.2049e-06	9.70756e-05	7.56676e-05	8063	tags=34%, list=21%, signal=27%	ENSMUSG00000045991/ENSMUSG00000056758/ENSMUSG00000036856/ENSMUSG00000045518/ENSMUSG00000040274/ENSMUSG00000039004/ENSMUSG00000024986/ENSMUSG00000051367/ENSMUSG00000079277/ENSMUSG00000038253/ENSMUSG00000035187/ENSMUSG00000016458/ENSMUSG00000021835/ENSMUSG00000029706/ENSMUSG00000029556/ENSMUSG00000025056/ENSMUSG00000040726/ENSMUSG00000068452/ENSMUSG00000044312/ENSMUSG00000032083/ENSMUSG00000020679/…
GO:0010883	BP	GO:0010883	regulation of lipid storage	48	-0.76798	-1.96383	3.20638e-06	9.70756e-05	7.56676e-05	2108	tags=19%, list=6%, signal=18%	ENSMUSG00000024164/ENSMUSG00000025044/ENSMUSG00000002944/ENSMUSG00000059201/ENSMUSG00000037942/ENSMUSG00000074336/ENSMUSG00000078683/ENSMUSG00000056973/ENSMUSG00000020609
GO:0031016	BP	GO:0031016	pancreas development	91	-0.659346	-1.81575	3.31918e-06	0.000100122	7.80426e-05	7717	tags=35%, list=20%, signal=28%	ENSMUSG00000045518/ENSMUSG00000020053/ENSMUSG00000040274/ENSMUSG00000039004/ENSMUSG00000024986/ENSMUSG00000035187/ENSMUSG00000013584/ENSMUSG00000039963/ENSMUSG00000040612/ENSMUSG00000021835/ENSMUSG00000029706/ENSMUSG00000029556/ENSMUSG00000044312/ENSMUSG00000048583/ENSMUSG00000020679/ENSMUSG00000043013/ENSMUSG00000031831/ENSMUSG00000009376/ENSMUSG00000026398/ENSMUSG00000029644/ENSMUSG00000041301/…
GO:0005543	MF	GO:0005543	phospholipid binding	438	-0.492958	-1.51725	3.39413e-06	0.000101847	7.93865e-05	6343	tags=12%, list=17%, signal=10%	ENSMUSG00000017817/ENSMUSG00000022150/ENSMUSG00000108841/ENSMUSG00000048612/ENSMUSG00000029994/ENSMUSG00000040152/ENSMUSG00000036832/ENSMUSG00000052374/ENSMUSG00000027820/ENSMUSG00000049929/ENSMUSG00000017204/ENSMUSG00000005681/ENSMUSG00000013611/ENSMUSG00000031635/ENSMUSG00000079025/ENSMUSG00000032083/ENSMUSG00000026175/ENSMUSG00000031444/ENSMUSG00000054453/ENSMUSG00000055827/ENSMUSG00000002565/…
[truncated: 979 more rows]

## Sheet: 84Q+IGF1_84Q
	ONTOLOGY	ID	Description	setSize	enrichmentScore	NES	pvalue	p.adjust	qvalues	rank	leading_edge	core_enrichment
[truncated: 31 more rows]
