# Supplementary material for: Transcriptomic and Metabolic Network Analysis of Metabolic Reprogramming and IGF-1 Modulation in SCA3 Transgenic Mice
Source: Int J Mol Sci. 2021 Jul 26;22(15):7974. doi: 10.3390/ijms22157974 (PMC8348158; doi:10.3390/ijms22157974)
Supplement: Supplementary file 1 [file ijms-22-07974-s001.zip › Supporting Information/S5 IPA canonical pathway analysis.xlsx]

## Sheet: 84Q+IGF1_84Q
Ingenuity Canonical Pathways	-log(p-value)	Ratio	z-score	Downregulated	Upregulated	Molecules
B Cell Development	5.29	0.312		9/16 (56%)	6/16 (38%)	CD80,HLA-DMB,HLA-DQA1,HLA-DRB5,RAG1
Antigen Presentation Pathway	3.33	0.182		14/22 (64%)	7/22 (32%)	CD74,HLA-DMB,HLA-DQA1,HLA-DRB5
LXR/RXR Activation	3.29	0.0843	0.816	50/83 (60%)	30/83 (36%)	APOM,CCL2,IL1R2,LBP,LPL,S100A8,TTR
MSP-RON Signaling In Macrophages Pathway	3.29	0.0843	0.378	38/83 (46%)	40/83 (48%)	FOS,HLA-DMB,HLA-DQA1,HLA-DRB5,KLK6,MST1,SOCS1
Autoimmune Thyroid Disease Signaling	3.11	0.16		13/25 (52%)	10/25 (40%)	CD80,HLA-DMB,HLA-DQA1,HLA-DRB5
Graft-versus-Host Disease Signaling	3.11	0.16		13/25 (52%)	9/25 (36%)	CD80,HLA-DMB,HLA-DQA1,HLA-DRB5
Allograft Rejection Signaling	3.04	0.154		13/26 (50%)	10/26 (38%)	CD80,HLA-DMB,HLA-DQA1,HLA-DRB5
Interferon Signaling	3.04	0.154	-1	15/26 (58%)	11/26 (42%)	IFIT3,IFITM3,OAS1,SOCS1
Growth Hormone Signaling	2.49	0.0847	-1	23/59 (39%)	36/59 (61%)	CSHL1,FOS,IGF2,PRL,SOCS1
Role of IL-17A in Psoriasis	2.38	0.333		3/6 (50%)	2/6 (33%)	S100A8,S100A9
Hepatic Fibrosis / Hepatic Stellate Cell Activation	2.3	0.0516		78/155 (50%)	76/155 (49%)	CCL2,CCL5,CCN2,COL3A1,IGF2,IL1R2,LBP,MMP2
IGF-1 Signaling	2.25	0.0632		31/95 (33%)	64/95 (67%)	CCN1,CCN2,CCN3,FOS,IGFBP2,SOCS1
Calcium-induced T Lymphocyte Apoptosis	2.09	0.0851	-2	16/47 (34%)	28/47 (60%)	HLA-DMB,HLA-DQA1,HLA-DRB5,NR4A1
PD-1, PD-L1 cancer immunotherapy pathway	2.07	0.0676	0.447	29/74 (39%)	42/74 (57%)	CD80,HLA-DMB,HLA-DQA1,HLA-DRB5,PDCD1
Role of Hypercytokinemia/hyperchemokinemia in the Pathogenesis of Influenza	2.02	0.0816	-2	29/49 (59%)	17/49 (35%)	CCL2,CCL5,IFIT3,OAS1
Granulocyte Adhesion and Diapedesis	2.01	0.0561		62/107 (58%)	41/107 (38%)	CCL19,Ccl2,CCL2,CCL5,IL1R2,MMP2

## Sheet: 84Q_15Q
Ingenuity Canonical Pathways	-log(p-value)	Ratio	z-score	Downregulated	Upregulated	Molecules
Agranulocyte Adhesion and Diapedesis	8.19	0.171		82/117 (70%)	33/117 (28%)	ACTA1,C5AR1,CCL19,Ccl2,CCL28,CCL3L3,CCL4,Ccl7,CLDN14,CLDN15,CLDN3,IL33,ITGA4,MMP16,MMP2,MYH11,MYH4,MYL1,MYL2,PF4
Hepatic Fibrosis / Hepatic Stellate Cell Activation	6.11	0.129		115/155 (74%)	39/155 (25%)	COL13A1,COL19A1,COL1A1,COL1A2,COL23A1,COL3A1,COL6A2,COL6A3,CYP2E1,IGF1,IGF2,LBP,LEPR,MMP2,MYH11,MYH4,MYL1,MYL2,TLR4,VEGFD
Granulocyte Adhesion and Diapedesis	5.17	0.14		71/107 (66%)	34/107 (32%)	C5AR1,CCL19,Ccl2,CCL28,CCL3L3,CCL4,Ccl7,CLDN14,CLDN15,CLDN3,IL33,ITGA4,MMP16,MMP2,PF4
Bupropion Degradation	4.4	0.316	-2.449	16/19 (84%)	2/19 (11%)	CYP1A2,CYP1B1,CYP2B6,CYP2C18,CYP2C9,CYP2E1
Atherosclerosis Signaling	4.23	0.14		59/86 (69%)	26/86 (30%)	APOA1,APOM,CD36,COL1A1,COL1A2,COL3A1,IL33,ITGA4,LPL,PLA2G5,RBP4,TNFRSF14
Acetone Degradation I (to Methylglyoxal)	4.13	0.286	-2.449	16/21 (76%)	4/21 (19%)	CYP1A2,CYP1B1,CYP2B6,CYP2C18,CYP2C9,CYP2E1
Nicotine Degradation III	3.84	0.212	-2.646	26/33 (79%)	5/33 (15%)	AOX1,CYP1A2,CYP1B1,CYP2B6,CYP2C18,CYP2C9,CYP2E1
GP6 Signaling Pathway	3.81	0.126	-3.464	71/95 (75%)	24/95 (25%)	CAMK4,COL13A1,COL19A1,COL1A1,COL1A2,COL23A1,COL3A1,COL6A2,COL6A3,LAMA4,LAMC2,PIK3C2A
LXR/RXR Activation	3.72	0.133	-0.333	57/83 (69%)	25/83 (30%)	APOA1,APOM,C3,CD36,HPX,IL33,LBP,LPL,MLXIPL,RBP4,TLR4
Nicotine Degradation II	3.36	0.179	-2.646	30/39 (77%)	7/39 (18%)	AOX1,CYP1A2,CYP1B1,CYP2B6,CYP2C18,CYP2C9,CYP2E1
Estrogen Biosynthesis	3.29	0.207	-2.449	22/29 (76%)	5/29 (17%)	CYP1A2,CYP1B1,CYP2B6,CYP2C18,CYP2C9,CYP2E1
Maturity Onset Diabetes of Young (MODY) Signaling	3.29	0.175		30/40 (75%)	9/40 (23%)	ALDOB,APOA1,APOM,FABP1,FABP2,HNF4A,PKLR
Acute Phase Response Signaling	3.26	0.1	-1.633	96/140 (69%)	43/140 (31%)	APOA1,C1R,C1S,C3,CRABP1,CRABP2,F2,FOS,HPX,IL33,LBP,RBP4,Saa3,SOCS1
Tumor Microenvironment Pathway	3.2	0.0986	-3.207	89/142 (63%)	53/142 (37%)	ARG1,COL1A1,COL1A2,FGF14,FOS,FOXO6,IGF1,IGF2,LEPR,MMP16,MMP2,PIK3C2A,PLAU,VEGFD
FXR/RXR Activation	3.18	0.123		58/81 (72%)	19/81 (23%)	APOA1,APOM,C3,HNF4A,HPX,IL33,LPL,MLXIPL,PKLR,RBP4
ILK Signaling	3	0.094	-1.941	87/149 (58%)	62/149 (42%)	ACTA1,ACTN2,CDH1,DSP,FOS,ILK,KRT18,MYH11,MYH4,MYL1,MYL2,PIK3C2A,PPM1J,VEGFD
Melatonin Degradation I	2.98	0.182	-2.449	26/33 (79%)	5/33 (15%)	CYP1A2,CYP1B1,CYP2B6,CYP2C18,CYP2C9,CYP2E1
Complement System	2.92	0.217	-2.236	17/23 (74%)	6/23 (26%)	C1R,C1S,C3,C5AR1,CFD
Graft-versus-Host Disease Signaling	2.75	0.2		18/25 (72%)	5/25 (20%)	CD80,HLA-DQA1,HLA-DQB1,HLA-DRB5,IL33
Superpathway of Melatonin Degradation	2.71	0.162	-2.449	27/37 (73%)	8/37 (22%)	CYP1A2,CYP1B1,CYP2B6,CYP2C18,CYP2C9,CYP2E1
B Cell Development	2.66	0.25		13/16 (81%)	3/16 (19%)	CD80,HLA-DQA1,HLA-DQB1,HLA-DRB5
PXR/RXR Activation	2.6	0.135		38/52 (73%)	13/52 (25%)	ABCC3,CYP1A2,CYP2B6,CYP2C9,GSTM1,HMGCS2,HNF4A
Cellular Effects of Sildenafil (Viagra)	2.45	0.099		77/101 (76%)	24/101 (24%)	ACTA1,ADCY10,CAMK4,GUCY1A2,MYH11,MYH4,MYL1,MYL2,MYLPF,PRKG1
Intrinsic Prothrombin Activation Pathway	2.39	0.167	-2.236	25/30 (83%)	4/30 (13%)	COL1A1,COL1A2,COL3A1,F13A1,F2
Dendritic Cell Maturation	2.39	0.0917	-3.317	78/120 (65%)	40/120 (33%)	CD80,COL1A1,COL1A2,COL3A1,HLA-DQA1,HLA-DQB1,HLA-DRB5,IL33,LEPR,PIK3C2A,TLR4
Extrinsic Prothrombin Activation Pathway	2.33	0.3		9/10 (90%)	1/10 (10%)	F13A1,F2,TFPI
Sertoli Cell-Sertoli Cell Junction Signaling	2.29	0.0818		101/159 (64%)	57/159 (36%)	ACTA1,ACTN2,ADCY10,CDH1,CLDN14,CLDN15,CLDN3,GUCY1A2,ILK,ITGA4,MAP3K2,PRKG1,TJP3
Growth Hormone Signaling	2.28	0.119	-1.342	39/59 (66%)	20/59 (34%)	CSHL1,FOS,IGF1,IGF2,PIK3C2A,PRL,SOCS1
LPS/IL-1 Mediated Inhibition of RXR Function	2.2	0.0798	0.447	113/163 (69%)	46/163 (28%)	ABCC3,ALDH1A2,CHST3,CYP2B6,CYP2C9,FABP1,FABP2,GSTM1,HMGCS2,IL33,LBP,PPARGC1B,TLR4
Calcium-induced T Lymphocyte Apoptosis	2.18	0.128	-1.633	32/47 (68%)	14/47 (30%)	ATP2A1,CAMK4,HLA-DQA1,HLA-DQB1,HLA-DRB5,NR4A1
Communication between Innate and Adaptive Immune Cells	2.18	0.128		32/47 (68%)	12/47 (26%)	CCL3L3,CCL4,CD80,HLA-DRB5,IL33,TLR4
Antigen Presentation Pathway	2.13	0.182		13/22 (59%)	8/22 (36%)	CD74,HLA-DQA1,HLA-DQB1,HLA-DRB5
Urea Cycle	2.13	0.5		3/4 (75%)	1/4 (25%)	ARG1,CPS1
Apelin Liver Signaling Pathway	2.06	0.174	-1	18/23 (78%)	4/23 (17%)	APLN,COL1A1,COL1A2,COL3A1
