# Supplementary material for: Transcriptomic and Metabolic Network Analysis of Metabolic Reprogramming and IGF-1 Modulation in SCA3 Transgenic Mice
Source: Int J Mol Sci. 2021 Jul 26;22(15):7974. doi: 10.3390/ijms22157974 (PMC8348158; doi:10.3390/ijms22157974)
Supplement: Supplementary file 1 [file ijms-22-07974-s001.zip › Supporting Information/S6 IPA biomarker discovery.xlsx]

## Sheet: 84Q_15Q_all
	Symbol	Entrez Gene Name	Expr Log Ratio
0	ABCC3	ATP binding cassette subfamily C member 3	-1.112
1	ACTN2	actinin alpha 2	-0.862
2	ADAM12	ADAM metallopeptidase domain 12	-0.659
3	AGPAT2	1-acylglycerol-3-phosphate O-acyltransferase 2	-1.07
4	AKR1B10	aldo-keto reductase family 1 member B10	-0.741
6	APLN	apelin	0.542
7	APOA1	apolipoprotein A1	-1.452
8	ARG1	arginase 1	-0.569
9	ATF3	activating transcription factor 3	-0.524
10	ATP2A1	ATPase sarcoplasmic/endoplasmic reticulum Ca2+ transporting 1	-1.938
11	BMP7	bone morphogenetic protein 7	-0.863
12	C3	complement C3	-1.975
14	CCL4	C-C motif chemokine ligand 4	-0.662
15	Ccl7	chemokine (C-C motif) ligand 7	-1.296
17	CCL3L3	C-C motif chemokine ligand 3 like 3	-0.822
18	CCNA2	cyclin A2	-0.612
19	CCND2	cyclin D2	-0.517
20	CD36	CD36 molecule	-0.814
22	CDH1	cadherin 1	-0.866
23	CLDN3	claudin 3	-1.535
24	COL1A1	collagen type I alpha 1 chain	-0.713
25	COL23A1	collagen type XXIII alpha 1 chain	-0.633
27	CPS1	carbamoyl-phosphate synthase 1	-2.693
28	CRABP1	cellular retinoic acid binding protein 1	2.087
29	CRIP1	cysteine rich protein 1	-0.538
31	CYP1B1	cytochrome P450 family 1 subfamily B member 1	-0.538
32	CYP2B6	cytochrome P450 family 2 subfamily B member 6	-??
33	CYP2C9	cytochrome P450 family 2 subfamily C member 9	-??
34	CYP2E1	cytochrome P450 family 2 subfamily E member 1	-2.259
37	DUSP4	dual specificity phosphatase 4	0.503
39	EPCAM	epithelial cell adhesion molecule	-3.911
41	F2	coagulation factor II, thrombin	-3.943
42	FABP1	fatty acid binding protein 1	-??
43	FABP2	fatty acid binding protein 2	-??
45	FXYD3	FXYD domain containing ion transport regulator 3	-0.608
46	GGT1	gamma-glutamyltransferase 1	-0.65
47	GHRL	ghrelin and obestatin prepropeptide	-0.796
48	GJB2	gap junction protein beta 2	-0.522
50	HBA1/HBA2	hemoglobin subunit alpha 2	-1.144
51	HMGCS2	3-hydroxy-3-methylglutaryl-CoA synthase 2	-0.991
52	HNF4A	hepatocyte nuclear factor 4 alpha	-??
53	HPX	hemopexin	-3.39
55	IGF1	insulin like growth factor 1	-0.671
57	ITGA4	integrin subunit alpha 4	-0.572
59	KDM5D	lysine demethylase 5D	0.913
60	KRT8	keratin 8	-3.013
61	KRT14	keratin 14	-4.402
62	KRT17	keratin 17	-4.821
64	KRT19	keratin 19	-4.177
65	LAMC2	laminin subunit gamma 2	-1.295
67	LCN2	lipocalin 2	-0.784
68	LEPR	leptin receptor	-0.581
69	LGALS7/LGALS7B	galectin 7	-3.306
73	MICB	MHC class I polypeptide-related sequence B	-0.552
74	mir-10	microRNA 99a	-0.591
76	mir-23	microRNA 23a	0.72
83	mir-148	microRNA 148a	-0.736
87	mir-185	microRNA 185	??
89	mir-325	microRNA 325	0.954
93	MSLN	mesothelin	-1.582
95	MYL2	myosin light chain 2	-0.632
97	PAPPA	pappalysin 1	-0.695
98	PAWR	pro-apoptotic WT1 regulator	-0.937
99	PCSK9	proprotein convertase subtilisin/kexin type 9	-1.166
100	PF4	platelet factor 4	-1.51
101	PIGR	polymeric immunoglobulin receptor	-??
102	PLAU	plasminogen activator, urokinase	-0.99
104	POSTN	periostin	-1.795
106	PTGDS	prostaglandin D2 synthase	-0.882
107	RBP4	retinol binding protein 4	-2.849
108	SCNN1A	sodium channel epithelial 1 subunit alpha	-1.217
109	SFRP2	secreted frizzled related protein 2	0.883
110	SIGLEC1	sialic acid binding Ig like lectin 1	-0.993
113	TERT	telomerase reverse transcriptase	-0.64
114	THBS1	thrombospondin 1	-0.535
115	TLR4	toll like receptor 4	-0.652
116	TNFRSF10A	TNF receptor superfamily member 10a	-0.501
117	TNNI2	troponin I2, fast skeletal type	-3.141
118	TSPAN8	tetraspanin 8	-2.864
119	VDR	vitamin D receptor	-2.879
120	VEGFD	vascular endothelial growth factor D	-0.783
121	WFDC2	WAP four-disulfide core domain 2	-1.448
122	XIST	X inactive specific transcript	-1.318

## Sheet: 84Q+IGF1_84Q_all
	Symbol	Entrez Gene Name	Expr Log Ratio
0	ACE	angiotensin I converting enzyme	-0.783
2	CAMP	cathelicidin antimicrobial peptide	-0.775
4	CCL2	C-C motif chemokine ligand 2	-0.606
5	CCL5	C-C motif chemokine ligand 5	-0.773
7	CCN1	cellular communication network factor 1	-0.519
9	CDH3	cadherin 3	-1.045
14	E2F1	E2F transcription factor 1	-0.516
17	FOLR1	folate receptor alpha	-4.949
20	GYPC	glycophorin C (Gerbich blood group)	-0.593
21	HTR2C	5-hydroxytryptamine receptor 2C	-1.738
24	IGFBP2	insulin like growth factor binding protein 2	-1.289
26	KL	klotho	-3.449
27	KLK6	kallikrein related peptidase 6	-0.582
30	let-7	microRNA let-7i	1.71
34	MB	myoglobin	-0.792
35	mir-15	microRNA 15a	-2.074
40	mir-30	microRNA 30a	??
41	mir-34	microRNA 34a	-0.683
45	mir-143	microRNA 143	-??
55	PDCD1	programmed cell death 1	-0.577
58	RARRES1	retinoic acid receptor responder 1	-0.512
59	RBP1	retinol binding protein 1	-1.002
60	S100A8	S100 calcium binding protein A8	-1.569
61	S100A9	S100 calcium binding protein A9	-2.069
62	SFRP1	secreted frizzled related protein 1	-0.77
63	SFRP5	secreted frizzled related protein 5	-1.004
65	SNAI1	snail family transcriptional repressor 1	-0.507
67	SST	somatostatin	-0.694
68	TTR	transthyretin	-5.151
69	WIF1	WNT inhibitory factor 1	-0.772

## Sheet: only in 84Q_15Q
Symbol	Entrez Gene Name	Expr Log Ratio
ABCC3	ATP binding cassette subfamily C member 3	-1.112
ACTN2	actinin alpha 2	-0.862
ADAM12	ADAM metallopeptidase domain 12	-0.659
AGPAT2	1-acylglycerol-3-phosphate O-acyltransferase 2	-1.07
AKR1B10	aldo-keto reductase family 1 member B10	-0.741
APLN	apelin	0.542
APOA1	apolipoprotein A1	-1.452
ARG1	arginase 1	-0.569
ATF3	activating transcription factor 3	-0.524
ATP2A1	ATPase sarcoplasmic/endoplasmic reticulum Ca2+ transporting 1	-1.938
BMP7	bone morphogenetic protein 7	-0.863
C3	complement C3	-1.975
CCL4	C-C motif chemokine ligand 4	-0.662
Ccl7	chemokine (C-C motif) ligand 7	-1.296
CCL3L3	C-C motif chemokine ligand 3 like 3	-0.822
CCNA2	cyclin A2	-0.612
CCND2	cyclin D2	-0.517
CD36	CD36 molecule	-0.814
CDH1	cadherin 1	-0.866
CLDN3	claudin 3	-1.535
COL1A1	collagen type I alpha 1 chain	-0.713
COL23A1	collagen type XXIII alpha 1 chain	-0.633
CPS1	carbamoyl-phosphate synthase 1	-2.693
CRABP1	cellular retinoic acid binding protein 1	2.087
CRIP1	cysteine rich protein 1	-0.538
CYP1B1	cytochrome P450 family 1 subfamily B member 1	-0.538
CYP2B6	cytochrome P450 family 2 subfamily B member 6	-inf
CYP2C9	cytochrome P450 family 2 subfamily C member 9	-inf
CYP2E1	cytochrome P450 family 2 subfamily E member 1	-2.259
DUSP4	dual specificity phosphatase 4	0.503
EPCAM	epithelial cell adhesion molecule	-3.911
F2	coagulation factor II, thrombin	-3.943
FABP1	fatty acid binding protein 1	-inf
FABP2	fatty acid binding protein 2	-inf
FXYD3	FXYD domain containing ion transport regulator 3	-0.608
GGT1	gamma-glutamyltransferase 1	-0.65
GHRL	ghrelin and obestatin prepropeptide	-0.796
GJB2	gap junction protein beta 2	-0.522
HBA1/HBA2	hemoglobin subunit alpha 2	-1.144
HMGCS2	3-hydroxy-3-methylglutaryl-CoA synthase 2	-0.991
HNF4A	hepatocyte nuclear factor 4 alpha	-inf
HPX	hemopexin	-3.39
IGF1	insulin like growth factor 1	-0.671
ITGA4	integrin subunit alpha 4	-0.572
KDM5D	lysine demethylase 5D	0.913
KRT8	keratin 8	-3.013
KRT14	keratin 14	-4.402
KRT17	keratin 17	-4.821
KRT19	keratin 19	-4.177
LAMC2	laminin subunit gamma 2	-1.295
LCN2	lipocalin 2	-0.784
LEPR	leptin receptor	-0.581
LGALS7/LGALS7B	galectin 7	-3.306
MICB	MHC class I polypeptide-related sequence B	-0.552
mir-10	microRNA 99a	-0.591
mir-23	microRNA 23a	0.72
mir-148	microRNA 148a	-0.736
mir-185	microRNA 185	inf
mir-325	microRNA 325	0.954
MSLN	mesothelin	-1.582
MYL2	myosin light chain 2	-0.632
PAPPA	pappalysin 1	-0.695
PAWR	pro-apoptotic WT1 regulator	-0.937
PCSK9	proprotein convertase subtilisin/kexin type 9	-1.166
PF4	platelet factor 4	-1.51
PIGR	polymeric immunoglobulin receptor	-inf
PLAU	plasminogen activator, urokinase	-0.99
POSTN	periostin	-1.795
PTGDS	prostaglandin D2 synthase	-0.882
RBP4	retinol binding protein 4	-2.849
SCNN1A	sodium channel epithelial 1 subunit alpha	-1.217
SFRP2	secreted frizzled related protein 2	0.883
SIGLEC1	sialic acid binding Ig like lectin 1	-0.993
TERT	telomerase reverse transcriptase	-0.64
THBS1	thrombospondin 1	-0.535
TLR4	toll like receptor 4	-0.652
TNFRSF10A	TNF receptor superfamily member 10a	-0.501
TNNI2	troponin I2, fast skeletal type	-3.141
TSPAN8	tetraspanin 8	-2.864
VDR	vitamin D receptor	-2.879
VEGFD	vascular endothelial growth factor D	-0.783
WFDC2	WAP four-disulfide core domain 2	-1.448
XIST	X inactive specific transcript	-1.318

## Sheet: only in 84Q+IGF1_84Q
Symbol	Entrez Gene Name	Expr Log Ratio
ACE	angiotensin I converting enzyme	-0.783
CAMP	cathelicidin antimicrobial peptide	-0.775
CCL2	C-C motif chemokine ligand 2	-0.606
CCL5	C-C motif chemokine ligand 5	-0.773
CCN1	cellular communication network factor 1	-0.519
CDH3	cadherin 3	-1.045
E2F1	E2F transcription factor 1	-0.516
FOLR1	folate receptor alpha	-4.949
GYPC	glycophorin C (Gerbich blood group)	-0.593
HTR2C	5-hydroxytryptamine receptor 2C	-1.738
IGFBP2	insulin like growth factor binding protein 2	-1.289
KL	klotho	-3.449
KLK6	kallikrein related peptidase 6	-0.582
let-7	microRNA let-7i	1.71
MB	myoglobin	-0.792
mir-15	microRNA 15a	-2.074
mir-30	microRNA 30a	inf
mir-34	microRNA 34a	-0.683
mir-143	microRNA 143	-inf
PDCD1	programmed cell death 1	-0.577
RARRES1	retinoic acid receptor responder 1	-0.512
RBP1	retinol binding protein 1	-1.002
S100A8	S100 calcium binding protein A8	-1.569
S100A9	S100 calcium binding protein A9	-2.069
SFRP1	secreted frizzled related protein 1	-0.77
SFRP5	secreted frizzled related protein 5	-1.004
SNAI1	snail family transcriptional repressor 1	-0.507
SST	somatostatin	-0.694
TTR	transthyretin	-5.151
WIF1	WNT inhibitory factor 1	-0.772

## Sheet: overlapped biomarkers
Symbol	Entrez Gene Name	Expr Log Ratio (84Q / 15Q)	Expr Log Ratio (84Q with IGF1 / 84Q)
ANXA1	annexin A1	-1.278	-0.999
Ccl2	chemokine (C-C motif) ligand 2	0.687	-0.675
CCL19	C-C motif chemokine ligand 19	-0.741	-0.778
CD80	CD80 molecule	-0.517	0.542
COL3A1	collagen type III alpha 1 chain	-1.624	-1.078
CSHL1	chorionic somatomammotropin hormone like 1	-0.679	-2.934
DLK1	delta like non-canonical Notch ligand 1	0.863	-2.358
DUSP1	dual specificity phosphatase 1	0.648	-0.642
ENO1	enolase 1	0.52	-0.639
ETFB	electron transfer flavoprotein subunit beta	0.531	-0.887
FOS	Fos proto-oncogene, AP-1 transcription factor subunit	1.382	-1.738
GSTM1	glutathione S-transferase mu 1	-0.96	-1.159
IFI16	interferon gamma inducible protein 16	-1.023	-0.646
IGF2	insulin like growth factor 2	-0.583	-0.655
JUNB	JunB proto-oncogene, AP-1 transcription factor subunit	0.661	-0.755
KRT18	keratin 18	-2.181	-2.284
LBP	lipopolysaccharide binding protein	-0.687	-2.46
LPL	lipoprotein lipase	-0.565	-0.584
LTC4S	leukotriene C4 synthase	0.523	-1.615
LTF	lactotransferrin	1.21	-1.995
mir-17	microRNA 17	0.962	-1.329
mir-25	microRNA 25	inf	-inf
mir-26	microRNA 26b	1.274	-0.966
mir-28	microRNA 151a	-0.535	1.221
mir-103	microRNA 107	-1.37	1.154
mir-130	microRNA 130a	1.572	-1.464
mir-132	microRNA 132	1.357	-2.027
mir-150	microRNA 150	1.105	-0.632
mir-154	microRNA 410	0.764	-1.06
mir-181	microRNA 181a-2	-0.745	0.889
mir-320	microRNA 320a	0.786	-1.325
mir-345	microRNA 345	-1.416	2.45
mir-378	microRNA 378a	-1.214	0.94
MMP2	matrix metallopeptidase 2	-0.784	-0.568
MSTN	myostatin	-1.057	0.555
NR4A1	nuclear receptor subfamily 4 group A member 1	0.971	-0.787
POMC	proopiomelanocortin	-0.632	-1.213
PRL	prolactin	-1.479	-4.551
SLC45A3	solute carrier family 45 member 3	0.772	-0.57
SOCS1	suppressor of cytokine signaling 1	0.639	-0.529
