# Supplementary material for: Transcriptomic and Metabolic Network Analysis of Metabolic Reprogramming and IGF-1 Modulation in SCA3 Transgenic Mice
Source: Int J Mol Sci. 2021 Jul 26;22(15):7974. doi: 10.3390/ijms22157974 (PMC8348158; doi:10.3390/ijms22157974)
Supplement: Supplementary file 1 [file ijms-22-07974-s001.zip › Supporting Information/S7 metabolic models.xlsx]

## Sheet: 15Q_1_Genes
	ID
0	76507
1	11754
2	237940
3	217593
4	54403
5	232156
6	27402
7	78920
8	13382
9	18293
10	15445
11	268860
12	70750
13	107766
14	67689
15	222
16	11670
17	56847
18	50799
19	78830
20	14417
21	246277
22	14415
23	14718
24	14719
25	239559
26	78894
27	23923
28	56752
29	215335
30	243616
31	14412
32	14411
33	232333
34	110446
35	224530
36	231086
37	97212
38	20501
39	20503
40	100705
41	107476
42	80879
43	19703
44	54342
45	56174
46	109785
47	327942
48	104112
49	94181
50	235504
51	66885
52	11364
53	56357
54	66948
55	11430
56	11428
57	64602
58	11429
59	93732
60	57279
61	60525
62	68738
63	13106
64	69519
65	66204
66	75572
67	11486
68	11636
69	229949
70	78801
71	56248
72	11702
73	11514
74	271639
75	11513
76	11515
77	224129
78	104110
79	11512
80	432530
81	210044
82	104111
83	11534
84	13340
85	63959
86	114304
87	53893
88	11821
89	12894
90	12895
91	78070
92	12896
93	23971
94	23972
95	11564
96	11565
97	11566
98	231727
99	72297
100	232984
101	53625
102	284208
103	227327
104	108902
105	67512
106	102247
107	55979
108	52123
109	68262
110	28169
111	11611
112	269378
113	229709
114	15212
115	15211
116	108147
117	67054
118	67863
119	83702
120	208665
121	55963
122	20514
123	17254
124	53896
125	114863
126	76282
127	108682
128	11987
129	105727
130	11988
131	69354
132	56774
133	11989
134	67760
135	209837
136	76257
137	19378
138	11671
139	11668
140	110695
141	11669
142	72535
143	11689
144	11677
145	58810
146	110198
147	17117
148	50798
149	67582
150	109674
151	229665
152	11717
153	16790
154	11846
155	109900
156	11898
157	11883
158	11886
159	20522
160	54338
161	66514
162	27053
163	69719
164	11973
165	68775
166	66335
167	242341
168	66144
169	338375
170	66290
171	11975
172	74915
173	114143
174	11966
175	73834
176	11972
177	21871
178	140494
179	108664
180	11984
181	110935
182	66237
183	11974
184	27060
185	11964
186	11740
187	11739
188	433923
189	17159
190	26879
191	54218
192	93961
193	108105
194	12012
195	22348
196	71911
197	208211
198	23827
199	330064
200	110173
201	73166
202	18194
203	15488
204	66234
205	67972
206	11941
207	381290
208	320707
209	239273
210	27416
211	12359
212	110891
213	110893
214	20541
215	227231
216	52858
217	74596
218	110911
219	99712
220	212862
221	223753
222	68018
223	13026
224	236899
225	12651
226	12660
227	11303
228	69634
229	18408
230	83885
231	13358
232	66586
233	24060
234	12764
235	73132
236	6537
237	102857
238	30805
239	12908
240	74114
241	12974
242	51797
243	55936
244	50934
245	12583
246	107869
247	12411
248	215113
249	22245
250	80914
251	66588
252	57274
253	104418
254	320127
255	13142
256	320685
257	20249
258	56473
259	76267
260	13350
261	67800
262	14923
263	20525
264	20527
265	20528
266	74754
267	13360
268	13244
269	13361
270	56749
271	22240
272	64705
273	12934
274	110391
275	110196
276	18605
277	18606
278	209558
279	67283
280	13135
281	20014
282	103963
283	13200
284	57170
285	320438
286	381903
287	380959
288	208624
289	79087
290	13480
291	68563
292	13481
293	12183
294	56012
295	18648
296	192156
297	71336
298	21915
299	99586
300	619653
301	57813
302	76654
303	667034
304	110074
305	13595
306	93747
307	11992
308	13807
309	13806
310	13808
311	26237
312	75320
313	214253
314	75540
315	53618
316	14081
317	433256
318	22305
319	74205
320	50790
321	83603
322	11409
323	74147
324	113868
325	14104
326	26457
327	26569
328	26568
329	230163
330	11676
331	11674
332	14120
333	14121
334	107747
335	73649
336	234730
337	319945
338	14317
339	108156
340	286297
341	270685
342	71665
343	14194
344	14085
345	27376
346	14348
347	56737
348	57370
349	53418
350	56336
351	14595
352	14555
353	14571
354	56454
355	26384
356	67980
357	100198
358	14381
359	14378
360	14377
361	68401
362	14385
363	14431
364	53897
365	19025
366	12091
367	18010
368	50917
369	14421
370	14635
371	69976
372	14430
373	216558
374	7359
375	170441
376	56017
377	20526
378	20537
379	14447
380	100043349
381	14450
382	11593
383	14466
384	227671
385	434437
386	104174
387	68133
388	228368
389	14584
390	14583
391	22122
392	2655
393	8908
394	27357
395	14936
396	232493
397	23887
398	20425
399	74185
400	110006
401	13478
402	246787
403	230612
404	53881
405	241612
406	109342
407	77559
408	14645
409	266744
410	19309
411	110078
412	110095
413	14629
414	14630
415	216456
416	14660
417	231327
418	270076
419	68267
420	71803
421	67092
422	26912
423	76238
424	15112
425	56185
426	14626
427	2713
428	14933
429	68977
430	14651
431	14664
432	104245
433	218138
434	66355
435	105446
436	229363
437	110208
438	14711
439	14732
440	70325
441	241062
442	72084
443	67556
444	14782
445	625249
446	14776
447	18477
448	21672
449	14775
450	11757
451	14854
452	14598
453	2679
454	60596
455	2974
456	230103
457	18160
458	234889
459	14919
460	245650
461	54195
462	14917
463	15452
464	12350
465	12346
466	12354
467	23831
468	230099
469	12351
470	76459
471	12349
472	71934
473	230801
474	11833
475	55981
476	27392
477	18701
478	56703
479	433931
480	276846
481	228812
482	78928
483	329777
484	14731
485	15108
486	15107
487	15118
488	15116
489	15117
490	20536
491	20533
492	240215
493	20535
494	218756
495	15275
496	216019
497	15277
498	212032
499	103988
500	15233
501	58875
502	15109
503	13195
504	15186
505	70789
506	15357
507	208715
508	15360
509	208982
510	15356
511	16828
512	16832
513	106557
514	52815
515	16833
516	160287
517	15483
518	15484
519	101502
520	57028
521	67834
522	15929
523	170718
524	15926
525	269951
526	12035
527	12036
528	72401
529	23918
530	23917
531	56727
532	91734
533	319554
534	56451
535	20917
536	20916
537	20498
538	20499
539	107723
540	57138
541	16548
542	98256
543	226413
544	16816
545	109801
546	13121
547	16987
548	16956
549	23945
550	235293
551	211666
552	17001
553	66447
554	4122
555	17158
556	17308
557	17309
558	217664
559	14874
560	109731
561	69080
562	331026
563	110119
564	78038
565	72039
566	56690
567	76668
568	17449
569	17448
570	107029
571	17436
572	109264
573	11720
574	108645
575	232087
576	20539
577	20520
578	17855
579	57377
580	104015
581	64436
582	16331
583	27124
584	16332
585	212111
586	16330
587	16329
588	320404
589	228550
590	233011
591	114663
592	55980
593	71780
594	234515
595	269180
596	17155
597	17156
598	230815
599	227619
600	73724
601	17850
602	104776
603	68393
604	233549
605	66902
606	285216
607	80068
608	17768
609	17769
610	11484
611	71670
612	17939
613	59033
614	94229
615	114479
616	20544
617	277973
618	105243
619	110895
620	226999
621	20497
622	94249
623	214111
624	76376
625	238384
626	67464
627	171567
628	54369
629	79059
630	18103
631	18102
632	56520
633	58176
634	19743
635	20495
636	20496
637	226518
638	74080
639	4845
640	18126
641	18125
642	4844
643	18127
644	76952
645	50773
646	103850
647	107569
648	18416
649	67041
650	64059
651	13171
652	12040
653	12039
654	22247
655	75475
656	18263
657	18242
658	104086
659	56050
660	13116
661	13122
662	13123
663	13124
664	212647
665	69051
666	66194
667	209027
668	27226
669	73836
670	11982
671	18805
672	266645
673	18563
674	18670
675	18574
676	54611
677	110385
678	18573
679	18583
680	18578
681	218461
682	18575
683	241489
684	18584
685	18576
686	238871
687	29863
688	207728
689	23984
690	18582
691	18588
692	225600
693	242202
694	110855
695	78600
696	18587
697	18597
698	235339
699	18598
700	68263
701	17161
702	11980
703	18534
704	74551
705	68671
706	18618
707	56421
708	18642
709	18641
710	236539
711	54486
712	19215
713	14751
714	348477
715	18663
716	18655
717	66171
718	72157
719	66681
720	74451
721	19225
722	19224
723	18478
724	19211
725	18720
726	18717
727	18719
728	74302
729	84095
730	224020
731	107650
732	18707
733	18708
734	320207
735	18710
736	18706
737	23900
738	18709
739	74769
740	30955
741	320634
742	20975
743	18797
744	18799
745	234779
746	18798
747	433022
748	74055
749	114875
750	72469
751	269437
752	18795
753	18802
754	5334
755	18803
756	18796
757	269615
758	18705
759	18704
760	240752
761	108083
762	18718
763	117150
764	18711
765	225326
766	56176
767	110417
768	14755
769	18700
770	67292
771	20516
772	20515
773	142681
774	2544
775	29858
776	54128
777	68603
778	67895
779	67916
780	19012
781	50784
782	74776
783	110821
784	66904
785	237823
786	19125
787	56189
788	24059
789	108116
790	108115
791	28250
792	20518
793	20517
794	240332
795	110639
796	75456
797	19139
798	107272
799	8781
800	100678
801	19210
802	27388
803	71743
804	216134
805	66260
806	18770
807	18746
808	22271
809	19682
810	107605
811	77974
812	105014
813	98711
814	242285
815	17252
816	235033
817	108841
818	20135
819	20133
820	66646
821	19895
822	6487
823	20440
824	26887
825	56773
826	54371
827	23563
828	76969
829	53374
830	75612
831	30956
832	140483
833	192166
834	81535
835	20322
836	20280
837	231691
838	268656
839	20773
840	20397
841	20444
842	20454
843	56632
844	58994
845	208449
846	243755
847	55961
848	20810
849	20655
850	20656
851	20603
852	20775
853	14137
854	15567
855	214579
856	54613
857	20446
858	20447
859	26938
860	50935
861	20449
862	225742
863	66052
864	66925
865	67680
866	66945
867	211389
868	21351
869	21366
870	13180
871	83553
872	21881
873	74419
874	72962
875	22171
876	21991
877	286016
878	50493
879	56720
880	74246
881	107652
882	66248
883	22232
884	22235
885	16770
886	22234
887	70484
888	103149
889	243537
890	108052
891	27411
892	26458
893	22436
894	102448
895	67880
896	14661
897	104277
898	67184
899	68349
900	78330
901	407785
902	225887
903	68342
904	4541
905	67130
906	17716
907	66414
908	66416
909	68375
910	595136
911	72900
912	80286
913	17720
914	66046
915	66495
916	66916
917	66091
918	17993
919	4707
920	230075
921	66218
922	67264
923	17717
924	17991
925	17995
926	17992
927	4710
928	68197
929	68198
930	66377
931	54405
932	100043472
933	17721
934	68202
935	69875
936	67273
937	75406
938	66108
939	17718
940	226646
941	227197
942	17719
943	110826
944	110842
945	100042918
946	67003
947	22272
948	67530
949	66594
950	22273
951	66694
952	17711
953	66445
954	66152
955	57423
956	11947
957	100039108
958	228033
959	514
960	18195
961	11946
962	627998
963	11950
964	11951
965	10476
966	11949
967	11958
968	66043
969	11957
970	74011
971	22228
972	22227
973	22229
974	20523

## Sheet: 15Q_1_Metabolites
	ID	formula	name	compartment
0	10fthf_c	C20H21N7O7	10-Formyltetrahydrofolate	c
1	13dampp_c	C3H12N2	1 3 Diaminopropane C3H12N2	c
2	13dpg_c	C3H4O10P2	3-Phospho-D-glyceroyl phosphate	c
3	1pyr5c_c	C5H6NO2	1-Pyrroline-5-carboxylate	c
4	23dpg_c	C3H3O10P2	2 3 Disphospho D glycerate C3H3O10P2	c
5	25aics_c	C13H15N4O12P	(S)-2-[5-Amino-1-(5-phospho-D-ribosyl)imidazole-4-carboxamido]succinate	c
6	25hvitd3_c	C27H44O2	25-Hydroxyvitamin D3	c
7	2amac_c	C3H5NO2	2-Aminoacrylate	c
8	2dr1p_c	C5H9O7P	2-Deoxy-D-ribose 1-phosphate	c
9	2dr5p_c	C5H9O7P	2-Deoxy-D-ribose 5-phosphate	c
10	2kmb_c	C5H7O3S	2-keto-4-methylthiobutyrate	c
11	2mcit_c	C7H7O7	2-Methylcitrate	c
12	2obut_c	C4H5O3	2-Oxobutanoate	c
13	2oxoadp_c	C6H6O5	2 Oxoadipate C6H6O5	c
14	2pg_c	C3H4O7P	D-Glycerate 2-phosphate	c
15	34hpp_c	C9H7O4	3-(4-Hydroxyphenyl)pyruvate	c
16	35cgmp_c	C10H11N5O7P	3',5'-Cyclic GMP	c
17	3aib_c	C4H9NO2	L-3-Amino-isobutanoate	c
18	3dhguln_c	C6H9O7	3-Dehydro-L-gulonate	c
19	3dsphgn_c	C18H38NO2	3 Dehydrosphinganine C18H38NO2	c
20	3hanthrn_c	C7H7NO3	3 Hydroxyanthranilate C7H7NO3	c
21	3m4hpga_c	C9H10O4	3-Methoxy-4-hydroxyphenylglycolaldehyde	c
22	3mlda_c	C6H7N2O2	3-Methylimidazoleacetic acid	c
23	3mldz_c	C6H8N2O	3-Methylimidazole acetaldehyde	c
24	3mob_c	C5H7O3	3-Methyl-2-oxobutanoate	c
25	3mop_c	C6H9O3	(S)-3-Methyl-2-oxopentanoate	c
26	3mox4hoxm_c	C9H9O5	3-Methoxy-4-hydroxymandelate	c
27	3pg_c	C3H4O7P	3-Phospho-D-glycerate	c
28	3php_c	C3H2O7P	3-Phosphohydroxypyruvate	c
29	3sala_c	C3H5NO4S	3-Sulfino-L-alanine	c
30	3snpyr_c	C3H2O5S	3-Sulfinopyruvate	c
31	3spyr_c	C3H2O6S	3-Sulfopyruvate	c
32	4abut_c	C4H9NO2	4-Aminobutanoate	c
33	4abutn_c	C4H10NO	4-Aminobutanal	c
34	4fumacac_c	C8H6O6	4 Fumarylacetoacetate C8H6O6	c
35	4hoxpacd_c	C8H8O2	4-Hydroxyphenylacetaldehyde	c
36	4hphac_c	C8H7O3	4-Hydroxyphenylacetate	c
37	4izp_c	C6H7N2O3	4-Imidazolone-5-propanoate	c
38	4mlacac_c	C8H6O6	4 Maleylacetoacetate C8H6O6	c
39	4mop_c	C6H9O3	4-Methyl-2-oxopentanoate	c
40	56dura_c	C4H6N2O2	5,6-dihydrouracil	c
41	5HPET_c	C20H31O4	5-Hydroperoxy-6-trans-8,11,14-cis-eicosatetraenoate	c
42	5aizc_c	C9H11N3O9P	5-amino-1-(5-phospho-D-ribosyl)imidazole-4-carboxylate	c
43	5forthf_c	C20H22N8O6	5-Formiminotetrahydrofolate	c
44	5mdr1p_c	C6H11O7PS	5-Methylthio-5-deoxy-D-ribose 1-phosphate	c
45	5mdru1p_c	C6H11O7PS	5-Methylthio-5-deoxy-D-ribulose 1-phosphate	c
46	5mta_c	C11H15N5O3S	5-Methylthioadenosine	c
47	5mthf_c	C20H24N7O6	5-Methyltetrahydrofolate	c
48	5oxpro_c	C5H6NO3	5-Oxoproline	c
49	6pgc_c	C6H10O10P	6-Phospho-D-gluconate	c
50	6pgl_c	C6H9O9P	6-phospho-D-glucono-1,5-lactone	c
51	7dhchsterol_c	C27H44O	Cholesta-5,7-dien-3beta-ol	c
52	L2aadp_c	C6H10NO4	L 2 Aminoadipate C6H10NO4	c
53	Lcyst_c	C3H6NO5S	L-Cysteate	c
54	Lfmkynr_c	C11H12N2O4	L Formylkynurenine C11H12N2O4	c
55	Lkynr_c	C10H12N2O3	L Kynurenine C10H12N2O3	c
56	Nacasp_c	C6H7NO5	N-Acetyl-L-aspartate	c
57	R1coa_hs_c	XCO2C21H31N7O15P3S	R group 1 Coenzyme A homo sapiens	c
58	R2coa_hs_c	XCO2C21H31N7O15P3S	R group 2 Coenzyme A homo sapiens	c
59	R4coa_hs_c	XCO2C21H31N7O15P3S	R group 4 Coenzyme A homo sapiens	c
60	Rtotal_c	CO2R	Rtotal c	c
61	Rtotal2_c	CO2R2	R total 2 position	c
62	Rtotal2coa_c	CO2R2C21H31N7O15P3S	Rtotal2coa c	c
63	Rtotal2crn_c	CO2R2C7H14NO2	Rtotal2crn c	c
64	Rtotal3_c	CO2R3	R total 3 position	c
65	Rtotal3coa_c	CO2R3C21H31N7O15P3S	Rtotal3coa c	c
66	Rtotal3crn_c	CO2R3C7H14NO2	Rtotal3crn c	c
67	Rtotalcoa_c	CO2RC21H31N7O15P3S	Rtotalcoa c	c
68	Rtotalcrn_c	CO2RC7H14NO2	Rtotalcrn c	c
69	Tyr_ggn_c	XOH	Tyr-194 of apo-glycogenin protein (primer for glycogen synthesis)	c
70	aacoa_c	C25H36N7O18P3S	Acetoacetyl-CoA	c
71	aact_c	C3H8NO	Aminoacetone	c
72	ac_c	C2H3O2	Acetate	c
73	acac_c	C4H5O3	Acetoacetate	c
74	acald_c	C2H4O	Acetaldehyde	c
75	accoa_c	C23H34N7O17P3S	Acetyl-CoA	c
76	acetol_c	C3H6O2	Acetol cytosol	c
77	acetone_c	C3H6O	Acetone	c
78	acgagbside_hs_c	C52H92N3O27RCO	Alpha GalNAc globoside (homo sapiens)	c
79	acgam_c	C8H15NO6	N-Acetyl-D-glucosamine	c
80	acgam1p_c	C8H14NO9P	N-Acetyl-D-glucosamine 1-phosphate	c
81	acgam6p_c	C8H14NO9P	N-Acetyl-D-glucosamine 6-phosphate	c
82	acgpail_hs_c	C17H29NO14PRCO2R2CO2	N-Acetyl-D-glucosaminylphosphatidylinositol	c
83	acmana_c	C8H15NO6	N-Acetyl-D-mannosamine	c
84	acmanap_c	C8H14NO9P	N-Acetyl-D-mannosamine 6-phosphate	c
85	acnacngal14acglcgalgluside_hs_c	C66H111N4O38RCO	3',8'-LD1	c
86	acnacngalgbside_hs_c	C72H121N4O43RCO	Disialyl galactosylgloboside (homo sapiens)	c
87	acnam_c	C11H18NO9	N-Acetylneuraminate	c
88	acnamp_c	C11H17NO12P	N-Acetylneuraminate 9-phosphate	c
89	acrn_c	C9H17NO4	O Acetylcarnitine C9H17NO4	c
90	ade_c	C5H5N5	Adenine	c
91	adn_c	C10H13N5O4	Adenosine	c
92	adp_c	C10H12N5O10P2	ADP C10H12N5O10P2	c
93	adprib_c	C15H21N5O14P2	ADPribose C15H21N5O14P2	c
94	adrncoa_c	C43H66N7O17P3S	Adrenyl coenzyme A	c
95	adrncrn_c	C29H49NO4	Adrenyl carnitine	c
96	ahcys_c	C14H20N6O5S	S-Adenosyl-L-homocysteine	c
97	aicar_c	C9H13N4O8P	5-Amino-1-(5-Phospho-D-ribosyl)imidazole-4-carboxamide	c
98	air_c	C8H12N3O7P	5-amino-1-(5-phospho-D-ribosyl)imidazole	c
99	ak2lgchol_hs_c	C10H21O5NPR	1-alkyl 2-lysoglycerol 3-phosphocholine	c
100	akg_c	C5H4O5	2-Oxoglutarate	c
101	ala_B_c	C3H7NO2	Beta-Alanine	c
102	ala__D_c	C3H7NO2	D-Alanine	c
103	ala__L_c	C3H7NO2	L-Alanine	c
104	alpa_hs_c	C3H6O5PRCO2	Lysophosphatidic acid (homo sapiens)	c
105	am6sa_c	C6H7NO3	2-Aminomuconate 6-semialdehyde	c
106	amet_c	C15H23N6O5S	S-Adenosyl-L-methionine	c
107	ametam_c	C14H24N6O3S	S-Adenosylmethioninamine	c
108	amp_c	C10H12N5O7P	AMP C10H12N5O7P	c
109	amuco_c	C6H6NO4	2-Aminomuconate	c
110	aps_c	C10H12N5O10PS	Adenosine 5'-phosphosulfate	c
111	arachd_c	C20H31O2	Arachidonic acid	c
112	arachdcoa_c	C41H62N7O17P3S	C20:4-CoA	c
113	arachdcrn_c	C27H45NO4	C20:4 carnitine	c
114	arg__L_c	C6H15N4O2	L-Arginine	c
115	argsuc_c	C10H17N4O6	N(omega)-(L-Arginino)succinate	c
116	ascb__L_c	C6H8O6	L-Ascorbate	c
117	asn__L_c	C4H8N2O3	L-Asparagine	c
118	asp__L_c	C4H6NO4	L-Aspartate	c
119	atp_c	C10H12N5O13P3	ATP C10H12N5O13P3	c
120	bamppald_c	C3H8NO	Beta-Aminopropion aldehyde	c
121	bhb_c	C4H7O3	(R)-3-Hydroxybutanoate	c
122	btn_c	C10H15N2O3S	Biotin	c
123	c226coa_c	C43H62N7O17P3S	Cervonyl coenzyme A	c
124	c226crn_c	C29H45NO4	Cervonyl carnitine	c
125	ca2_c	Ca	Calcium	c
126	cala_c	C4H7N2O3	N-Carbamoyl-beta-alanine	c
127	camp_c	C10H11N5O6P	CAMP C10H11N5O6P	c
128	cbasp_c	C5H6N2O5	N-Carbamoyl-L-aspartate	c
129	cbp_c	CH2NO5P	Carbamoyl phosphate	c
130	cdp_c	C9H12N3O11P2	CDP C9H12N3O11P2	c
131	cdpchol_c	C14H25N4O11P2	CDPcholine C14H25N4O11P2	c
132	cdpdag_hs_c	C12H17N3O11P2RCO2R2CO2	CDP diacylglycerol (homo sapiens)	c
133	cdpea_c	C11H19N4O11P2	CDPethanolamine C11H19N4O11P2	c
134	chito2pdol__L_c	C1240H2028N20O170P20	N,N'-Diacetylchitobiosyldiphosphodolichol, human liver homolog	c
135	chito2pdol_U_c	C1185H1940N20O170P20	N,N'-Diacetylchitobiosyldiphosphodolichol, human uterine homolog	c
136	chol_c	C5H14NO	Choline C5H14NO	c
137	cholp_c	C5H13NO4P	Choline phosphate C5H13NO4P	c
138	chsterol_c	C27H46O	Chsterol c	c
139	cit_c	C6H5O7	Citrate	c
140	citr__L_c	C6H13N3O3	L-Citrulline	c
141	cl_c	Cl	Chloride	c
142	clpn_hs_c	C9H16O9P2RCO2R2CO2RCO2R2CO2	Cardiolipin (homo sapiens)	c
143	clpndcoa_c	C43H64N7O17P3S	Clupanodonyl CoA	c
144	cmp_c	C9H12N3O8P	CMP C9H12N3O8P	c
145	cmpacna_c	C20H29N4O16P	CMP-N-acetylneuraminate	c
146	cmusa_c	C7H6NO5	2 Amino 3 carboxymuconate semialdehyde C7H6NO5	c
147	co2_c	CO2	CO2 CO2	c
148	coa_c	C21H32N7O16P3S	Coenzyme A	c
149	creat_c	C4H9N3O2	Creatine cytosol	c
150	crm_hs_c	C18H36NO2RCO	Ceramide (homo sapiens)	c
151	crmp_hs_c	C18H35NO5PRCO	Ceramide 1-phosphate	c
152	crn_c	C7H15NO3	L-Carnitine	c
153	ctp_c	C9H12N3O14P3	CTP C9H12N3O14P3	c
154	cys__L_c	C3H7NO2S	L-Cysteine	c
155	cyst__L_c	C7H14N2O4S	L-Cystathionine	c
156	cytd_c	C9H13N3O5	Cytidine	c
157	dad_2_c	C10H13N5O3	Deoxyadenosine	c
158	dadp_c	C10H12N5O9P2	DADP C10H12N5O9P2	c
159	dag_hs_c	C3H6ORCO2R2CO2	Diacylglycerol (homo sapiens)	c
160	damp_c	C10H12N5O6P	DAMP C10H12N5O6P	c
161	datp_c	C10H12N5O12P3	DATP C10H12N5O12P3	c
162	dcacoa_c	C31H50N7O17P3S	Decanoyl-CoA (n-C10:0CoA)	c
163	dcamp_c	C14H14N5O11P	N6-(1,2-Dicarboxyethyl)-AMP	c
164	dcdp_c	C9H12N3O10P2	DCDP C9H12N3O10P2	c
165	dcmp_c	C9H12N3O7P	DCMP C9H12N3O7P	c
166	dcsptn1coa_c	C43H64N7O17P3S	Docosa-4,7,10,13,16-pentaenoyl coenzyme A	c
167	dcsptn1crn_c	C29H47NO4	Docosa-4,7,10,13,16-pentaenoyl carnitine	c
168	dctp_c	C9H12N3O13P3	DCTP C9H12N3O13P3	c
169	ddcacoa_c	C33H54N7O17P3S	Dodecanoyl-CoA (n-C12:0CoA)	c
170	dgchol_c	C26H43NO5	Chenodeoxyglycocholate	c
171	dgdp_c	C10H12N5O10P2	DGDP C10H12N5O10P2	c
172	dgmp_c	C10H12N5O7P	DGMP C10H12N5O7P	c
173	dgsn_c	C10H13N5O4	Deoxyguanosine	c
174	dgtp_c	C10H12N5O13P3	DGTP C10H12N5O13P3	c
175	dhap_c	C3H5O6P	Dihydroxyacetone phosphate	c
176	dhbpt_c	C9H13N5O3	6,7-Dihydrobiopterin	c
177	dhcrm_hs_c	C18H38NO2RCO	Dihydroceramide (homo sapiens)	c
178	dhdascb_c	C6H6O6	Dehydroascorbate	c
179	dhf_c	C19H19N7O6	7,8-Dihydrofolate	c
180	dhor__S_c	C5H5N2O4	(S)-Dihydroorotate	c
181	dkmpp_c	C6H9O6PS	2,3-diketo-5-methylthio-1-phosphopentane	c
182	dlnlcgcoa_c	C41H64N7O17P3S	Dihomo-gamma-linolenyl coenzyme A	c
183	dlnlcgcrn_c	C27H47NO4	Dihomo-gamma-linolenyl carnitine	c
184	dmnoncoa_c	C32H54N7O17P3S	4,8 dimethylnonanoyl-CoA	c
185	dmnoncrn_c	C18H37NO4	4,8 dimethylnonanoyl carnitine	c
186	dnad_c	C21H24N6O15P2	Deamino-NAD+	c
187	dolglcp__L_c	C1140H1868O90P10	Dolichyl beta-D-glucosyl phosphate, human liver homolog	c
188	dolglcp_U_c	C1085H1780O90P10	Dolichyl beta-D-glucosyl phosphate, human uterine homolog	c
189	dolichol_U_c	C1025H1680O10	Dolichol, human uterine homolog	c
190	dolmanp__L_c	C1140H1868O90P10	Dolichyl phosphate D-mannose, human liver homolog	c
191	dolmanp_U_c	C1085H1780O90P10	Dolichyl phosphate D-mannose, human uterine homolog	c
192	dolp__L_c	C1080H1758O40P10	Dolichol phosphate, human liver homolog	c
193	dolp_U_c	C1025H1670O40P10	Dolichol phosphate, human uterine homolog	c
194	dpcoa_c	C21H33N7O13P2S	Dephospho-CoA	c
195	drib_c	C5H10O4	Deoxyribose C5H10O4	c
196	dtdp_c	C10H13N2O11P2	DTDP C10H13N2O11P2	c
197	dtmp_c	C10H13N2O8P	DTMP C10H13N2O8P	c
198	dttp_c	C10H13N2O14P3	DTTP C10H13N2O14P3	c
199	dudp_c	C9H11N2O11P2	DUDP C9H11N2O11P2	c
200	dump_c	C9H11N2O8P	DUMP C9H11N2O8P	c
201	duri_c	C9H12N2O5	Deoxyuridine	c
202	dutp_c	C9H11N2O14P3	DUTP C9H11N2O14P3	c
203	dxtrn_c	C48H81O41X	Phosphorylase-limit dextrin (glycogenin-1,6{4[1,4-Glc], 4[1,4-Glc]})	c
204	e4p_c	C4H7O7P	D-Erythrose 4-phosphate	c
205	elaid_c	C18H33O2	Elaidic acid	c
206	elaidcrn_c	C25H47NO4	Elaidic carnitine	c
207	etha_c	C2H8NO	Ethanolamine	c
208	ethamp_c	C2H7NO4P	Ethanolamine phosphate C2H7NO4P	c
209	f1p_c	C6H11O9P	D-Fructose 1-phosphate	c
210	f6p_c	C6H11O9P	D-Fructose 6-phosphate	c
211	fad_c	C27H31N9O15P2	Flavin adenine dinucleotide oxidized	c
212	fadh2_c	C27H33N9O15P2	Flavin adenine dinucleotide reduced	c
213	fdp_c	C6H10O12P2	D-Fructose 1,6-bisphosphate	c
214	fgam_c	C8H13N2O9P	N2-Formyl-N1-(5-phospho-D-ribosyl)glycinamide	c
215	fmn_c	C17H19N4O9P	FMN C17H19N4O9P	c
216	for_c	CH1O2	Formate	c
217	forglu_c	C6H8N2O4	N-Formimidoyl-L-glutamate	c
218	fpram_c	C8H15N3O8P	2-(Formamido)-N1-(5-phospho-D-ribosyl)acetamidine	c
219	fprica_c	C10H13N4O9P	5-Formamido-1-(5-phospho-D-ribosyl)imidazole-4-carboxamide	c
220	fru_c	C6H12O6	D-Fructose	c
221	fuc__L_c	C6H12O5	L-Fucose	c
222	fuc13galacglcgal14acglcgalgluside_hs_c	C64H112N3O36RCO	III3Fuc-nLc6Cer	c
223	fuc1p__L_c	C6H11O8P	L-Fucose 1-phosphate	c
224	fucacngal14acglcgalgluside_hs_c	C61H105N3O34RCO	IV3-a-NeuAc,III3-a-Fuc-nLc4Cer	c
225	fucfuc132galacglcgal14acglcgalgluside_hs_c	C70H122N3O40RCO	V3Fuc,III3Fuc-nLc6Cer	c
226	fucfucfucgalacglc13galacglcgal14acglcgalgluside_hs_c	C90H155N4O54RCO	(Gal)4 (Glc)1 (GlcNAc)3 (LFuc)3 (Cer)1	c
227	fucgal14acglcgalgluside_hs_c	C50H89N2O26RCO	Lacto-N-fucopentaosyl III ceramide	c
228	fum_c	C4H2O4	Fumarate	c
229	g1p_c	C6H11O9P	D-Glucose 1-phosphate	c
230	g3p_c	C3H5O6P	Glyceraldehyde 3-phosphate	c
231	g6p_c	C6H11O9P	D-Glucose 6-phosphate	c
232	gacpail_hs_c	C31H58NO14PRCO2R2CO2	Glucosaminyl-acylphosphatidylinositol	c
233	gal_c	C6H12O6	D-Galactose	c
234	gal1p_c	C6H11O9P	Alpha-D-Galactose 1-phosphate	c
235	galgluside_hs_c	C30H56NO12RCO	Galactosyl glucosyl ceramide	c
236	galside_hs_c	C24H46NO7RCO	Galactocerebroside (homo sapiens)	c
237	gam6p_c	C6H13NO8P	D-Glucosamine 6-phosphate	c
238	gar_c	C7H14N2O8P	N1-(5-Phospho-D-ribosyl)glycinamide	c
239	gbside_hs_c	C44H79N2O22RCO	Globoside (homo sapiens)	c
240	gcald_c	C2H4O2	Glycolaldehyde	c
241	gchola_c	C26H43NO6	Glycocholate	c
242	gd1c_hs_c	C66H111N4O38RCO	GD1c (homo sapiens)	c
243	gdp_c	C10H12N5O11P2	GDP C10H12N5O11P2	c
244	gdpddman_c	C16H21N5O15P2	GDP-4-dehydro-6-deoxy-D-mannose	c
245	gdpfuc_c	C16H23N5O15P2	GDP-L-fucose	c
246	gdpmann_c	C16H23N5O16P2	GDP-D-mannose	c
247	ggn_c	C48H81O41X	Primed glycogenin (glycogenin-8[1,4-Glc])	c
248	glc__D_c	C6H12O6	D-Glucose	c
249	glcur_c	C6H9O7	D-Glucuronate	c
250	gln__L_c	C5H10N2O3	L-Glutamine	c
251	glu__L_c	C5H8NO4	L-Glutamate	c
252	glucys_c	C8H13N2O5S	Gamma-L-Glutamyl-L-cysteine	c
253	gluside_hs_c	C24H46NO7RCO	Glucocerebroside (homo sapiens)	c
254	glx_c	C2H1O3	Glyoxylate	c
255	gly_c	C2H5NO2	Glycine	c
256	glyald_c	C3H6O3	D-Glyceraldehyde	c
257	glyc_c	C3H8O3	Glycerol	c
258	glyc__R_c	C3H5O4	(R)-Glycerate	c
259	glyc__S_c	C3H5O4	(S)-Glycerate	c
260	glyc3p_c	C3H7O6P	Glycerol 3-phosphate	c
261	glyclt_c	C2H3O3	Glycolate C2H3O3	c
262	glygn1_c	C66H111O56X	Glycogen, structure 1 (glycogenin-11[1,4-Glc])	c
263	glygn2_c	C66H111O56X	Glycogen, structure 2 (glycogenin-1,6-{7[1,4-Glc], 4[1,4-Glc]})	c
264	glygn3_c	C42H71O36X	Glycogen, structure 3 (glycogenin-7[1,4-Glc])	c
265	gmp_c	C10H12N5O8P	GMP C10H12N5O8P	c
266	gp1calpha_hs_c	C99H159N7O62RCO	GP1c alpha (homo sapiens)	c
267	gpail_hs_c	C15H28NO13PRCO2R2CO2	D-glucosaminylphosphatidylinositol	c
268	gq1b_hs_c	C88H143N6O54RCO	GQ1b (homo sapiens)	c
269	gq1balpha_hs_c	C88H143N6O54RCO	GQ1balpha (homo sapiens)	c
270	gsn_c	C10H13N5O5	Guanosine	c
271	gt1a_hs_c	C77H127N5O46RCO	GT1a (homo sapiens)	c
272	gthox_c	C20H30N6O12S2	Oxidized glutathione	c
273	gthrd_c	C10H16N3O6S	Reduced glutathione	c
274	gtp_c	C10H12N5O14P3	GTP C10H12N5O14P3	c
275	gua_c	C5H5N5O	Guanine	c
276	gudac_c	C3H7N3O2	Guanidinoacetate	c
277	guln__L_c	C6H11O7	L-gulonate	c
278	h_c	H	H+	c
279	h2co3_c	H2CO3	Carbonic acid	c
280	h2o_c	H2O	H2O H2O	c
281	h2o2_c	H2O2	Hydrogen peroxide	c
282	hLkynr_c	C10H12N2O4	3 Hydroxy L kynurenine C10H12N2O4	c
283	hco3_c	CHO3	Bicarbonate	c
284	hcys__L_c	C4H9NO2S	L-Homocysteine	c
285	hdca_c	C16H31O2	Hexadecanoate (n-C16:0)	c
286	hdcea_c	C16H29O2	Hexadecenoate (n-C16:1)	c
287	hdcecrn_c	C23H43NO4	Hexadecenoyl carnitine	c
288	hdcoa_c	C37H60N7O17P3S	Hexadecenoyl-CoA (n-C16:1CoA)	c
289	hdd2coa_c	C37H60N7O17P3S	Trans-Hexadec-2-enoyl-CoA	c
290	hdd2crn_c	C23H43NO4	Trans-Hexadec-2-enoyl carnitine	c
291	hgentis_c	C8H7O4	Homogentisate C8H7O4	c
292	his__L_c	C6H9N3O2	L-Histidine	c
293	hista_c	C5H10N3	Histamine extracellular	c
294	hmgcoa_c	C27H39N7O20P3S	Hydroxymethylglutaryl CoA C27H39N7O20P3S	c
295	hpyr_c	C3H3O4	Hydroxypyruvate	c
296	hxan_c	C5H4N4O	Hypoxanthine	c
297	hyptaur_c	C2H6NO2S	Hypotaurine; 2-Aminoethanesulfinic acid	c
298	icit_c	C6H5O7	Isocitrate	c
299	ile__L_c	C6H13NO2	L-Isoleucine	c
300	imp_c	C10H11N4O8P	IMP C10H11N4O8P	c
301	inost_c	C6H12O6	Myo-Inositol	c
302	ins_c	C10H12N4O5	Inosine	c
303	k_c	K	Potassium	c
304	lac__D_c	C3H5O3	D-Lactate	c
305	lac__L_c	C3H5O3	L-Lactate	c
306	lald__D_c	C3H6O2	D-Lactaldehyde	c
307	leu__L_c	C6H13NO2	L-Leucine	c
308	leuktrA4_c	C20H29O3	Leukotriene A4 cytosol	c
309	leuktrD4_c	C25H39N2O6S	Leukotriene D4 ER	c
310	lgt__S_c	C13H20N3O8S	(R)-S-Lactoylglutathione	c
311	lneldccoa_c	C39H62N7O17P3S	Linoelaidyl coenzyme A	c
312	lneldccrn_c	C25H45NO4	Linoelaidyl carnitine	c
313	lnlc_c	C18H31O2	Linoleic acid (all cis C18:2) n-6	c
314	lnlccoa_c	C39H62N7O17P3S	Linoleic coenzyme A	c
315	lnlccrn_c	C25H45NO4	Linoleyl carnitine	c
316	lnlncg_c	C18H29O2	Gamma-linolenic acid	c
317	lnlncgcoa_c	C39H60N7O17P3S	Gamma-linolenoyl-CoA	c
318	lnlncgcrn_c	C25H43NO4	Gamma-linolenyl carnitine	c
319	lys__L_c	C6H15N2O2	L-Lysine	c
320	m1mpdol__L_c	C1360H2228N20O270P20	Alpha-D-mannosyl-beta-D-mannosyl-diacylchitobiosyldiphosphodolichol, human liver homolog	c
321	m1mpdol_U_c	C1305H2140N20O270P20	Alpha-D-mannosyl-beta-D-mannosyl-diacylchitobiosyldiphosphodolichol, human uterine homolog	c
322	m2mpdol__L_c	C1420H2328N20O320P20	(alpha-D-mannosyl)2-beta-D-mannosyl-diacetylchitobiosyldiphosphodolichol, human liver homolog	c
323	m2mpdol_U_c	C1365H2240N20O320P20	(alpha-D-mannosyl)2-beta-D-mannosyl-diacetylchitobiosyldiphosphodolichol, human uterine homolog	c
324	m3mpdol__L_c	C1480H2428N20O370P20	(alpha-D-mannosyl)3-beta-D-mannosyl-diacetylchitodiphosphodolichol, human liver homolog	c
325	m3mpdol_U_c	C1425H2340N20O370P20	(alpha-D-mannosyl)3-beta-D-mannosyl-diacetylchitodiphosphodolichol, human uterine homolog	c
326	m4mpdol__L_c	C1540H2528N20O420P20	(alpha-D-Mannosyl)4-beta-D-mannosyl-diacetylchitobiosyldiphosphodolichol, human liver homolog	c
327	m4mpdol_U_c	C1485H2440N20O420P20	(alpha-D-Mannosyl)4-beta-D-mannosyl-diacetylchitobiosyldiphosphodolichol, human uterine homolog	c
328	mag_hs_c	C3H7O2R2CO2	Monoacylglycerol 2 (homo sapiens)	c
329	mal__L_c	C4H4O5	L-Malate	c
330	malcoa_c	C24H33N7O19P3S	Malonyl CoA C24H33N7O19P3S	c
331	man_c	C6H12O6	D-Mannose	c
332	man1p_c	C6H11O9P	D-Mannose 1-phosphate	c
333	man6p_c	C6H11O9P	D-Mannose 6-phosphate	c
334	met__L_c	C5H11NO2S	L-Methionine	c
335	methf_c	C20H20N7O6	5,10-Methenyltetrahydrofolate	c
336	mhista_c	C6H12N3	N-Methylhistamine	c
337	mi1345p_c	C6H8O18P4	1D myo Inositol 1 3 4 5 tetrakisphosphate C6H8O18P4	c
338	mi134p_c	C6H9O15P3	1D-myo-Inositol 1,3,4-trisphosphate	c
339	mi145p_c	C6H9O15P3	1D myo Inositol 1 4 5 trisphosphate C6H9O15P3	c
340	mi14p_c	C6H10O12P2	1D-myo-Inositol 1,4-bisphosphate	c
341	mi1p__D_c	C6H11O9P	1D-myo-Inositol 1-phosphate	c
342	mi34p_c	C6H10O12P2	1D-myo-Inositol 3,4-bisphosphate	c
343	mi3p__D_c	C6H11O9P	1D-myo-Inositol 3-phosphate	c
344	mi4p__D_c	C6H11O9P	1D-myo-Inositol 4-phosphate	c
345	mlthf_c	C20H21N7O6	5,10-Methylenetetrahydrofolate	c
346	mpdol__L_c	C1300H2128N20O220P20	Beta-D-Mannosyldiacetylchitobiosyldiphosphodolichol, human liver homolog	c
347	mpdol_U_c	C1245H2040N20O220P20	Beta-D-Mannosyldiacetylchitobiosyldiphosphodolichol, human uterine homolog	c
348	mthgxl_c	C3H4O2	Methylglyoxal	c
349	na1_c	Na	Sodium	c
350	nad_c	C21H26N7O14P2	Nicotinamide adenine dinucleotide	c
351	nadh_c	C21H27N7O14P2	Nicotinamide adenine dinucleotide - reduced	c
352	nadp_c	C21H25N7O17P3	Nicotinamide adenine dinucleotide phosphate	c
353	nadph_c	C21H26N7O17P3	Nicotinamide adenine dinucleotide phosphate - reduced	c
354	naglc2p__L_c	C1160H1898N10O120P20	N-Acetyl-D-glucosaminyldiphosphodolichol, human liver homolog	c
355	naglc2p_U_c	C1105H1810N10O120P20	N-Acetyl-D-glucosaminyldiphosphodolichol, human uterine homolog	c
356	ncam_c	C6H6N2O	Nicotinamide	c
357	nh4_c	H4N	Ammonium	c
358	nicrns_c	C11H13NO6	Nicotinate D-ribonucleoside	c
359	nicrnt_c	C11H12NO9P	Nicotinate D-ribonucleotide	c
360	nmn_c	C11H14N2O8P	NMN C11H14N2O8P	c
361	no_c	NO	Nitric oxide	c
362	nwharg_c	C6H15N4O3	N-(omega)-Hydroxyarginine	c
363	o2_c	O2	O2 O2	c
364	o2s_c	O2	Superoxide anion	c
365	oaa_c	C4H2O5	Oxaloacetate	c
366	occoa_c	C29H46N7O17P3S	Octanoyl-CoA (n-C8:0CoA)	c
367	ocdca_c	C18H35O2	Octadecanoate (n-C18:0)	c
368	ocdcea_c	C18H33O2	Octadecenoate (n-C18:1)	c
369	od2coa_c	C39H64N7O17P3S	Trans-Octadec-2-enoyl-CoA	c
370	odecoa_c	C39H64N7O17P3S	Octadecenoyl-CoA (n-C18:1CoA)	c
371	odecrn_c	C25H47NO4	Octadecenoyl carnitine	c
372	orn_c	C5H13N2O2	Ornithine	c
373	orot_c	C5H3N2O4	Orotate C5H3N2O4	c
374	orot5p_c	C10H10N2O11P	Orotidine 5'-phosphate	c
375	pa_hs_c	C3H5O4PRCO2R2CO2	Phosphatidic acid (homo sapiens)	c
376	pac_c	C8H7O2	Phenylacetic acid	c
377	pacald_c	C8H8O	Phenylacetaldehyde	c
378	paf_hs_c	C11H23O4NPRCO2	1-alkyl 2-acteylglycerol 3-phosphocholine (homo sapiens)	c
379	pail345p_hs_c	C9H13O18P4RCO2R2CO2	Phosphatidylinositol-3,4,5-trisphosphate (Homo sapiens)	c
380	pail34p_hs_c	C9H14O15P3RCO2R2CO2	Phosphatidylinositol-3,4-bisphosphate (Homo sapiens)	c
381	pail35p_hs_c	C9H14O15P3RCO2R2CO2	Phosphatidylinositol-3,5-bisphosphate (Homo sapiens)	c
382	pail3p_hs_c	C9H15O12P2RCO2R2CO2	1-Phosphatidyl-1D-myo-inositol 3-phosphate (Homo sapiens)	c
383	pail45p_hs_c	C9H14O15P3RCO2R2CO2	Phosphatidylinositol 4,5-bisphosphate (Homo sapiens)	c
384	pail4p_hs_c	C9H15O12P2RCO2R2CO2	1-Phosphatidyl-1D-myo-inositol 4-phosphate (Homo sapiens)	c
385	pail5p_hs_c	C9H15O12P2RCO2R2CO2	1-Phosphatidyl-1D-myo-inositol 5-phosphate (Homo sapiens)	c
386	pail_hs_c	C9H16O9PRCO2R2CO2	Phosphatidylinositol (homo sapiens)	c
387	pan4p_c	C11H21N2O7PS	Pantetheine 4'-phosphate	c
388	pap_c	C10H11N5O10P2	Adenosine 3',5'-bisphosphate	c
389	paps_c	C10H11N5O13P2S	3'-Phosphoadenylyl sulfate	c
390	pchol_hs_c	C8H18NO4PRCO2R2CO2	Phosphatidylcholine (homo sapiens)	c
391	pcrn_c	C10H19NO4	Propionyl-carnitine	c
392	pd3_c	C27H44O	Previtamin D3	c
393	pdx5p_c	C8H10NO6P	Pyridoxine 5'-phosphate	c
394	pe_hs_c	C5H12NO4PRCO2R2CO2	Phosphatidylethanolamine (homo sapiens)	c
395	peamn_c	C8H12N	Phenethylamine	c
396	pep_c	C3H2O6P	Phosphoenolpyruvate	c
397	pglyc_hs_c	C6H12O6PRCO2R2CO2	Phosphatidylglycerol (homo sapiens)	c
398	pgp_hs_c	C6H11O9P2RCO2R2CO2	Phosphatidyl glycerol phosphate (homo sapiens)	c
399	phaccoa_c	C29H38N7O17P3S	Phenylacetyl-CoA	c
400	phe__L_c	C9H11NO2	L-Phenylalanine	c
401	pheacgln_c	C13H16N2O4	Alpha-N-Phenylacetyl-L-glutamine	c
402	pi_c	HO4P	Phosphate	c
403	pmtcoa_c	C37H62N7O17P3S	Palmitoyl-CoA (n-C16:0CoA)	c
404	pmtcrn_c	C23H45NO4	L-Palmitoylcarnitine	c
405	ppcoa_c	C24H36N7O17P3S	Propanoyl-CoA	c
406	ppi_c	HO7P2	Diphosphate	c
407	pram_c	C5H11NO7P	5-Phospho-beta-D-ribosylamine	c
408	pro__L_c	C5H9NO2	L-Proline	c
409	prostgd2_c	C20H31O5	Prostaglandin D2	c
410	prostge2_c	C20H31O5	Prostaglandin E2	c
411	prostgh2_c	C20H31O5	Prostaglandin H2	c
412	prpp_c	C5H8O14P3	5-Phospho-alpha-D-ribose 1-diphosphate	c
413	ps_hs_c	C6H11NO6PRCO2R2CO2	Phosphatidylserine (homo sapiens)	c
414	pser__L_c	C3H6NO6P	O-Phospho-L-serine	c
415	ptrc_c	C4H14N2	Putrescine	c
416	pyam5p_c	C8H12N2O5P	Pyridoxamine 5'-phosphate	c
417	pydam_c	C8H13N2O2	Pyridoxamine	c
418	pydx_c	C8H9NO3	Pyridoxal	c
419	pydx5p_c	C8H8NO6P	Pyridoxal 5'-phosphate	c
420	pydxn_c	C8H11NO3	Pyridoxine	c
421	pyr_c	C3H3O3	Pyruvate	c
422	r1p_c	C5H9O8P	Alpha-D-Ribose 1-phosphate	c
423	r5p_c	C5H9O8P	Alpha-D-Ribose 5-phosphate	c
424	retinal_c	C20H28O	All-trans-Retinal	c
425	retinal_11_cis_c	C20H28O	11-cis-Retinal	c
426	retinal_cis_9_c	C20H28O	Cis-9-retinal	c
427	retinol_c	C20H30O	All-trans-Retinol	c
428	retinol_9_cis_c	C20H30O	9-cis-retinol	c
429	retinol_cis_11_c	C20H30O	11-cis-Retinol	c
430	ru5p__D_c	C5H9O8P	D-Ribulose 5-phosphate	c
431	s7p_c	C7H13O10P	Sedoheptulose 7-phosphate	c
432	sarcs_c	C3H7NO2	Sarcosine C3H7NO2	c
433	sbt__D_c	C6H14O6	D-Sorbitol	c
434	ser__D_c	C3H7NO3	D-Serine	c
435	ser__L_c	C3H7NO3	L-Serine	c
436	sgalside_hs_c	C24H45NO10SRCO	Sulfatide galactocerebroside (homo sapiens)	c
437	sl__L_c	C3H4O6S	Sl L c	c
438	so3_c	O3S	Sulfite	c
439	so4_c	O4S	Sulfate	c
440	sph1p_c	C18H39NO5P	Sphinganine 1 phosphate C18H39NO5P	c
441	sphgn_c	C18H40NO2	Sphinganine C18H40NO2	c
442	sphings_c	C18H38NO2	Sphingosine cytosol	c
443	sphmyln_hs_c	C23H48N2O5PRCO	Sphingomyelin (homo sapiens)	c
444	sphs1p_c	C18H37NO5P	Sphingosine 1-phosphate	c
445	spmd_c	C7H22N3	Spermidine	c
446	sprm_c	C10H30N4	Spermine C10H30N4	c
447	srtn_c	C10H13N2O	Serotonin	c
448	stcoa_c	C39H66N7O17P3S	Stearoyl-CoA (n-C18:0CoA)	c
449	stcrn_c	C25H49NO4	Stearoylcarnitine	c
450	tag_hs_c	C3H5RCO2R2CO2R3CO2	Triacylglycerol (homo sapiens)	c
451	taur_c	C2H7NO3S	Taurine C2H7NO3S	c
452	tchola_c	C26H45NO7S	Taurocholic acid C26H45NO7S	c
453	tdchola_c	C26H45NO6S	Taurochenodeoxycholate	c
454	tdcoa_c	C35H58N7O17P3S	Tetradecanoyl-CoA (n-C14:0CoA)	c
455	thbpt_c	C9H15N5O3	Tetrahydrobiopterin	c
456	thbpt4acam_c	C9H15N5O4	Tetrahydrobiopterin-4a-carbinolamine	c
457	thf_c	C19H21N7O6	5,6,7,8-Tetrahydrofolate	c
458	thr__L_c	C4H9NO3	L-Threonine	c
459	thym_c	C5H6N2O2	Thymine C5H6N2O2	c
460	thymd_c	C10H14N2O5	Thymidine C10H14N2O5	c
461	tmndnccoa_c	C41H60N7O17P3S	Timnodonyl coenzyme A	c
462	tmndnccrn_c	C27H43NO4	Timnodonyl carnitine	c
463	trdox_c	X	Oxidized thioredoxin	c
464	trdrd_c	XH2	Reduced thioredoxin	c
465	trp__L_c	C11H12N2O2	L-Tryptophan	c
466	ttdcrn_c	C21H41NO4	Tetradecanoyl carnitine	c
467	tym_c	C8H12NO	Tyramine	c
468	tyr__L_c	C9H11NO3	L-Tyrosine	c
469	uacgam_c	C17H25N3O17P2	UDP-N-acetyl-D-glucosamine	c
470	udp_c	C9H11N2O12P2	UDP C9H11N2O12P2	c
471	udpacgal_c	C17H25N3O17P2	UDP-N-acetyl-D-galactosamine	c
472	udpg_c	C15H22N2O17P2	UDPglucose	c
473	udpgal_c	C15H22N2O17P2	UDPgalactose	c
474	udpglcur_c	C15H19N2O18P2	UDP-D-glucuronate	c
475	ump_c	C9H11N2O9P	UMP C9H11N2O9P	c
476	ura_c	C4H4N2O2	Uracil	c
477	urate_c	C5H4N4O3	Urate C5H4N4O3	c
478	urcan_c	C6H5N2O2	Urocanate C6H5N2O2	c
479	urea_c	CH4N2O	Urea CH4N2O	c
480	uri_c	C9H12N2O6	Uridine	c
481	utp_c	C9H11N2O15P3	UTP C9H11N2O15P3	c
482	vacc_c	C18H33O2	Vaccenic acid	c
483	vacccoa_c	C39H64N7O17P3S	Vaccenyl coenzyme A	c
484	vacccrn_c	C25H47NO4	Vaccenyl carnitine	c
485	val__L_c	C5H11NO2	L-Valine	c
486	vitd3_c	C27H44O	Calciol; (+)-Vitamin D3	c
487	xan_c	C5H4N4O2	Xanthine	c
488	xmp_c	C10H11N4O9P	Xanthosine 5'-phosphate	c
489	xol7ah_c	C27H46O2	7alpha-Hydroxy-5beta-cholestan-3-one	c
490	xol7ah2_c	C27H48O2	3alpha,7alpha-Dihydroxy-5beta-cholestane	c
491	xol7aone_c	C27H44O2	7alpha-Hydroxycholest-4-en-3-one	c
492	xoldiolone_c	C27H44O3	7alpha,12alpha-Dihydroxycholest-4-en-3-one	c
493	xoldioloneh_c	C27H46O3	7alpha,12alpha-Dihydroxy-5beta-cholestan-3-one	c
494	xoltri24_c	C27H46O3	7-alpha,24(S)-Dihydroxycholesterol	c
495	xoltri27_c	C27H46O3	7-alpha,27-Dihydroxycholesterol	c
496	xoltriol_c	C27H48O3	3alpha,7alpha,12alpha-Trihydroxy-5beta-cholestane	c
497	xtsn_c	C10H12N4O6	Xanthosine	c
498	xu1p__D_c	C5H9O8P	D-Xylulose 1-phosphate	c
499	xu5p__D_c	C5H9O8P	D-Xylulose 5-phosphate	c
500	xylt_c	C5H12O5	Xylitol C5H12O5	c
501	xylu__D_c	C5H10O5	D-Xylulose	c
502	xylu__L_c	C5H10O5	L-Xylulose	c
503	25hvitd3_e	C27H44O2	25-Hydroxyvitamin D3	e
504	2mcit_e	C7H7O7	2-Methylcitrate	e
505	35cgmp_e	C10H11N5O7P	3',5'-Cyclic GMP	e
506	3aib_e	C4H9NO2	L-3-Amino-isobutanoate	e
507	3mlda_e	C6H7N2O2	3-Methylimidazoleacetic acid	e
508	4abut_e	C4H9NO2	4-Aminobutanoate	e
509	4hphac_e	C8H7O3	4-Hydroxyphenylacetate	e
510	ac_e	C2H3O2	Acetate	e
511	acac_e	C4H5O3	Acetoacetate	e
512	acetone_e	C3H6O	Acetone	e
513	acnacngal14acglcgalgluside_hs_e	C66H111N4O38RCO	3',8'-LD1	e
514	acnacngalgbside_hs_e	C72H121N4O43RCO	Disialyl galactosylgloboside (homo sapiens)	e
515	adn_e	C10H13N5O4	Adenosine	e
516	ak2lgchol_hs_e	C10H21O5NPR	1-alkyl 2-lysoglycerol 3-phosphocholine	e
517	ala_B_e	C3H7NO2	Beta-Alanine	e
518	ala__D_e	C3H7NO2	D-Alanine	e
519	ala__L_e	C3H7NO2	L-Alanine	e
520	ascb__L_e	C6H8O6	L-Ascorbate	e
521	asn__L_e	C4H8N2O3	L-Asparagine	e
522	bhb_e	C4H7O3	(R)-3-Hydroxybutanoate	e
523	btn_e	C10H15N2O3S	Biotin	e
524	ca2_e	Ca	Calcium	e
525	camp_e	C10H11N5O6P	CAMP C10H11N5O6P	e
526	cgly_e	C5H10N2O3S	Cys Gly C5H10N2O3S	e
527	chsterol_e	C27H46O	Chsterol c	e
528	cl_e	Cl	Chloride	e
529	co2_e	CO2	CO2 CO2	e
530	creat_e	C4H9N3O2	Creatine cytosol	e
531	crmp_hs_e	C18H35NO5PRCO	Ceramide 1-phosphate	e
532	crn_e	C7H15NO3	L-Carnitine	e
533	cys__L_e	C3H7NO2S	L-Cysteine	e
534	cytd_e	C9H13N3O5	Cytidine	e
535	dgchol_e	C26H43NO5	Chenodeoxyglycocholate	e
536	dhdascb_e	C6H6O6	Dehydroascorbate	e
537	elaid_e	C18H33O2	Elaidic acid	e
538	fe2_e	Fe	Fe2+ mitochondria	e
539	fe3_e	Fe	Iron (Fe3+)	e
540	fuc13galacglcgal14acglcgalgluside_hs_e	C64H112N3O36RCO	III3Fuc-nLc6Cer	e
541	fucacngal14acglcgalgluside_hs_e	C61H105N3O34RCO	IV3-a-NeuAc,III3-a-Fuc-nLc4Cer	e
542	fucfuc132galacglcgal14acglcgalgluside_hs_e	C70H122N3O40RCO	V3Fuc,III3Fuc-nLc6Cer	e
543	fucfucfucgalacglc13galacglcgal14acglcgalgluside_hs_e	C90H155N4O54RCO	(Gal)4 (Glc)1 (GlcNAc)3 (LFuc)3 (Cer)1	e
544	fucgal14acglcgalgluside_hs_e	C50H89N2O26RCO	Lacto-N-fucopentaosyl III ceramide	e
545	gal_e	C6H12O6	D-Galactose	e
546	gbside_hs_e	C44H79N2O22RCO	Globoside (homo sapiens)	e
547	gchola_e	C26H43NO6	Glycocholate	e
548	gd1c_hs_e	C66H111N4O38RCO	GD1c (homo sapiens)	e
549	glc__D_e	C6H12O6	D-Glucose	e
550	gln__L_e	C5H10N2O3	L-Glutamine	e
551	gluala_e	C8H13N2O5	5 L Glutamyl L alanine C8H13N2O5	e
552	gly_e	C2H5NO2	Glycine	e
553	glyc_e	C3H8O3	Glycerol	e
554	glyc__S_e	C3H5O4	(S)-Glycerate	e
555	gp1calpha_hs_e	C99H159N7O62RCO	GP1c alpha (homo sapiens)	e
556	gq1b_hs_e	C88H143N6O54RCO	GQ1b (homo sapiens)	e
557	gq1balpha_hs_e	C88H143N6O54RCO	GQ1balpha (homo sapiens)	e
558	gsn_e	C10H13N5O5	Guanosine	e
559	gt1a_hs_e	C77H127N5O46RCO	GT1a (homo sapiens)	e
560	h_e	H	H+	e
561	h2o_e	H2O	H2O H2O	e
562	ha_e	C28H40N2O22	Hyaluronan	e
563	ha_pre1_e	C14H20NO11	Hyaluronan biosynthesis, precursor 1	e
564	hco3_e	CHO3	Bicarbonate	e
565	hdca_e	C16H31O2	Hexadecanoate (n-C16:0)	e
566	hdcea_e	C16H29O2	Hexadecenoate (n-C16:1)	e
567	his__L_e	C6H9N3O2	L-Histidine	e
568	ile__L_e	C6H13NO2	L-Isoleucine	e
569	ins_e	C10H12N4O5	Inosine	e
570	k_e	K	Potassium	e
571	ksi_e	C247H393N17O213S12X	Keratan sulfate I	e
572	lac__D_e	C3H5O3	D-Lactate	e
573	lac__L_e	C3H5O3	L-Lactate	e
574	lcts_e	C12H22O11	Lactose C12H22O11	e
575	leu__L_e	C6H13NO2	L-Leucine	e
576	leuktrD4_e	C25H39N2O6S	Leukotriene D4 ER	e
577	lnlc_e	C18H31O2	Linoleic acid (all cis C18:2) n-6	e
578	lnlncg_e	C18H29O2	Gamma-linolenic acid	e
579	lpchol_hs_e	C8H19NO5PRCO2	Lysophosphatidylcholine (homo sapiens)	e
580	lys__L_e	C6H15N2O2	L-Lysine	e
581	man_e	C6H12O6	D-Mannose	e
582	met__L_e	C5H11NO2S	L-Methionine	e
583	n2m2nmasn_e	C58H96N5O40X	N-Acetyl-beta-D-glucosaminyl-1,2-alpha-D-mannosyl-1,3-(N-acetyl-beta-D-glucosaminyl-1,2-alpha-D-mannosyl-1,6)-(N-acetyl-beta-D-glucosaminyl-1,4)-beta-D-mannosyl-1,4-N-acetyl-beta-D-glucosaminyl-R	e
584	na1_e	Na	Sodium	e
585	nh4_e	H4N	Ammonium	e
586	no_e	NO	Nitric oxide	e
587	o2_e	O2	O2 O2	e
588	ocdca_e	C18H35O2	Octadecanoate (n-C18:0)	e
589	ocdcea_e	C18H33O2	Octadecenoate (n-C18:1)	e
590	paf_hs_e	C11H23O4NPRCO2	1-alkyl 2-acteylglycerol 3-phosphocholine (homo sapiens)	e
591	pchol_hs_e	C8H18NO4PRCO2R2CO2	Phosphatidylcholine (homo sapiens)	e
592	pe_hs_e	C5H12NO4PRCO2R2CO2	Phosphatidylethanolamine (homo sapiens)	e
593	phe__L_e	C9H11NO2	L-Phenylalanine	e
594	pheacgln_e	C13H16N2O4	Alpha-N-Phenylacetyl-L-glutamine	e
595	pi_e	HO4P	Phosphate	e
596	pro__L_e	C5H9NO2	L-Proline	e
597	prostgd2_e	C20H31O5	Prostaglandin D2	e
598	prostge2_e	C20H31O5	Prostaglandin E2	e
599	ps_hs_e	C6H11NO6PRCO2R2CO2	Phosphatidylserine (homo sapiens)	e
600	pyr_e	C3H3O3	Pyruvate	e
601	s2l2fn2m2masn_e	C90H145N6O65X	PA6	e
602	ser__D_e	C3H7NO3	D-Serine	e
603	ser__L_e	C3H7NO3	L-Serine	e
604	sl__L_e	C3H4O6S	Sl L c	e
605	so4_e	O4S	Sulfate	e
606	srtn_e	C10H13N2O	Serotonin	e
607	taur_e	C2H7NO3S	Taurine C2H7NO3S	e
608	tchola_e	C26H45NO7S	Taurocholic acid C26H45NO7S	e
609	tdchola_e	C26H45NO6S	Taurochenodeoxycholate	e
610	thr__L_e	C4H9NO3	L-Threonine	e
611	thym_e	C5H6N2O2	Thymine C5H6N2O2	e
612	trp__L_e	C11H12N2O2	L-Tryptophan	e
613	urate_e	C5H4N4O3	Urate C5H4N4O3	e
614	urea_e	CH4N2O	Urea CH4N2O	e
615	uri_e	C9H12N2O6	Uridine	e
616	vacc_e	C18H33O2	Vaccenic acid	e
617	val__L_e	C5H11NO2	L-Valine	e
618	xolest2_hs_e	C27H45R2CO2	Cholesterol ester (from FULLR2)	e
619	xoltri24_e	C27H46O3	7-alpha,24(S)-Dihydroxycholesterol	e
620	xoltri27_e	C27H46O3	7-alpha,27-Dihydroxycholesterol	e
621	acgagbside_hs_g	C52H92N3O27RCO	Alpha GalNAc globoside (homo sapiens)	g
622	acglc13galacglcgal14acglcgalgluside_hs_g	C66H115N4O37RCO	NLc7Cer	g
623	acglcgal14acglcgalgluside_hs_g	C52H92N3O27RCO	NLc5Cer	g
624	acglcgalgluside_hs_g	C38H69N2O17RCO	(Gal)1 (Glc)1 (GlcNAc)1 (Cer)1	g
625	acnacngal14acglcgalgluside_hs_g	C66H111N4O38RCO	3',8'-LD1	g
626	acnacngalgbside_hs_g	C72H121N4O43RCO	Disialyl galactosylgloboside (homo sapiens)	g
627	acngal14acglcgalgluside_hs_g	C55H95N3O30RCO	Sialyl-3-paragloboside	g
628	acngalgbside_hs_g	C61H105N3O35RCO	Sialyl galactosylgloboside (homo sapiens)	g
629	cholp_g	C5H13NO4P	Choline phosphate C5H13NO4P	g
630	cmp_g	C9H12N3O8P	CMP C9H12N3O8P	g
631	cmpacna_g	C20H29N4O16P	CMP-N-acetylneuraminate	g
632	crm_hs_g	C18H36NO2RCO	Ceramide (homo sapiens)	g
633	fn2m2masn_g	C56H93N4O39X	N4-{N-Acetyl-beta-D-glucosaminyl-(1,2)-alpha-D-mannosyl-(1,3)-[N-acetyl-beta-D-glucosaminyl-(1,2)-alpha-D-mannosyl-(1,6)]-beta-D-mannosyl-(1,4)-N-acetyl-beta-D-glucosaminyl-(1,4)-[alpha-L-fucosyl-(1,6)]-N-acetyl-beta-D-glucosaminyl}asparagine	g
634	fuc132galacglcgal14acglcgalgluside_hs_g	C64H112N3O36RCO	V3Fuc-nLc6Cer	g
635	fuc13galacglcgal14acglcgalgluside_hs_g	C64H112N3O36RCO	III3Fuc-nLc6Cer	g
636	fucacngal14acglcgalgluside_hs_g	C61H105N3O34RCO	IV3-a-NeuAc,III3-a-Fuc-nLc4Cer	g
637	fucfuc132galacglcgal14acglcgalgluside_hs_g	C70H122N3O40RCO	V3Fuc,III3Fuc-nLc6Cer	g
638	fucfucfucgalacglc13galacglcgal14acglcgalgluside_hs_g	C90H155N4O54RCO	(Gal)4 (Glc)1 (GlcNAc)3 (LFuc)3 (Cer)1	g
639	fucfucgalacglc13galacglcgal14acglcgalgluside_hs_g	C84H145N4O50RCO	(Gal)4 (Glc)1 (GlcNAc)3 (LFuc)2 (Cer)1	g
640	fucgal14acglcgalgluside_hs_g	C50H89N2O26RCO	Lacto-N-fucopentaosyl III ceramide	g
641	fucgalacglc13galacglcgal14acglcgalgluside_hs_g	C78H135N4O46RCO	(Gal)4 (Glc)1 (GlcNAc)3 (LFuc)1 (Cer)1	g
642	ga1_hs_g	C44H79N2O22RCO	GA1 (homo sapiens)	g
643	ga2_hs_g	C38H69N2O17RCO	GA2 (homo sapiens)	g
644	gal14acglcgalgluside_hs_g	C44H79N2O22RCO	Lactoneotetraosylceramide	g
645	galacglc13galacglcgal14acglcgalgluside_hs_g	C72H125N4O42RCO	NLc8Cer	g
646	galacglcgal14acglcgalgluside_hs_g	C58H102N3O32RCO	I-antigen	g
647	galgbside_hs_g	C50H89N2O27RCO	Galactosylgloboside (homo sapiens)	g
648	galgluside_hs_g	C30H56NO12RCO	Galactosyl glucosyl ceramide	g
649	galside_hs_g	C24H46NO7RCO	Galactocerebroside (homo sapiens)	g
650	gbside_hs_g	C44H79N2O22RCO	Globoside (homo sapiens)	g
651	gd1a_hs_g	C66H111N4O38RCO	GD1a (homo sapiens)	g
652	gd1alpha_hs_g	C66H111N4O38RCO	GD1a (homo sapiens)	g
653	gd1b_hs_g	C66H111N4O38RCO	GD1b (homo sapiens)	g
654	gd1c_hs_g	C66H111N4O38RCO	GD1c (homo sapiens)	g
655	gd2_hs_g	C60H101N4O33RCO	GD2 (homo sapiens)	g
656	gd3_hs_g	C52H88N3O28RCO	GD3 (homo sapiens)	g
657	gdp_g	C10H12N5O11P2	GDP C10H12N5O11P2	g
658	gdpfuc_g	C16H23N5O15P2	GDP-L-fucose	g
659	glc__D_g	C6H12O6	D-Glucose	g
660	gluside_hs_g	C24H46NO7RCO	Glucocerebroside (homo sapiens)	g
661	gm1_hs_g	C55H95N3O30RCO	Ganglioside GM1 (homo sapiens)	g
662	gm1b_hs_g	C55H95N3O30RCO	GM1b (homo sapiens)	g
663	gm2_hs_g	C49H85N3O25RCO	Ganglioside GM2 (homo sapiens)	g
664	gm3_hs_g	C41H72N2O20RCO	Ganglioside GM3 (homo sapiens)	g
665	gmp_g	C10H12N5O8P	GMP C10H12N5O8P	g
666	gp1calpha_hs_g	C99H159N7O62RCO	GP1c alpha (homo sapiens)	g
667	gq1b_hs_g	C88H143N6O54RCO	GQ1b (homo sapiens)	g
668	gq1balpha_hs_g	C88H143N6O54RCO	GQ1balpha (homo sapiens)	g
669	gq1c_hs_g	C88H143N6O54RCO	GQ1c (homo sapiens)	g
670	gt1a_hs_g	C77H127N5O46RCO	GT1a (homo sapiens)	g
671	gt1alpha_hs_g	C77H127N5O46RCO	GT1aalpha (homo sapiens)	g
672	gt1b_hs_g	C77H127N5O46RCO	GT1b (homo sapiens)	g
673	gt1c_hs_g	C77H127N5O46RCO	GT1c (homo sapiens)	g
674	gt2_hs_g	C71H117N5O41RCO	GT2 (homo sapiens)	g
675	gt3_hs_g	C63H104N4O36RCO	GT3 (homo sapiens)	g
676	h_g	H	H+	g
677	h2o_g	H2O	H2O H2O	g
678	ksi_g	C247H393N17O213S12X	Keratan sulfate I	g
679	ksi_pre1_g	C79H129N5O57X	Keratan sulfate I biosynthesis, precursor 1	g
680	ksi_pre10_g	C129H209N9O98S2X	Keratan sulfate I biosynthesis, precursor 10	g
681	ksi_pre11_g	C129H208N9O101S3X	Keratan sulfate I biosynthesis, precursor 11	g
682	ksi_pre12_g	C135H218N9O106S3X	Keratan sulfate I biosynthesis, precursor 12	g
683	ksi_pre13_g	C143H231N10O111S3X	Keratan sulfate I biosynthesis, precursor 13	g
684	ksi_pre14_g	C143H230N10O114S4X	Keratan sulfate I biosynthesis, precursor 14	g
685	ksi_pre15_g	C149H240N10O119S4X	Keratan sulfate I biosynthesis, precursor 15	g
686	ksi_pre16_g	C157H253N11O124S4X	Keratan sulfate I biosynthesis, precursor 16	g
687	ksi_pre17_g	C157H252N11O127S5X	Keratan sulfate I biosynthesis, precursor 17	g
688	ksi_pre18_g	C163H262N11O132S5X	Keratan sulfate I biosynthesis, precursor 18	g
689	ksi_pre19_g	C171H275N12O137S5X	Keratan sulfate I biosynthesis, precursor 19	g
690	ksi_pre2_g	C87H142N6O62X	Keratan sulfate I biosynthesis, precursor 2	g
691	ksi_pre20_g	C171H274N12O140S6X	Keratan sulfate I biosynthesis, precursor 20	g
692	ksi_pre21_g	C177H284N12O145S6X	Keratan sulfate I biosynthesis, precursor 21	g
693	ksi_pre22_g	C185H297N13O150S6X	Keratan sulfate I biosynthesis, precursor 22	g
694	ksi_pre23_g	C185H296N13O153S7X	Keratan sulfate I biosynthesis, precursor 23	g
695	ksi_pre24_g	C191H306N13O158S7X	Keratan sulfate I biosynthesis, precursor 24	g
696	ksi_pre25_g	C199H319N14O163S7X	Keratan sulfate I biosynthesis, precursor 25	g
697	ksi_pre26_g	C199H318N14O166S8X	Keratan sulfate I biosynthesis, precursor 26	g
698	ksi_pre27_g	C205H328N14O171S8X	Keratan sulfate I biosynthesis, precursor 27	g
699	ksi_pre28_g	C213H341N15O176S8X	Keratan sulfate I biosynthesis, precursor 28	g
700	ksi_pre29_g	C213H340N15O179S9X	Keratan sulfate I biosynthesis, precursor 29	g
701	ksi_pre3_g	C93H152N6O67X	Keratan sulfate I biosynthesis, precursor 3	g
702	ksi_pre30_g	C219H350N15O184S9X	Keratan sulfate I biosynthesis, precursor 30	g
703	ksi_pre31_g	C227H363N16O189S9X	Keratan sulfate I biosynthesis, precursor 31	g
704	ksi_pre32_g	C227H362N16O192S10X	Keratan sulfate I biosynthesis, precursor 32	g
705	ksi_pre33_g	C233H372N16O197S10X	Keratan sulfate I biosynthesis, precursor 33	g
706	ksi_pre34_g	C241H385N17O202S10X	Keratan sulfate I biosynthesis, precursor 34	g
707	ksi_pre35_g	C241H384N17O205S11X	Keratan sulfate I biosynthesis, precursor 35	g
708	ksi_pre36_g	C247H394N17O210S11X	Keratan sulfate I biosynthesis, precursor 36	g
709	ksi_pre4_g	C101H165N7O72X	Keratan sulfate I biosynthesis, precursor 4	g
710	ksi_pre5_g	C101H164N7O75SX	Keratan sulfate I biosynthesis, precursor 5	g
711	ksi_pre6_g	C107H174N7O80SX	Keratan sulfate I biosynthesis, precursor 6	g
712	ksi_pre7_g	C115H187N8O85SX	Keratan sulfate I biosynthesis, precursor 7	g
713	ksi_pre8_g	C115H186N8O88S2X	Keratan sulfate I biosynthesis, precursor 8	g
714	ksi_pre9_g	C121H196N8O93S2X	Keratan sulfate I biosynthesis, precursor 9	g
715	l2fn2m2masn_g	C68H113N4O49X	{[galactosyl-(1,4)-N-Acetyl-glucosaminyl-(1,2)-mannosyl-(1,3)-],[N-acetyl-glucosaminyl-(1,2)-mannosyl-(1,6)-]mannosyl-(1,4)-N-acetyl-glucosaminyl-(1,4)-[fucosyl-(1,6)]-N-acetyl-glucosaminyl}asparagine	g
716	lcts_g	C12H22O11	Lactose C12H22O11	g
717	m4masn_g	C46H77N2O35X	(alpha-D-mannosyl)4-beta-D-mannosyl-diacetylchitobiosyl-L-asparagine (protein)	g
718	m5masnB1_g	C52H87N2O40X	(alpha-D-mannosyl)5-beta-D-mannosyl-diacetylchitobiosyl-L-asparagine (protein)	g
719	m5masnB2_g	C52H87N2O40X	(alpha-D-mannosyl)5-beta-D-mannosyl-diacetylchitobiosyl-L-asparagine (protein)	g
720	m5masnC_g	C52H87N2O40X	(alpha-D-mannosyl)5-beta-D-mannosyl-diacetylchitobiosyl-L-asparagine (protein)	g
721	m6masnA_g	C58H97N2O45X	(alpha-D-mannosyl)6-beta-D-mannosyl-diacetylchitobiosyl-L-asparagine (protein)	g
722	m6masnB1_g	C58H97N2O45X	(alpha-D-mannosyl)6-beta-D-mannosyl-diacetylchitobiosyl-L-asparagine (protein)	g
723	m6masnB2_g	C58H97N2O45X	(alpha-D-mannosyl)6-beta-D-mannosyl-diacetylchitobiosyl-L-asparagine (protein)	g
724	m6masnC_g	C58H97N2O45X	(alpha-D-mannosyl)6-beta-D-mannosyl-diacetylchitobiosyl-L-asparagine (protein)	g
725	m7masnA_g	C64H107N2O50X	(alpha-D-mannosyl)7-beta-D-mannosyl-diacetylchitobiosyl-L-asparagine, isoform A (protein)	g
726	m7masnB_g	C64H107N2O50X	(alpha-D-mannosyl)7-beta-D-mannosyl-diacetylchitobiosyl-L-asparagine, isoform B (protein)	g
727	m7masnC_g	C64H107N2O50X	(alpha-D-mannosyl)7-beta-D-mannosyl-diacetylchitobiosyl-L-asparagine, isoform C (protein)	g
728	m8masn_g	C70H117N2O55X	(alpha-D-mannosyl)8-beta-D-mannosyl-diacetylchitobiosyl-L-asparagine (protein)	g
729	man_g	C6H12O6	D-Mannose	g
730	n2m2masn_g	C50H83N4O35X	((N-acetyl-D-glucosaminyl)2-(alpha-D-mannosyl)2-beta-D-mannosyl-diacetylchitobiosyl)-L-asparagine (protein)	g
731	n2m2nmasn_g	C58H96N5O40X	N-Acetyl-beta-D-glucosaminyl-1,2-alpha-D-mannosyl-1,3-(N-acetyl-beta-D-glucosaminyl-1,2-alpha-D-mannosyl-1,6)-(N-acetyl-beta-D-glucosaminyl-1,4)-beta-D-mannosyl-1,4-N-acetyl-beta-D-glucosaminyl-R	g
732	nm2masn_g	C42H70N3O30X	(N-acetyl-D-glucosaminyl-(alpha-D-mannosyl)2-beta-D-mannosyl-diacetylchitobiosyl)-L-asparagine (protein)	g
733	nm4masn_g	C54H90N3O40X	(N-acetyl-D-glucosaminyl-(alpha-D-mannosyl)4-beta-D-mannosyl-diacetylchitobiosyl)-L-asparagine (protein)	g
734	pap_g	C10H11N5O10P2	Adenosine 3',5'-bisphosphate	g
735	paps_g	C10H11N5O13P2S	3'-Phosphoadenylyl sulfate	g
736	pi_g	HO4P	Phosphate	g
737	s2l2fn2m2masn_g	C90H145N6O65X	PA6	g
738	sgalside_hs_g	C24H45NO10SRCO	Sulfatide galactocerebroside (homo sapiens)	g
739	sphmyln_hs_g	C23H48N2O5PRCO	Sphingomyelin (homo sapiens)	g
740	thcrm_hs_g	C36H66NO17RCO	Trihexosyl ceramide (homo sapiens)	g
741	uacgam_g	C17H25N3O17P2	UDP-N-acetyl-D-glucosamine	g
742	udp_g	C9H11N2O12P2	UDP C9H11N2O12P2	g
743	udpacgal_g	C17H25N3O17P2	UDP-N-acetyl-D-galactosamine	g
744	udpgal_g	C15H22N2O17P2	UDPgalactose	g
745	ump_g	C9H11N2O9P	UMP C9H11N2O9P	g
746	Asn_X_Ser_Thr_l	XH	Asn X Ser FSLASH Thr l	l
747	Rtotal_l	CO2R	Rtotal c	l
748	acgagbside_hs_l	C52H92N3O27RCO	Alpha GalNAc globoside (homo sapiens)	l
749	acgam_l	C8H15NO6	N-Acetyl-D-glucosamine	l
750	acnam_l	C11H18NO9	N-Acetylneuraminate	l
751	crm_hs_l	C18H36NO2RCO	Ceramide (homo sapiens)	l
752	fuc__L_l	C6H12O5	L-Fucose	l
753	gal_l	C6H12O6	D-Galactose	l
754	galgluside_hs_l	C30H56NO12RCO	Galactosyl glucosyl ceramide	l
755	galside_hs_l	C24H46NO7RCO	Galactocerebroside (homo sapiens)	l
756	gbside_hs_l	C44H79N2O22RCO	Globoside (homo sapiens)	l
757	glc__D_l	C6H12O6	D-Glucose	l
758	glcur_l	C6H9O7	D-Glucuronate	l
759	gluside_hs_l	C24H46NO7RCO	Glucocerebroside (homo sapiens)	l
760	h_l	H	H+	l
761	h2o_l	H2O	H2O H2O	l
762	ha_l	C28H40N2O22	Hyaluronan	l
763	ha_deg1_l	C22H33N2O16	Hyaluronan degradation product 1	l
764	ha_pre1_l	C14H20NO11	Hyaluronan biosynthesis, precursor 1	l
765	ksi_l	C247H393N17O213S12X	Keratan sulfate I	l
766	ksi_deg1_l	C241H383N17O209S12X	Keratan sulfate I, degradation product 1	l
767	ksi_deg10_l	C188H302N13O163S9	Keratan sulfate I, degradation product 10	l
768	ksi_deg11_l	C180H289N12O158S9	Keratan sulfate I, degradation product 11	l
769	ksi_deg12_l	C174H279N12O153S9	Keratan sulfate I, degradation product 12	l
770	ksi_deg13_l	C174H280N12O150S8	Keratan sulfate I, degradation product 13	l
771	ksi_deg14_l	C166H267N11O145S8	Keratan sulfate I, degradation product 14	l
772	ksi_deg15_l	C160H257N11O140S8	Keratan sulfate I, degradation product 15	l
773	ksi_deg16_l	C160H258N11O137S7	Keratan sulfate I, degradation product 16	l
774	ksi_deg17_l	C152H245N10O132S7	Keratan sulfate I, degradation product 17	l
775	ksi_deg18_l	C146H235N10O127S7	Keratan sulfate I, degradation product 18	l
776	ksi_deg19_l	C146H236N10O124S6	Keratan sulfate I, degradation product 19	l
777	ksi_deg2_l	C241H384N17O210S12	Keratan sulfate I, degradation product 2	l
778	ksi_deg20_l	C138H223N9O119S6	Keratan sulfate I, degradation product 20	l
779	ksi_deg21_l	C132H213N9O114S6	Keratan sulfate I, degradation product 21	l
780	ksi_deg22_l	C132H214N9O111S5	Keratan sulfate I, degradation product 22	l
781	ksi_deg23_l	C124H201N8O106S5	Keratan sulfate I, degradation product 23	l
782	ksi_deg24_l	C118H191N8O101S5	Keratan sulfate I, degradation product 24	l
783	ksi_deg25_l	C118H192N8O98S4	Keratan sulfate I, degradation product 25	l
784	ksi_deg26_l	C110H179N7O93S4	Keratan sulfate I, degradation product 26	l
785	ksi_deg27_l	C104H169N7O88S4	Keratan sulfate I, degradation product 27	l
786	ksi_deg28_l	C104H170N7O85S3	Keratan sulfate I, degradation product 28	l
787	ksi_deg29_l	C96H157N6O80S3	Keratan sulfate I, degradation product 29	l
788	ksi_deg3_l	C233H371N16O205S12	Keratan sulfate I, degradation product 3	l
789	ksi_deg30_l	C90H147N6O75S3	Keratan sulfate I, degradation product 30	l
790	ksi_deg31_l	C90H148N6O72S2	Keratan sulfate I, degradation product 31	l
791	ksi_deg32_l	C82H135N5O67S2	Keratan sulfate I, degradation product 32	l
792	ksi_deg33_l	C76H125N5O62S2	Keratan sulfate I, degradation product 33	l
793	ksi_deg34_l	C76H126N5O59S1	Keratan sulfate I, degradation product 34	l
794	ksi_deg35_l	C68H113N4O54S1	Keratan sulfate I, degradation product 35	l
795	ksi_deg36_l	C62H103N4O49S1	Keratan sulfate I, degradation product 36	l
796	ksi_deg37_l	C62H104N4O46	Keratan sulfate I, degradation product 37	l
797	ksi_deg38_l	C54H91N3O41	Keratan sulfate I, degradation product 38	l
798	ksi_deg39_l	C48H81N3O36	Keratan sulfate I, degradation product 39	l
799	ksi_deg4_l	C222H355N15O197S12	Keratan sulfate I, degradation product 4	l
800	ksi_deg40_l	C40H68N2O31	Keratan sulfate I, degradation product 40	l
801	ksi_deg41_l	C34H58N2O26	Keratan sulfate I, degradation product 41	l
802	ksi_deg5_l	C222H356N15O194S11	Keratan sulfate I, degradation product 5	l
803	ksi_deg6_l	C210H336N15O184S11	Keratan sulfate I, degradation product 6	l
804	ksi_deg7_l	C210H337N15O181S10	Keratan sulfate I, degradation product 7	l
805	ksi_deg8_l	C194H311N13O171S10	Keratan sulfate I, degradation product 8	l
806	ksi_deg9_l	C188H301N13O166S10	Keratan sulfate I, degradation product 9	l
807	l2n2m2mn_l	C54H91N3O41	De-Fuc, reducing GlcNAc removed, de-Sia form of PA6 (w/o peptide linkage)	l
808	m2mn_l	C26H45NO21	(alpha-D-mannosyl)2-beta-D-mannosyl-N-acetylglucosamine	l
809	man_l	C6H12O6	D-Mannose	l
810	mn_l	C14H25NO11	Beta-1,4-mannose-N-acetylglucosamine	l
811	n2m2mn_l	C42H71N3O31	De-Fuc, reducing GlcNAc removed, de-Sia, de-Gal form of PA6 (w/o peptide linkage)	l
812	n2m2nm_l	C58H97N5O41	N2m2nmasn (w/o peptide linkage)	l
813	n2m2nmasn_l	C58H96N5O40X	N-Acetyl-beta-D-glucosaminyl-1,2-alpha-D-mannosyl-1,3-(N-acetyl-beta-D-glucosaminyl-1,2-alpha-D-mannosyl-1,6)-(N-acetyl-beta-D-glucosaminyl-1,4)-beta-D-mannosyl-1,4-N-acetyl-beta-D-glucosaminyl-R	l
814	n2m2nmn_l	C50H84N4O36	Reducing GlcNAc removed form of n2m2nmasn (w/o peptide)	l
815	s2l2fn2m2masn_l	C90H145N6O65X	PA6	l
816	s2l2n2m2m_l	C84H136N6O62	De-Fuc form of PA6 (w/o peptide linkage)	l
817	s2l2n2m2masn_l	C84H135N6O61X	De-Fuc form of PA6	l
818	s2l2n2m2mn_l	C76H123N5O57	De-Fuc, reducing GlcNAc removed form of PA6 (w/o peptide linkage)	l
819	sgalside_hs_l	C24H45NO10SRCO	Sulfatide galactocerebroside (homo sapiens)	l
820	so4_l	O4S	Sulfate	l
821	sphings_l	C18H38NO2	Sphingosine cytosol	l
822	udp_l	C9H11N2O12P2	UDP C9H11N2O12P2	l
823	udpacgal_l	C17H25N3O17P2	UDP-N-acetyl-D-galactosamine	l
824	10fthf_m	C20H21N7O7	10-Formyltetrahydrofolate	m
825	1pyr5c_m	C5H6NO2	1-Pyrroline-5-carboxylate	m
826	25hvitd3_m	C27H44O2	25-Hydroxyvitamin D3	m
827	2aobut_m	C4H7NO3	L-2-Amino-3-oxobutanoate	m
828	2maacoa_m	C26H38N7O18P3S	2-Methyl-3-acetoacetyl-CoA	m
829	2mb2coa_m	C26H38N7O17P3S	Trans-2-Methylbut-2-enoyl-CoA	m
830	2mbcoa_m	C26H40N7O17P3S	2-Methylbutanoyl-CoA	m
831	2mop_m	C4H5O3	2-Methyl-3-oxopropanoate	m
832	2mp2coa_m	C25H36N7O17P3S	2-Methylprop-2-enoyl-CoA	m
833	2oxoadp_m	C6H6O5	2 Oxoadipate C6H6O5	m
834	3aib_m	C4H9NO2	L-3-Amino-isobutanoate	m
835	3hbcoa_m	C25H38N7O18P3S	(S)-3-Hydroxybutanoyl-CoA	m
836	3hibutcoa_m	C25H38N7O18P3S	(S)-3-Hydroxyisobutyryl-CoA	m
837	3hmbcoa_m	C26H40N7O18P3S	(S)-3-Hydroxy-2-methylbutyryl-CoA	m
838	3hmp_m	C4H7O3	3-Hydroxy-2-methylpropanoate	m
839	3mb2coa_m	C26H38N7O17P3S	3-Methylbut-2-enoyl-CoA	m
840	3mgcoa_m	C27H37N7O19P3S	3-Methylglutaconyl-CoA	m
841	3mob_m	C5H7O3	3-Methyl-2-oxobutanoate	m
842	3mop_m	C6H9O3	(S)-3-Methyl-2-oxopentanoate	m
843	3sala_m	C3H5NO4S	3-Sulfino-L-alanine	m
844	3snpyr_m	C3H2O5S	3-Sulfinopyruvate	m
845	4abut_m	C4H9NO2	4-Aminobutanoate	m
846	4mop_m	C6H9O3	4-Methyl-2-oxopentanoate	m
847	L2aadp_m	C6H10NO4	L 2 Aminoadipate C6H10NO4	m
848	L2aadp6sa_m	C6H11NO3	L 2 Aminoadipate 6 semialdehyde C6H11NO3	m
849	Nacasp_m	C6H7NO5	N-Acetyl-L-aspartate	m
850	Rtotal2coa_m	CO2R2C21H31N7O15P3S	Rtotal2coa c	m
851	Rtotal2crn_m	CO2R2C7H14NO2	Rtotal2crn c	m
852	Rtotal3coa_m	CO2R3C21H31N7O15P3S	Rtotal3coa c	m
853	Rtotal3crn_m	CO2R3C7H14NO2	Rtotal3crn c	m
854	Rtotalcoa_m	CO2RC21H31N7O15P3S	Rtotalcoa c	m
855	Rtotalcrn_m	CO2RC7H14NO2	Rtotalcrn c	m
856	aacoa_m	C25H36N7O18P3S	Acetoacetyl-CoA	m
857	aact_m	C3H8NO	Aminoacetone	m
858	ac_m	C2H3O2	Acetate	m
859	acac_m	C4H5O3	Acetoacetate	m
860	acald_m	C2H4O	Acetaldehyde	m
861	accoa_m	C23H34N7O17P3S	Acetyl-CoA	m
862	acetone_m	C3H6O	Acetone	m
863	acrn_m	C9H17NO4	O Acetylcarnitine C9H17NO4	m
864	adn_m	C10H13N5O4	Adenosine	m
865	adp_m	C10H12N5O10P2	ADP C10H12N5O10P2	m
866	adrncoa_m	C43H66N7O17P3S	Adrenyl coenzyme A	m
867	adrncrn_m	C29H49NO4	Adrenyl carnitine	m
868	ahcys_m	C14H20N6O5S	S-Adenosyl-L-homocysteine	m
869	akg_m	C5H4O5	2-Oxoglutarate	m
870	ala_B_m	C3H7NO2	Beta-Alanine	m
871	alpam_m	C9H21N2OS2	S aminomethyldihydrolipoamide C9H21N2OS2	m
872	alpro_m	CH6NS2X	S Aminomethyldihydrolipoylprotein CH6NS2X	m
873	amet_m	C15H23N6O5S	S-Adenosyl-L-methionine	m
874	amp_m	C10H12N5O7P	AMP C10H12N5O7P	m
875	arachdcoa_m	C41H62N7O17P3S	C20:4-CoA	m
876	arachdcrn_m	C27H45NO4	C20:4 carnitine	m
877	asn__L_m	C4H8N2O3	L-Asparagine	m
878	asp__L_m	C4H6NO4	L-Aspartate	m
879	atp_m	C10H12N5O13P3	ATP C10H12N5O13P3	m
880	b2coa_m	C25H36N7O17P3S	Crotonoyl-CoA	m
881	bhb_m	C4H7O3	(R)-3-Hydroxybutanoate	m
882	c226coa_m	C43H62N7O17P3S	Cervonyl coenzyme A	m
883	c226crn_m	C29H45NO4	Cervonyl carnitine	m
884	cbp_m	CH2NO5P	Carbamoyl phosphate	m
885	cdp_m	C9H12N3O11P2	CDP C9H12N3O11P2	m
886	cdpdag_hs_m	C12H17N3O11P2RCO2R2CO2	CDP diacylglycerol (homo sapiens)	m
887	chol_m	C5H14NO	Choline C5H14NO	m
888	chsterol_m	C27H46O	Chsterol c	m
889	cit_m	C6H5O7	Citrate	m
890	citr__L_m	C6H13N3O3	L-Citrulline	m
891	cmp_m	C9H12N3O8P	CMP C9H12N3O8P	m
892	co2_m	CO2	CO2 CO2	m
893	coa_m	C21H32N7O16P3S	Coenzyme A	m
894	crn_m	C7H15NO3	L-Carnitine	m
895	ctp_m	C9H12N3O14P3	CTP C9H12N3O14P3	m
896	cytd_m	C9H13N3O5	Cytidine	m
897	dadp_m	C10H12N5O9P2	DADP C10H12N5O9P2	m
898	datp_m	C10H12N5O12P3	DATP C10H12N5O12P3	m
899	dcdp_m	C9H12N3O10P2	DCDP C9H12N3O10P2	m
900	dcsptn1coa_m	C43H64N7O17P3S	Docosa-4,7,10,13,16-pentaenoyl coenzyme A	m
901	dcsptn1crn_m	C29H47NO4	Docosa-4,7,10,13,16-pentaenoyl carnitine	m
902	dctp_m	C9H12N3O13P3	DCTP C9H12N3O13P3	m
903	dgdp_m	C10H12N5O10P2	DGDP C10H12N5O10P2	m
904	dgtp_m	C10H12N5O13P3	DGTP C10H12N5O13P3	m
905	dhcholestanate_m	C27H45O4	3alpha,7alpha-Dihydroxy-5beta-cholestanate	m
906	dhlam_m	C8H17NOS2	Dihydrolipoamide C8H17NOS2	m
907	dhlpro_m	H2S2X	Dihydrolipolprotein H2S2X	m
908	dlnlcgcoa_m	C41H64N7O17P3S	Dihomo-gamma-linolenyl coenzyme A	m
909	dlnlcgcrn_m	C27H47NO4	Dihomo-gamma-linolenyl carnitine	m
910	dmnoncrn_m	C18H37NO4	4,8 dimethylnonanoyl carnitine	m
911	dtdp_m	C10H13N2O11P2	DTDP C10H13N2O11P2	m
912	dtmp_m	C10H13N2O8P	DTMP C10H13N2O8P	m
913	dttp_m	C10H13N2O14P3	DTTP C10H13N2O14P3	m
914	dudp_m	C9H11N2O11P2	DUDP C9H11N2O11P2	m
915	dump_m	C9H11N2O8P	DUMP C9H11N2O8P	m
916	duri_m	C9H12N2O5	Deoxyuridine	m
917	dutp_m	C9H11N2O14P3	DUTP C9H11N2O14P3	m
918	e_m	None	E m	m
919	elaidcrn_m	C25H47NO4	Elaidic carnitine	m
920	fad_m	C27H31N9O15P2	Flavin adenine dinucleotide oxidized	m
921	fadh2_m	C27H33N9O15P2	Flavin adenine dinucleotide reduced	m
922	ficytC_m	C42H54FeN8O6S2	Ferricytochrome c	m
923	focytC_m	C42H54FeN8O6S2	Ferrocytochrome C	m
924	for_m	CH1O2	Formate	m
925	fum_m	C4H2O4	Fumarate	m
926	gdp_m	C10H12N5O11P2	GDP C10H12N5O11P2	m
927	gln__L_m	C5H10N2O3	L-Glutamine	m
928	glu__L_m	C5H8NO4	L-Glutamate	m
929	glu5p_m	C5H8NO7P	L-Glutamate 5-phosphate	m
930	glu5sa_m	C5H9NO3	L-Glutamate 5-semialdehyde	m
931	glutcoa_m	C26H37N7O19P3S	Glutaryl-CoA mitochondria	m
932	gly_m	C2H5NO2	Glycine	m
933	gthox_m	C20H30N6O12S2	Oxidized glutathione	m
934	gthrd_m	C10H16N3O6S	Reduced glutathione	m
935	gtp_m	C10H12N5O14P3	GTP C10H12N5O14P3	m
936	h_m	H	H+	m
937	h2o_m	H2O	H2O H2O	m
938	h2o2_m	H2O2	Hydrogen peroxide	m
939	hco3_m	CHO3	Bicarbonate	m
940	hdcecrn_m	C23H43NO4	Hexadecenoyl carnitine	m
941	hdcoa_m	C37H60N7O17P3S	Hexadecenoyl-CoA (n-C16:1CoA)	m
942	hdd2coa_m	C37H60N7O17P3S	Trans-Hexadec-2-enoyl-CoA	m
943	hdd2crn_m	C23H43NO4	Trans-Hexadec-2-enoyl carnitine	m
944	hmgcoa_m	C27H39N7O20P3S	Hydroxymethylglutaryl CoA C27H39N7O20P3S	m
945	ibcoa_m	C25H38N7O17P3S	Isobutyryl-CoA	m
946	icit_m	C6H5O7	Isocitrate	m
947	ile__L_m	C6H13NO2	L-Isoleucine	m
948	itaccoa_m	C26H35N7O19P3S	Itaconyl CoA C26H35N7O19P3S	m
949	itacon_m	C5H4O4	Itaconate C5H4O4	m
950	ivcoa_m	C26H40N7O17P3S	Isovaleryl-CoA	m
951	leu__L_m	C6H13NO2	L-Leucine	m
952	lneldccoa_m	C39H62N7O17P3S	Linoelaidyl coenzyme A	m
953	lneldccrn_m	C25H45NO4	Linoelaidyl carnitine	m
954	lnlccoa_m	C39H62N7O17P3S	Linoleic coenzyme A	m
955	lnlccrn_m	C25H45NO4	Linoleyl carnitine	m
956	lnlncgcoa_m	C39H60N7O17P3S	Gamma-linolenoyl-CoA	m
957	lnlncgcrn_m	C25H43NO4	Gamma-linolenyl carnitine	m
958	lpam_m	C8H15NOS2	Lipoamide C8H15NOS2	m
959	lpro_m	S2X	Lipoylprotein S2X	m
960	lys__L_m	C6H15N2O2	L-Lysine	m
961	mal__L_m	C4H4O5	L-Malate	m
962	malcoa_m	C24H33N7O19P3S	Malonyl CoA C24H33N7O19P3S	m
963	mescoa_m	C26H35N7O19P3S	Mesaconyl-CoA	m
964	mescon_m	C5H4O4	Mesaconate;(E)-2-Methyl-2-butenedioic acid	m
965	methf_m	C20H20N7O6	5,10-Methenyltetrahydrofolate	m
966	mlthf_m	C20H21N7O6	5,10-Methylenetetrahydrofolate	m
967	mmcoa__R_m	C25H35N7O19P3S	(R)-Methylmalonyl-CoA	m
968	mmcoa__S_m	C25H35N7O19P3S	(S)-Methylmalonyl-CoA	m
969	msa_m	C3H3O3	Malonate semialdehyde	m
970	nad_m	C21H26N7O14P2	Nicotinamide adenine dinucleotide	m
971	nadh_m	C21H27N7O14P2	Nicotinamide adenine dinucleotide - reduced	m
972	nadp_m	C21H25N7O17P3	Nicotinamide adenine dinucleotide phosphate	m
973	nadph_m	C21H26N7O17P3	Nicotinamide adenine dinucleotide phosphate - reduced	m
974	nh4_m	H4N	Ammonium	m
975	o2_m	O2	O2 O2	m
976	o2s_m	O2	Superoxide anion	m
977	oaa_m	C4H2O5	Oxaloacetate	m
978	occoa_m	C29H46N7O17P3S	Octanoyl-CoA (n-C8:0CoA)	m
979	od2coa_m	C39H64N7O17P3S	Trans-Octadec-2-enoyl-CoA	m
980	odecoa_m	C39H64N7O17P3S	Octadecenoyl-CoA (n-C18:1CoA)	m
981	odecrn_m	C25H47NO4	Octadecenoyl carnitine	m
982	orn_m	C5H13N2O2	Ornithine	m
983	pa_hs_m	C3H5O4PRCO2R2CO2	Phosphatidic acid (homo sapiens)	m
984	pchol_hs_m	C8H18NO4PRCO2R2CO2	Phosphatidylcholine (homo sapiens)	m
985	pcrn_m	C10H19NO4	Propionyl-carnitine	m
986	pe_hs_m	C5H12NO4PRCO2R2CO2	Phosphatidylethanolamine (homo sapiens)	m
987	pep_m	C3H2O6P	Phosphoenolpyruvate	m
988	pi_m	HO4P	Phosphate	m
989	pmtcoa_m	C37H62N7O17P3S	Palmitoyl-CoA (n-C16:0CoA)	m
990	pmtcrn_m	C23H45NO4	L-Palmitoylcarnitine	m
991	ppcoa_m	C24H36N7O17P3S	Propanoyl-CoA	m
992	ppi_m	HO7P2	Diphosphate	m
993	pro__L_m	C5H9NO2	L-Proline	m
994	ps_hs_m	C6H11NO6PRCO2R2CO2	Phosphatidylserine (homo sapiens)	m
995	pyr_m	C3H3O3	Pyruvate	m
996	q10_m	C59H90O4	Ubiquinone-10	m
997	q10h2_m	C59H92O4	Ubiquinol-10	m
998	saccrp__L_m	C11H19N2O6	L Saccharopine C11H19N2O6	m
999	sarcs_m	C3H7NO2	Sarcosine C3H7NO2	m
1000	so3_m	O3S	Sulfite	m
1001	stcoa_m	C39H66N7O17P3S	Stearoyl-CoA (n-C18:0CoA)	m
1002	stcrn_m	C25H49NO4	Stearoylcarnitine	m
1003	strdnccoa_m	C39H58N7O17P3S	Stearidonyl coenzyme A	m
1004	succ_m	C4H4O4	Succinate	m
1005	succoa_m	C25H35N7O19P3S	Succinyl-CoA	m
1006	sucsal_m	C4H5O3	Succinic semialdehyde	m
1007	tdcoa_m	C35H58N7O17P3S	Tetradecanoyl-CoA (n-C14:0CoA)	m
1008	thcholst_m	C27H46O4	3alpha,7alpha,12alpha-Trihydroxy-5beta-cholestan-26-al	m
1009	thcholstoic_m	C27H45O5	3alpha,7alpha,12alpha-Trihydroxy-5beta-cholestanoate	m
1010	thf_m	C19H21N7O6	5,6,7,8-Tetrahydrofolate	m
1011	thymd_m	C10H14N2O5	Thymidine C10H14N2O5	m
1012	tmndnccoa_m	C41H60N7O17P3S	Timnodonyl coenzyme A	m
1013	tmndnccrn_m	C27H43NO4	Timnodonyl carnitine	m
1014	ttdcrn_m	C21H41NO4	Tetradecanoyl carnitine	m
1015	vacccoa_m	C39H64N7O17P3S	Vaccenyl coenzyme A	m
1016	vacccrn_m	C25H47NO4	Vaccenyl carnitine	m
1017	val__L_m	C5H11NO2	L-Valine	m
1018	vitd3_m	C27H44O	Calciol; (+)-Vitamin D3	m
1019	xol27oh_m	C27H46O2	27-Hydroxycholesterol	m
1020	xol7ah2_m	C27H48O2	3alpha,7alpha-Dihydroxy-5beta-cholestane	m
1021	xol7ah2al_m	C27H46O3	3alpha,7alpha-Dihydroxy-5beta-cholestan-26-al	m
1022	xol7ah3_m	C27H48O3	3alpha,7alpha,26-Trihydroxy-5beta-cholestane	m
1023	xoltetrol_m	C27H48O4	3alpha,7alpha,12alpha,26-Tetrahydroxy-5beta-cholestane	m
1024	xoltriol_m	C27H48O3	3alpha,7alpha,12alpha-Trihydroxy-5beta-cholestane	m
1025	acnam_n	C11H18NO9	N-Acetylneuraminate	n
1026	adp_n	C10H12N5O10P2	ADP C10H12N5O10P2	n
1027	atp_n	C10H12N5O13P3	ATP C10H12N5O13P3	n
1028	cdp_n	C9H12N3O11P2	CDP C9H12N3O11P2	n
1029	cmp_n	C9H12N3O8P	CMP C9H12N3O8P	n
1030	cmpacna_n	C20H29N4O16P	CMP-N-acetylneuraminate	n
1031	ctp_n	C9H12N3O14P3	CTP C9H12N3O14P3	n
1032	dadp_n	C10H12N5O9P2	DADP C10H12N5O9P2	n
1033	dag_hs_n	C3H6ORCO2R2CO2	Diacylglycerol (homo sapiens)	n
1034	datp_n	C10H12N5O12P3	DATP C10H12N5O12P3	n
1035	dcdp_n	C9H12N3O10P2	DCDP C9H12N3O10P2	n
1036	dcmp_n	C9H12N3O7P	DCMP C9H12N3O7P	n
1037	dctp_n	C9H12N3O13P3	DCTP C9H12N3O13P3	n
1038	dgdp_n	C10H12N5O10P2	DGDP C10H12N5O10P2	n
1039	dgtp_n	C10H12N5O13P3	DGTP C10H12N5O13P3	n
1040	dtdp_n	C10H13N2O11P2	DTDP C10H13N2O11P2	n
1041	dttp_n	C10H13N2O14P3	DTTP C10H13N2O14P3	n
1042	dudp_n	C9H11N2O11P2	DUDP C9H11N2O11P2	n
1043	dump_n	C9H11N2O8P	DUMP C9H11N2O8P	n
1044	dutp_n	C9H11N2O14P3	DUTP C9H11N2O14P3	n
1045	gdp_n	C10H12N5O11P2	GDP C10H12N5O11P2	n
1046	gtp_n	C10H12N5O14P3	GTP C10H12N5O14P3	n
1047	h_n	H	H+	n
1048	h2o_n	H2O	H2O H2O	n
1049	h2o2_n	H2O2	Hydrogen peroxide	n
1050	mi14p_n	C6H10O12P2	1D-myo-Inositol 1,4-bisphosphate	n
1051	mi1p__D_n	C6H11O9P	1D-myo-Inositol 1-phosphate	n
1052	o2_n	O2	O2 O2	n
1053	o2s_n	O2	Superoxide anion	n
1054	pa_hs_n	C3H5O4PRCO2R2CO2	Phosphatidic acid (homo sapiens)	n
1055	pail345p_hs_n	C9H13O18P4RCO2R2CO2	Phosphatidylinositol-3,4,5-trisphosphate (Homo sapiens)	n
1056	pail45p_hs_n	C9H14O15P3RCO2R2CO2	Phosphatidylinositol 4,5-bisphosphate (Homo sapiens)	n
1057	pail4p_hs_n	C9H15O12P2RCO2R2CO2	1-Phosphatidyl-1D-myo-inositol 4-phosphate (Homo sapiens)	n
1058	pail_hs_n	C9H16O9PRCO2R2CO2	Phosphatidylinositol (homo sapiens)	n
1059	pi_n	HO4P	Phosphate	n
1060	ppi_n	HO7P2	Diphosphate	n
1061	udp_n	C9H11N2O12P2	UDP C9H11N2O12P2	n
1062	ump_n	C9H11N2O9P	UMP C9H11N2O9P	n
1063	utp_n	C9H11N2O15P3	UTP C9H11N2O15P3	n
1064	44mctr_r	C29H46O	4 4 dimethylcholesta 8 14 24 trienol C29H46O	r
1065	44mzym_r	C29H48O	4 4 dimethylzymosterol C29H48O	r
1066	4mzym_int1_r	C29H46O3	4 Methylzymosterol intermediate 1 C29H46O3	r
1067	4mzym_int2_r	C28H44O	4 Methylzymosterol intermediate 2 C28H44O	r
1068	6pgl_r	C6H9O9P	6-phospho-D-glucono-1,5-lactone	r
1069	7dhchsterol_r	C27H44O	Cholesta-5,7-dien-3beta-ol	r
1070	Asn_X_Ser_Thr_r	XH	Asn X Ser FSLASH Thr l	r
1071	Ssq23epx_r	C30H50O	S Squalene 2 3 epoxide C30H50O	r
1072	ahcys_r	C14H20N6O5S	S-Adenosyl-L-homocysteine	r
1073	amet_r	C15H23N6O5S	S-Adenosyl-L-methionine	r
1074	chlstol_r	C27H44O	5alpha-Cholesta-7,24-dien-3beta-ol	r
1075	chsterol_r	C27H46O	Chsterol c	r
1076	co2_r	CO2	CO2 CO2	r
1077	cortsn_r	C21H28O5	Cortsn r	r
1078	crm_hs_r	C18H36NO2RCO	Ceramide (homo sapiens)	r
1079	crtsl_r	C21H30O5	Crtsl c	r
1080	dag_hs_r	C3H6ORCO2R2CO2	Diacylglycerol (homo sapiens)	r
1081	ddsmsterol_r	C27H42O	7-Dehydrodesmosterol	r
1082	dgpi_prot_hs_r	C39H76N4O37P4RCO2R2CO2X	Deacylated-glycophosphatidylinositol (GPI)-anchored protein	r
1083	doldp__L_r	C1080H1758O70P20	Dolichol diphosphate, human liver homolog	r
1084	doldp_U_r	C1025H1670O70P20	Dolichol diphosphate, human uterine homolog	r
1085	dolglcp__L_r	C1140H1868O90P10	Dolichyl beta-D-glucosyl phosphate, human liver homolog	r
1086	dolglcp_U_r	C1085H1780O90P10	Dolichyl beta-D-glucosyl phosphate, human uterine homolog	r
1087	dolichol_U_r	C1025H1680O10	Dolichol, human uterine homolog	r
1088	dolmanp__L_r	C1140H1868O90P10	Dolichyl phosphate D-mannose, human liver homolog	r
1089	dolmanp_U_r	C1085H1780O90P10	Dolichyl phosphate D-mannose, human uterine homolog	r
1090	dolp__L_r	C1080H1758O40P10	Dolichol phosphate, human liver homolog	r
1091	dolp_U_r	C1025H1670O40P10	Dolichol phosphate, human uterine homolog	r
1092	dsmsterol_r	C27H44O	Desmosterol; 3beta-cholesta-5,24-dien-3-ol	r
1093	em2emgacpail_hs_r	C53H100N3O35P3RCO2R2CO2	(phosphoethanolaminyl-dimannosyl),(phosphoethanolaminyl)-mannosyl-glucosaminyl-acylphosphatidylinositol (H7)	r
1094	ethamp_r	C2H7NO4P	Ethanolamine phosphate C2H7NO4P	r
1095	fad_r	C27H31N9O15P2	Flavin adenine dinucleotide oxidized	r
1096	fadh2_r	C27H33N9O15P2	Flavin adenine dinucleotide reduced	r
1097	for_r	CH1O2	Formate	r
1098	frdp_r	C15H25O7P2	Farnesyl diphosphate	r
1099	g1m8masn_r	C76H127N2O60X	(alpha-D-Glucosyl)-(alpha-D-mannosyl)8-beta-D-mannosyl-diacetylchitobiosyl-L-asparagine (protein)	r
1100	g1m8mpdol__L_r	C1840H3028N20O670P20	Alpha-D-Glucosyl-(alpha-D-mannosyl)8-beta-D-mannosyl-diacetylchitobiosyldiphosphodolichol, human liver homolog	r
1101	g1m8mpdol_U_r	C1785H2940N20O670P20	Alpha-D-Glucosyl-(alpha-D-mannosyl)8-beta-D-mannosyl-diacetylchitobiosyldiphosphodolichol, human uterine homolog	r
1102	g2m8masn_r	C82H137N2O65X	(alpha-D-Glucosyl)2-(alpha-D-mannosyl)8-beta-D-mannosyl-diacetylchitobiosyl-L-asparagine (protein)	r
1103	g2m8mpdol__L_r	C1900H3128N20O720P20	(alpha-D-Glucosyl)2-(alpha-D-mannosyl)8-beta-D-mannosyl-diacetylchitobiosyldiphosphodolichol, human liver homolog	r
1104	g2m8mpdol_U_r	C1845H3040N20O720P20	(alpha-D-Glucosyl)2-(alpha-D-mannosyl)8-beta-D-mannosyl-diacetylchitobiosyldiphosphodolichol, human uterine homolog	r
1105	g3m8masn_r	C88H147N2O70X	(alpha-D-Glucosyl)3-(alpha-D-mannosyl)8-beta-D-mannosyl-diacetylchitobiosyl-L-asparagine (protein)	r
1106	g3m8mpdol__L_r	C1960H3228N20O770P20	(alpha-D-Glucosyl)3-(alpha-D-mannosyl)8-beta-D-mannosyl-diacetylchitobiosyldiphosphodolichol, human liver homolog	r
1107	g3m8mpdol_U_r	C1905H3140N20O770P20	(alpha-D-Glucosyl)3-(alpha-D-mannosyl)8-beta-D-mannosyl-diacetylchitobiosyldiphosphodolichol, human uterine homolog	r
1108	g6p_r	C6H11O9P	D-Glucose 6-phosphate	r
1109	gacpail_hs_r	C31H58NO14PRCO2R2CO2	Glucosaminyl-acylphosphatidylinositol	r
1110	glc__D_r	C6H12O6	D-Glucose	r
1111	glcur_r	C6H9O7	D-Glucuronate	r
1112	glu__L_r	C5H8NO4	L-Glutamate	r
1113	gluside_hs_r	C24H46NO7RCO	Glucocerebroside (homo sapiens)	r
1114	gpi_hs_r	C55H106N4O38P4RCO2R2CO2	Glycophosphatidylinositol (GPI) anchor precursor (3-(phosphoethanolaminyl-mannosyl)-glucosaminyl-acylphosphatidylinositol) (H8)	r
1115	gpi_prot_hs_r	C55H106N4O38P4RCO2R2CO2X	Glycophosphatidylinositol (GPI)-anchored protein	r
1116	gpi_sig_r	Y	Glycophosphatidylinositol (GPI) signal sequence (C-terminal peptide)	r
1117	gthrd_r	C10H16N3O6S	Reduced glutathione	r
1118	guln__L_r	C6H11O7	L-gulonate	r
1119	h_r	H	H+	r
1120	h2o_r	H2O	H2O H2O	r
1121	hdca_r	C16H31O2	Hexadecanoate (n-C16:0)	r
1122	lanost_r	C30H50O	Lanosterol C30H50O	r
1123	leuktrA4_r	C20H29O3	Leukotriene A4 cytosol	r
1124	leuktrC4_r	C30H45N3O9S	Leukotriene C4 ER	r
1125	leuktrD4_r	C25H39N2O6S	Leukotriene D4 ER	r
1126	lthstrl_r	C27H46O	5alpha-Cholest-7-en-3beta-ol	r
1127	m2emgacpail_hs_r	C51H94N2O32P2RCO2R2CO2	(dimannosyl),(phosphoethanolaminyl)-mannosyl-glucosylaminyl-acylphosphatidylinositol (H6)	r
1128	m2gacpail_hs_r	C43H78NO24PRCO2R2CO2	Dimannosyl-glucosaminyl-acylphosphatidylinositol (H3)	r
1129	m3gacpail_hs_r	C49H88NO29PRCO2R2CO2	Trimannosyl-glucosaminyl-acylphosphatidylinositol (H4)	r
1130	m4mpdol__L_r	C1540H2528N20O420P20	(alpha-D-Mannosyl)4-beta-D-mannosyl-diacetylchitobiosyldiphosphodolichol, human liver homolog	r
1131	m4mpdol_U_r	C1485H2440N20O420P20	(alpha-D-Mannosyl)4-beta-D-mannosyl-diacetylchitobiosyldiphosphodolichol, human uterine homolog	r
1132	m5mpdol__L_r	C1600H2628N20O470P20	(alpha-D-Mannosyl)5-beta-D-mannosyl-diacetylchitobiosyldiphosphodolichol, human liver homolog	r
1133	m5mpdol_U_r	C1545H2540N20O470P20	(alpha-D-Mannosyl)5-beta-D-mannosyl-diacetylchitobiosyldiphosphodolichol, human uterine homolog	r
1134	m6mpdol__L_r	C1660H2728N20O520P20	(alpha-D-Mannosyl)6-beta-D-mannosyl-diacetylchitobiosyldiphosphodolichol, human liver homolog	r
1135	m6mpdol_U_r	C1605H2640N20O520P20	(alpha-D-Mannosyl)6-beta-D-mannosyl-diacetylchitobiosyldiphosphodolichol, human uterine homolog	r
1136	m7masnB_r	C64H107N2O50X	(alpha-D-mannosyl)7-beta-D-mannosyl-diacetylchitobiosyl-L-asparagine, isoform B (protein)	r
1137	m7mpdol__L_r	C1720H2828N20O570P20	(alpha-D-Mannosyl)7-beta-D-mannosyl-diacetylchitobiosyldiphosphodolichol, human liver homolog	r
1138	m7mpdol_U_r	C1665H2740N20O570P20	(alpha-D-Mannosyl)7-beta-D-mannosyl-diacetylchitobiosyldiphosphodolichol, human uterine homolog	r
1139	m8masn_r	C70H117N2O55X	(alpha-D-mannosyl)8-beta-D-mannosyl-diacetylchitobiosyl-L-asparagine (protein)	r
1140	m8mpdol__L_r	C1780H2928N20O620P20	(alpha-D-Mannosyl)8-beta-D-mannosyl-diacetylchitobiosyldiphosphodolichol, human liver homolog	r
1141	m8mpdol_U_r	C1725H2840N20O620P20	(alpha-D-Mannosyl)8-beta-D-mannosyl-diacetylchitobiosyldiphosphodolichol, human uterine homolog	r
1142	man_r	C6H12O6	D-Mannose	r
1143	mgacpail_hs_r	C37H68NO19PRCO2R2CO2	Mannosyl-glucosaminyl-acylphosphatidylinositiol (H2)	r
1144	nad_r	C21H26N7O14P2	Nicotinamide adenine dinucleotide	r
1145	nadh_r	C21H27N7O14P2	Nicotinamide adenine dinucleotide - reduced	r
1146	nadp_r	C21H25N7O17P3	Nicotinamide adenine dinucleotide phosphate	r
1147	nadph_r	C21H26N7O17P3	Nicotinamide adenine dinucleotide phosphate - reduced	r
1148	o2_r	O2	O2 O2	r
1149	pchol_hs_r	C8H18NO4PRCO2R2CO2	Phosphatidylcholine (homo sapiens)	r
1150	pe_hs_r	C5H12NO4PRCO2R2CO2	Phosphatidylethanolamine (homo sapiens)	r
1151	pi_r	HO4P	Phosphate	r
1152	ppi_r	HO7P2	Diphosphate	r
1153	pre_prot_r	XY	Glycophosphatidylinositol (GPI)-anchored protein precursor	r
1154	sph1p_r	C18H39NO5P	Sphinganine 1 phosphate C18H39NO5P	r
1155	sphgn_r	C18H40NO2	Sphinganine C18H40NO2	r
1156	sphings_r	C18H38NO2	Sphingosine cytosol	r
1157	sphs1p_r	C18H37NO5P	Sphingosine 1-phosphate	r
1158	sql_r	C30H50	Squalene C30H50	r
1159	udp_r	C9H11N2O12P2	UDP C9H11N2O12P2	r
1160	udpg_r	C15H22N2O17P2	UDPglucose	r
1161	ump_r	C9H11N2O9P	UMP C9H11N2O9P	r
1162	xol24oh_r	C27H46O2	24-Hydroxycholesterol	r
1163	xol27oh_r	C27H46O2	27-Hydroxycholesterol	r
1164	xol7a_r	C27H46O2	7 alpha-Hydroxycholesterol	r
1165	xol7aone_r	C27H44O2	7alpha-Hydroxycholest-4-en-3-one	r
1166	xoldiolone_r	C27H44O3	7alpha,12alpha-Dihydroxycholest-4-en-3-one	r
1167	xoltri24_r	C27H46O3	7-alpha,24(S)-Dihydroxycholesterol	r
1168	xoltri27_r	C27H46O3	7-alpha,27-Dihydroxycholesterol	r
1169	zym_int2_r	C27H42O	Zymosterol intermediate 2 C27H42O	r
1170	zymst_r	C27H44O	Zymosterol C27H44O	r
1171	zymstnl_r	C27H46O	5alpha-cholest-8-en-3beta-ol	r
1172	5dpmev_x	C6H10O10P2	R 5 Diphosphomevalonate C6H10O10P2	x
1173	5pmev_x	C6H10O7P	R 5 Phosphomevalonate C6H10O7P	x
1174	acac_x	C4H5O3	Acetoacetate	x
1175	accoa_x	C23H34N7O17P3S	Acetyl-CoA	x
1176	acrn_x	C9H17NO4	O Acetylcarnitine C9H17NO4	x
1177	adp_x	C10H12N5O10P2	ADP C10H12N5O10P2	x
1178	adrncoa_x	C43H66N7O17P3S	Adrenyl coenzyme A	x
1179	ala__D_x	C3H7NO2	D-Alanine	x
1180	ala__L_x	C3H7NO2	L-Alanine	x
1181	amp_x	C10H12N5O7P	AMP C10H12N5O7P	x
1182	arachdcoa_x	C41H62N7O17P3S	C20:4-CoA	x
1183	atp_x	C10H12N5O13P3	ATP C10H12N5O13P3	x
1184	c226coa_x	C43H62N7O17P3S	Cervonyl coenzyme A	x
1185	cholcoa_x	C45H70N7O20P3S	Choloyl-CoA(4-)	x
1186	cholcoads_x	C48H74N7O20P3S	3alpha,7alpha,12alpha-Trihydroxy-5beta-cholest-24-enoyl-CoA	x
1187	cholcoaone_x	C48H74N7O21P3S	3alpha,7alpha,12alpha-Trihydroxy-5beta-24-oxocholestanoyl-CoA	x
1188	cholcoar_x	C48H76N7O20P3S	3alpha,7alpha,12alpha-Trihydroxy-5beta-cholestanoyl-CoA	x
1189	cholcoas_x	C48H76N7O20P3S	3alpha,7alpha,12alpha-Trihydroxy-5beta-cholestanoyl-CoA(S)	x
1190	clpndcoa_x	C43H64N7O17P3S	Clupanodonyl CoA	x
1191	co2_x	CO2	CO2 CO2	x
1192	coa_x	C21H32N7O16P3S	Coenzyme A	x
1193	crn_x	C7H15NO3	L-Carnitine	x
1194	dcholcoa_x	C45H70N7O19P3S	Chenodeoxycholoyl coenzyme a	x
1195	dcsptn1coa_x	C43H64N7O17P3S	Docosa-4,7,10,13,16-pentaenoyl coenzyme A	x
1196	dgchol_x	C26H43NO5	Chenodeoxyglycocholate	x
1197	dgcholcoa_x	C45H70N7O19P3S	Chenodeoxyglycocholoyl-CoA	x
1198	dhcholestanate_x	C27H45O4	3alpha,7alpha-Dihydroxy-5beta-cholestanate	x
1199	dhcholestancoa_x	C48H76N7O19P3S	3alpha,7alpha-Dihydroxy-5beta-cholestanoyl-CoA	x
1200	dhcholoylcoa_x	C48H74N7O19P3S	3alpha,7alpha-Dihydroxy-5beta-cholest-24-enoyl-CoA	x
1201	dhocholoylcoa_x	C48H74N7O20P3S	3alpha,7alpha,12alpha,26-Tetrahydroxy-5beta-cholestane	x
1202	dmnoncoa_x	C32H54N7O17P3S	4,8 dimethylnonanoyl-CoA	x
1203	dmnoncrn_x	C18H37NO4	4,8 dimethylnonanoyl carnitine	x
1204	dmpp_x	C5H9O7P2	Dimethylallyl diphosphate	x
1205	fad_x	C27H31N9O15P2	Flavin adenine dinucleotide oxidized	x
1206	fadh2_x	C27H33N9O15P2	Flavin adenine dinucleotide reduced	x
1207	frdp_x	C15H25O7P2	Farnesyl diphosphate	x
1208	gchola_x	C26H43NO6	Glycocholate	x
1209	glx_x	C2H1O3	Glyoxylate	x
1210	gly_x	C2H5NO2	Glycine	x
1211	glyclt_x	C2H3O3	Glycolate C2H3O3	x
1212	grdp_x	C10H17O7P2	Geranyl diphosphate	x
1213	h_x	H	H+	x
1214	h2o_x	H2O	H2O H2O	x
1215	h2o2_x	H2O2	Hydrogen peroxide	x
1216	hdd2coa_x	C37H60N7O17P3S	Trans-Hexadec-2-enoyl-CoA	x
1217	hmgcoa_x	C27H39N7O20P3S	Hydroxymethylglutaryl CoA C27H39N7O20P3S	x
1218	hpyr_x	C3H3O4	Hydroxypyruvate	x
1219	hxan_x	C5H4N4O	Hypoxanthine	x
1220	ipdp_x	C5H9O7P2	Isopentenyl diphosphate	x
1221	lnlncgcoa_x	C39H60N7O17P3S	Gamma-linolenoyl-CoA	x
1222	mev__R_x	C6H11O4	R Mevalonate C6H11O4	x
1223	na1_x	Na	Sodium	x
1224	nad_x	C21H26N7O14P2	Nicotinamide adenine dinucleotide	x
1225	nadh_x	C21H27N7O14P2	Nicotinamide adenine dinucleotide - reduced	x
1226	nadp_x	C21H25N7O17P3	Nicotinamide adenine dinucleotide phosphate	x
1227	nadph_x	C21H26N7O17P3	Nicotinamide adenine dinucleotide phosphate - reduced	x
1228	nh4_x	H4N	Ammonium	x
1229	o2_x	O2	O2 O2	x
1230	o2s_x	O2	Superoxide anion	x
1231	occoa_x	C29H46N7O17P3S	Octanoyl-CoA (n-C8:0CoA)	x
1232	pcrn_x	C10H19NO4	Propionyl-carnitine	x
1233	pi_x	HO4P	Phosphate	x
1234	pmtcoa_x	C37H62N7O17P3S	Palmitoyl-CoA (n-C16:0CoA)	x
1235	ppcoa_x	C24H36N7O17P3S	Propanoyl-CoA	x
1236	ppi_x	HO7P2	Diphosphate	x
1237	pyr_x	C3H3O3	Pyruvate	x
1238	ser__L_x	C3H7NO3	L-Serine	x
1239	stcoa_x	C39H66N7O17P3S	Stearoyl-CoA (n-C18:0CoA)	x
1240	strdnccoa_x	C39H58N7O17P3S	Stearidonyl coenzyme A	x
1241	taur_x	C2H7NO3S	Taurine C2H7NO3S	x
1242	tchola_x	C26H45NO7S	Taurocholic acid C26H45NO7S	x
1243	tdchola_x	C26H45NO6S	Taurochenodeoxycholate	x
1244	thcholoylcoa_x	C48H76N7O20P3S	3alpha,7alpha,24-Trihydroxy-5beta-cholestanoyl-CoA	x
1245	thcholstoic_x	C27H45O5	3alpha,7alpha,12alpha-Trihydroxy-5beta-cholestanoate	x
1246	tmndnccoa_x	C41H60N7O17P3S	Timnodonyl coenzyme A	x
1247	urate_x	C5H4N4O3	Urate C5H4N4O3	x
1248	xan_x	C5H4N4O2	Xanthine	x
1249	thr__L_m	C4H9NO3	L-Threonine	m
1250	h_i	H		i

## Sheet: 15Q_1_Reactions
	ID	name	reaction	upper_bound	lower_bound	subsystem	GPR	is_objective
0	ATPM	ATP maintenance requirement	atp_c + h2o_c --> adp_c + h_c + pi_c	1000	0	Biomass and maintenance functions		0
1	DM_datp_m	DATP demand	datp_m -->	1000	0	Intracellular demand		0
2	DM_dctp_m	DCTP demand	dctp_m -->	1000	0	Intracellular demand		0
3	DM_dgpi_prot_hs_r	Demand for Deacylated-Glycophosphatidylinositol (Gpi)-Anchored Protein, Endoplasmatic Reticulum	dgpi_prot_hs_r -->	1000	0	Intracellular demand		0
4	DM_dgtp_m	Demand for dGTP, Mitochondrial	dgtp_m -->	1000	0	Intracellular demand		0
5	DM_dttp_n	Demand for dTTP, Nuclear	dttp_n -->	1000	0	Intracellular demand		0
6	DM_ethamp_r	Ethanolamine phosphate demand	ethamp_r -->	1000	0	Intracellular demand		0
7	DM_gpi_sig_r	DM gpi sig LPAREN er RPAREN	gpi_sig_r -->	1000	0	Intracellular demand		0
8	DM_sprm_c	Demand for Spermine, Cytosolic	sprm_c -->	1000	0	Intracellular demand		0
9	EX_25hvitd3_e	25-Hydroxyvitamin D3 exchange	25hvitd3_e -->	1000	0	Extracellular exchange		0
10	EX_2mcit_e	2-Methylcitrate exchange	2mcit_e -->	1000	0	Extracellular exchange		0
11	EX_35cgmp_e	3',5'-Cyclic GMP exchange	35cgmp_e -->	1000	0	Extracellular exchange		0
12	EX_3aib_e	L-3-Amino-isobutanoate exchange	3aib_e -->	1000	0	Extracellular exchange		0
13	EX_3mlda_e	3-Methylimidazoleacetic acid exchange	3mlda_e -->	1000	0	Extracellular exchange		0
14	EX_4hphac_e	4 hydroxyphenylacetate exchange	4hphac_e -->	1000	0	Extracellular exchange		0
15	EX_acac_e	Acetoacetate exchange	acac_e -->	1000	0	Extracellular exchange		0
16	EX_acetone_e	Acetone exchange	acetone_e -->	1000	0	Extracellular exchange		0
17	EX_acnacngal14acglcgalgluside_hs_e	3',8'-LD1 exchange	acnacngal14acglcgalgluside_hs_e -->	1000	0	Extracellular exchange		0
18	EX_acnacngalgbside_hs_e	Disialyl galactosylgloboside (homo sapiens) exchange	acnacngalgbside_hs_e -->	1000	0	Extracellular exchange		0
19	EX_ala_B_e	Beta-Alanine exchange	ala_B_e -->	1000	0	Extracellular exchange		0
20	EX_ala__D_e	D-Alanine exchange	ala__D_e -->	1000	0	Extracellular exchange		0
21	EX_ala__L_e	L-Alanine exchange	ala__L_e -->	1000	0	Extracellular exchange		0
22	EX_bhb_e	(R)-3-Hydroxybutanoate transport via H+ symport	bhb_e -->	1000	0	Extracellular exchange		0
23	EX_camp_e	CAMP exchange	camp_e -->	1000	0	Extracellular exchange		0
24	EX_co2_e	CO2 exchange	co2_e <=>	1000	-100	Extracellular exchange		0
25	EX_creat_e	Creatine exchange	creat_e -->	1000	0	Extracellular exchange		0
26	EX_crmp_hs_e	Ceramide 1-phosphate exchange	crmp_hs_e -->	1000	0	Extracellular exchange		0
27	EX_dgchol_e	Chenodeoxyglycocholate exchange	dgchol_e -->	1000	0	Extracellular exchange		0
28	EX_elaid_e	Elaidic acid exchange	elaid_e -->	1000	0	Extracellular exchange		0
29	EX_fe2_e	Fe2+ exchange	fe2_e <=>	1000	-1	Extracellular exchange		0
30	EX_fe3_e	Fe3+ exchange	fe3_e <=>	1000	-1	Extracellular exchange		0
31	EX_fuc13galacglcgal14acglcgalgluside_hs_e	III3Fuc-nLc6Cer exchange	fuc13galacglcgal14acglcgalgluside_hs_e -->	1000	0	Extracellular exchange		0
32	EX_fucacngal14acglcgalgluside_hs_e	IV3-a-NeuAc,III3-a-Fuc-nLc4Cer exchange	fucacngal14acglcgalgluside_hs_e -->	1000	0	Extracellular exchange		0
33	EX_fucfuc132galacglcgal14acglcgalgluside_hs_e	V3Fuc,III3Fuc-nLc6Cer exchange	fucfuc132galacglcgal14acglcgalgluside_hs_e -->	1000	0	Extracellular exchange		0
34	EX_fucfucfucgalacglc13galacglcgal14acglcgalgluside_hs_e	(Gal)4 (Glc)1 (GlcNAc)3 (LFuc)3 (Cer)1 exchange	fucfucfucgalacglc13galacglcgal14acglcgalgluside_hs_e -->	1000	0	Extracellular exchange		0
35	EX_fucgal14acglcgalgluside_hs_e	Lacto-N-fucopentaosyl III ceramide exchange	fucgal14acglcgalgluside_hs_e -->	1000	0	Extracellular exchange		0
36	EX_gbside_hs_e	Globoside (homo sapiens) exchange	gbside_hs_e -->	1000	0	Extracellular exchange		0
37	EX_gchola_e	Glycocholate exchange	gchola_e -->	1000	0	Extracellular exchange		0
38	EX_gd1c_hs_e	GD1c (homo sapiens) exchange	gd1c_hs_e -->	1000	0	Extracellular exchange		0
39	EX_glc__D_e	D-Glucose exchange	glc__D_e <=>	1000	-1	Extracellular exchange		0
40	EX_gluala_e	5-L-Glutamyl-L-alanine exchange	gluala_e -->	1000	0	Extracellular exchange		0
41	EX_glyc_e	Glycerol exchange	glyc_e <=>	1000	-1	Extracellular exchange		0
42	EX_glyc__S_e	(S)-Glycerate exchange	glyc__S_e -->	1000	0	Extracellular exchange		0
43	EX_gp1calpha_hs_e	GP1c alpha (homo sapiens) exchange	gp1calpha_hs_e -->	1000	0	Extracellular exchange		0
44	EX_gq1b_hs_e	GQ1b (homo sapiens) exchange	gq1b_hs_e -->	1000	0	Extracellular exchange		0
45	EX_gq1balpha_hs_e	GQ1balpha (homo sapiens) exchange	gq1balpha_hs_e -->	1000	0	Extracellular exchange		0
46	EX_gt1a_hs_e	GT1a (homo sapiens) exchange	gt1a_hs_e -->	1000	0	Extracellular exchange		0
47	EX_h_e	H+ exchange	h_e <=>	1000	-100	Extracellular exchange		0
48	EX_hco3_e	EX hco3 LPAREN e RPAREN	hco3_e <=>	1000	-100	Extracellular exchange		0
49	EX_hdca_e	Hexadecanoate (n-C16:0) exchange	hdca_e <=>	1000	-1	Extracellular exchange		0
50	EX_hdcea_e	Hexadecenoate (n-C16:1) exchange	hdcea_e -->	1000	0	Extracellular exchange		0
51	EX_his__L_e	L-Histidine exchange	his__L_e <=>	1000	-1	Extracellular exchange		0
52	EX_ile__L_e	L-Isoleucine exchange	ile__L_e <=>	1000	-1	Extracellular exchange		0
53	EX_lac__D_e	D-lactate exchange	lac__D_e -->	1000	0	Extracellular exchange		0
54	EX_leu__L_e	L-Leucine exchange	leu__L_e <=>	1000	-1	Extracellular exchange		0
55	EX_leuktrD4_e	Leukotriene D4 exchange	leuktrD4_e -->	1000	0	Extracellular exchange		0
56	EX_lnlc_e_copy2	Linoleic acid (all cis C18:2) exchange	lnlc_e <--	0	-1	Extracellular exchange		0
57	EX_lnlncg_e	Gamma-linolenic acid exchange	lnlncg_e -->	1000	0	Extracellular exchange		0
58	EX_lpchol_hs_e	Lysophosphatidylcholine (homo sapiens) exchange	lpchol_hs_e -->	1000	0	Extracellular exchange		0
59	EX_lys__L_e	L-Lysine exchange	lys__L_e <=>	1000	-1	Extracellular exchange		0
60	EX_met__L_e	L-Methionine exchange	met__L_e <=>	1000	-1	Extracellular exchange		0
61	EX_nh4_e	Ammonia exchange	nh4_e <=>	1000	-100	Extracellular exchange		0
62	EX_no_e	Nitric oxide exchange	no_e -->	1000	0	Extracellular exchange		0
63	EX_o2_e	O2 exchange	o2_e <=>	1000	-36.0097	Extracellular exchange		0
64	EX_phe__L_e	L-Phenylalanine exchange	phe__L_e <=>	1000	-1	Extracellular exchange		0
65	EX_pheacgln_e	Alpha-N-Phenylacetyl-L-glutamine exchange	pheacgln_e -->	1000	0	Extracellular exchange		0
66	EX_pi_e	Phosphate exchange	pi_e <=>	1000	-100	Extracellular exchange		0
67	EX_prostgd2_e	Prostaglandin D2 exchange	prostgd2_e -->	1000	0	Extracellular exchange		0
68	EX_pyr_e	Pyruvate exchange	pyr_e -->	1000	0	Extracellular exchange		0
69	EX_sl__L_e	L-sulfolactate exchange	sl__L_e -->	1000	0	Extracellular exchange		0
70	EX_so4_e	Sulfate exchange	so4_e <=>	1000	-100	Extracellular exchange		0
71	EX_taur_e	Taurine exchange	taur_e -->	1000	0	Extracellular exchange		0
72	EX_tchola_e	Taurocholic acid exchange	tchola_e -->	1000	0	Extracellular exchange		0
73	EX_tdchola_e	Taurochenodeoxycholate exchange	tdchola_e -->	1000	0	Extracellular exchange		0
74	EX_thr__L_e	L-Threonine exchange	thr__L_e <=>	1000	-1	Extracellular exchange		0
75	EX_thym_e	Thymine exchange	thym_e -->	1000	0	Extracellular exchange		0
76	EX_trp__L_e	L-Tryptophan exchange	trp__L_e <=>	1000	-1	Extracellular exchange		0
77	EX_urate_e	Urate exchange	urate_e -->	1000	0	Extracellular exchange		0
78	EX_urea_e	Urea exchange	urea_e -->	1000	0	Extracellular exchange		0
79	EX_vacc_e	Vaccenic acid exchange	vacc_e -->	1000	0	Extracellular exchange		0
80	EX_val__L_e	L-Valine exchange	val__L_e <=>	1000	-1	Extracellular exchange		0
81	EX_xolest2_hs_e	Cholesterol ester (from FULLR2) exchange	xolest2_hs_e -->	1000	0	Extracellular exchange		0
82	EX_xoltri24_e	7-alpha,24(S)-Dihydroxycholesterol exchange	xoltri24_e -->	1000	0	Extracellular exchange		0
83	EX_xoltri27_e	7-alpha,27-Dihydroxycholesterol exchange	xoltri27_e -->	1000	0	Extracellular exchange		0
84	SK_pre_prot_r	Sink pre prot LPAREN er RPAREN	pre_prot_r <=>	1000	-1	Intracellular source/sink		0
85	10FTHFtm	10-Formyltetrahydrofolate mitochondrial transport via diffusion	10fthf_c <=> 10fthf_m	1000	-1000	Transport, Mitochondrial		0
86	13DAMPPOX	1,3-Diaminopropane:oxygen oxidoreductase (deaminating)	13dampp_c + h2o_c + o2_c --> bamppald_c + h2o2_c + nh4_c	1000	0	beta-Alanine metabolism	11754 or 76507 or 237940 or 237940	0
87	25HVITD3t	25-hydroxyvitamin D3 transport from cytoplasm	25hvitd3_c --> 25hvitd3_e	1000	0	Transport, Extracellular		0
88	25HVITD3tm	25-hydroxyvitamin D3 transport from mitochondria	25hvitd3_m --> 25hvitd3_c	1000	0	Transport, Mitochondrial		0
89	2AMACHYD	2-Aminoacrylate hydrolysis	2amac_c + h2o_c --> nh4_c + pyr_c	1000	0	Glycine, Serine, and Threonine Metabolism		0
90	2AMADPTm	L-2-aminoadipate shuttle (cytosol/mitochondria)	L2aadp_c + akg_m <=> L2aadp_m + akg_c	1000	-1000	Lysine Metabolism	217593	0
91	2DR1PP	2-deoxy-D-ribose 1-phosphate phosphorylase	2dr1p_c + h2o_c --> drib_c + pi_c	1000	0	Pyrimidine Catabolism		0
92	2HCO3_NAt	Bicarbonate transport (Na/HCO3 1:2 cotransport)	2.0 hco3_e + na1_e <=> 2.0 hco3_c + na1_c	1000	-1000	Transport, Extracellular	232156 or 54403 or 232156 or 232156 or 232156	0
93	2MCITt	2-methylcitrate transport via diffusion	2mcit_c <=> 2mcit_e	1000	-1000	Transport, Extracellular		0
94	2OXOADOXm	2-Oxoadipate:lipoamde 2-oxidoreductase(decarboxylating and acceptor-succinylating) (mitochondria)	2oxoadp_m + coa_m + nad_m --> co2_m + glutcoa_m + nadh_m	1000	0	Lysine Metabolism	(18293 and (13382 and 27402) and 78920) or (18293 and (13382 and 27402) and 78920)	0
95	2OXOADPTm	2-oxoadipate shuttle (cytosol/mitochondria)	2oxoadp_c + akg_m <=> 2oxoadp_m + akg_c	1000	-1000	Tryptophan metabolism	217593	0
96	34HPPOR	4 Hydroxyphenylpyruvateoxygen oxidoreductase	34hpp_c + o2_c --> co2_c + hgentis_c	1000	0	Tyrosine metabolism	15445	0
97	3AIBTm	L-3-aminoisobutyrate transaminase, mitochondrial	2mop_m + glu__L_m <=> 3aib_m + akg_m	1000	-1000	Valine, Leucine, and Isoleucine Metabolism	268860 or 268860	0
98	3AIBt	3-amino-isobutyrate transport	3aib_c --> 3aib_e	1000	0	Transport, Extracellular		0
99	3AIBtm	3-amino-isobutyrate transport, mitochondrial	3aib_m --> 3aib_c	1000	0	Transport, Mitochondrial		0
100	3DSPHR	3 Dehydrosphinganine reductase	3dsphgn_c + h_c + nadph_c --> nadp_c + sphgn_c	1000	0	Sphingolipid Metabolism	70750	0
101	3HAO	3 hydroxyanthranilate 3 4 dioxygenase	3hanthrn_c + o2_c --> cmusa_c + h_c	1000	0	Tryptophan metabolism	107766	0
102	3HBCOAHLm	3-hydroxyisobutyryl-CoA hydrolase, mitochondrial	3hibutcoa_m + h2o_m --> 3hmp_m + coa_m + h_m	1000	0	Valine, Leucine, and Isoleucine Metabolism		0
103	3HCO3_NAt	Bicarbonate transport (Na/HCO3 1:3 cotransport)	3.0 hco3_e + na1_e <=> 3.0 hco3_c + na1_c	1000	-1000	Transport, Extracellular	232156 or 54403 or 232156 or 232156 or 232156	0
104	3MLDAt	3MLDA extracellular transport via diffusion	3mlda_c <=> 3mlda_e	1000	-1000	Transport, Extracellular		0
105	3MOBt2im	3-methyl-2-oxobutanoate mitochondrial transport via proton symport	3mob_c + h_c --> 3mob_m + h_m	1000	0	Transport, Mitochondrial		0
106	3MOPt2im	3-Methyl-2-oxopentanoate mitochondrial transport via proton symport	3mop_c + h_c --> 3mop_m + h_m	1000	0	Transport, Mitochondrial		0
107	3MOX4HOXPGALDOX	3-Methoxy-4-hydroxyphenylglycolaldehyde:NAD+ oxidoreductase	3m4hpga_c + h2o_c + nad_c --> 3mox4hoxm_c + 2.0 h_c + nadh_c	1000	0	Tyrosine metabolism	222 or 56847 or 67689 or 11670	0
108	3MOX4HOXPGALDOX_NADP	3-Methoxy-4-hydroxyphenylglycolaldehyde:NADP+ oxidoreductase	3m4hpga_c + h2o_c + nadp_c <=> 3mox4hoxm_c + 2.0 h_c + nadph_c	1000	-1000	Tyrosine metabolism	222 or 56847 or 67689 or 11670	0
109	3SALAASPm	Cysteinesulfinate-aspartate mitochondrial shuttle	3sala_m + asp__L_c <=> 3sala_c + asp__L_m	1000	-1000	Transport, Mitochondrial	50799 or 78830	0
110	3SALACBOXL	3-Sulfino-L-alanine carboxy-lyase	3sala_c + h_c --> co2_c + hyptaur_c	1000	0	Taurine and hypotaurine metabolism	246277 or 14415 or 14417 or 14415	0
111	3SALAOX	Cysteinesulfinic acid oxidase	2.0 3sala_c + 2.0 h_c + o2_c --> 2.0 Lcyst_c	1000	0	Taurine and hypotaurine metabolism		0
112	3SALATAi	3-sulfino-alanine transaminase (irreversible)	3sala_c + akg_c + h_c --> 3snpyr_c + glu__L_c	1000	0	Cysteine Metabolism	14718	0
113	3SALATAim	3-sulfino-alanine transaminase (irreversible), mitochondrial	3sala_m + akg_m + h_m --> 3snpyr_m + glu__L_m	1000	0	Cysteine Metabolism	14719	0
114	3SPYRSP	3-sulfinopyruvate hydrolase (spotaneous reaction)	3snpyr_c + h2o_c --> h_c + pyr_c + so3_c	1000	0	Cysteine Metabolism		0
115	3SPYRSPm	3-sulfinopyruvate hydrolase (spotaneous reaction), mitochondrial	3snpyr_m + h2o_m --> h_m + pyr_m + so3_m	1000	0	Cysteine Metabolism		0
116	4ABUTtm	4 aminobutanoate mitochondrial transport via diffusion	4abut_c <=> 4abut_m	1000	-1000	Transport, Mitochondrial		0
117	4HOXPACDOX_NADP	4HOXPACDOX LPAREN NADP RPAREN	4hoxpacd_c + h2o_c + nadp_c <=> 4hphac_c + 2.0 h_c + nadph_c	1000	-1000	Tyrosine metabolism	222 or 56847 or 67689 or 11670	0
118	4MOPt2im	4-methyl-2-oxopentanoate mitochondrial transport via proton symport	4mop_c + h_c --> 4mop_m + h_m	1000	0	Transport, Mitochondrial		0
119	7DHCHSTEROLtr	Cholesterol precursor intracellular transport	7dhchsterol_r <=> 7dhchsterol_c	1000	-1000	Transport, Endoplasmic Reticular		0
120	A4GALTg	Lactosylceramide 4-alpha-galactosyltransferase	galgluside_hs_g + udpgal_g --> h_g + thcrm_hs_g + udp_g	1000	0	Sphingolipid Metabolism	239559	0
121	AACOAT	Acetoacetyl-CoA:acetate CoA-transferase	acac_c + atp_c + coa_c <=> aacoa_c + amp_c + ppi_c	1000	-1000	Propanoate Metabolism	78894	0
122	AACTOOR	Aminoacetone:oxygen oxidoreductase(deaminating)(flavin-containing)	aact_c + h2o_c + o2_c --> h2o2_c + mthgxl_c + nh4_c	1000	0	Glycine, Serine, and Threonine Metabolism	11754	0
123	AACTtm	Aminoacetone transport (mitochondrial)	aact_m --> aact_c	1000	0	Transport, Mitochondrial		0
124	AASAD3m	L-aminoadipate-semialdehyde dehydrogenase (NADH), mitochondrial	L2aadp6sa_m + h2o_m + nad_m --> L2aadp_m + 2.0 h_m + nadh_m	1000	0	Lysine Metabolism		0
125	AATA	2 aminoadipate transaminase	2oxoadp_c + glu__L_c <-- L2aadp_c + akg_c	0	-1000	Lysine Metabolism	23923 or 23923	0
126	ABTArm	4-aminobutyrate transaminase, reversible (mitochondrial)	4abut_m + akg_m <=> glu__L_m + sucsal_m	1000	-1000	Glutamate metabolism	268860 or 268860	0
127	ABUTD	Aminobutyraldehyde dehydrogenase	4abutn_c + h2o_c + nad_c --> 4abut_c + 2.0 h_c + nadh_c	1000	0	beta-Alanine metabolism	56752	0
128	ABUTt2r	4 aminobutyrate reversible transport in via proton symport	4abut_e + h_e <=> 4abut_c + h_c	1000	-1000	Transport, Extracellular	215335	0
129	ABUTt4_2_r	ABUTt4 LPAREN 2 RPAREN r	4abut_e + 2.0 na1_e <=> 4abut_c + 2.0 na1_c	1000	-1000	Transport, Extracellular	232333 or 243616 or 14412 or 14411	0
130	ACACT10m	Acetyl-CoA C-acyltransferase	2maacoa_m + coa_m <=> accoa_m + ppcoa_m	1000	-1000	Valine, Leucine, and Isoleucine Metabolism	110446	0
131	ACACT1r_copy2	Acetyl-CoA C-acetyltransferase	2.0 accoa_c <=> aacoa_c + coa_c	1000	-1000	Tryptophan metabolism	224530	0
132	ACACT1m	Acetyl CoA C acetyltransferase mitochondrial	2.0 accoa_m <=> aacoa_m + coa_m	1000	-1000	Tryptophan metabolism	(97212 and 231086) or 110446	0
133	ACACt2	Acetoacetate transport via proton symport	acac_e + h_e <=> acac_c + h_c	1000	-1000	Transport, Extracellular	20501 or 20503	0
134	ACACt2m	Acetoacetate mitochondrial transport via H+ symport	acac_c + h_c <=> acac_m + h_m	1000	-1000	Transport, Mitochondrial	20501	0
135	ACACtx	Acetoacetate transport via diffusion, glyoxysome	acac_c <=> acac_x	1000	-1000	Transport, Peroxisomal		0
136	ACALDtm	Acetaldehyde mitochondrial diffusion	acald_m <=> acald_c	1000	-1000	Transport, Mitochondrial		0
137	ACCOAC	Acetyl-CoA carboxylase	accoa_c + atp_c + hco3_c --> adp_c + h_c + malcoa_c + pi_c	1000	0	Fatty Acid Metabolism	(107476 and 100705) or 107476 or (100705 and 107476) or (100705 and 107476) or 107476 or (107476 and 100705) or 107476 or 107476 or (107476 and 100705) or 107476	0
138	ACCOACrm	Acetyl Coa carboxylase mitochondrial	accoa_m + atp_m + hco3_m --> adp_m + h_m + malcoa_m + pi_m	1000	0	Fatty Acid Metabolism	100705	0
139	ACETONEt2	Acetone transport via proton symport	acetone_e + h_e <=> acetone_c + h_c	1000	-1000	Transport, Extracellular	20501 or 80879 or 20503	0
140	ACETONEt2m	Acetone mitochondrial transport via proton symport	acetone_c + h_c <=> acetone_m + h_m	1000	-1000	Transport, Mitochondrial	20501	0
141	ACGAGBSIDEtg	Acgagbside hs intracellular transport	acgagbside_hs_c <=> acgagbside_hs_g	1000	-1000	Transport, Golgi Apparatus		0
142	ACGAGBSIDEtl	Acgagbside hs intracellular transport	acgagbside_hs_c <=> acgagbside_hs_l	1000	-1000	Transport, Lysosomal		0
143	ACGAM2E	N-acetylglucosamine 2-epimerase	acgam_c <=> acmana_c	1000	-1000	Aminosugar Metabolism	19703	0
144	ACGAM6PS	N acetylglucosamine 6 phosphate synthase	accoa_c + gam6p_c --> acgam6p_c + coa_c + h_c	1000	0	Aminosugar Metabolism	54342	0
145	ACGAMK	N-acetylglucosamine kinase	acgam_c + atp_c --> acgam6p_c + adp_c + h_c	1000	0	Aminosugar Metabolism	56174	0
146	ACGAMPM	Phosphoacetylglucosamine mutase	acgam6p_c <=> acgam1p_c	1000	-1000	Aminosugar Metabolism	109785	0
147	ACGAMtly	N-acetyl-glucosamine lysosomal efflux	acgam_l --> acgam_c	1000	0	Transport, Lysosomal		0
148	ACGPID	N-acetylglucosaminylphosphatidylinositol deacetylase	acgpail_hs_c + h2o_c --> ac_c + gpail_hs_c	1000	0	Glycosylphosphatidylinositol (GPI)-anchor biosynthesis	327942	0
149	ACITL	ATP-Citrate lyase	atp_c + cit_c + coa_c --> accoa_c + adp_c + oaa_c + pi_c	1000	0	Citric Acid Cycle	104112 or 104112	0
150	ACNACNGAL14ACGLCGALGLUSIDEte	Blood group intracellular transport	acnacngal14acglcgalgluside_hs_e <=> acnacngal14acglcgalgluside_hs_c	1000	-1000	Transport, Extracellular		0
151	ACNACNGAL14ACGLCGALGLUSIDEtg	Blood group intracellular transport	acnacngal14acglcgalgluside_hs_g <=> acnacngal14acglcgalgluside_hs_c	1000	-1000	Transport, Golgi Apparatus		0
152	ACNACNGALGBSIDEte	ACNACNGALGBSIDEte	acnacngalgbside_hs_c <=> acnacngalgbside_hs_e	1000	-1000	Transport, Extracellular		0
153	ACNACNGALGBSIDEtg	Acnacngalgbside hs intracellular transport	acnacngalgbside_hs_c <=> acnacngalgbside_hs_g	1000	-1000	Transport, Golgi Apparatus		0
154	ACNAM9PL	N-Acetylneuraminate 9-phosphate pyruvate-lyase (pyruvate-phosphorylating)	acmanap_c + h2o_c + pep_c --> acnamp_c + pi_c	1000	0	Aminosugar Metabolism	94181	0
155	ACNAMPH	N-Acetylneuraminate 9-phosphate phosphohydrolase	acnamp_c + h2o_c --> acnam_c + pi_c	1000	0	Aminosugar Metabolism		0
156	ACNAMlt	N-acetylneuraminate transport into lysososme	acnam_c + h_c <=> acnam_l + h_l	1000	-1000	Transport, Lysosomal	235504	0
157	ACNAMtn	N-acetylneuraminate nuclear import	acnam_c --> acnam_n	1000	0	Transport, Nuclear		0
158	ACNML	N-Acetylneuraminate lyase	acnam_c <=> acmana_c + pyr_c	1000	-1000	Aminosugar Metabolism		0
159	ACOAD10m	2-methylacyl-coa dehydrogenase, trans-2-Methylbut-2-enoyl-CoA forming	2mbcoa_m + fad_m --> 2mb2coa_m + fadh2_m	1000	0	Valine, Leucine, and Isoleucine Metabolism	66885 or 11364	0
160	ACOAD8m	Isovaleryl-coa dehydrogenase	fad_m + ivcoa_m --> 3mb2coa_m + fadh2_m	1000	0	Valine, Leucine, and Isoleucine Metabolism	56357	0
161	ACOAD9m	2-methylacyl-coa dehydrogenase, 2-Methylprop-2-enoyl-CoA forming	fad_m + ibcoa_m --> 2mp2coa_m + fadh2_m	1000	0	Valine, Leucine, and Isoleucine Metabolism	11364 or 66948	0
162	ACOAO7p	Acyl CoA oxidase hexadecanoyl CoA peroxisomal	o2_x + pmtcoa_x --> h2o2_x + hdd2coa_x	1000	0	Fatty Acid Metabolism	11430 or 11430	0
163	ACONT	Aconitate hydratase	cit_c <=> icit_c	1000	-1000	Citric Acid Cycle	64602 or 11428	0
164	ACONTm	Aconitate hydratase	cit_m <=> icit_m	1000	-1000	Citric Acid Cycle	11429	0
165	ACOX22x	Acyl-Coenzyme A oxidase 2, branched chain	dhcholoylcoa_x + fadh2_x + 0.5 o2_x --> fad_x + thcholoylcoa_x	1000	0	Bile Acid Biosynthesis	93732	0
166	ACOX2x	Acyl-Coenzyme A oxidase 2, branched chain	cholcoas_x + fadh2_x + o2_x --> cholcoads_x + fad_x + 2.0 h2o_x	1000	0	Bile Acid Biosynthesis	93732	0
167	ACRNtm	O acetylcarnintine transport into mitochondria via diffusion	acrn_c --> acrn_m	1000	0	Transport, Mitochondrial	57279	0
168	ACS	Acetyl-CoA synthetase	ac_c + atp_c + coa_c --> accoa_c + amp_c + ppi_c	1000	0	Glycolysis/Gluconeogenesis	78894 or 60525 or 60525	0
169	ACSm	Acetyl CoA synthetase	ac_m + atp_m + coa_m --> accoa_m + amp_m + ppi_m	1000	0	Glycolysis/Gluconeogenesis	68738	0
170	ACTLMO	Acetol monooxygenase	acetol_c + h_c + nadph_c + o2_c --> 2.0 h2o_c + mthgxl_c + nadp_c	1000	0	Pyruvate Metabolism	13106	0
171	ACYP	Acylphosphatase	13dpg_c + h2o_c --> 3pg_c + h_c + pi_c	1000	0	Glycolysis/Gluconeogenesis	69519 or 75572 or 66204 or 66204	0
172	ACt2m	Acetate mitochondrial transport via proton symport	ac_c + h_c <=> ac_m + h_m	1000	-1000	Transport, Mitochondrial		0
173	ACt2r	Acetate reversible transport via proton symport	ac_e + h_e <=> ac_c + h_c	1000	-1000	Transport, Extracellular		0
174	ADA	Adenosine deaminase	adn_c + h2o_c + h_c --> ins_c + nh4_c	1000	0	Purine Catabolism	11486	0
175	ADCim	Acetoacetate decarboxylation (irreversible), mitochondrial	acac_m + h_m --> acetone_m + co2_m	1000	0	Propanoate Metabolism		0
176	ADK1	Adenylate kinase	amp_c + atp_c <=> 2.0 adp_c	1000	-1000	Nucleotides	78801 or 11636 or 229949 or 229949	0
177	ADK3m	Adentylate kinase GTP	amp_m + gtp_m <=> adp_m + gdp_m	1000	-1000	Nucleotides	56248	0
178	ADKd	Adenylate kinase (d form)	damp_c + datp_c <=> 2.0 dadp_c	1000	-1000	Nucleotides	229949 or 229949	0
179	ADMDC	Adenosylmethionine decarboxylase	amet_c + h_c --> ametam_c + co2_c	1000	0	Arginine and Proline Metabolism	11702	0
180	ADNCYC	Adenylate cyclase	atp_c --> camp_c + ppi_c	1000	0	Nucleotides	11512 or 271639 or 104111 or 11512 or 11514 or 210044 or 11513 or 432530 or 104110 or 11515 or 224129	0
181	ADNK1	Adenosine kinase	adn_c + atp_c --> adp_c + amp_c + h_c	1000	0	Nucleotides	11534 or 11534	0
182	ADNK1m	Adenosine kinase, mitochondria	adn_m + atp_m --> adp_m + amp_m + h_m	1000	0	Nucleotides		0
183	ADNt	Adenosine facilated transport in cytosol	adn_e <=> adn_c	1000	-1000	Transport, Extracellular	13340 or 63959	0
184	ADNt5	Adenosine transport (1:2 Na/Adn cotransport)	adn_e + 2.0 na1_e --> adn_c + 2.0 na1_c	1000	0	Transport, Extracellular	114304	0
185	ADNtm	Equilibrative nucleoside transporter, mitochondrial	adn_c <=> adn_m	1000	-1000	Transport, Mitochondrial	63959	0
186	ADPRDP	ADPribose diphosphatase	adprib_c + h2o_c --> amp_c + 2.0 h_c + r5p_c	1000	0	Nucleotides	53893	0
187	ADPT	Adenine phosphoribosyltransferase	ade_c + prpp_c --> amp_c + ppi_c	1000	0	Salvage Pathway	11821	0
188	ADPtx	ADP transporter, peroxisomal	adp_c <=> adp_x	1000	-1000	Transport, Peroxisomal		0
189	ADRNCOAtx	Fatty acid intracellular transport	adrncoa_c <=> adrncoa_x	1000	-1000	Transport, Peroxisomal		0
190	ADRNCPT1	Carnitine O-palmitoyltransferase	adrncoa_c + crn_c --> adrncrn_c + coa_c	1000	0	Carnitine shuttle	12895 or 12895 or 12895 or 78070 or 12894 or 12895	0
191	ADRNCPT2	Carnitine transferase	adrncrn_m + coa_m --> adrncoa_m + crn_m	1000	0	Carnitine shuttle	12896	0
192	ADRNCRNt	Transport into the mitochondria (carnitine)	adrncrn_c --> adrncrn_m	1000	0	Carnitine shuttle	57279 or 57279	0
193	ADSK	Adenylyl-sulfate kinase	aps_c + atp_c --> adp_c + h_c + paps_c	1000	0	Nucleotides	23972 or 23971	0
194	ADSL1r	Adenylsuccinate lyase	dcamp_c --> amp_c + fum_c	1000	0	Nucleotides	11564 or 11564	0
195	ADSL2r	Adenylosuccinate lyase	25aics_c --> aicar_c + fum_c	1000	0	IMP Biosynthesis	11564 or 11564	0
196	ADSS	Adenylosuccinate synthase	asp__L_c + gtp_c + imp_c --> dcamp_c + gdp_c + 2.0 h_c + pi_c	1000	0	Nucleotides	11566 or 11565 or 11565	0
197	AG13T10g	N-acetyllactosaminide beta-1,3-N-acetylglucosaminyltransferase, Golgi apparatus	ksi_pre18_g + uacgam_g --> h_g + ksi_pre19_g + udp_g	1000	0	Keratan sulfate biosynthesis	231727 or 53625 or 108902 or 284208 or 232984 or 227327 or 232984 or 72297 or 53625	0
198	AG13T11g	N-acetyllactosaminide beta-1,3-N-acetylglucosaminyltransferase, Golgi apparatus	ksi_pre21_g + uacgam_g --> h_g + ksi_pre22_g + udp_g	1000	0	Keratan sulfate biosynthesis	231727 or 232984 or 108902 or 284208 or 232984 or 227327 or 72297 or 53625 or 53625	0
199	AG13T12g	N-acetyllactosaminide beta-1,3-N-acetylglucosaminyltransferase, Golgi apparatus	ksi_pre24_g + uacgam_g --> h_g + ksi_pre25_g + udp_g	1000	0	Keratan sulfate biosynthesis	231727 or 232984 or 108902 or 284208 or 232984 or 227327 or 72297 or 53625 or 53625	0
200	AG13T13g	N-acetyllactosaminide beta-1,3-N-acetylglucosaminyltransferase, Golgi apparatus	ksi_pre27_g + uacgam_g --> h_g + ksi_pre28_g + udp_g	1000	0	Keratan sulfate biosynthesis	231727 or 232984 or 108902 or 284208 or 232984 or 227327 or 72297 or 53625 or 53625	0
201	AG13T14g	N-acetyllactosaminide beta-1,3-N-acetylglucosaminyltransferase, Golgi apparatus	ksi_pre30_g + uacgam_g --> h_g + ksi_pre31_g + udp_g	1000	0	Keratan sulfate biosynthesis	231727 or 232984 or 108902 or 284208 or 232984 or 227327 or 72297 or 53625 or 53625	0
202	AG13T15g	N-acetyllactosaminide beta-1,3-N-acetylglucosaminyltransferase, Golgi apparatus	ksi_pre33_g + uacgam_g --> h_g + ksi_pre34_g + udp_g	1000	0	Keratan sulfate biosynthesis	231727 or 232984 or 108902 or 284208 or 232984 or 227327 or 72297 or 53625 or 53625	0
203	AG13T4g	N-acetyllactosaminide beta-1,3-N-acetylglucosaminyltransferase, Golgi apparatus	ksi_pre1_g + uacgam_g --> h_g + ksi_pre2_g + udp_g	1000	0	Keratan sulfate biosynthesis	108902 or 53625 or 227327 or 72297 or 232984 or 284208 or 232984 or 53625 or 231727	0
204	AG13T5g	N-acetyllactosaminide beta-1,3-N-acetylglucosaminyltransferase, Golgi apparatus	ksi_pre3_g + uacgam_g --> h_g + ksi_pre4_g + udp_g	1000	0	Keratan sulfate biosynthesis	231727 or 232984 or 108902 or 284208 or 232984 or 227327 or 72297 or 53625 or 53625	0
205	AG13T6g	N-acetyllactosaminide beta-1,3-N-acetylglucosaminyltransferase, Golgi apparatus	ksi_pre6_g + uacgam_g --> h_g + ksi_pre7_g + udp_g	1000	0	Keratan sulfate biosynthesis	231727 or 232984 or 108902 or 284208 or 232984 or 227327 or 72297 or 53625 or 53625	0
206	AG13T7g	N-acetyllactosaminide beta-1,3-N-acetylglucosaminyltransferase, Golgi apparatus	ksi_pre9_g + uacgam_g --> h_g + ksi_pre10_g + udp_g	1000	0	Keratan sulfate biosynthesis	231727 or 232984 or 108902 or 284208 or 232984 or 227327 or 72297 or 53625 or 53625	0
207	AG13T8g	N-acetyllactosaminide beta-1,3-N-acetylglucosaminyltransferase, Golgi apparatus	ksi_pre12_g + uacgam_g --> h_g + ksi_pre13_g + udp_g	1000	0	Keratan sulfate biosynthesis	231727 or 232984 or 108902 or 284208 or 232984 or 227327 or 72297 or 53625 or 53625	0
208	AG13T9g	N-acetyllactosaminide beta-1,3-N-acetylglucosaminyltransferase, Golgi apparatus	ksi_pre15_g + uacgam_g --> h_g + ksi_pre16_g + udp_g	1000	0	Keratan sulfate biosynthesis	284208 or 231727 or 72297 or 232984 or 53625 or 232984 or 53625 or 108902 or 227327	0
209	AGPAT1	1-acylglycerol-3-phosphate O-acyltransferase 1	Rtotal2coa_c + alpa_hs_c --> coa_c + pa_hs_c	1000	0	Triacylglycerol Synthesis	67512 or 102247 or 68262 or 28169 or 28169 or 52123 or 55979	0
210	AGTix	Alanine---glyoxylate aminotransferase, glyoxysome	ala__L_x + glx_x --> gly_x + pyr_x	1000	0	Alanine and Aspartate Metabolism	11611	0
211	AHCi	Adenosylhomocysteinase	ahcys_c + h2o_c <=> adn_c + hcys__L_c	1000	-1000	Methionine Metabolism	269378 or 229709 or 229709	0
212	AHCYStr	S-Adenosyl-L-homocysteine intracellular diffusion	ahcys_c <=> ahcys_r	1000	-1000	Transport, Endoplasmic Reticular		0
213	AHEXASE2ly	Beta-N-acetylhexosaminidase, lysosomal	3.0 h2o_l + n2m2nmn_l --> 3.0 acgam_l + m2mn_l	1000	0	N-Glycan Degradation	15212 or 15211 or (15211 and 15212)	0
214	AHEXASEly	Beta-N-acetylhexosaminidase, lysosomal	2.0 h2o_l + n2m2mn_l --> 2.0 acgam_l + m2mn_l	1000	0	N-Glycan Degradation	15211 or 15212 or (15211 and 15212)	0
215	AICART	Phosphoribosylaminoimidazolecarboxamide formyltransferase	10fthf_c + aicar_c <=> fprica_c + thf_c	1000	-1000	IMP Biosynthesis	108147	0
216	AIRCr	Phosphoribosylaminoimidazole carboxylase	air_c + co2_c <=> 5aizc_c + h_c	1000	-1000	IMP Biosynthesis	67054	0
217	AK2LGCHOLt	1-Alkyl 2-Acylglycerol 3-Phosphocholine Transport, Vescicular	ak2lgchol_hs_e <=> ak2lgchol_hs_c	1000	-1000	Transport, Extracellular		0
218	AKGDm	2-oxoglutarate dehydrogenase	akg_m + coa_m + nad_m --> co2_m + nadh_m + succoa_m	1000	0	Citric Acid Cycle	(18293 and (13382 and 27402) and 78920) or (18293 and (13382 and 27402) and 78920)	0
219	AKGMALtm	Dicarboxylate/tricarboxylate carrier (mal:akg), mitochondrial	akg_m + mal__L_c <=> akg_c + mal__L_m	1000	-1000	Transport, Mitochondrial	67863	0
220	AKR1C41	Aldo-keto reductase family 1, member C4 (chlordecone reductase; 3-alpha hydroxysteroid dehydrogenase, type I; dihydrodiol dehydrogenase 4)	h_c + nadh_c + xol7ah_c --> nad_c + xol7ah2_c	1000	0	Bile Acid Biosynthesis	83702	0
221	AKR1C42	Aldo-keto reductase family 1, member C4 (chlordecone reductase; 3-alpha hydroxysteroid dehydrogenase, type I; dihydrodiol dehydrogenase 4)	h_c + nadh_c + xoldioloneh_c --> nad_c + xoltriol_c	1000	0	Bile Acid Biosynthesis	83702	0
222	AKR1D	Aldo-keto reductase family 1, member D1 (delta 4-3-ketosteroid-5-beta-reductase)	h_c + nadph_c + xol7aone_c --> nadp_c + xol7ah_c	1000	0	Bile Acid Biosynthesis	208665	0
223	AKR1D2	Aldo-keto reductase family 1, member D1 (delta 4-3-ketosteroid-5-beta-reductase)	h_c + nadph_c + xoldiolone_c --> nadp_c + xoldioloneh_c	1000	0	Bile Acid Biosynthesis	208665	0
224	ALACYSNaEx	L-alanine/L-cysteine Na-dependent exchange (Ala-L in)	ala__L_e + cys__L_c + na1_e --> ala__L_c + cys__L_e + na1_c	1000	0	Transport, Extracellular	55963 or 20514	0
225	ALADGLNexR	L-alanine/glutamine reversible exchange	ala__D_e + gln__L_c <=> ala__D_c + gln__L_e	1000	-1000	Transport, Extracellular	53896 and 17254	0
226	ALADGLYexR	D-alanine/glycine reversible exchange	ala__D_e + gly_c <=> ala__D_c + gly_e	1000	-1000	Transport, Extracellular	53896 and 17254	0
227	ALAGLNexR	L-alanine/glutamine reversible exchange	ala__L_e + gln__L_c <=> ala__L_c + gln__L_e	1000	-1000	Transport, Extracellular	17254 and 53896	0
228	ALAGLYexR	L-alanine/glycine reversible exchange	ala__L_e + gly_c <=> ala__L_c + gly_e	1000	-1000	Transport, Extracellular	53896 and 17254	0
229	ALAR	Alanine racemase	ala__L_c <=> ala__D_c	1000	-1000	Alanine and Aspartate Metabolism	114863	0
230	ALASERNaEx	L-alanine/L-serine Na-dependent exchange (Ala-L in)	ala__L_e + na1_e + ser__L_c --> ala__L_c + na1_c + ser__L_e	1000	0	Transport, Extracellular	55963 or 20514	0
231	ALATA_L	L-alanine transaminase	akg_c + ala__L_c <=> glu__L_c + pyr_c	1000	-1000	Glutamate metabolism	76282 or 108682	0
232	ALATHRNaEx	L-alanine/L-threonine Na-dependent exchange (Ala-L in)	ala__L_e + na1_e + thr__L_c --> ala__L_c + na1_c + thr__L_e	1000	0	Transport, Extracellular	55963 or 20514	0
233	ALAt2r	L alanine reversible transport via proton symport	ala__L_e + h_e <=> ala__L_c + h_c	1000	-1000	Transport, Extracellular	215335	0
234	ALAt4	Alanine-Sodium symporter	ala__L_e + na1_e --> ala__L_c + na1_c	1000	0	Transport, Extracellular	67760 or 11988 or 56774 or 11987 or 105727 or 69354 or 11989	0
235	ALAtN1	Alanine transport (Na, H coupled)	ala__L_e + h_c + 2.0 na1_e <=> ala__L_c + h_e + 2.0 na1_c	1000	-1000	Transport, Extracellular	209837 or 76257	0
236	ALDD19xr	Aldehyde dehydrogenase (phenylacetaldehyde, NAD)	h2o_c + nad_c + pacald_c --> 2.0 h_c + nadh_c + pac_c	1000	0	Phenylalanine metabolism	222 or 11670 or 67689 or 56847	0
237	ALDD2x	Aldehyde dehydrogenase (acetaldehyde, NAD)	acald_c + h2o_c + nad_c --> ac_c + 2.0 h_c + nadh_c	1000	0	Glycolysis/Gluconeogenesis	11670 or 110695 or 19378 or 11671 or 222 or 19378 or 67689 or 11668 or 19378 or 56752 or 56847	0
238	ALDD2xm	Aldehyde dehydrogenase acetylaldehyde NAD mitochondrial	acald_m + h2o_m + nad_m --> ac_m + 2.0 h_m + nadh_m	1000	0	Glycolysis/Gluconeogenesis	72535 or 11669	0
239	ALDD2y	Aldehyde dehydrogenase (acetaldehyde, NADP)	acald_c + h2o_c + nadp_c --> ac_c + 2.0 h_c + nadph_c	1000	0	Glycolysis/Gluconeogenesis	56752 or 67689 or 11670 or 19378 or 19378 or 222 or 19378 or 11671	0
240	ALOX5	Arachidonate 5-lipoxygenase	arachd_c + o2_c --> 5HPET_c	1000	0	Eicosanoid Metabolism	11689	0
241	ALOX52	Arachidonate 5-lipoxygenase	5HPET_c --> h2o_c + leuktrA4_c	1000	0	Eicosanoid Metabolism	11689	0
242	ALR	Aldose reductase	h2o_c + mthgxl_c + nadp_c --> 2.0 h_c + nadph_c + pyr_c	1000	0	Glycine, Serine, and Threonine Metabolism	11677	0
243	ALR2	Aldose reductase (methylglyoxal)	h_c + mthgxl_c + nadph_c --> acetol_c + nadp_c	1000	0	Pyruvate Metabolism	58810 or 110198 or 58810 or 11677	0
244	AM6SAD	Aminomuconate-semialdehyde dehydrogenase	am6sa_c + h2o_c + nad_c --> amuco_c + 2.0 h_c + nadh_c	1000	0	Tryptophan metabolism		0
245	AMACR2p	Alpha-methylacyl-CoA racemase (reductase)	dhcholestancoa_x + 0.5 o2_x --> dhcholoylcoa_x + h2o_x	1000	0	Bile Acid Biosynthesis	17117 or 17117	0
246	AMACRp	Alpha-methylacyl-CoA racemase	cholcoar_x --> cholcoas_x	1000	0	Bile Acid Biosynthesis	17117 or 17117	0
247	AMANK	N-acetyl-D-mannosamine kinase	acmana_c + atp_c --> acmanap_c + adp_c + h_c	1000	0	Aminosugar Metabolism	50798 or 56174	0
248	AMCOXO	2-aminomuconate reductase	amuco_c + h2o_c + h_c + nadph_c --> 2oxoadp_c + nadp_c + nh4_c	1000	0	Tryptophan metabolism		0
249	AMETr	S-Adenosyl-L-methionine intracellular diffusion	amet_c <=> amet_r	1000	-1000	Transport, Endoplasmic Reticular		0
250	AMETt2m	S-Adenosyl-L-methionine reversible transport, mitochondrial	ahcys_m + amet_c <=> ahcys_c + amet_m	1000	-1000	Transport, Mitochondrial	67582 or 67582 or 67582	0
251	AMPDA	Adenosine monophosphate deaminase	amp_c + h2o_c + h_c --> imp_c + nh4_c	1000	0	Nucleotides	109674 or 229665 or 109674 or 11717 or 109674	0
252	AMPTASECGe	Alanyl aminopeptidase (cys-gly) (e)	cgly_e + h2o_e --> cys__L_e + gly_e	1000	0	Glutathione Metabolism	16790	0
253	AMPtp	AMP transporter, peroxisome	amp_c <=> amp_x	1000	-1000	Transport, Peroxisomal		0
254	AOBUTDsm	L-2-amino-3-oxobutanoate decarboxylation, mitochondrial (spontaneous)	2aobut_m + h_m --> aact_m + co2_m	1000	0	Glycine, Serine, and Threonine Metabolism		0
255	APAT2rm	3-Aminopropanoate:2-oxoglutarate aminotransferase (m)	akg_m + ala_B_m <=> glu__L_m + msa_m	1000	-1000	beta-Alanine metabolism	268860 or 268860	0
256	ARACHDCOAtx	Fatty acid intracellular transport	arachdcoa_c <=> arachdcoa_x	1000	-1000	Transport, Peroxisomal		0
257	ARGN	Arginase	arg__L_c + h2o_c --> orn_c + urea_c	1000	0	Urea cycle/amino group metabolism	11846	0
258	ARGSL	Argininosuccinate lyase	argsuc_c <=> arg__L_c + fum_c	1000	-1000	Alanine and Aspartate Metabolism	109900	0
259	ARGSS	Argininosuccinate synthase	asp__L_c + atp_c + citr__L_c --> amp_c + argsuc_c + h_c + ppi_c	1000	0	Alanine and Aspartate Metabolism	11898 or 11898	0
260	ARSA	Arylsulfatase A	h2o_l + sgalside_hs_l --> galside_hs_l + h_l + so4_l	1000	0	Sphingolipid Metabolism	11883	0
261	ARTCOAL1	R group coenzyme a ligase	Rtotal_c + coa_c <=> Rtotalcoa_c	1000	-1000	R Group Synthesis		0
262	ARTCOAL2	R group coenzyme a ligase	Rtotal2_c + coa_c <=> Rtotal2coa_c	1000	-1000	R Group Synthesis		0
263	ARTCOAL3	R group coenzyme a ligase	Rtotal3_c + coa_c <=> Rtotal3coa_c	1000	-1000	R Group Synthesis		0
264	ARTFR12	R group artificial flux (C16:1)	fadh2_m + hdcoa_c --> R1coa_hs_c + fad_m	1000	0	R Group Synthesis		0
265	ARTFR13	R group artificial flux	tdcoa_c --> 0.875 R1coa_hs_c	1000	0	R Group Synthesis		0
266	ARTFR205	R group artificial flux	dlnlcgcoa_c + 2.0 fadh2_m + h_m + nadph_m --> 1.25 R2coa_hs_c + 2.0 fad_m + nadp_m	1000	0	R Group Synthesis		0
267	ARTFR212	R group artificial flux	dcsptn1coa_c + 3.0 fadh2_m + 2.0 h_m + 2.0 nadph_m --> 1.375 R2coa_hs_c + 3.0 fad_m + 2.0 nadp_m	1000	0	R Group Synthesis		0
268	ARTFR41	R group artificial flux	fadh2_m + hdcoa_c --> R4coa_hs_c + fad_m	1000	0	R Group Synthesis		0
269	ARTFR44	R group artificial flux	2.0 fadh2_m + lneldccoa_c --> 1.125 R4coa_hs_c + 2.0 fad_m	1000	0	R Group Synthesis		0
270	ARTPLM1	R group to palmitate conversion	Rtotalcoa_c <=> pmtcoa_c	1000	-1000	R Group Synthesis		0
271	ARTPLM1m	R group to palmitate conversion	Rtotalcoa_m <=> pmtcoa_m	1000	-1000	R Group Synthesis		0
272	ARTPLM2m	R group to palmitate conversion	Rtotal2coa_m <=> pmtcoa_m	1000	-1000	R Group Synthesis		0
273	ARTPLM3m	R group to palmitate conversion	Rtotal3coa_m <=> pmtcoa_m	1000	-1000	R Group Synthesis		0
274	ASAH1	N-acylsphingosine amidohydrolase	crm_hs_l + h2o_l --> Rtotal_l + sphings_l	1000	0	Sphingolipid Metabolism	11886 or 11886	0
275	ASCBt	L-ascorbate transport via facilitated diffusion	ascb__L_e <=> ascb__L_c	1000	-1000	Transport, Extracellular		0
276	ASCBt4	L-ascorbate transport via proton symport	ascb__L_e + na1_e <=> ascb__L_c + na1_c	1000	-1000	Transport, Extracellular	54338 or 20522 or 54338 or 20522	0
277	ASNNm	L-asparaginase (mitochondrial)	asn__L_m + h2o_m --> asp__L_m + nh4_m	1000	0	Alanine and Aspartate Metabolism	66514	0
278	ASNS1	Asparagine synthase (glutamine-hydrolysing)	asp__L_c + atp_c + gln__L_c + h2o_c --> amp_c + asn__L_c + glu__L_c + h_c + ppi_c	1000	0	Alanine and Aspartate Metabolism	27053 or 27053 or 27053	0
279	ASNt4	L-asparagine transport in via sodium symport	asn__L_e + na1_e --> asn__L_c + na1_c	1000	0	Transport, Extracellular	105727 or 56774 or 67760 or 69354	0
280	ASNtN1	Asparagine transport (Na, H coupled)	asn__L_e + h_c + 2.0 na1_e <=> asn__L_c + h_e + 2.0 na1_c	1000	-1000	Transport, Extracellular	209837 or 76257	0
281	ASNtm	L-asparagine transport, mitochondrial	asn__L_c --> asn__L_m	1000	0	Transport, Mitochondrial		0
282	ASP1DC	Aspartate 1-decarboxylase	asp__L_c + h_c --> ala_B_c + co2_c	1000	0	beta-Alanine metabolism	14415 or 14415	0
283	ASPCT	Aspartate carbamoyltransferase	asp__L_c + cbp_c <=> cbasp_c + h_c + pi_c	1000	-1000	Pyrimidine Biosynthesis	69719	0
284	ASPGLUm	Aspartate-glutamate mitochondrial shuttle	asp__L_m + glu__L_c + h_c <=> asp__L_c + glu__L_m + h_m	1000	-1000	Transport, Mitochondrial	78830 or 50799	0
285	ASPNATm	Aspartate N-acetyltransferase, mitochondrial	accoa_m + asp__L_m --> Nacasp_m + coa_m + h_m	1000	0	Alanine and Aspartate Metabolism		0
286	ASPTA	Aspartate transaminase	akg_c + asp__L_c <=> glu__L_c + oaa_c	1000	-1000	Alanine and Aspartate Metabolism	14718	0
287	ASPTAm	Aspartate transaminase	akg_m + asp__L_m <=> glu__L_m + oaa_m	1000	-1000	Alanine and Aspartate Metabolism	14719	0
288	ATPasel	V-type ATPase, H+ transporting, lysosomal	atp_c + h2o_c + 3.0 h_c --> adp_c + 4.0 h_l + pi_c	1000	0	Transport, Lysosomal	((114143 and 11984 and 140494 and 11974 and 242341) or (114143 and 11984 and 140494 and 11974 and 11972) or (114143 and 11984 and 11974 and 11975 and 242341) or (114143 and 11984 and 11974 and 11975 and 11972) or (114143 and 11984 and 11974 and 140494 and 242341) or (114143 and 11984 and 11974 and 27060 and 11972) or (114143 and 11984 and 11974 and 242341 and 140494) or (114143 and 11984 and 1197…	0
289	ATPtm	ADP/ATP transporter, mitochondrial	adp_c + atp_m --> adp_m + atp_c	1000	0	Transport, Mitochondrial	11739 or 11740 or 433923	0
290	ATPtx	ATP transporter, peroxisomal	atp_c <=> atp_x	1000	-1000	Transport, Peroxisomal		0
291	A_MANASEly	Alpha-mannosidase, lysosomal	2.0 h2o_l + m2mn_l --> 2.0 man_l + mn_l	1000	0	N-Glycan Degradation	17159	0
292	Asn_X_Ser_Thrtr	Asn-X-Ser/Thr transport (from ER to lysosome)	Asn_X_Ser_Thr_r <=> Asn_X_Ser_Thr_l	1000	-1000	Transport, Endoplasmic Reticular		0
293	B3GALT3g	Beta-1,3-galactosyltransferase 3	thcrm_hs_g + udpacgal_g --> gbside_hs_g + h_g + udp_g	1000	0	Sphingolipid Metabolism	26879 or 26879 or 26879 or 26879	0
294	B3GALT41g	Beta-1,3-galactosyltransferase 4	ga2_hs_g + udpgal_g --> ga1_hs_g + h_g + udp_g	1000	0	Sphingolipid Metabolism	54218	0
295	B3GALT42g	Beta-1,3-galactosyltransferase 4	gm2_hs_g + udpgal_g --> gm1_hs_g + h_g + udp_g	1000	0	Sphingolipid Metabolism	54218	0
296	B3GALT43g	Beta-1,3-galactosyltransferase 4	gd2_hs_g + udpgal_g --> gd1b_hs_g + h_g + udp_g	1000	0	Sphingolipid Metabolism	54218	0
297	B3GALT44g	Beta-1,3-galactosyltransferase 4	gt2_hs_g + udpgal_g --> gt1c_hs_g + h_g + udp_g	1000	0	Sphingolipid Metabolism	54218	0
298	B3GALT5g	Beta-1,3-galactosyltransferase 5	gbside_hs_g + udpgal_g --> galgbside_hs_g + h_g + udp_g	1000	0	Sphingolipid Metabolism	93961 or 93961 or 93961 or 93961 or 93961	0
299	B3GNT11g	UDP-GlcNAc:betaGal beta-1,3-N-acetylglucosaminyltransferase 1	gal14acglcgalgluside_hs_g + uacgam_g --> acglcgal14acglcgalgluside_hs_g + h_g + udp_g	1000	0	Blood Group Biosynthesis	53625	0
300	B3GNT12g	UDP-GlcNAc:betaGal beta-1,3-N-acetylglucosaminyltransferase 1	galacglcgal14acglcgalgluside_hs_g + uacgam_g --> acglc13galacglcgal14acglcgalgluside_hs_g + h_g + udp_g	1000	0	Blood Group Biosynthesis	53625 or 53625	0
301	B3GNT310g	UDP-GlcNAc:betaGal beta-1,3-N-acetylglucosaminyltransferase 3, Golgi apparatus	acglcgalgluside_hs_g + udpgal_g --> gal14acglcgalgluside_hs_g + h_g + udp_g	1000	0	Blood Group Biosynthesis	72297	0
302	B3GNT312g	UDP-GlcNAc:betaGal beta-1,3-N-acetylglucosaminyltransferase 3, Golgi apparatus	acglcgal14acglcgalgluside_hs_g + udpgal_g --> galacglcgal14acglcgalgluside_hs_g + h_g + udp_g	1000	0	Blood Group Biosynthesis	72297	0
303	B3GNT315g	UDP-GlcNAc:betaGal beta-1,3-N-acetylglucosaminyltransferase 3, Golgi apparatus	acglc13galacglcgal14acglcgalgluside_hs_g + udpgal_g --> galacglc13galacglcgal14acglcgalgluside_hs_g + h_g + udp_g	1000	0	Blood Group Biosynthesis	72297	0
304	B3GNT39g	UDP-GlcNAc:betaGal beta-1,3-N-acetylglucosaminyltransferase 3, Golgi apparatus	gluside_hs_g + udpgal_g --> galgluside_hs_g + h_g + udp_g	1000	0	Sphingolipid Metabolism	72297	0
305	B3GNT51g	UDP-GlcNAc:betaGal beta-1,3-N-acetylglucosaminyltransferase 5	galgluside_hs_g + uacgam_g --> acglcgalgluside_hs_g + h_g + udp_g	1000	0	Blood Group Biosynthesis	108105	0
306	BAAT1x	Bile acid Coenzyme A: amino acid N-acyltransferase	cholcoa_x + gly_x --> coa_x + gchola_x	1000	0	Bile Acid Biosynthesis	12012	0
307	BAAT2x	Bile acid Coenzyme A: amino acid N-acyltransferase	cholcoa_x + taur_x --> coa_x + tchola_x	1000	0	Bile Acid Biosynthesis	12012	0
308	BAAT3x	Bile acid Coenzyme A: amino acid N-acyltransferase	dgcholcoa_x + gly_x --> coa_x + dgchol_x	1000	0	Bile Acid Biosynthesis	12012	0
309	BAAT5x	Bile acid Coenzyme A: amino acid N-acyltransferase	dcholcoa_x + taur_x --> coa_x + tdchola_x	1000	0	Bile Acid Biosynthesis	12012	0
310	BALAVECSEC	B-alanine secretion via secretory vesicle (ATP driven)	3.0 ala_B_c + atp_c + h2o_c --> adp_c + 3.0 ala_B_e + h_c + pi_c	1000	0	Transport, Extracellular	22348	0
311	BALAtmr	Beta-alanine transport, mitochondria	ala_B_c <=> ala_B_m	1000	-1000	Transport, Mitochondrial		0
312	BAMPPALDOX	Beta-Aminopropion aldehyde NAD+ oxidoreductase	bamppald_c + h2o_c + nad_c --> ala_B_c + 2.0 h_c + nadh_c	1000	0	beta-Alanine metabolism	19378 or 110695 or 11668 or 11671 or 19378 or 56752 or 19378	0
313	BDHm	3-Hydroxybutanoate:NAD+ oxidoreductase, mitochondria	bhb_m + nad_m <=> acac_m + h_m + nadh_m	1000	-1000	Butanoate Metabolism	71911 or 71911 or 71911	0
314	BDMT_L	GDPmannose:chitobiosyldiphosphodolichol beta-D-mannosyltransferase (liver)	0.1 chito2pdol__L_c + gdpmann_c --> gdp_c + h_c + 0.1 mpdol__L_c	1000	0	N-Glycan Biosynthesis	208211	0
315	BDMT_U	GDPmannose:chitobiosyldiphosphodolichol beta-D-mannosyltransferase (uterus)	0.1 chito2pdol_U_c + gdpmann_c --> gdp_c + h_c + 0.1 mpdol_U_c	1000	0	N-Glycan Biosynthesis	208211	0
316	BHBt	(R)-3-Hydroxybutanoate transport via H+ symport	bhb_e + h_e <=> bhb_c + h_c	1000	-1000	Transport, Extracellular		0
317	BHBtm	(R)-3-Hydroxybutanoate mitochondrial transport via H+ symport	bhb_c + h_c <=> bhb_m + h_m	1000	-1000	Transport, Mitochondrial		0
318	BPNT	3',5'-bisphosphate nucleotidase	h2o_c + pap_c --> amp_c + pi_c	1000	0	Nucleotides	23827	0
319	BPNT2	3'-Phospho-5'-adenylyl sulfate 3'-phosphohydrolase	h2o_c + paps_c --> aps_c + pi_c	1000	0	Nucleotides	23827	0
320	BTNt2i	Biotin uptake	btn_e + h_e <=> btn_c + h_c	1000	-1000	Transport, Extracellular	20501	0
321	BTNt3i	Biotin transport via sodium symport	atp_c + btn_e + h2o_c + 2.0 na1_e --> adp_c + btn_c + h_c + 2.0 na1_c + pi_c	1000	0	Transport, Extracellular	330064	0
322	B_MANNASEly	Beta-mannosidase, lysosomal	h2o_l + mn_l --> acgam_l + man_l	1000	0	N-Glycan Degradation	110173	0
323	C14STRr	C-14 sterol reductase	44mctr_r + h_r + nadph_r --> 44mzym_r + nadp_r	1000	0	Cholesterol Metabolism	73166	0
324	C160CPT1	Carnitine O-palmitoyltransferase	crn_c + pmtcoa_c --> coa_c + pmtcrn_c	1000	0	Carnitine shuttle	78070 or 12895 or 12894 or 12895 or 12895 or 12895	0
325	C160CPT2	C160 transport into the mitochondria	coa_m + pmtcrn_m --> crn_m + pmtcoa_m	1000	0	Carnitine shuttle	12896	0
326	C160CRNt	C160 transport into the mitochondria	pmtcrn_c --> pmtcrn_m	1000	0	Carnitine shuttle	57279	0
327	C161CPT1	Carnitine O-palmitoyltransferase	crn_c + hdcoa_c --> coa_c + hdcecrn_c	1000	0	Carnitine shuttle	12895 or 12895 or 12895 or 78070 or 12894 or 12895	0
328	C161CPT12	Carnitine O-palmitoyltransferase	crn_c + hdd2coa_c --> coa_c + hdd2crn_c	1000	0	Carnitine shuttle	78070 or 12895 or 12895 or 12895 or 12894 or 12895	0
329	C161CPT2	C161 transport into the mitochondria	coa_m + hdcecrn_m --> crn_m + hdcoa_m	1000	0	Carnitine shuttle	12896	0
330	C161CPT22	C161 transport into the mitochondria	coa_m + hdd2crn_m --> crn_m + hdd2coa_m	1000	0	Carnitine shuttle	12896	0
331	C161CRN2t	C161 transport into the mitochondria	hdd2crn_c --> hdd2crn_m	1000	0	Carnitine shuttle	57279	0
332	C161CRNt	C161 transport into the mitochondria	hdcecrn_c --> hdcecrn_m	1000	0	Carnitine shuttle	57279	0
333	C180CPT1	Carnitine O-stearoyl transferase	crn_c + stcoa_c --> coa_c + stcrn_c	1000	0	Carnitine shuttle	12895 or 12895 or 78070 or 12895 or 12894 or 12895	0
334	C180CPT2	Carnitine O-stearoyl transferase	coa_m + stcrn_m --> crn_m + stcoa_m	1000	0	Carnitine shuttle	12896	0
335	C180CRNt	C180 transport into the mitochondria	stcrn_c --> stcrn_m	1000	0	Carnitine shuttle	57279	0
336	C181CPT1	Carnitine octadecenoyl transferase	crn_c + odecoa_c --> coa_c + odecrn_c	1000	0	Carnitine shuttle	78070 or 12895 or 12894 or 12895 or 12895 or 12895	0
337	C181CPT2	Carnitine octadecenoyl transferase	coa_m + odecrn_m --> crn_m + odecoa_m	1000	0	Carnitine shuttle	12896	0
338	C181CRNt	C181 transport into the mitochondria	odecrn_c --> odecrn_m	1000	0	Carnitine shuttle	57279	0
339	C204CPT1	Carnitine C20:4 transferase	arachdcoa_c + crn_c --> arachdcrn_c + coa_c	1000	0	Carnitine shuttle	12894 or 12895 or 12895 or 12895 or 12895 or 78070	0
340	C204CPT2	Arachidonic acid transport into the mitochondria	arachdcrn_m + coa_m --> arachdcoa_m + crn_m	1000	0	Carnitine shuttle	12896	0
341	C204CRNt	Arachidonic acid transport into the mitochondria	arachdcrn_c --> arachdcrn_m	1000	0	Carnitine shuttle		0
342	C226COAtx	Fatty acid intracellular transport	c226coa_c <=> c226coa_x	1000	-1000	Transport, Peroxisomal		0
343	C226CPT1	Carnitine C22:6 transferase	c226coa_c + crn_c --> c226crn_c + coa_c	1000	0	Carnitine shuttle	78070 or 12895 or 12894 or 12895 or 12895 or 12895	0
344	C226CPT2	C226 transport into the mitochondria	c226crn_m + coa_m --> c226coa_m + crn_m	1000	0	Carnitine shuttle	12896	0
345	C226CRNt	C226 transport into the mitochondria	c226crn_c --> c226crn_m	1000	0	Carnitine shuttle		0
346	C3STDH1r	C-3 sterol dehydrogenase (4-methylzymosterol)	4mzym_int1_r + nad_r --> 4mzym_int2_r + co2_r + h_r + nadh_r	1000	0	Cholesterol Metabolism	18194	0
347	C3STKR2r	C-3 sterol keto reductase (zymosterol)	h_r + nadph_r + zym_int2_r --> nadp_r + zymst_r	1000	0	Cholesterol Metabolism	15488	0
348	C4STMO1r	C-4 sterol methyl oxidase (4,4-dimethylzymosterol)	44mzym_r + 3.0 h_r + 3.0 nadph_r + 3.0 o2_r --> 4mzym_int1_r + 4.0 h2o_r + 3.0 nadp_r	1000	0	Cholesterol Metabolism	66234	0
349	C4STMO2Pr	C-4 methyl sterol oxidase	4mzym_int2_r + nadp_r + o2_r --> co2_r + h_r + nadph_r + zym_int2_r	1000	0	Cholesterol Metabolism	18194	0
350	CAATPS	CAATPS	atp_c + 2.0 ca2_c + h2o_c --> adp_c + 2.0 ca2_e + h_e + pi_c	1000	0	Transport, Extracellular	320707 or 11941 or 67972 or 381290	0
351	CAMPt	CAMP transport (ATP-dependent)	atp_c + camp_c + h2o_c --> adp_c + camp_e + h_c + pi_c	1000	0	Transport, Extracellular	239273 or 27416 or 27416	0
352	CATm	Catalase	2.0 h2o2_m --> 2.0 h2o_m + o2_m	1000	0	ROS Detoxification	12359	0
353	CATp	Catalase A peroxisomal	2.0 h2o2_x --> 2.0 h2o_x + o2_x	1000	0	Miscellaneous	12359	0
354	CAt7r	Calcium / sodium antiporter (1:3), reversible	ca2_c + 3.0 na1_e <=> ca2_e + 3.0 na1_c	1000	-1000	Transport, Extracellular	110893 or 110893 or 110893 or 20541 or 110893 or 110893 or 110891 or 110893	0
355	CBPS	Carbamoyl-phosphate synthase (glutamine-hydrolysing)	2.0 atp_c + gln__L_c + h2o_c + hco3_c --> 2.0 adp_c + cbp_c + glu__L_c + 2.0 h_c + pi_c	1000	0	Pyrimidine Biosynthesis	69719	0
356	CBPSam	Carbamoyl-phosphate synthase (ammonia) (mitochondria	2.0 atp_m + hco3_m + nh4_m --> 2.0 adp_m + cbp_m + 2.0 h_m + pi_m	1000	0	Glutamate metabolism	227231 or 227231	0
357	CDIPTr	Phosphatidylinositol synthase (Homo sapiens)	cdpdag_hs_c + inost_c <=> cmp_c + h_c + pail_hs_c	1000	-1000	Glycerophospholipid Metabolism	52858 or 52858	0
358	CDPDAGtm	Intracellular transport	cdpdag_hs_c <=> cdpdag_hs_m	1000	-1000	Transport, Mitochondrial		0
359	CDS	Phosphatidate cytidylyltransferase	ctp_c + h_c + pa_hs_c --> cdpdag_hs_c + ppi_c	1000	0	Glycerophospholipid Metabolism	74596	0
360	CDSm	Phosphatidate cytidylyltransferase	ctp_m + h_m + pa_hs_m --> cdpdag_hs_m + ppi_m	1000	0	Glycerophospholipid Metabolism	110911	0
361	CEPTC	Choline phosphotransferase	cdpchol_c + dag_hs_c --> cmp_c + h_c + pchol_hs_c	1000	0	Glycerophospholipid Metabolism	99712 or 212862	0
362	CEPTE	Ethanolamine phosphotransferase	cdpea_c + dag_hs_c --> cmp_c + h_c + pe_hs_c	1000	0	Glycerophospholipid Metabolism	99712	0
363	CERK	Ceramide kinase	atp_c + crm_hs_c --> adp_c + crmp_hs_c + h_c	1000	0	Sphingolipid Metabolism	223753 or 223753	0
364	CERT1gt	Ceramide transport protein	crm_hs_c <=> crm_hs_g	1000	-1000	Transport, Golgi Apparatus	68018	0
365	CERT1rt	Ceramide transport protein	crm_hs_c <=> crm_hs_r	1000	-1000	Transport, Endoplasmic Reticular	68018	0
366	CERT2gt	Ceramide transport protein	gluside_hs_c <=> gluside_hs_g	1000	-1000	Transport, Golgi Apparatus	68018	0
367	CERT2rt	Ceramide transport protein	gluside_hs_c <=> gluside_hs_r	1000	-1000	Transport, Endoplasmic Reticular	68018	0
368	CGMPt	CGMP transport (ATP-dependent)	35cgmp_c + atp_c + h2o_c --> 35cgmp_e + adp_c + h_c + pi_c	1000	0	Transport, Extracellular	239273 or 27416 or 27416	0
369	CHLPCTD	Choline phosphate cytididyltransferase	cholp_c + ctp_c + h_c --> cdpchol_c + ppi_c	1000	0	Glycerophospholipid Metabolism	13026 or 236899	0
370	CHLtm	Choline transport via diffusion (cytosol to mitochondria)	chol_c <=> chol_m	1000	-1000	Transport, Mitochondrial		0
371	CHOLK	Choline kinase	atp_c + chol_c --> adp_c + cholp_c + h_c	1000	0	Glycerophospholipid Metabolism	12651 or 12660 or 12651 or 12660	0
372	CHOLPtg	Choline phosphate intracellular transport	cholp_c <=> cholp_g	1000	-1000	Transport, Golgi Apparatus		0
373	CHSTEROLt	Cholesterol efflux (ATP depedent)	atp_c + chsterol_c + h2o_c --> adp_c + chsterol_e + h_c + pi_c	1000	0	Transport, Extracellular	11303	0
374	CHSTEROLt2	Cholesterol intracellular transport	chsterol_r <=> chsterol_m	1000	-1000	Transport, Mitochondrial		0
375	CHSTEROLt3	Cholesterol intracellular transport	chsterol_c <=> chsterol_m	1000	-1000	Transport, Mitochondrial		0
376	CITL	Citrate lyase	cit_c --> ac_c + oaa_c	1000	0	Citric Acid Cycle	69634 or 69634	0
377	CITRtm	Citrulline transport via diffusion, mitochondria	citr__L_m <=> citr__L_c	1000	-1000	Transport, Mitochondrial	83885 or 18408	0
378	CITtam	Citrate transport mitochondrial	cit_c + mal__L_m <=> cit_m + mal__L_c	1000	-1000	Transport, Mitochondrial	13358	0
379	CITtbm	Citrate transport mitochondrial	cit_c + pep_m <=> cit_m + pep_c	1000	-1000	Transport, Mitochondrial	13358	0
380	CLPNDCOAtx	Fatty acid intracellular transport	clpndcoa_c <=> clpndcoa_x	1000	-1000	Transport, Peroxisomal		0
381	CLS_hs	Cardiolipin synthase (homo sapiens)	cdpdag_hs_c + pglyc_hs_c --> clpn_hs_c + cmp_c + h_c	1000	0	Glycerophospholipid Metabolism	66586	0
382	CMPACNAtg	CMP-Sia Golgi transport via CMP antiport	cmp_g + cmpacna_c <=> cmp_c + cmpacna_g	1000	-1000	Transport, Golgi Apparatus	24060	0
383	CMPACNAtn	CMP-Sia nuclear export	cmpacna_n --> cmpacna_c	1000	0	Transport, Nuclear		0
384	ACNMCT	CTP:N-acylneuraminate cytidylyltransferase	acnam_c + ctp_c --> cmpacna_c + ppi_c	1000	0	Aminosugar Metabolism	12764	0
385	CMPSASn	CMP sialic acid synthase, nuclear	acnam_n + ctp_n --> cmpacna_n + ppi_n	1000	0	Aminosugar Metabolism	12764	0
386	CO2t	CO2 transporter via diffusion	co2_e <=> co2_c	1000	-1000	Transport, Extracellular		0
387	CO2ter	CO2 endoplasmic reticular transport via diffusion	co2_c <=> co2_r	1000	-1000	Transport, Endoplasmic Reticular		0
388	CO2tm	CO2 transport diffusion mitochondrial	co2_c <=> co2_m	1000	-1000	Transport, Mitochondrial		0
389	CO2tp	CO2 peroxisomal transport	co2_c <=> co2_x	1000	-1000	Transport, Peroxisomal		0
390	COAtim	CoA transporter mitochondrial irreversible	coa_c <=> coa_m	1000	-1000	Transport, Mitochondrial	73132	0
391	COAtp	Coenzyme A transport, peroxisomal	coa_c <=> coa_x	1000	-1000	Transport, Peroxisomal		0
392	CREATt4_2_r	CREATt4 LPAREN 2 RPAREN r	creat_e + 2.0 na1_e <=> creat_c + 2.0 na1_c	1000	-1000	Transport, Extracellular	102857 or 6537	0
393	CRMPte	Crmp hs transport	crmp_hs_c <=> crmp_hs_e	1000	-1000	Transport, Extracellular		0
394	CRNCAR3tp	Carnitine-propcarnitine carrier, peroxisomal	crn_c + pcrn_x --> crn_x + pcrn_c	1000	0	Transport, Peroxisomal		0
395	CRNCARtp	Carnitine acetylcarnitine carrier peroxisomal	acrn_x + crn_c --> acrn_c + crn_x	1000	0	Transport, Peroxisomal		0
396	CRNtHa	L-carnitine outward transport (H+ antiport)	crn_c + h_e --> crn_e + h_c	1000	0	Transport, Extracellular	30805	0
397	CRNtim	L carnitine transport out of mitochondria via diffusion	crn_m --> crn_c	1000	0	Transport, Mitochondrial	57279	0
398	CRNt_copy2	L carnitine reversible transport	crn_e --> crn_c	1000	0	Transport, Extracellular	30805	0
399	CRNtx	Carnitine transport peroxisome to mitochondria	dmnoncrn_x <=> dmnoncrn_m	1000	-1000	Transport, Peroxisomal		0
400	CSNAT2m	Carnitine O-aceyltransferase, mitochondrial	coa_m + pcrn_m <=> crn_m + ppcoa_m	1000	-1000	Carnitine shuttle	12908	0
401	CSNAT2x	Carnitine dimethyl nonanoyl transferase, revsible, peroxisomal	crn_x + dmnoncoa_x <=> coa_x + dmnoncrn_x	1000	-1000	Fatty Acid Metabolism	74114 or 12908	0
402	CSNAT3x	Carnitine O-aceyltransferase, peroxisomal	crn_x + ppcoa_x <=> coa_x + pcrn_x	1000	-1000	Carnitine shuttle	12908	0
403	CSNATm	Carnitine O aceyltransferase mitochondrial	acrn_m + coa_m <=> accoa_m + crn_m	1000	-1000	Fatty Acid Metabolism	12908	0
404	CSNATp	Carnitine O acetyltransferase reverse direction peroxisomal	accoa_x + crn_x <=> acrn_x + coa_x	1000	-1000	Fatty Acid Metabolism	12908	0
405	CSm	Citrate synthase	accoa_m + h2o_m + oaa_m --> cit_m + coa_m + h_m	1000	0	Citric Acid Cycle	12974 or 12974	0
406	CTPS1	CTP synthase NH3	atp_c + nh4_c + utp_c --> adp_c + ctp_c + 2.0 h_c + pi_c	1000	0	Nucleotides	51797	0
407	CTPS2	CTP synthase (glutamine)	atp_c + gln__L_c + h2o_c + utp_c --> adp_c + ctp_c + glu__L_c + 2.0 h_c + pi_c	1000	0	Pyrimidine Biosynthesis	55936 or 55936	0
408	CTPtn	CTP diffusion in nucleus	ctp_c <=> ctp_n	1000	-1000	Transport, Nuclear		0
409	CYSALANaEx	L-alanine/L-cysteine Na-dependent exchange (Cys-L in)	ala__L_c + cys__L_e + na1_e --> ala__L_e + cys__L_c + na1_c	1000	0	Transport, Extracellular	55963 or 20514	0
410	CYSGLUexR	L-cysteine/L-glutamine reversible exchanger	cys__L_e + gln__L_c <=> cys__L_c + gln__L_e	1000	-1000	Transport, Extracellular	17254 and 53896	0
411	CYSGLYex_copy1	L-cysteine/glycine exchanger	cys__L_c + gly_e --> cys__L_e + gly_c	1000	0	Transport, Extracellular	(17254 and 50934) or (17254 and 50934)	0
412	CYSGLYex_copy2	L-cysteine/glycine exchanger	cys__L_c + gly_e <=> cys__L_e + gly_c	1000	-1000	Transport, Extracellular	53896 and 17254	0
413	CYSO	Cysteine oxidase	cys__L_c + o2_c --> 3sala_c + 2.0 h_c	1000	0	Taurine and hypotaurine metabolism	12583	0
414	CYSSERNaEx	L-serine/L-cysteine Na-dependent exchange (Cys-L in)	cys__L_e + na1_e + ser__L_c --> cys__L_c + na1_c + ser__L_e	1000	0	Transport, Extracellular	55963 or 20514	0
415	CYSTGL	Cystathionine g lyase	cyst__L_c + h2o_c --> 2obut_c + cys__L_c + nh4_c	1000	0	Cysteine Metabolism	107869 or 107869	0
416	CYSTHRNaEx	L-cysteine/L-threonine Na-dependent exchange (Cys-L in)	cys__L_e + na1_e + thr__L_c --> cys__L_c + na1_c + thr__L_e	1000	0	Transport, Extracellular	55963 or 20514	0
417	CYSTS	Cystathionine beta synthase	hcys__L_c + ser__L_c --> cyst__L_c + h2o_c	1000	0	Methionine Metabolism	12411	0
418	CYStec	L-cysteine transport via diffusion (extracellular to cytosol)	cys__L_e <=> cys__L_c	1000	-1000	Transport, Extracellular	215113	0
419	CYTDK1	ATP:cytidine 5'-phosphotransferase	atp_c + cytd_c --> adp_c + cmp_c + h_c	1000	0	Nucleotides	80914 or 22245	0
420	CYTDK2m	Cytidine kinase (ATP), mitochondrial	atp_m + cytd_m --> adp_m + cmp_m + h_m	1000	0	Nucleotides		0
421	CYTDt	Cytidine facilated transport in cytosol	cytd_e <=> cytd_c	1000	-1000	Transport, Extracellular	13340 or 63959	0
422	CYTDt5	Cytidine transport (1:2 Na/cytd cotransport)	cytd_e + 2.0 na1_e --> cytd_c + 2.0 na1_c	1000	0	Transport, Extracellular	114304	0
423	CYTDtm	Cytidine facilated transport in mitochondria	cytd_c <=> cytd_m	1000	-1000	Transport, Mitochondrial	63959	0
424	CYTK1	Cytidylate kinase (CMP)	atp_c + cmp_c <=> adp_c + cdp_c	1000	-1000	Nucleotides	66588	0
425	CYTK10	Cytidylate kinase (CMP,dGTP)	cmp_c + dgtp_c <=> cdp_c + dgdp_c	1000	-1000	Nucleotides	66588	0
426	CYTK10n	Cytidylate kinase (CMP,dGTP),nuclear	cmp_n + dgtp_n <=> cdp_n + dgdp_n	1000	-1000	Nucleotides	66588	0
427	CYTK11	Cytidylate kinase (dCMP,dGTP)	dcmp_c + dgtp_c <=> dcdp_c + dgdp_c	1000	-1000	Nucleotides	66588	0
428	CYTK11n	Cytidylate kinase (dCMP,dGTP),nuclear	dcmp_n + dgtp_n <=> dcdp_n + dgdp_n	1000	-1000	Nucleotides	66588	0
429	CYTK12	Cytidylate kinase (dCMP,dCTP)	dcmp_c + dctp_c <=> 2.0 dcdp_c	1000	-1000	Nucleotides	66588	0
430	CYTK12n	Cytidylate kinase (dCMP,dCTP),nuclear	dcmp_n + dctp_n <=> 2.0 dcdp_n	1000	-1000	Nucleotides	66588	0
431	CYTK13	Cytidylate kinase (dCMP,dATP)	datp_c + dcmp_c <=> dadp_c + dcdp_c	1000	-1000	Nucleotides	66588	0
432	CYTK13n	Cytidylate kinase (dCMP,dATP),nuclear	datp_n + dcmp_n <=> dadp_n + dcdp_n	1000	-1000	Nucleotides	66588	0
433	CYTK14	Cytidylate kinase (dCMP,UTP)	dcmp_c + utp_c <=> dcdp_c + udp_c	1000	-1000	Nucleotides	66588	0
434	CYTK14n	Cytidylate kinase (dCMP,CTP),nuclear	dcmp_n + utp_n <=> dcdp_n + udp_n	1000	-1000	Nucleotides	66588	0
435	CYTK1m	Cytidylate kinase (CMP),mitochondrial	atp_m + cmp_m <=> adp_m + cdp_m	1000	-1000	Nucleotides		0
436	CYTK1n	Cytidylate kinase (CMP),nuclear	atp_n + cmp_n <=> adp_n + cdp_n	1000	-1000	Nucleotides	66588	0
437	CYTK2	Cytidylate kinase (dCMP)	atp_c + dcmp_c <=> adp_c + dcdp_c	1000	-1000	Nucleotides	66588	0
438	CYTK2n	Cytidylate kinase (dCMP),nuclear	atp_n + dcmp_n <=> adp_n + dcdp_n	1000	-1000	Nucleotides	66588	0
439	CYTK3n	Cytidylate kinase (dCMP,CTP),nuclear	ctp_n + dcmp_n <=> cdp_n + dcdp_n	1000	-1000	Nucleotides	66588	0
440	CYTK4n	Cytidylate kinase (dCMP,GTP),nuclear	dcmp_n + gtp_n <=> dcdp_n + gdp_n	1000	-1000	Nucleotides	66588	0
441	CYTK2_1	Adenylate kinase	ctp_c + dcmp_c <=> cdp_c + dcdp_c	1000	-1000	Nucleotides	66588	0
442	CYTK5n	Cytidylate kinase (CMP),nuclear	cmp_n + gtp_n <=> cdp_n + gdp_n	1000	-1000	Nucleotides	66588	0
443	CPK1	Adenylate kinase	cmp_c + ctp_c <=> 2.0 cdp_c	1000	-1000	Nucleotides	66588	0
444	CYTK6n	Cytidylate kinase (CMP,CTP),nuclear	cmp_n + ctp_n <=> 2.0 cdp_n	1000	-1000	Nucleotides	66588	0
445	CYTK7	Cytidylate kinase (CMP,UTP)	cmp_c + utp_c <=> cdp_c + udp_c	1000	-1000	Nucleotides	66588	0
446	CYTK7n	Cytidylate kinase (CMP,UTP),nuclear	cmp_n + utp_n <=> cdp_n + udp_n	1000	-1000	Nucleotides	66588	0
447	CYTK8	Cytidylate kinase (CMP,dATP)	cmp_c + datp_c <=> cdp_c + dadp_c	1000	-1000	Nucleotides	66588	0
448	CYTK8n	Cytidylate kinase (CMP,dATP),nuclear	cmp_n + datp_n <=> cdp_n + dadp_n	1000	-1000	Nucleotides	66588	0
449	CYTK9	Cytidylate kinase (CMP,dCTP)	cmp_c + dctp_c <=> cdp_c + dcdp_c	1000	-1000	Nucleotides	66588	0
450	CYTK9n	Cytidylate kinase (CMP,dCTP),nuclear	cmp_n + dctp_n <=> cdp_n + dcdp_n	1000	-1000	Nucleotides	66588	0
451	CytOxe	CytOxe	focytC_m --> e_m + ficytC_m	1000	0	Oxidative Phosphorylation		0
452	D_LACt2	D lactate transport via proton symport	h_e + lac__D_e <=> h_c + lac__D_c	1000	-1000	Transport, Extracellular	20503 or 57274 or 20501 or 80879	0
453	DAGKn_hs	Diacylglycerol phosphate kinase (homo sapiens)	atp_n + dag_hs_n <=> adp_n + h_n + pa_hs_n	1000	-1000	Glycerophospholipid Metabolism	104418 or 320127	0
454	DAG_HSter	Diacylglycerol ER export	dag_hs_r --> dag_hs_c	1000	0	Transport, Endoplasmic Reticular		0
455	DALAOXx	D-Alanine Oxidase (x)	ala__D_x + h2o_x + o2_x --> h2o2_x + nh4_x + pyr_x	1000	0	D-alanine metabolism	13142	0
456	DALAt2r	D-alanine transport via proton symport	ala__D_e + h_e <=> ala__D_c + h_c	1000	-1000	Transport, Extracellular	215335	0
457	DALAxt	D-Alanine transport to perixosome	ala__D_c --> ala__D_x	1000	0	D-alanine metabolism		0
458	DCMPDA	DCMP deaminase	dcmp_c + h2o_c + h_c <=> dump_c + nh4_c	1000	-1000	Pyrimidine Catabolism	320685	0
459	DCSPTN1COAtx	Fatty acid intracellular transport	dcsptn1coa_c <=> dcsptn1coa_x	1000	-1000	Transport, Peroxisomal		0
460	DCSPTN1CPT1	Carnitine O-palmitoyltransferase	crn_c + dcsptn1coa_c --> coa_c + dcsptn1crn_c	1000	0	Carnitine shuttle	12895 or 12895 or 12895 or 78070 or 12894 or 12895	0
461	DCSPTN1CPT2	Carnitine transferase	coa_m + dcsptn1crn_m --> crn_m + dcsptn1coa_m	1000	0	Carnitine shuttle	12896	0
462	DCSPTN1CRNt	Transport into the mitochondria (carnitine)	dcsptn1crn_c --> dcsptn1crn_m	1000	0	Carnitine shuttle	57279	0
463	DESAT16_2	Palmitoyl-CoA desaturase (n-C16:0CoA -> n-C16:1CoA)	h_c + nadh_c + o2_c + pmtcoa_c --> 2.0 h2o_c + hdcoa_c + nad_c	1000	0	Fatty acid elongation	20249	0
464	DESAT18_3	Stearoyl-CoA desaturase (n-C18:0CoA -> n-C18:1CoA)	h_c + nadh_c + o2_c + stcoa_c --> 2.0 h2o_c + nad_c + odecoa_c	1000	0	Fatty acid elongation	20249	0
465	DESAT18_4	Stearoyl-CoA desaturase (n-C18:0CoA -> n-C18:1CoA)	h_c + nadh_c + o2_c + stcoa_c --> 2.0 h2o_c + nad_c + vacccoa_c	1000	0	Fatty acid elongation	20249	0
466	DESAT18_5	Stearoyl-CoA desaturase (n-C18:0CoA -> n-C18:1CoA)	h_c + nadh_c + o2_c + stcoa_c --> 2.0 h2o_c + nad_c + od2coa_c	1000	0	Fatty acid elongation	20249	0
467	DESAT18_6	Fatty acyl-CoA desaturase (n-C18:1CoA -> n-C18:2CoA)	h_c + nadh_c + o2_c + odecoa_c --> 2.0 h2o_c + lneldccoa_c + nad_c	1000	0	Fatty acid elongation	56473	0
468	DESAT18_7	Fatty acyl-CoA desaturase (n-C18:1CoA -> n-C18:2CoA)	h_c + nadh_c + o2_c + vacccoa_c --> 2.0 h2o_c + lneldccoa_c + nad_c	1000	0	Fatty acid elongation	56473	0
469	DESAT18_8	Fatty acyl-CoA desaturase (n-C18:1CoA -> n-C18:2CoA)	h_c + nadh_c + o2_c + od2coa_c --> 2.0 h2o_c + lneldccoa_c + nad_c	1000	0	Fatty acid elongation	56473	0
470	DESAT18_9	Linoleoyl-CoA, hydrogen-donor:oxygen oxidoreductase	h_c + lnlccoa_c + nadh_c + o2_c --> 2.0 h2o_c + lnlncgcoa_c + nad_c	1000	0	Fatty acid elongation	56473	0
471	DESAT20_1	Fatty acyl-CoA desaturase (n-C20:3CoA -> n-C20:4CoA)	dlnlcgcoa_c + h_c + nadh_c + o2_c --> arachdcoa_c + 2.0 h2o_c + nad_c	1000	0	Fatty acid elongation	76267	0
472	DESAT22_1p	Fatty acyl-CoA desaturase (n-C22:4CoA -> n-C22:5CoA)	adrncoa_x + h_x + nadh_x + o2_x --> dcsptn1coa_x + 2.0 h2o_x + nad_x	1000	0	Fatty acid elongation		0
473	DESAT22_2p	Fatty acyl-CoA desaturase (n-C22:5CoA -> n-C22:6CoA)	clpndcoa_x + h_x + nadh_x + o2_x --> c226coa_x + 2.0 h2o_x + nad_x	1000	0	Fatty acid elongation		0
474	DGAT	Diacylglycerol acyltransferase	Rtotal3coa_c + dag_hs_c --> coa_c + tag_hs_c	1000	0	Triacylglycerol Synthesis	13350 or 67800	0
475	DGCHOLte	Bile acid intracellular transport	dgchol_e <=> dgchol_c	1000	-1000	Transport, Extracellular		0
476	DGCHOLtx	Bile acid intracellular transport	dgchol_x <=> dgchol_c	1000	-1000	Transport, Peroxisomal		0
477	DGK1	Deoxyguanylate kinase (dGMP:ATP)	atp_c + dgmp_c <=> adp_c + dgdp_c	1000	-1000	Nucleotides	14923	0
478	DGULND	Dehydro-L-gulonate decarboxylase	3dhguln_c + h_c <=> co2_c + xylu__L_c	1000	-1000	Pentose and Glucuronate Interconversions		0
479	DHAAt1r	Dehydroascorbate transport (uniport)	dhdascb_e <=> dhdascb_c	1000	-1000	Transport, Extracellular	20527 or 20525 or 20528	0
480	DHCHOLESTANATEtm	Lipid, flip-flop intracellular transport	dhcholestanate_m <=> dhcholestanate_x	1000	-1000	Transport, Peroxisomal		0
481	DHCR241r	24-dehydrocholesterol reductase [Precursor]	fadh2_r + zymst_r --> fad_r + zymstnl_r	1000	0	Cholesterol Metabolism	74754	0
482	DHCR242r	24-dehydrocholesterol reductase [Precursor]	chlstol_r + fadh2_r --> fad_r + lthstrl_r	1000	0	Cholesterol Metabolism	74754	0
483	DHCR243r	24-dehydrocholesterol reductase [Precursor]	dsmsterol_r + fadh2_r --> chsterol_r + fad_r	1000	0	Cholesterol Metabolism	74754	0
484	DHCR71r	7-dehydrocholesterol reductase	ddsmsterol_r + h_r + nadph_r --> dsmsterol_r + nadp_r	1000	0	Cholesterol Metabolism	13360	0
485	DHCR72r	7-dehydrocholesterol reductase	7dhchsterol_r + h_r + nadph_r --> chsterol_r + nadp_r	1000	0	Cholesterol Metabolism	13360	0
486	DHCRD1	Dihydroceramide desaturase	dhcrm_hs_c + nadp_c --> crm_hs_c + h_c + nadph_c	1000	0	Sphingolipid Metabolism	13244 or 13244	0
487	DHCRD2	Dihydroceramide desaturase	dhcrm_hs_c + fad_c --> crm_hs_c + fadh2_c	1000	0	Sphingolipid Metabolism	13244 or 13244	0
488	DHFR	Dihydrofolate reductase	dhf_c + h_c + nadph_c <=> nadp_c + thf_c	1000	-1000	Folate Metabolism	13361	0
489	DHORD9	Dihydoorotic acid dehydrogenase (quinone10)	dhor__S_c + q10_m --> orot_c + q10h2_m	1000	0	Pyrimidine Biosynthesis	56749	0
490	DHORTS	Dihydroorotase	dhor__S_c + h2o_c <=> cbasp_c + h_c	1000	-1000	Pyrimidine Biosynthesis	69719	0
491	DHPM1	Dihydropyrimidinase (5,6-dihydrouracil)	56dura_c + h2o_c --> cala_c + h_c	1000	0	Pyrimidine Catabolism	64705 or 22240 or 12934	0
492	DHPR	6,7-dihydropteridine reductase	dhbpt_c + h_c + nadh_c --> nad_c + thbpt_c	1000	0	Tetrahydrobiopterin	110391	0
493	DHPR2	6,7-dihydropteridine reduction	5mthf_c + dhbpt_c --> h_c + mlthf_c + thbpt_c	1000	0	Tetrahydrobiopterin		0
494	DKMPPD	2,3-diketo-5-methylthio-1-phosphopentane degradation reaction	dkmpp_c + h2o_c + o2_c --> 2kmb_c + for_c + 2.0 h_c + pi_c	1000	0	Arginine and Proline Metabolism		0
495	DLNLCGCPT1	Carnitine O-palmitoyltransferase	crn_c + dlnlcgcoa_c --> coa_c + dlnlcgcrn_c	1000	0	Carnitine shuttle	12895 or 12895 or 12895 or 78070 or 12894 or 12895	0
496	DLNLCGCPT2	Carnitine transferase	coa_m + dlnlcgcrn_m --> crn_m + dlnlcgcoa_m	1000	0	Carnitine shuttle	12896	0
497	DLNLCGCRNt	Transport into the mitochondria (carnitine)	dlnlcgcrn_c --> dlnlcgcrn_m	1000	0	Carnitine shuttle	57279	0
498	DMATTx	Dimethylallyltranstransferase	dmpp_x + ipdp_x --> grdp_x + ppi_x	1000	0	Cholesterol Metabolism	110196	0
499	DMNONCOACRNCPT1	DMNONCOACRNCPT1	crn_c + dmnoncoa_c <=> coa_c + dmnoncrn_c	1000	-1000	Carnitine shuttle		0
500	DMNONCRNt	4,8 dimethylnonanoyl crn transport	dmnoncrn_c <=> dmnoncrn_m	1000	-1000	Carnitine shuttle		0
501	DNADDP	Deamino-NAD+ nucleotidohydrolase	dnad_c + h2o_c --> amp_c + 2.0 h_c + nicrnt_c	1000	0	NAD Metabolism	18605 or 209558 or 18606	0
502	DNDPt10m	DADP transport via dCDP antiport	dadp_c + dcdp_m --> dadp_m + dcdp_c	1000	0	Transport, Mitochondrial	67283	0
503	DNDPt11m	DADP transport via dGDP antiport	dadp_c + dgdp_m --> dadp_m + dgdp_c	1000	0	Transport, Mitochondrial	67283	0
504	DNDPt12m	DADP transport via ADP antiport	adp_m + dadp_c --> adp_c + dadp_m	1000	0	Transport, Mitochondrial	67283	0
505	DNDPt13m	DADP transport via ATP antiport	atp_m + dadp_c --> atp_c + dadp_m	1000	0	Transport, Mitochondrial	67283	0
506	DNDPt14m	DUDP transport via dTDP antiport	dtdp_m + dudp_c --> dtdp_c + dudp_m	1000	0	Transport, Mitochondrial	67283	0
507	DNDPt15m	DUDP transport via dGDP antiport	dgdp_m + dudp_c --> dgdp_c + dudp_m	1000	0	Transport, Mitochondrial	67283	0
508	DNDPt16m	DUDP transport via dADP antiport	dadp_m + dudp_c --> dadp_c + dudp_m	1000	0	Transport, Mitochondrial	67283	0
509	DNDPt17m	DUDP transport via dCDP antiport	dcdp_m + dudp_c --> dcdp_c + dudp_m	1000	0	Transport, Mitochondrial	67283	0
510	DNDPt18m	DUDP transport via ADP antiport	adp_m + dudp_c --> adp_c + dudp_m	1000	0	Transport, Mitochondrial	67283	0
511	DNDPt19m	DUDP transport via ATP antiport	atp_m + dudp_c --> atp_c + dudp_m	1000	0	Transport, Mitochondrial	67283	0
512	DNDPt1m	DATP transport via ADP antiport	adp_m + datp_c --> adp_c + datp_m	1000	0	Transport, Mitochondrial	67283	0
513	DNDPt20m	DTDP transport via ATP antiport	atp_m + dtdp_c --> atp_c + dtdp_m	1000	0	Transport, Mitochondrial	67283	0
514	DNDPt21m	DTDP transport via ADP antiport	adp_m + dtdp_c --> adp_c + dtdp_m	1000	0	Transport, Mitochondrial	67283	0
515	DNDPt22m	DTDP transport via dUDP antiport	dtdp_c + dudp_m --> dtdp_m + dudp_c	1000	0	Transport, Mitochondrial	67283	0
516	DNDPt23m	DTDP transport via dGTP antiport	dgdp_m + dtdp_c --> dgdp_c + dtdp_m	1000	0	Transport, Mitochondrial	67283	0
517	DNDPt24m	DTDP transport via dADP antiport	dadp_m + dtdp_c --> dadp_c + dtdp_m	1000	0	Transport, Mitochondrial	67283	0
518	DNDPt25m	DTDP transport via dCDP antiport	dcdp_m + dtdp_c --> dcdp_c + dtdp_m	1000	0	Transport, Mitochondrial	67283	0
519	DNDPt26m	DCDP transport via dUDP antiport	dcdp_c + dudp_m --> dcdp_m + dudp_c	1000	0	Transport, Mitochondrial	67283	0
520	DNDPt27m	DCDP transport via dTDP antiport	dcdp_c + dtdp_m --> dcdp_m + dtdp_c	1000	0	Transport, Mitochondrial	67283	0
521	DNDPt28m	DCDP transport via dGDP antiport	dcdp_c + dgdp_m --> dcdp_m + dgdp_c	1000	0	Transport, Mitochondrial	67283	0
522	DNDPt29m	DCDP transport via dADP antiport	dadp_m + dcdp_c --> dadp_c + dcdp_m	1000	0	Transport, Mitochondrial	67283	0
523	DNDPt2m	DATP transport via ATP antiport	atp_m + datp_c --> atp_c + datp_m	1000	0	Transport, Mitochondrial	67283	0
524	DNDPt30m	DCDP transport via ADP antiport	adp_m + dcdp_c --> adp_c + dcdp_m	1000	0	Transport, Mitochondrial	67283	0
525	DNDPt31m	DCDP transport via ATP antiport	atp_m + dcdp_c --> atp_c + dcdp_m	1000	0	Transport, Mitochondrial	67283	0
526	DNDPt32m	DGDP transport via ATP antiport	atp_m + dgdp_c --> atp_c + dgdp_m	1000	0	Transport, Mitochondrial	67283	0
527	DNDPt33m	DGDP transport via dUDP antiport	dgdp_c + dudp_m --> dgdp_m + dudp_c	1000	0	Transport, Mitochondrial	67283	0
528	DNDPt34m	DGDP transport via dTDP antiport	dgdp_c + dtdp_m --> dgdp_m + dtdp_c	1000	0	Transport, Mitochondrial	67283	0
529	DNDPt35m	DGDP transport via dADP antiport	dadp_m + dgdp_c --> dadp_c + dgdp_m	1000	0	Transport, Mitochondrial	67283	0
530	DNDPt36m	DGDP transport via dCDP antiport	dcdp_m + dgdp_c --> dcdp_c + dgdp_m	1000	0	Transport, Mitochondrial	67283	0
531	DNDPt37m	DUTP transport via dTDP antiport	dtdp_m + dutp_c --> dtdp_c + dutp_m	1000	0	Transport, Mitochondrial	67283	0
532	DNDPt38m	DUTP transport via dUDP antiport	dudp_m + dutp_c --> dudp_c + dutp_m	1000	0	Transport, Mitochondrial	67283	0
533	DNDPt39m	DUTP transport via dGDP antiport	dgdp_m + dutp_c --> dgdp_c + dutp_m	1000	0	Transport, Mitochondrial	67283	0
534	DNDPt3m	DATP transport via dCDP antiport	datp_c + dcdp_m --> datp_m + dcdp_c	1000	0	Transport, Mitochondrial	67283	0
535	DNDPt40m	DUTP transport via dADP antiport	dadp_m + dutp_c --> dadp_c + dutp_m	1000	0	Transport, Mitochondrial	67283	0
536	DNDPt41m	DUTP transport via dCDP antiport	dcdp_m + dutp_c --> dcdp_c + dutp_m	1000	0	Transport, Mitochondrial	67283	0
537	DNDPt42m	DUTP transport via ADP antiport	adp_m + dutp_c --> adp_c + dutp_m	1000	0	Transport, Mitochondrial	67283	0
538	DNDPt43m	DUTP transport via ATP antiport	atp_m + dutp_c --> atp_c + dutp_m	1000	0	Transport, Mitochondrial	67283	0
539	DNDPt44m	DTTP transport via ATP antiport	atp_m + dttp_c --> atp_c + dttp_m	1000	0	Transport, Mitochondrial	67283	0
540	DNDPt45m	DTTP transport via ADP antiport	adp_m + dttp_c --> adp_c + dttp_m	1000	0	Transport, Mitochondrial	67283	0
541	DNDPt46m	DTTP transport via dUDP antiport	dttp_c + dudp_m --> dttp_m + dudp_c	1000	0	Transport, Mitochondrial	67283	0
542	DNDPt47m	Deoxynucleotide carrier (dttp), mitochondrial	dtdp_m + dttp_c --> dtdp_c + dttp_m	1000	0	Transport, Mitochondrial	67283	0
543	DNDPt48m	DTTP transport via dGDP antiport	dgdp_m + dttp_c --> dgdp_c + dttp_m	1000	0	Transport, Mitochondrial	67283	0
544	DNDPt49m	DTTP transport via dADP antiport	dadp_m + dttp_c --> dadp_c + dttp_m	1000	0	Transport, Mitochondrial	67283	0
545	DNDPt4m	DATP transport via dUDP antiport	datp_c + dudp_m --> datp_m + dudp_c	1000	0	Transport, Mitochondrial	67283	0
546	DNDPt50m	DTTP transport via dCDP antiport	dcdp_m + dttp_c --> dcdp_c + dttp_m	1000	0	Transport, Mitochondrial	67283	0
547	DNDPt51m	Deoxynucleotide carrier (dctp), mitochondrial	dcdp_m + dctp_c --> dcdp_c + dctp_m	1000	0	Transport, Mitochondrial	67283	0
548	DNDPt52m	DCTP transport via dUDP antiport	dctp_c + dudp_m --> dctp_m + dudp_c	1000	0	Transport, Mitochondrial	67283	0
549	DNDPt53m	DCTP transport via dGDP antiport	dctp_c + dgdp_m --> dctp_m + dgdp_c	1000	0	Transport, Mitochondrial	67283	0
550	DNDPt54m	DCTP transport via dADP antiport	dadp_m + dctp_c --> dadp_c + dctp_m	1000	0	Transport, Mitochondrial	67283	0
551	DNDPt55m	DCTP transport via ADP antiport	adp_m + dctp_c --> adp_c + dctp_m	1000	0	Transport, Mitochondrial	67283	0
552	DNDPt56m	DCTP transport via ATP antiport	atp_m + dctp_c --> atp_c + dctp_m	1000	0	Transport, Mitochondrial	67283	0
553	DNDPt57m	DGTP transport via ATP antiport	atp_m + dgtp_c --> atp_c + dgtp_m	1000	0	Transport, Mitochondrial	67283	0
554	DNDPt58m	DGTP transport via ADP antiport	adp_m + dgtp_c --> adp_c + dgtp_m	1000	0	Transport, Mitochondrial	67283	0
555	DNDPt59m	DGTP transport via dADP antiport	dadp_m + dgtp_c --> dadp_c + dgtp_m	1000	0	Transport, Mitochondrial	67283	0
556	DNDPt5m	DATP transport via dTDP antiport	datp_c + dtdp_m --> datp_m + dtdp_c	1000	0	Transport, Mitochondrial	67283	0
557	DNDPt60m	DGTP transport via dUDP antiport	dgtp_c + dudp_m --> dgtp_m + dudp_c	1000	0	Transport, Mitochondrial	67283	0
558	DNDPt61m	DGTP transport via dTDP antiport	dgtp_c + dtdp_m --> dgtp_m + dtdp_c	1000	0	Transport, Mitochondrial	67283	0
559	DNDPt62m	DGTP transport via dGDP antiport	dgdp_m + dgtp_c --> dgdp_c + dgtp_m	1000	0	Transport, Mitochondrial	67283	0
560	DNDPt63m	DGTP transport via dCDP antiport	dcdp_m + dgtp_c --> dcdp_c + dgtp_m	1000	0	Transport, Mitochondrial	67283	0
561	DNDPt6m	DATP transport via dGDP antiport	datp_c + dgdp_m --> datp_m + dgdp_c	1000	0	Transport, Mitochondrial	67283	0
562	DNDPt7m	Deoxynucleotide carrier (datp), mitochondrial	dadp_m + datp_c --> dadp_c + datp_m	1000	0	Transport, Mitochondrial	67283	0
563	DNDPt8m	DADP transport via dUDP antiport	dadp_c + dudp_m --> dadp_m + dudp_c	1000	0	Transport, Mitochondrial	67283	0
564	DNDPt9m	DADP transport via dTDP antiport	dadp_c + dtdp_m --> dadp_m + dtdp_c	1000	0	Transport, Mitochondrial	67283	0
565	DOLASNT_Ler	Dolichyl-diphosphooligosaccharide:protein-L-asparagine oligopolysaccharidotransferase (liver)	Asn_X_Ser_Thr_r + 0.1 g3m8mpdol__L_r --> 0.1 doldp__L_r + g3m8masn_r + h_r	1000	0	N-Glycan Biosynthesis	20014 and 13200 and 103963 and 13135	0
566	DOLASNT_Uer	Dolichyl-diphosphooligosaccharide:protein-L-asparagine oligopolysaccharidotransferase (uterus)	Asn_X_Ser_Thr_r + 0.1 g3m8mpdol_U_r --> 0.1 doldp_U_r + g3m8masn_r + h_r	1000	0	N-Glycan Biosynthesis	20014 and 13200 and 103963 and 13135	0
567	DOLDPP_Ler	Dolichyl-diphosphate phosphohydrolase, human (liver)	0.1 doldp__L_r + h2o_r --> 0.1 dolp__L_r + h_r + pi_r	1000	0	N-Glycan Biosynthesis	57170	0
568	DOLDPP_Uer	Dolichyl-diphosphate phosphohydrolase, human (uterus)	0.1 doldp_U_r + h2o_r --> 0.1 dolp_U_r + h_r + pi_r	1000	0	N-Glycan Biosynthesis	57170	0
569	DOLGLCP_Lter	Dolichyl beta-D-glucosyl phosphate flippase (liver)	0.1 dolglcp__L_c --> 0.1 dolglcp__L_r	1000	0	N-Glycan Biosynthesis		0
570	DOLGLCP_Uter	Dolichyl beta-D-glucosyl phosphate flippase (uterus)	0.1 dolglcp_U_c --> 0.1 dolglcp_U_r	1000	0	N-Glycan Biosynthesis		0
571	DOLICHOL_Uter	Dolichol diffusion, human (uterus)	0.1 dolichol_U_r <=> 0.1 dolichol_U_c	1000	-1000	N-Glycan Biosynthesis		0
572	DOLK_U	Dolichol kinase, human (uterus)	ctp_c + 0.1 dolichol_U_c --> cdp_c + 0.1 dolp_U_c + h_c	1000	0	N-Glycan Biosynthesis		0
573	DOLMANP_Lter	Dolichol-phosphate mannose flippase (liver)	0.1 dolmanp__L_c --> 0.1 dolmanp__L_r	1000	0	N-Glycan Biosynthesis		0
574	DOLMANP_Uter	Dolichol-phosphate mannose flippase (uterus)	0.1 dolmanp_U_c --> 0.1 dolmanp_U_r	1000	0	N-Glycan Biosynthesis		0
575	DOLPGT1_Ler	Dolichyl-phosphate-glucose-glycolipid alpha-glucosyltransferase (liver)	0.1 dolglcp__L_r + 0.1 m8mpdol__L_r --> 0.1 dolp__L_r + 0.1 g1m8mpdol__L_r + h_r	1000	0	N-Glycan Biosynthesis	320438	0
576	DOLPGT1_Uer	Dolichyl-phosphate-glucose-glycolipid alpha-glucosyltransferase (uterus)	0.1 dolglcp_U_r + 0.1 m8mpdol_U_r --> 0.1 dolp_U_r + 0.1 g1m8mpdol_U_r + h_r	1000	0	N-Glycan Biosynthesis	320438	0
577	DOLPGT2_Ler	Dolichyl-phosphate-glucose-glycolipid alpha-glucosyltransferase (liver)	0.1 dolglcp__L_r + 0.1 g1m8mpdol__L_r --> 0.1 dolp__L_r + 0.1 g2m8mpdol__L_r + h_r	1000	0	N-Glycan Biosynthesis	381903 or 381903 or 381903	0
578	DOLPGT2_Uer	Dolichyl-phosphate-glucose-glycolipid alpha-glucosyltransferase (uterus)	0.1 dolglcp_U_r + 0.1 g1m8mpdol_U_r --> 0.1 dolp_U_r + 0.1 g2m8mpdol_U_r + h_r	1000	0	N-Glycan Biosynthesis	381903 or 381903 or 381903	0
579	DOLPGT3_Ler	Dolichyl-phosphate-glucose-glycolipid alpha-glucosyltransferase (liver)	0.1 dolglcp__L_r + 0.1 g2m8mpdol__L_r --> 0.1 dolp__L_r + 0.1 g3m8mpdol__L_r + h_r	1000	0	N-Glycan Biosynthesis	380959	0
580	DOLPGT3_Uer	Dolichyl-phosphate-glucose-glycolipid alpha-glucosyltransferase (uterus)	0.1 dolglcp_U_r + 0.1 g2m8mpdol_U_r --> 0.1 dolp_U_r + 0.1 g3m8mpdol_U_r + h_r	1000	0	N-Glycan Biosynthesis	380959	0
581	DOLPH_Uer	Dolichol-phosphate phosphohydrolase, human (uterus)	0.1 dolp_U_r + h2o_r --> 0.1 dolichol_U_r + pi_r	1000	0	N-Glycan Biosynthesis		0
582	DOLPMT1_Ler	Dolichyl-phosphate-mannose-glycolipid alpha-mannosyltransferase (liver)	0.1 dolmanp__L_r + 0.1 m4mpdol__L_r --> 0.1 dolp__L_r + h_r + 0.1 m5mpdol__L_r	1000	0	N-Glycan Biosynthesis	208624 or 208624 or 208624 or 208624	0
583	DOLPMT1_Uer	Dolichyl-phosphate-mannose-glycolipid alpha-mannosyltransferase (uterus)	0.1 dolmanp_U_r + 0.1 m4mpdol_U_r --> 0.1 dolp_U_r + h_r + 0.1 m5mpdol_U_r	1000	0	N-Glycan Biosynthesis	208624 or 208624 or 208624 or 208624	0
584	DOLPMT2_Ler	Dolichyl-phosphate-mannose-glycolipid alpha-mannosyltransferase (liver)	0.1 dolmanp__L_r + 0.1 m5mpdol__L_r --> 0.1 dolp__L_r + h_r + 0.1 m6mpdol__L_r	1000	0	N-Glycan Biosynthesis		0
585	DOLPMT2_Uer	Dolichyl-phosphate-mannose-glycolipid alpha-mannosyltransferase (uterus)	0.1 dolmanp_U_r + 0.1 m5mpdol_U_r --> 0.1 dolp_U_r + h_r + 0.1 m6mpdol_U_r	1000	0	N-Glycan Biosynthesis		0
586	DOLPMT3_Ler	Dolichyl-phosphate-mannose-glycolipid alpha-mannosyltransferase (liver)	0.1 dolmanp__L_r + 0.1 m6mpdol__L_r --> 0.1 dolp__L_r + h_r + 0.1 m7mpdol__L_r	1000	0	N-Glycan Biosynthesis	79087	0
587	DOLPMT3_Uer	Dolichyl-phosphate-mannose-glycolipid alpha-mannosyltransferase (uterus)	0.1 dolmanp_U_r + 0.1 m6mpdol_U_r --> 0.1 dolp_U_r + h_r + 0.1 m7mpdol_U_r	1000	0	N-Glycan Biosynthesis	79087	0
588	DOLPMT4_Ler	Dolichyl-phosphate-mannose-glycolipid alpha-mannosyltransferase (liver)	0.1 dolmanp__L_r + 0.1 m7mpdol__L_r --> 0.1 dolp__L_r + h_r + 0.1 m8mpdol__L_r	1000	0	N-Glycan Biosynthesis		0
589	DOLPMT4_Uer	Dolichyl-phosphate-mannose-glycolipid alpha-mannosyltransferase (uterus)	0.1 dolmanp_U_r + 0.1 m7mpdol_U_r --> 0.1 dolp_U_r + h_r + 0.1 m8mpdol_U_r	1000	0	N-Glycan Biosynthesis		0
590	DOLPMT_L	Dolichyl-phosphate D-mannosyltransferase (liver)	0.1 dolp__L_c + gdpmann_c --> 0.1 dolmanp__L_c + gdp_c	1000	0	N-Glycan Biosynthesis	(68563 and 13481 and 13480) or (13481 and 68563 and 13480) or (68563 and 13481 and 13480) or (68563 and 13481 and 13480)	0
591	DOLPMT_U	Dolichyl-phosphate D-mannosyltransferase (uterus)	0.1 dolp_U_c + gdpmann_c --> 0.1 dolmanp_U_c + gdp_c	1000	0	N-Glycan Biosynthesis	(68563 and 13481 and 13480) or (13481 and 68563 and 13480) or (68563 and 13481 and 13480) or (68563 and 13481 and 13480)	0
592	DOLP_Lter	Dolichol phosphate flippase (liver)	0.1 dolp__L_r --> 0.1 dolp__L_c	1000	0	N-Glycan Biosynthesis		0
593	DOLP_Uter	Dolichol phosphate flippase (uterus)	0.1 dolp_U_r --> 0.1 dolp_U_c	1000	0	N-Glycan Biosynthesis		0
594	DPCOAPP	Pyrophasphatase (dephospho-CoA)	dpcoa_c + h2o_c --> amp_c + 2.0 h_c + pan4p_c	1000	0	CoA Catabolism		0
595	DPGM	Diphosphoglyceromutase	13dpg_c <=> 23dpg_c + h_c	1000	-1000	Glycolysis/Gluconeogenesis	12183 or 18648 or 56012 or 56012 or 12183	0
596	DPGase	Diphosphoglycerate phosphatase	23dpg_c + h2o_c --> 3pg_c + pi_c	1000	0	Glycolysis/Gluconeogenesis	12183 or 18648 or 56012 or 56012 or 12183	0
597	DPMVDx	Diphosphomevalonate decarboxylase	5dpmev_x + atp_x --> adp_x + co2_x + ipdp_x + pi_x	1000	0	Cholesterol Metabolism	192156	0
598	DRBK	Deoxyribokinase	atp_c + drib_c --> 2dr5p_c + adp_c + h_c	1000	0	Pentose Phosphate Pathway	71336	0
599	DRPA	Deoxyribose-phosphate aldolase	2dr5p_c --> acald_c + g3p_c	1000	0	Pentose Phosphate Pathway		0
600	DSAT	Dihydrosphingosine N-acyltransferase	Rtotalcoa_c + sphgn_c --> coa_c + dhcrm_hs_c + h_c	1000	0	Sphingolipid Metabolism		0
601	DTDPtn	DTDP nuclear transport	dtdp_c <=> dtdp_n	1000	-1000	Transport, Nuclear		0
602	DTMPK	DTMP kinase	atp_c + dtmp_c <=> adp_c + dtdp_c	1000	-1000	Nucleotides	21915	0
603	DTTPtn	DTTP diffusion in nucleus	dttp_c <=> dttp_n	1000	-1000	Transport, Nuclear		0
604	DUDPtn	DUDP nuclear transport	dudp_c <=> dudp_n	1000	-1000	Transport, Nuclear		0
605	DUMPtn	DUMP nuclear transport	dump_c <=> dump_n	1000	-1000	Transport, Nuclear		0
606	DURAD	Dihydrouracil dehydrogenase (NADP)	56dura_c + nadp_c <=> h_c + nadph_c + ura_c	1000	-1000	Pyrimidine Catabolism	99586	0
607	DURIK1	Deoxyuridine kinase (ATP:Deoxyuridine)	atp_c + duri_c --> adp_c + dump_c + h_c	1000	0	Nucleotides	619653 or 57813	0
608	DURIK1m	Deoxyuridine kinase (ATP:Deoxyuridine), mitochondrial	atp_m + duri_m --> adp_m + dump_m + h_m	1000	0	Nucleotides	57813	0
609	DURIPP	Deoxyuridine phosphorylase	duri_c + pi_c <=> 2dr1p_c + ura_c	1000	-1000	Nucleotides	667034 or 76654	0
610	DUTPDPm	DUTP diphosphatase	dutp_m + h2o_m --> dump_m + h_m + ppi_m	1000	0	Nucleotides	110074	0
611	DUTPDPn	DUTP diphosphatase, nuclear	dutp_n + h2o_n --> dump_n + h_n + ppi_n	1000	0	Nucleotides	110074	0
612	EBP1r	3-beta-hydroxysteroid-delta(8),delta(7)-isomerase	zymst_r --> chlstol_r	1000	0	Cholesterol Metabolism	13595	0
613	EBP2r	3-beta-hydroxysteroid-delta(8),delta(7)-isomerase	zymstnl_r --> lthstrl_r	1000	0	Cholesterol Metabolism	13595	0
614	ECOAH12m	Enoyl-coa hydratase, 3-Hydroxyisobutyryl-CoA forming	2mp2coa_m + h2o_m <=> 3hibutcoa_m	1000	-1000	Valine, Leucine, and Isoleucine Metabolism	93747 or (97212 and 231086)	0
615	ECOAH1m	3-Hydroxybutanoyl-CoA hydro-lyase, mitochondria	3hbcoa_m <=> b2coa_m + h2o_m	1000	-1000	Tryptophan metabolism	11992 or (97212 and 231086) or 93747	0
616	ECOAH9m	Enoyl-coa hydratase, 3-Hydroxy-2-methylbutyryl-CoA forming	2mb2coa_m + h2o_m <=> 3hmbcoa_m	1000	-1000	Valine, Leucine, and Isoleucine Metabolism	93747 or (97212 and 231086)	0
617	ELAIDCPT1	Carnitine O-palmitoyltransferase	crn_c + od2coa_c --> coa_c + elaidcrn_c	1000	0	Carnitine shuttle	12895 or 12895 or 12895 or 78070 or 12894 or 12895	0
618	ELAIDCPT2	Carnitine transferase	coa_m + elaidcrn_m --> crn_m + od2coa_m	1000	0	Carnitine shuttle	12896	0
619	ELAIDCRNt	Transport into the mitochondria (carnitine)	elaidcrn_c --> elaidcrn_m	1000	0	Carnitine shuttle	57279	0
620	ELAIDt	Fatty acid transport via diffusion	elaid_e <=> elaid_c	1000	-1000	Transport, Extracellular		0
621	ENGASE2ly	Endo-beta-N-acetylglucosaminidase, lysosomal	h2o_l + n2m2nm_l --> acgam_l + n2m2nmn_l	1000	0	N-Glycan Degradation		0
622	ENGASE3ly	Endo-beta-N-acetylglucosaminidase, lysosomal	h2o_l + ksi_deg2_l --> acgam_l + ksi_deg3_l	1000	0	Keratan sulfate degradation		0
623	ENGASEly	Endo-beta-N-acetylglucosaminidase, lysosomal	h2o_l + s2l2n2m2m_l --> acgam_l + s2l2n2m2mn_l	1000	0	N-Glycan Degradation		0
624	ENO	Enolase	2pg_c <=> h2o_c + pep_c	1000	-1000	Glycolysis/Gluconeogenesis	13806 or 26237 or 13808 or 13808 or 13807	0
625	ETHAK	Ethanolamine kinase	atp_c + etha_c --> adp_c + ethamp_c + h_c	1000	0	Glycerophospholipid Metabolism	12660 or 75320 or 12660 or 214253	0
626	F1PGT	Fucose-1-phosphate guanylyltransferase	fuc1p__L_c + gtp_c + h_c <=> gdpfuc_c + ppi_c	1000	-1000	Fructose and Mannose Metabolism	75540	0
627	F6Tg	Glycoprotein 6-alpha-L-fucosyltransferase	gdpfuc_g + n2m2masn_g --> fn2m2masn_g + gdp_g + h_g	1000	0	N-Glycan Biosynthesis	53618 or 53618 or 53618 or 53618 or 53618	0
628	FACOAL160	Fatty acid CoA ligase hexadecanoate	atp_c + coa_c + hdca_c --> amp_c + pmtcoa_c + ppi_c	1000	0	Fatty acid activation	74205 or 22305 or 433256 or 22305 or 14081 or 74205	0
629	FACOAL161	Fatty acid CoA ligase hexadecenoate	atp_c + coa_c + hdcea_c <=> amp_c + hdcoa_c + ppi_c	1000	-1000	Fatty acid activation	14081	0
630	FACOAL1812	Fatty-acid--CoA ligase	atp_c + coa_c + vacc_c <=> amp_c + ppi_c + vacccoa_c	1000	-1000	Fatty acid activation	14081	0
631	FACOAL1813	Fatty-acid--CoA ligase	atp_c + coa_c + elaid_c <=> amp_c + od2coa_c + ppi_c	1000	-1000	Fatty acid activation	14081	0
632	FACOAL1821	Linoleic acid:CoA ligase (AMP-forming)	atp_c + coa_c + lnlc_c <=> amp_c + lnlccoa_c + ppi_c	1000	-1000	Fatty acid activation	14081	0
633	FACOAL1831	Gamma-Linolenic acid:CoA ligase (AMP-forming)	atp_c + coa_c + lnlncg_c <=> amp_c + lnlncgcoa_c + ppi_c	1000	-1000	Fatty acid activation	14081	0
634	FACOAL204_copy1	Fatty-acid--CoA ligase	arachd_c + atp_c + coa_c <=> amp_c + arachdcoa_c + ppi_c	1000	-1000	Fatty acid activation	14081	0
635	FACOAL204_copy2	Fatty-acid--CoA ligase	arachd_c + atp_c + coa_c --> amp_c + arachdcoa_c + ppi_c	1000	0	Fatty acid activation	22305 or 74205 or 74205 or 14081 or 22305 or 50790 or 50790	0
636	FADDP	FAD diphosphatase	fad_c + h2o_c --> amp_c + fmn_c + 2.0 h_c	1000	0	Riboflavin Metabolism	18605	0
637	FADH2tru	FADH2 transporter, endoplasmic reticulum	fadh2_c --> fadh2_r	1000	0	Transport, Endoplasmic Reticular		0
638	FADH2tx	FADH2 transport, glyoxysome	fadh2_c <=> fadh2_x	1000	-1000	Transport, Peroxisomal		0
639	FADtru	FAD transporter, endoplasmic reticulum	fad_r --> fad_c	1000	0	Transport, Endoplasmic Reticular		0
640	FADtx	FAD transport by free diffusion, glyoxysome	fad_c <=> fad_x	1000	-1000	Transport, Peroxisomal		0
641	FAEL183	Fatty-acyl-CoA elongation (n-C18:3CoA)	5.0 h_c + lnlncgcoa_c + malcoa_c + 4.0 nadph_c + o2_c --> co2_c + coa_c + dlnlcgcoa_c + 3.0 h2o_c + 4.0 nadp_c	1000	0	Fatty acid elongation	83603	0
642	FAEL204	Fatty-acyl-CoA elongation (n-C20:4CoA)	arachdcoa_c + 5.0 h_c + malcoa_c + 4.0 nadph_c + o2_c --> adrncoa_c + co2_c + coa_c + 3.0 h2o_c + 4.0 nadp_c	1000	0	Fatty acid elongation	83603	0
643	FAEL205	Fatty-acyl-CoA elongation (n-C20:5CoA)	5.0 h_c + malcoa_c + 4.0 nadph_c + o2_c + tmndnccoa_c --> clpndcoa_c + co2_c + coa_c + 3.0 h2o_c + 4.0 nadp_c	1000	0	Fatty acid elongation	83603	0
644	FAOXC140	Beta oxidation of long chain fatty acid	6.0 coa_m + 6.0 fad_m + 6.0 h2o_m + 6.0 nad_m + tdcoa_m --> 7.0 accoa_m + 6.0 fadh2_m + 6.0 h_m + 6.0 nadh_m	1000	0	Fatty acid oxidation	11409 or 11364	0
645	FAOXC160	Beta oxidation of long chain fatty acid	7.0 coa_m + 7.0 fad_m + 7.0 h2o_m + 7.0 nad_m + pmtcoa_m --> 8.0 accoa_m + 7.0 fadh2_m + 7.0 h_m + 7.0 nadh_m	1000	0	Fatty acid oxidation	11364 or 11409	0
646	FAOXC16080m	Beta oxidation of long chain fatty acid	4.0 coa_m + 4.0 fad_m + 4.0 h2o_m + 4.0 nad_m + pmtcoa_m --> 4.0 accoa_m + 4.0 fadh2_m + 4.0 h_m + 4.0 nadh_m + occoa_m	1000	0	Fatty acid oxidation	11409 or 11364	0
647	FAOXC16080x	Beta oxidation of long chain fatty acid	4.0 coa_x + 4.0 h2o_x + 4.0 nad_x + 4.0 o2_x + pmtcoa_x --> 4.0 accoa_x + 4.0 h2o2_x + 4.0 h_x + 4.0 nadh_x + occoa_x	1000	0	Fatty acid oxidation, peroxisome	(11430 and 15488 and 113868) or (11430 and 113868 and 74147) or (113868 and 11430 and 74147) or (15488 and 113868 and 11430)	0
648	FAOXC161802m	Beta oxidation fatty acid	4.0 coa_m + 3.0 fad_m + 4.0 h2o_m + hdd2coa_m + 4.0 nad_m --> 4.0 accoa_m + 3.0 fadh2_m + 4.0 h_m + 4.0 nadh_m + occoa_m	1000	0	Fatty acid activation	11364 or 11409	0
649	FAOXC16180m	Beta oxidation fatty acid	4.0 coa_m + 3.0 fad_m + 4.0 h2o_m + hdcoa_m + 4.0 nad_m --> 4.0 accoa_m + 3.0 fadh2_m + 4.0 h_m + 4.0 nadh_m + occoa_m	1000	0	Fatty acid oxidation	11409 or 11364	0
650	FAOXC180	Beta oxidation of long chain fatty acid	coa_m + fad_m + h2o_m + nad_m + stcoa_m --> accoa_m + fadh2_m + h_m + nadh_m + pmtcoa_m	1000	0	Fatty acid oxidation	11364 or 11364 or 11409 or 11409	0
651	FAOXC180x	Beta oxidation of long chain fatty acid	coa_x + h2o_x + nad_x + o2_x + stcoa_x --> accoa_x + h2o2_x + h_x + nadh_x + pmtcoa_x	1000	0	Fatty acid oxidation, peroxisome	(11430 and 15488 and 113868) or (11430 and 113868 and 74147) or (113868 and 11430 and 74147) or (15488 and 113868 and 11430)	0
652	FAOXC1811601m	Beta oxidation fatty acid	5.0 coa_m + 4.0 fad_m + 5.0 h2o_m + 5.0 nad_m + od2coa_m --> 5.0 accoa_m + 4.0 fadh2_m + 5.0 h_m + 5.0 nadh_m + occoa_m	1000	0	Fatty acid oxidation	11409 or 11364	0
653	FAOXC1811602m	Beta oxidation fatty acid	5.0 coa_m + 4.0 fad_m + 5.0 h2o_m + 5.0 nad_m + vacccoa_m --> 5.0 accoa_m + 4.0 fadh2_m + 5.0 h_m + 5.0 nadh_m + occoa_m	1000	0	Fatty acid oxidation	11409 or 11364	0
654	FAOXC1811603m	Beta oxidation fatty acid	5.0 coa_m + 4.0 fad_m + 5.0 h2o_m + 5.0 nad_m + odecoa_m --> 5.0 accoa_m + 4.0 fadh2_m + 5.0 h_m + 5.0 nadh_m + occoa_m	1000	0	Fatty acid oxidation	11364 or 11409	0
655	FAOXC182806m	Beta oxidation of fatty acid	5.0 coa_m + 3.0 fad_m + 5.0 h2o_m + lnlccoa_m + 5.0 nad_m --> 5.0 accoa_m + 3.0 fadh2_m + 5.0 h_m + 5.0 nadh_m + occoa_m	1000	0	Fatty acid oxidation	11364 or 11409	0
656	FAOXC18280m	Beta oxidation of fatty acid	5.0 coa_m + 3.0 fad_m + 5.0 h2o_m + lneldccoa_m + 5.0 nad_m --> 5.0 accoa_m + 3.0 fadh2_m + 5.0 h_m + 5.0 nadh_m + occoa_m	1000	0	Fatty acid oxidation	11364 or 11409	0
657	FAOXC183806m	Beta oxidation of fatty acid	5.0 coa_m + 5.0 h2o_m + lnlncgcoa_m + 5.0 nad_m + 2.0 o2_m --> 5.0 accoa_m + 2.0 h2o2_m + 5.0 h_m + 5.0 nadh_m + occoa_m	1000	0	Fatty acid oxidation	11364 or 11409	0
658	FAOXC183806x	Beta oxidation of long chain fatty acid	5.0 coa_x + 5.0 h2o_x + lnlncgcoa_x + 5.0 nad_x + 2.0 o2_x --> 5.0 accoa_x + 2.0 h2o2_x + 5.0 h_x + 5.0 nadh_x + occoa_x	1000	0	Fatty acid oxidation, peroxisome	(15488 and 113868 and 11430) or (113868 and 11430 and 74147) or (11430 and 15488 and 113868) or (11430 and 113868 and 74147)	0
659	FAOXC18480m	Beta oxidation of fatty acid	5.0 coa_m + fad_m + 5.0 h2o_m + 5.0 nad_m + strdnccoa_m --> 5.0 accoa_m + fadh2_m + 5.0 h_m + 5.0 nadh_m + occoa_m	1000	0	Fatty acid oxidation	11364 or 11409	0
660	FAOXC18480x	Beta oxidation of long chain fatty acid	5.0 coa_x + 5.0 h2o_x + 5.0 nad_x + o2_x + strdnccoa_x --> 5.0 accoa_x + h2o2_x + 5.0 h_x + 5.0 nadh_x + occoa_x	1000	0	Fatty acid oxidation, peroxisome	(11430 and 15488 and 113868) or (113868 and 11430 and 74147) or (11430 and 113868 and 74147) or (15488 and 113868 and 11430)	0
661	FAOXC2031836m	Beta oxidation of fatty acid	coa_m + dlnlcgcoa_m + fad_m + h2o_m + nad_m --> accoa_m + fadh2_m + h_m + lnlncgcoa_m + nadh_m	1000	0	Fatty acid oxidation	11409 or 11364	0
662	FAOXC204	Beta oxidation of long chain fatty acid	arachdcoa_m + 9.0 coa_m + 5.0 fad_m + 9.0 h2o_m + 9.0 nad_m --> 10.0 accoa_m + 5.0 fadh2_m + 9.0 h_m + 9.0 nadh_m	1000	0	Fatty acid oxidation	11409 or 11409 or 11364 or 11364	0
663	FAOXC2051843m	Beta oxidation of fatty acid	coa_m + h2o_m + nad_m + tmndnccoa_m --> accoa_m + h_m + nadh_m + strdnccoa_m	1000	0	Fatty acid oxidation	11364 or 11409	0
664	FAOXC2051843x	Beta oxidation of long chain fatty acid	coa_x + h2o_x + nad_x + tmndnccoa_x --> accoa_x + h_x + nadh_x + strdnccoa_x	1000	0	Fatty acid oxidation, peroxisome	(113868 and 11430 and 74147) or (11430 and 15488 and 113868) or (11430 and 113868 and 74147) or (15488 and 113868 and 11430)	0
665	FAOXC2242046m	Beta oxidation of long chain fatty acid	adrncoa_m + coa_m + fad_m + h2o_m + nad_m --> accoa_m + arachdcoa_m + fadh2_m + h_m + nadh_m	1000	0	Fatty acid oxidation	11364 or 11409	0
666	FAOXC2242046x	Beta oxidation of long chain fatty acid	adrncoa_x + coa_x + h2o_x + nad_x + o2_x --> accoa_x + arachdcoa_x + h2o2_x + h_x + nadh_x	1000	0	Fatty acid oxidation, peroxisome	(15488 and 113868 and 11430) or (11430 and 113868 and 74147) or (113868 and 11430 and 74147) or (11430 and 15488 and 113868)	0
667	FAOXC2251836m	Beta oxidation of fatty acid	2.0 coa_m + dcsptn1coa_m + 2.0 h2o_m + 2.0 nad_m --> 2.0 accoa_m + 2.0 h_m + lnlncgcoa_m + 2.0 nadh_m	1000	0	Fatty acid oxidation	11364 or 11409	0
668	FAOXC2251836x	Beta oxidation of long chain fatty acid	2.0 coa_x + dcsptn1coa_x + 2.0 h2o_x + 2.0 nad_x --> 2.0 accoa_x + 2.0 h_x + lnlncgcoa_x + 2.0 nadh_x	1000	0	Fatty acid oxidation, peroxisome	(15488 and 113868 and 11430) or (11430 and 113868 and 74147) or (11430 and 15488 and 113868) or (113868 and 11430 and 74147)	0
669	FAOXC2252053m	Beta oxidation of long chain fatty acid	coa_m + dcsptn1coa_m + h2o_m + nad_m + o2_m --> accoa_m + h2o2_m + h_m + nadh_m + tmndnccoa_m	1000	0	Fatty acid oxidation	11409 or 11364	0
670	FAOXC2252053x	Beta oxidation of long chain fatty acid	coa_x + dcsptn1coa_x + h2o_x + nad_x + o2_x --> accoa_x + h2o2_x + h_x + nadh_x + tmndnccoa_x	1000	0	Fatty acid oxidation, peroxisome	(11430 and 15488 and 113868) or (113868 and 11430 and 74147) or (11430 and 113868 and 74147) or (15488 and 113868 and 11430)	0
671	FAOXC226	Beta oxidation of long chain fatty acid	c226coa_m + 10.0 coa_m + 4.0 fad_m + 10.0 h2o_m + 10.0 nad_m --> 11.0 accoa_m + 4.0 fadh2_m + 10.0 h_m + 10.0 nadh_m	1000	0	Fatty acid oxidation	11409 or 11364	0
672	FAOXC226205m	Beta oxidation of long chain fatty acid	c226coa_m + coa_m + h2o_m + nad_m --> accoa_m + h_m + nadh_m + tmndnccoa_m	1000	0	Fatty acid oxidation	11409 or 11364	0
673	FAOXC226205x	Beta oxidation of long chain fatty acid	c226coa_x + coa_x + h2o_x + nad_x --> accoa_x + h_x + nadh_x + tmndnccoa_x	1000	0	Fatty acid oxidation, peroxisome	(15488 and 113868 and 11430) or (11430 and 15488 and 113868) or (113868 and 11430 and 74147) or (11430 and 113868 and 74147)	0
674	FAOXC80	Beta oxidation of med/long chain fatty acid	3.0 coa_m + 3.0 fad_m + 3.0 h2o_m + 3.0 nad_m + occoa_m --> 4.0 accoa_m + 3.0 fadh2_m + 3.0 h_m + 3.0 nadh_m	1000	0	Fatty acid oxidation	11409 or 11364	0
675	FAS100COA	Fatty acyl CoA synthase n C100CoA	3.0 h_c + malcoa_c + 2.0 nadph_c + occoa_c --> co2_c + coa_c + dcacoa_c + h2o_c + 2.0 nadp_c	1000	0	Fatty acid elongation	14104	0
676	FAS120COA	Fatty acyl CoA synthase n C120CoA	dcacoa_c + 3.0 h_c + malcoa_c + 2.0 nadph_c --> co2_c + coa_c + ddcacoa_c + h2o_c + 2.0 nadp_c	1000	0	Fatty acid elongation	14104	0
677	FAS140COA	Fatty acyl CoA synthase n C140CoA	ddcacoa_c + 3.0 h_c + malcoa_c + 2.0 nadph_c --> co2_c + coa_c + h2o_c + 2.0 nadp_c + tdcoa_c	1000	0	Fatty acid elongation	14104	0
678	FAS160COA	Fatty acyl CoA synthase n C160CoA	3.0 h_c + malcoa_c + 2.0 nadph_c + tdcoa_c --> co2_c + coa_c + h2o_c + 2.0 nadp_c + pmtcoa_c	1000	0	Fatty acid elongation	14104	0
679	FAS180COA	Fatty acyl CoA synthase n C180CoA	3.0 h_c + malcoa_c + 2.0 nadph_c + pmtcoa_c --> co2_c + coa_c + h2o_c + 2.0 nadp_c + stcoa_c	1000	0	Fatty acid elongation	14104	0
680	FAS80COA_L	Fatty acyl CoA synthase n C80CoA lumped reaction	accoa_c + 9.0 h_c + 3.0 malcoa_c + 6.0 nadph_c --> 3.0 co2_c + 3.0 coa_c + 3.0 h2o_c + 6.0 nadp_c + occoa_c	1000	0	Fatty acid elongation	14104	0
681	FATP1t	Fatty acid electroneutral transport	hdca_c + na1_c <=> hdca_e + na1_e	1000	-1000	Transport, Extracellular	26457 or 26569 or 26457 or 26568	0
682	FATP2t	Fatty acid electroneutral transport	na1_c + ocdcea_c <=> na1_e + ocdcea_e	1000	-1000	Transport, Extracellular	26457 or 26457	0
683	FATP3t	Fatty acid electroneutral transport	na1_c + ocdca_c <=> na1_e + ocdca_e	1000	-1000	Transport, Extracellular	26457 or 26457	0
684	FBA	Fructose-bisphosphate aldolase	fdp_c <=> dhap_c + g3p_c	1000	-1000	Glycolysis/Gluconeogenesis	11674 or 11674 or 11674 or 11676 or 230163	0
685	FBA2	D Fructose 1 phosphate D glyceraldehyde 3 phosphate lyase	f1p_c <=> dhap_c + glyald_c	1000	-1000	Fructose and Mannose Metabolism	11674 or 11674 or 11674 or 230163 or 11676	0
686	FBA4	D-Fructose 1-phosphate D-glyceraldehyde-3-phosphate-lyase	xu1p__D_c <=> dhap_c + gcald_c	1000	-1000	Glyoxylate and Dicarboxylate Metabolism	11674 or 230163 or 11674 or 11676 or 11674	0
687	FBP	Fructose-bisphosphatase	fdp_c + h2o_c --> f6p_c + pi_c	1000	0	Glycolysis/Gluconeogenesis	14121 or 14120	0
688	FDH	Formate dehydrogenase	for_c + nad_c --> co2_c + nadh_c	1000	0	Fatty Acid Metabolism	107747	0
689	FE3R2e	Fe(III) reduction (ascorbate)	ascb__L_e + 2.0 fe3_e --> dhdascb_e + 2.0 fe2_e + 2.0 h_e	1000	0	Heme Biosynthesis	73649	0
690	FK	Fucokinase	atp_c + fuc__L_c --> adp_c + fuc1p__L_c + h_c	1000	0	Fructose and Mannose Metabolism	234730	0
691	FKYNH	N Formyl L kynurenine amidohydrolase	Lfmkynr_c + h2o_c --> Lkynr_c + for_c + h_c	1000	0	Tryptophan metabolism		0
692	FMNAT	FMN adenylyltransferase	atp_c + fmn_c + h_c --> fad_c + ppi_c	1000	0	Riboflavin Metabolism	319945 or 319945	0
693	FORtm	Formate mitochondrial transport	for_m <=> for_c	1000	-1000	Transport, Mitochondrial		0
694	FORtr	FOR transporter, endoplasmic reticulum	for_c <=> for_r	1000	-1000	Transport, Endoplasmic Reticular		0
695	FRDPtr	Lipid, flip-flop intracellular transport	frdp_x <=> frdp_r	1000	-1000	Transport, Peroxisomal		0
696	FTCD	Formimidoyltransferase cyclodeaminase reversible	5forthf_c + 2.0 h_c --> methf_c + nh4_c	1000	0	Folate Metabolism	14317 or 14317	0
697	FTHFDH	10-formyltetrahydrofolate:NADP+ oxidoreductase	10fthf_c + h2o_c + nadp_c --> co2_c + h_c + nadph_c + thf_c	1000	0	Folate Metabolism	107747	0
698	FTHFLi	Formate-tetrahydrofolate ligase	atp_c + for_c + thf_c --> 10fthf_c + adp_c + pi_c	1000	0	Folate Metabolism	108156 or 286297	0
699	FTHFLmi	Formate tetrahydrofolate ligase mitochondrial irreversible	atp_m + for_m + thf_m --> 10fthf_m + adp_m + pi_m	1000	0	Folate Metabolism	270685	0
700	FUC13GALACGLCGAL14ACGLCGALGLUSIDEte	Blood group intracellular transport	fuc13galacglcgal14acglcgalgluside_hs_e <=> fuc13galacglcgal14acglcgalgluside_hs_c	1000	-1000	Transport, Extracellular		0
701	FUC13GALACGLCGAL14ACGLCGALGLUSIDEtg	Blood group intracellular transport	fuc13galacglcgal14acglcgalgluside_hs_g <=> fuc13galacglcgal14acglcgalgluside_hs_c	1000	-1000	Transport, Golgi Apparatus		0
702	FUCACNGAL14ACGLCGALGLUSIDEte	Blood group intracellular transport	fucacngal14acglcgalgluside_hs_e <=> fucacngal14acglcgalgluside_hs_c	1000	-1000	Transport, Extracellular		0
703	FUCACNGAL14ACGLCGALGLUSIDEtg	Blood group intracellular transport	fucacngal14acglcgalgluside_hs_g <=> fucacngal14acglcgalgluside_hs_c	1000	-1000	Transport, Golgi Apparatus		0
704	FUCASE2ly	Alpha-fucosidase, lysosomal	h2o_l + ksi_l --> fuc__L_l + ksi_deg1_l	1000	0	Keratan sulfate degradation	71665	0
705	FUCASEly	Alpha-fucosidase, lysosomal	h2o_l + s2l2fn2m2masn_l --> fuc__L_l + s2l2n2m2masn_l	1000	0	N-Glycan Degradation	71665	0
706	FUCFUC132GALACGLCGAL14ACGLCGALGLUSIDEte	Blood group intracellular transport	fucfuc132galacglcgal14acglcgalgluside_hs_e <=> fucfuc132galacglcgal14acglcgalgluside_hs_c	1000	-1000	Transport, Extracellular		0
707	FUCFUC132GALACGLCGAL14ACGLCGALGLUSIDEtg	Blood group intracellular transport	fucfuc132galacglcgal14acglcgalgluside_hs_g <=> fucfuc132galacglcgal14acglcgalgluside_hs_c	1000	-1000	Transport, Golgi Apparatus		0
708	FUCFUCFUCGALACGLC13GALACGLCGAL14ACGLCGALGLUSIDEte	Blood group intracellular transport	fucfucfucgalacglc13galacglcgal14acglcgalgluside_hs_e <=> fucfucfucgalacglc13galacglcgal14acglcgalgluside_hs_c	1000	-1000	Transport, Extracellular		0
709	FUCFUCFUCGALACGLC13GALACGLCGAL14ACGLCGALGLUSIDEtg	Blood group intracellular transport	fucfucfucgalacglc13galacglcgal14acglcgalgluside_hs_g <=> fucfucfucgalacglc13galacglcgal14acglcgalgluside_hs_c	1000	-1000	Transport, Golgi Apparatus		0
710	FUCGAL14ACGLCGALGLUSIDEte	Blood group intracellular transport	fucgal14acglcgalgluside_hs_e <=> fucgal14acglcgalgluside_hs_c	1000	-1000	Transport, Extracellular		0
711	FUCGAL14ACGLCGALGLUSIDEtg	Blood group intracellular transport	fucgal14acglcgalgluside_hs_g <=> fucgal14acglcgalgluside_hs_c	1000	-1000	Transport, Golgi Apparatus		0
712	FUCtly	L-fucose efflux from lysosome	fuc__L_l --> fuc__L_c	1000	0	Transport, Lysosomal		0
713	FUM	Fumarase	fum_c + h2o_c <=> mal__L_c	1000	-1000	Citric Acid Cycle	14194	0
714	FUMAC	Fumarylacetoacetase	4fumacac_c + h2o_c --> acac_c + fum_c + h_c	1000	0	Tyrosine metabolism	14085	0
715	FUMm	Fumarase mitochondrial	fum_m + h2o_m <=> mal__L_m	1000	-1000	Citric Acid Cycle	14194	0
716	FUMtm	Fumarate transport, mitochondrial	fum_c + pi_m <=> fum_m + pi_c	1000	-1000	Transport, Mitochondrial	27376	0
717	FUT910g	Alpha-(1,3)-fucosyltransferase	fucgalacglc13galacglcgal14acglcgalgluside_hs_g + gdpfuc_g --> fucfucgalacglc13galacglcgal14acglcgalgluside_hs_g + gdp_g + h_g	1000	0	Blood Group Biosynthesis	14348	0
718	FUT911g	Alpha-(1,3)-fucosyltransferase	fucfucgalacglc13galacglcgal14acglcgalgluside_hs_g + gdpfuc_g --> fucfucfucgalacglc13galacglcgal14acglcgalgluside_hs_g + gdp_g + h_g	1000	0	Blood Group Biosynthesis	14348	0
719	FUT91g	Alpha-(1,3)-fucosyltransferase	gal14acglcgalgluside_hs_g + gdpfuc_g --> fucgal14acglcgalgluside_hs_g + gdp_g + h_g	1000	0	Blood Group Biosynthesis	14348	0
720	FUT92g	Alpha-(1,3)-fucosyltransferase	acngal14acglcgalgluside_hs_g + gdpfuc_g --> fucacngal14acglcgalgluside_hs_g + gdp_g + h_g	1000	0	Blood Group Biosynthesis	14348	0
721	FUT96g	Alpha-(1,3)-fucosyltransferase	galacglcgal14acglcgalgluside_hs_g + gdpfuc_g --> fuc132galacglcgal14acglcgalgluside_hs_g + gdp_g + h_g	1000	0	Blood Group Biosynthesis	14348	0
722	FUT97g	Alpha-(1,3)-fucosyltransferase	fuc132galacglcgal14acglcgalgluside_hs_g + gdpfuc_g --> fucfuc132galacglcgal14acglcgalgluside_hs_g + gdp_g + h_g	1000	0	Blood Group Biosynthesis	14348	0
723	FUT98g	Alpha-(1,3)-fucosyltransferase	galacglcgal14acglcgalgluside_hs_g + gdpfuc_g --> fuc13galacglcgal14acglcgalgluside_hs_g + gdp_g + h_g	1000	0	Blood Group Biosynthesis	14348	0
724	FUT99g	Alpha-(1,3)-fucosyltransferase	galacglc13galacglcgal14acglcgalgluside_hs_g + gdpfuc_g --> fucgalacglc13galacglcgal14acglcgalgluside_hs_g + gdp_g + h_g	1000	0	Blood Group Biosynthesis	14348	0
725	G12MT1_L	Glycolipid 1,2-alpha-D-mannosyltransferase (liver)	gdpmann_c + 0.1 m2mpdol__L_c --> gdp_c + h_c + 0.1 m3mpdol__L_c	1000	0	N-Glycan Biosynthesis		0
726	G12MT1_U	Glycolipid 1,2-alpha-D-mannosyltransferase (uterus)	gdpmann_c + 0.1 m2mpdol_U_c --> gdp_c + h_c + 0.1 m3mpdol_U_c	1000	0	N-Glycan Biosynthesis		0
727	G12MT2_L	Glycolipid 1,2-alpha-D-mannosyltransferase (liver)	gdpmann_c + 0.1 m3mpdol__L_c --> gdp_c + h_c + 0.1 m4mpdol__L_c	1000	0	N-Glycan Biosynthesis		0
728	G12MT2_U	Glycolipid 1,2-alpha-D-mannosyltransferase (uterus)	gdpmann_c + 0.1 m3mpdol_U_c --> gdp_c + h_c + 0.1 m4mpdol_U_c	1000	0	N-Glycan Biosynthesis		0
729	G13MT_L	Glycolipid 1,3-alpha-D-mannosyltransferase (liver)	gdpmann_c + 0.1 mpdol__L_c --> gdp_c + h_c + 0.1 m1mpdol__L_c	1000	0	N-Glycan Biosynthesis	56737 or 56737	0
730	G13MT_U	Glycolipid 1,3-alpha-D-mannosyltransferase (uterus)	gdpmann_c + 0.1 mpdol_U_c --> gdp_c + h_c + 0.1 m1mpdol_U_c	1000	0	N-Glycan Biosynthesis	56737 or 56737	0
731	G14T10g	Beta-N-acetylglucosaminylglycopeptide beta-1,4-galactosyltransferase, Golgi	ksi_pre14_g + udpgal_g --> h_g + ksi_pre15_g + udp_g	1000	0	Keratan sulfate biosynthesis	56336 or 14595 or 57370 or 53418 or 53418	0
732	G14T11g	Beta-N-acetylglucosaminylglycopeptide beta-1,4-galactosyltransferase, Golgi	ksi_pre17_g + udpgal_g --> h_g + ksi_pre18_g + udp_g	1000	0	Keratan sulfate biosynthesis	57370 or 53418 or 53418 or 14595 or 56336	0
733	G14T12g	Beta-N-acetylglucosaminylglycopeptide beta-1,4-galactosyltransferase, Golgi	ksi_pre20_g + udpgal_g --> h_g + ksi_pre21_g + udp_g	1000	0	Keratan sulfate biosynthesis	57370 or 14595 or 53418 or 53418 or 56336	0
734	G14T13g	Beta-N-acetylglucosaminylglycopeptide beta-1,4-galactosyltransferase, Golgi	ksi_pre23_g + udpgal_g --> h_g + ksi_pre24_g + udp_g	1000	0	Keratan sulfate biosynthesis	57370 or 14595 or 53418 or 53418 or 56336	0
735	G14T14g	Beta-N-acetylglucosaminylglycopeptide beta-1,4-galactosyltransferase, Golgi	ksi_pre26_g + udpgal_g --> h_g + ksi_pre27_g + udp_g	1000	0	Keratan sulfate biosynthesis	57370 or 53418 or 53418 or 14595 or 56336	0
736	G14T15g	Beta-N-acetylglucosaminylglycopeptide beta-1,4-galactosyltransferase, Golgi	ksi_pre29_g + udpgal_g --> h_g + ksi_pre30_g + udp_g	1000	0	Keratan sulfate biosynthesis	57370 or 14595 or 53418 or 53418 or 56336	0
737	G14T16g	Beta-N-acetylglucosaminylglycopeptide beta-1,4-galactosyltransferase, Golgi	ksi_pre32_g + udpgal_g --> h_g + ksi_pre33_g + udp_g	1000	0	Keratan sulfate biosynthesis	57370 or 14595 or 53418 or 53418 or 56336	0
738	G14T17g	Beta-N-acetylglucosaminylglycopeptide beta-1,4-galactosyltransferase, Golgi	ksi_pre35_g + udpgal_g --> h_g + ksi_pre36_g + udp_g	1000	0	Keratan sulfate biosynthesis	57370 or 53418 or 53418 or 14595 or 56336	0
739	G14T6g	Beta-N-acetylglucosaminylglycopeptide beta-1,4-galactosyltransferase, Golgi	ksi_pre2_g + udpgal_g --> h_g + ksi_pre3_g + udp_g	1000	0	Keratan sulfate biosynthesis	57370 or 14595 or 53418 or 53418 or 56336	0
740	G14T7g	Beta-N-acetylglucosaminylglycopeptide beta-1,4-galactosyltransferase, Golgi	ksi_pre5_g + udpgal_g --> h_g + ksi_pre6_g + udp_g	1000	0	Keratan sulfate biosynthesis	53418 or 57370 or 14595 or 56336 or 53418	0
741	G14T8g	Beta-N-acetylglucosaminylglycopeptide beta-1,4-galactosyltransferase, Golgi	ksi_pre8_g + udpgal_g --> h_g + ksi_pre9_g + udp_g	1000	0	Keratan sulfate biosynthesis	57370 or 14595 or 53418 or 53418 or 56336	0
742	G14T9g	Beta-N-acetylglucosaminylglycopeptide beta-1,4-galactosyltransferase, Golgi	ksi_pre11_g + udpgal_g --> h_g + ksi_pre12_g + udp_g	1000	0	Keratan sulfate biosynthesis	57370 or 14595 or 53418 or 53418 or 56336	0
743	G14Tg	Beta-N-acetylglucosaminylglycopeptide beta-1,4-galactosyltransferase	fn2m2masn_g + 2.0 udpgal_g --> 2.0 h_g + l2fn2m2masn_g + 2.0 udp_g	1000	0	N-Glycan Biosynthesis	56336 or 14595 or 53418 or 57370 or 53418	0
744	G16MT_L	Glycolipid 1,6-alpha-D-mannosyltransferase (liver)	gdpmann_c + 0.1 m1mpdol__L_c --> gdp_c + h_c + 0.1 m2mpdol__L_c	1000	0	N-Glycan Biosynthesis		0
745	G16MT_U	Glycolipid 1,6-alpha-D-mannosyltransferase (uterus)	gdpmann_c + 0.1 m1mpdol_U_c --> gdp_c + h_c + 0.1 m2mpdol_U_c	1000	0	N-Glycan Biosynthesis		0
746	G3PD1ir	Glycerol 3 phosphate dehydrogenase NAD	dhap_c + h_c + nadh_c <=> glyc3p_c + nad_c	1000	-1000	Glycerophospholipid Metabolism	14555	0
747	G3PD2m	Glycerol-3-phosphate dehydrogenase (FAD), mitochondrial	fad_m + glyc3p_c --> dhap_c + fadh2_m	1000	0	Glycolysis/Gluconeogenesis	14571	0
748	G5SADrm	L glutamate 5 semialdehyde dehydratase reversible mitochondrial	glu5sa_m <=> 1pyr5c_m + h2o_m + h_m	1000	-1000	Arginine and Proline Metabolism		0
749	G5SDym	Glutamate-5-semialdehyde dehydrogenase, mitochondria	glu5p_m + h_m + nadph_m --> glu5sa_m + nadp_m + pi_m	1000	0	Urea cycle/amino group metabolism	56454	0
750	G6PDA	Glucosamine-6-phosphate deaminase	gam6p_c + h2o_c --> f6p_c + nh4_c	1000	0	Aminosugar Metabolism	67980 or 26384	0
751	G6PDH1er_copy1	Glucose-6-phosphate dehydrogenase, endoplasmic reticulum	g6p_r + nad_r --> 6pgl_r + h_r + nadh_r	1000	0	Pentose Phosphate Pathway	100198	0
752	G6PDH1er_copy2	Glucose-6-phosphate dehydrogenase, endoplasmic reticulum	g6p_r + nad_r <=> 6pgl_r + h_r + nadh_r	1000	-1000	Pentose Phosphate Pathway	100198	0
753	G6PDH2r	Glucose 6-phosphate dehydrogenase	g6p_c + nadp_c <=> 6pgl_c + h_c + nadph_c	1000	-1000	Pentose Phosphate Pathway	14381	0
754	G6PDH2er	Glucose 6 phosphate dehydrogenase endoplasmic reticulum	g6p_r + nadp_r <=> 6pgl_r + h_r + nadph_r	1000	-1000	Pentose Phosphate Pathway	100198	0
755	G6PPer	Glucose-6-phosphate phosphatase, edoplasmic reticular	g6p_r + h2o_r --> glc__D_r + pi_r	1000	0	Glycolysis/Gluconeogenesis	14378 or 14377 or 68401	0
756	G6Pter	Glucose 6 phosphate endoplasmic reticular transport via diffusion	g6p_c <=> g6p_r	1000	-1000	Transport, Endoplasmic Reticular	14385	0
757	GABAVESSEC	GABA secretion via secretory vesicle (ATP driven)	3.0 4abut_c + atp_c + h2o_c --> 3.0 4abut_e + adp_c + h_c + pi_c	1000	0	Transport, Extracellular	22348	0
758	GACMTRc	Guanidinoacetate N-methyltransferase (c)	amet_c + gudac_c <=> ahcys_c + creat_c + h_c	1000	-1000	Urea cycle/amino group metabolism	14431 or 14431	0
759	GACPAILter	Glucosaminyl-acylphosphatidylinositol ER flippase	gacpail_hs_c --> gacpail_hs_r	1000	0	Transport, Endoplasmic Reticular		0
760	GAL3ST11	Galactosylceramide sulfotransferase	galside_hs_g + paps_g --> h_g + pap_g + sgalside_hs_g	1000	0	Sphingolipid Metabolism	53897	0
761	GALASE10ly	Beta-galactosidase, lysosomal	h2o_l + ksi_deg26_l --> gal_l + ksi_deg27_l	1000	0	Keratan sulfate degradation	(19025 and 12091 and 50917 and 18010) or (19025 and 12091)	0
762	GALASE11ly	Beta-galactosidase, lysosomal	h2o_l + ksi_deg29_l --> gal_l + ksi_deg30_l	1000	0	Keratan sulfate degradation	(19025 and 12091 and 50917 and 18010) or (19025 and 12091)	0
763	GALASE12ly	Beta-galactosidase, lysosomal	h2o_l + ksi_deg32_l --> gal_l + ksi_deg33_l	1000	0	Keratan sulfate degradation	(19025 and 12091 and 50917 and 18010) or (19025 and 12091)	0
764	GALASE13ly	Beta-galactosidase, lysosomal	h2o_l + ksi_deg35_l --> gal_l + ksi_deg36_l	1000	0	Keratan sulfate degradation	(19025 and 12091 and 50917 and 18010) or (19025 and 12091)	0
765	GALASE14ly	Beta-galactosidase, lysosomal	h2o_l + ksi_deg38_l --> gal_l + ksi_deg39_l	1000	0	Keratan sulfate degradation	(19025 and 12091 and 50917 and 18010) or (19025 and 12091)	0
766	GALASE15ly	Beta-galactosidase, lysosomal	h2o_l + ksi_deg40_l --> gal_l + ksi_deg41_l	1000	0	Keratan sulfate degradation	(19025 and 12091 and 50917 and 18010) or (19025 and 12091)	0
767	GALASE1ly	Beta-galactosidase, lysosomal	2.0 h2o_l + l2n2m2mn_l --> 2.0 gal_l + n2m2mn_l	1000	0	N-Glycan Degradation	(19025 and 12091 and 50917 and 18010) or (19025 and 12091)	0
768	GALASE3ly	Beta-galactosidase, lysosomal	2.0 h2o_l + ksi_deg5_l --> 2.0 gal_l + ksi_deg6_l	1000	0	Keratan sulfate degradation	(19025 and 12091 and 50917 and 18010) or (19025 and 12091)	0
769	GALASE4ly	Beta-galactosidase, lysosomal	h2o_l + ksi_deg8_l --> gal_l + ksi_deg9_l	1000	0	Keratan sulfate degradation	(19025 and 12091 and 50917 and 18010) or (19025 and 12091)	0
770	GALASE5ly	Beta-galactosidase, lysosomal	h2o_l + ksi_deg11_l --> gal_l + ksi_deg12_l	1000	0	Keratan sulfate degradation	(19025 and 12091 and 50917 and 18010) or (19025 and 12091)	0
771	GALASE6ly	Beta-galactosidase, lysosomal	h2o_l + ksi_deg14_l --> gal_l + ksi_deg15_l	1000	0	Keratan sulfate degradation	(19025 and 12091 and 50917 and 18010) or (19025 and 12091)	0
772	GALASE7ly	Beta-galactosidase, lysosomal	h2o_l + ksi_deg17_l --> gal_l + ksi_deg18_l	1000	0	Keratan sulfate degradation	(19025 and 12091 and 50917 and 18010) or (19025 and 12091)	0
773	GALASE8ly	Beta-galactosidase, lysosomal	h2o_l + ksi_deg20_l --> gal_l + ksi_deg21_l	1000	0	Keratan sulfate degradation	(19025 and 12091 and 50917 and 18010) or (19025 and 12091)	0
774	GALASE9ly	Beta-galactosidase, lysosomal	h2o_l + ksi_deg23_l --> gal_l + ksi_deg24_l	1000	0	Keratan sulfate degradation	(19025 and 12091 and 50917 and 18010) or (19025 and 12091)	0
775	GALGLUSIDEtg	Galgluside hs intracellular transport	galgluside_hs_c <=> galgluside_hs_g	1000	-1000	Transport, Golgi Apparatus		0
776	GALGLUSIDEtl	Galgluside hs intracellular transport	galgluside_hs_c <=> galgluside_hs_l	1000	-1000	Transport, Lysosomal		0
777	GALGT1	Beta-1,4 N-acetylgalactosaminyltransferase	galgluside_hs_g + udpacgal_g --> ga2_hs_g + h_g + udp_g	1000	0	Sphingolipid Metabolism	14421	0
778	GALGT2	Beta-1,4 N-acetylgalactosaminyltransferase	gm3_hs_g + udpacgal_g --> gm2_hs_g + h_g + udp_g	1000	0	Sphingolipid Metabolism	14421	0
779	GALGT3	Beta-1,4 N-acetylgalactosaminyltransferase	gd3_hs_g + udpacgal_g --> gd2_hs_g + h_g + udp_g	1000	0	Sphingolipid Metabolism	14421	0
780	GALGT4	Beta-1,4 N-acetylgalactosaminyltransferase	gt3_hs_g + udpacgal_g --> gt2_hs_g + h_g + udp_g	1000	0	Sphingolipid Metabolism	14421	0
781	GALKr	Galactokinase	atp_c + gal_c --> adp_c + gal1p_c + h_c	1000	0	Galactose metabolism	14635 or 69976 or 69976	0
782	GALSIDEtg	Galactocerebroside intracellular transport	galside_hs_c <=> galside_hs_g	1000	-1000	Transport, Golgi Apparatus		0
783	GALSIDEtl	Galactocerebroside intracellular transport	galside_hs_c <=> galside_hs_l	1000	-1000	Transport, Lysosomal		0
784	GALT	Galactose 1 phosphate uridylyltransferase	gal1p_c + h_c + utp_c <=> ppi_c + udpgal_c	1000	-1000	Galactose metabolism	14430 or 14430 or 14430	0
785	GALUi	UTP-glucose-1-phosphate uridylyltransferase (irreversible)	g1p_c + h_c + utp_c <=> ppi_c + udpg_c	1000	-1000	Galactose metabolism	216558 or 7359 or 216558	0
786	GALt1r	Galactose transport (uniport)	gal_e <=> gal_c	1000	-1000	Transport, Extracellular	56017 or 20525 or 20527 or 20526 or 170441	0
787	GALt2_2	D-galactose transport via proton symport	gal_e + 2.0 h_e <=> gal_c + 2.0 h_c	1000	-1000	Transport, Extracellular	20537	0
788	GALtly	Galactose efflux from lysosome	gal_l --> gal_c	1000	0	Transport, Lysosomal		0
789	GAPD	Glyceraldehyde-3-phosphate dehydrogenase	g3p_c + nad_c + pi_c <=> 13dpg_c + h_c + nadh_c	1000	-1000	Glycolysis/Gluconeogenesis	100043349 or 14447	0
790	GARFT	Phosphoribosylglycinamide formyltransferase	10fthf_c + gar_c <=> fgam_c + h_c + thf_c	1000	-1000	IMP Biosynthesis	14450 or 14450	0
791	GASNASE2ly	Glycosylasparaginase, lysosomal	h2o_l + n2m2nmasn_l --> Asn_X_Ser_Thr_l + n2m2nm_l	1000	0	N-Glycan Degradation	11593	0
792	GASNASE3ly	Glycosylasparaginase, lysosomal	h2o_l + ksi_deg1_l --> Asn_X_Ser_Thr_l + ksi_deg2_l	1000	0	Keratan sulfate degradation	11593	0
793	GASNASEly	Glycosylasparaginase, lysosomal	h2o_l + s2l2n2m2masn_l --> Asn_X_Ser_Thr_l + s2l2n2m2m_l	1000	0	N-Glycan Degradation	11593	0
794	GBA	Glucosylceramidase	gluside_hs_c + h2o_c --> crm_hs_c + glc__D_c	1000	0	Sphingolipid Metabolism	14466 or 14466 or 14466 or 14466 or 14466	0
795	GBAl	Glucosylceramidase	gluside_hs_l + h2o_l --> crm_hs_l + glc__D_l	1000	0	Sphingolipid Metabolism	14466 or 14466 or 14466 or 14466 or 14466	0
796	GBGT1	Globoside alpha-1,3-N-acetylgalactosaminyltransferase 1	gbside_hs_g + udpacgal_g --> acgagbside_hs_g + h_g + udp_g	1000	0	Sphingolipid Metabolism	227671	0
797	GBSIDEte	Globoside transport	gbside_hs_c <=> gbside_hs_e	1000	-1000	Transport, Extracellular		0
798	GBSIDEtl	Globoside intracellular transport	gbside_hs_c <=> gbside_hs_l	1000	-1000	Transport, Lysosomal		0
799	GCALDD	Glycolaldehyde dehydrogenase	gcald_c + h2o_c + nad_c --> glyclt_c + 2.0 h_c + nadh_c	1000	0	Glyoxylate and Dicarboxylate Metabolism	11670 or 56752 or 19378 or 11671 or 222 or 19378 or 67689 or 11668 or 19378 or 110695 or 56847	0
800	GCC2am	Glycine cleavage complex lipoamide mitochondrial	gly_m + h_m + lpam_m <=> alpam_m + co2_m	1000	-1000	Glycine, Serine, and Threonine Metabolism	434437 and 13382 and 104174 and 68133	0
801	GCC2bim	Glycine cleavage system lipoamide irreversible mitochondrial	alpam_m + thf_m --> dhlam_m + mlthf_m + nh4_m	1000	0	Glycine, Serine, and Threonine Metabolism	434437 and 13382 and 104174 and 68133	0
802	GCC2cm	Glycine cleavage complex lipoamide mitochondrial	dhlam_m + nad_m <=> h_m + lpam_m + nadh_m	1000	-1000	Glycine, Serine, and Threonine Metabolism	434437 and 13382 and 104174 and 68133	0
803	GCCam	Glycine cleavage complex lipoylprotein mitochondrial	gly_m + h_m + lpro_m <=> alpro_m + co2_m	1000	-1000	Glycine, Serine, and Threonine Metabolism	434437 and 13382 and 104174 and 68133	0
804	GCCbim	Glycine cleavage complex lipoylprotein irreversible mitochondrial	alpro_m + thf_m --> dhlpro_m + mlthf_m + nh4_m	1000	0	Glycine, Serine, and Threonine Metabolism	434437 and 13382 and 104174 and 68133	0
805	GCCcm	Glycine cleavage complex lipoylprotein mitochondrial	dhlpro_m + nad_m <=> h_m + lpro_m + nadh_m	1000	-1000	Glycine, Serine, and Threonine Metabolism	434437 and 13382 and 104174 and 68133	0
806	GCHOLAte	Bile acid intracellular transport	gchola_e <=> gchola_c	1000	-1000	Transport, Extracellular		0
807	GCHOLAtx	Bile acid intracellular transport	gchola_x <=> gchola_c	1000	-1000	Transport, Peroxisomal		0
808	GD1Cte	Gd1c hs transport	gd1c_hs_c <=> gd1c_hs_e	1000	-1000	Transport, Extracellular		0
809	GD1Ctg	Gd1c hs intracellular transport	gd1c_hs_c <=> gd1c_hs_g	1000	-1000	Transport, Golgi Apparatus		0
810	GDPFUCtg	GDPFuc Golgi transport via CMP antiport	gdpfuc_c + gmp_g <=> gdpfuc_g + gmp_c	1000	-1000	Transport, Golgi Apparatus	228368	0
811	GDPtg	GDP intracellular transport	gdp_c <=> gdp_g	1000	-1000	Transport, Golgi Apparatus		0
812	GF6PTA	Glutamine-fructose-6-phosphate transaminase	f6p_c + gln__L_c --> gam6p_c + glu__L_c	1000	0	Aminosugar Metabolism	14583 or 14584	0
813	GFUCS	GDP-L-fucose synthase	gdpddman_c + h_c + nadph_c --> gdpfuc_c + nadp_c	1000	0	Fructose and Mannose Metabolism	22122	0
814	GGLUCT	Gamma-glutamylcyclotransferase	gluala_e --> 5oxpro_c + ala__L_c	1000	0	Glutathione Metabolism	2655	0
815	GGNG	Glycogenin self-glucosylation	Tyr_ggn_c + 8.0 udpg_c --> ggn_c + 8.0 h_c + 8.0 udp_c	1000	0	Starch and Sucrose Metabolism	(8908 and 232493) or (232493 and 27357) or (14936 and 27357) or (8908 and 14936)	0
816	GGT5r	Gamma-glutamyltransferase 5	h2o_r + leuktrC4_r <=> glu__L_r + leuktrD4_r	1000	-1000	Eicosanoid Metabolism	23887	0
817	GHMT2r	Glycine hydroxymethyltransferase, reversible	ser__L_c + thf_c <=> gly_c + h2o_c + mlthf_c	1000	-1000	Glycine, Serine, and Threonine Metabolism	20425 or 20425	0
818	GK1	Guanylate kinase (GMP:ATP)	atp_c + gmp_c <=> adp_c + gdp_c	1000	-1000	Nucleotides	14923	0
819	GLB1	Beta-galactosidase	galgluside_hs_l + h2o_l --> gal_l + gluside_hs_l	1000	0	Sphingolipid Metabolism	(19025 and 12091 and 50917 and 18010) or (19025 and 12091)	0
820	GLBRAN	1,4-alpha-glucan branching enzyme (glygn1 -> glygn2)	glygn1_c --> glygn2_c	1000	0	Starch and Sucrose Metabolism	74185	0
821	GLCAASE8ly	Beta-glucuronidase, lysosomal	h2o_l + ha_l --> glcur_l + ha_deg1_l	1000	0	Hyaluronan Metabolism	110006	0
822	GLCAASE9ly	Beta-glucuronidase, lysosomal	2.0 h2o_l + ha_pre1_l --> acgam_l + glcur_l	1000	0	Hyaluronan Metabolism	110006	0
823	GLCNACPT_L	UDP-GlcNAc:dolichol-phosphate GlcNAc phosphotransferase (liver)	0.1 dolp__L_c + uacgam_c --> 0.1 naglc2p__L_c + ump_c	1000	0	N-Glycan Biosynthesis	13478 or 13478	0
824	GLCNACPT_U	UDP-GlcNAc:dolichol-phosphate GlcNAc phosphotransferase (uterus)	0.1 dolp_U_c + uacgam_c --> 0.1 naglc2p_U_c + ump_c	1000	0	N-Glycan Biosynthesis	13478 or 13478	0
825	GLCNACT_L	UDP-GlcNAc:N-acetyl-D-glucosaminyl diphosphodolichol N-acetyl-D-glucosaminyltransferase (liver)	0.1 naglc2p__L_c + uacgam_c --> 0.1 chito2pdol__L_c + h_c + udp_c	1000	0	N-Glycan Biosynthesis		0
826	GLCNACT_U	UDP-GlcNAc:N-acetyl-D-glucosaminyl diphosphodolichol N-acetyl-D-glucosaminyltransferase (uterus)	0.1 naglc2p_U_c + uacgam_c --> 0.1 chito2pdol_U_c + h_c + udp_c	1000	0	N-Glycan Biosynthesis		0
827	GLCURter	Glucuronate endoplasmic reticular transport	glcur_c --> glcur_r	1000	0	Transport, Endoplasmic Reticular		0
828	GLCURtly	Glucuronate transport into lysososme	glcur_c + h_c <=> glcur_l + h_l	1000	-1000	Transport, Lysosomal	235504	0
829	GLCt2	D-glucose transport in via proton symport	glc__D_e + h_e <=> glc__D_c + h_c	1000	-1000	Transport, Extracellular	246787	0
830	GLCt4	Glucose transport via sodium symport	glc__D_e + na1_e <=> glc__D_c + na1_c	1000	-1000	Transport, Extracellular	230612 or 241612 or 53881 or 109342 or 246787	0
831	GLCt4_2	Glucose transport via sodium symport	glc__D_e + 2.0 na1_e <=> glc__D_c + 2.0 na1_c	1000	-1000	Transport, Extracellular	20537	0
832	GLCter	Glucose transport, endoplasmic reticulum	glc__D_c <=> glc__D_r	1000	-1000	Transport, Endoplasmic Reticular		0
833	GLCtg	Glucose transport, Golgi apparatus	glc__D_c <=> glc__D_g	1000	-1000	Transport, Golgi Apparatus	20525	0
834	GLCtly	Glucose efflux from lysosome	glc__D_l --> glc__D_c	1000	0	Transport, Lysosomal		0
835	GLDBRAN	Glycogen debranching enzyme	dxtrn_c + h2o_c --> glc__D_c + glygn3_c	1000	0	Starch and Sucrose Metabolism	77559 or 77559 or 77559 or 77559 or 77559 or 77559	0
836	GLGNS1	Glycogen synthase (ggn -> glygn1)	ggn_c + 3.0 udpg_c --> glygn1_c + 3.0 h_c + 3.0 udp_c	1000	0	Starch and Sucrose Metabolism	(8908 and 14936) or (232493 and 27357) or (14936 and 27357) or (8908 and 232493)	0
837	GLNALANaEx	L-alanine/L-glutamine Na-dependent exchange (Gln-L in)	ala__L_c + gln__L_e + na1_e --> ala__L_e + gln__L_c + na1_c	1000	0	Transport, Extracellular	20514	0
838	GLNASNNaEx	L-glutamine/L-asparagine Na-dependent exchange (Gln-L in)	asn__L_c + gln__L_e + na1_e --> asn__L_e + gln__L_c + na1_c	1000	0	Transport, Extracellular	20514	0
839	GLNS	Glutamine synthetase	atp_c + glu__L_c + nh4_c --> adp_c + gln__L_c + h_c + pi_c	1000	0	Glutamate metabolism	14645 or 266744	0
840	GLNTHRNaEx	L-threonine/L-glutamine Na-dependent exchange (Gln-L in)	gln__L_e + na1_e + thr__L_c --> gln__L_c + na1_c + thr__L_e	1000	0	Transport, Extracellular	20514	0
841	GLNt4	L-glutamine reversible transport via sodium symport	gln__L_e + na1_e --> gln__L_c + na1_c	1000	0	Transport, Extracellular	105727 or 56774 or 67760 or 69354	0
842	GLNtN1	Glutamine transport (Na, H coupled)	gln__L_e + h_c + 2.0 na1_e <=> gln__L_c + h_e + 2.0 na1_c	1000	-1000	Transport, Extracellular	209837 or 76257	0
843	GLNtm	L-glutamine transport via electroneutral transporter	gln__L_c --> gln__L_m	1000	0	Transport, Mitochondrial		0
844	GLPASE1	Glycogen phosphorylase (glygn2 -> dxtrn)	glygn2_c + 3.0 pi_c --> dxtrn_c + 3.0 g1p_c	1000	0	Starch and Sucrose Metabolism	110078 or 19309 or 110095	0
845	GLPASE2	Glycogen phosphorylase (amyls -> glc-D)	glygn3_c + 7.0 h2o_c --> Tyr_ggn_c + 7.0 glc__D_c	1000	0	Starch and Sucrose Metabolism	110078 or 110095 or 19309	0
846	GLU5Km	Glutamate 5-kinase (m)	atp_m + glu__L_m --> adp_m + glu5p_m	1000	0	Urea cycle/amino group metabolism	56454	0
847	GLUCYS	Gamma-glutamylcysteine synthetase	atp_c + cys__L_c + glu__L_c --> adp_c + glucys_c + h_c + pi_c	1000	0	Glutathione Metabolism	14629 and 14630	0
848	GLUDC	Glutamate Decarboxylase	glu__L_c + h_c --> 4abut_c + co2_c	1000	0	Glutamate metabolism	14415 or 14417 or 14415	0
849	GLUNm	Glutaminase (mitochondrial)	gln__L_m + h2o_m --> glu__L_m + nh4_m	1000	0	Glutamate metabolism	14660 or 216456 or 216456	0
850	GLUPRT	Glutamine phosphoribosyldiphosphate amidotransferase	gln__L_c + h2o_c + prpp_c --> glu__L_c + ppi_c + pram_c	1000	0	IMP Biosynthesis	231327	0
851	GLUTCOADHm	Glutaryl-CoA dehydrogenase (mitochondria)	fad_m + glutcoa_m + h_m --> b2coa_m + co2_m + fadh2_m	1000	0	Tryptophan metabolism	270076 or 270076	0
852	GLUt2m	Amino acid transporter (glu-L), mitochondrial	glu__L_c + h_c <=> glu__L_m + h_m	1000	-1000	Transport, Mitochondrial	71803 or 78830 or 68267 or 50799	0
853	GLUtr	Intracellular transport	glu__L_c <=> glu__L_r	1000	-1000	Transport, Endoplasmic Reticular		0
854	GLXtp	Glyoxylate transport peroxisomal	glx_c <=> glx_x	1000	-1000	Transport, Peroxisomal		0
855	GLYAMDTRc	Glycine amidinotransferase (c)	arg__L_c + gly_c <=> gudac_c + orn_c	1000	-1000	Urea cycle/amino group metabolism	67092	0
856	GLYATm	Glycine C-acetyltransferase	accoa_m + gly_m <=> 2aobut_m + coa_m	1000	-1000	Glycine, Serine, and Threonine Metabolism	26912	0
857	GLYC_St	L-glycerate export	glyc__S_c --> glyc__S_e	1000	0	Transport, Extracellular		0
858	GLYCK2	Glycerate kinase	atp_c + glyc__R_c --> 2pg_c + adp_c + h_c	1000	0	Glyoxylate and Dicarboxylate Metabolism		0
859	GLYCLTDy	Glycolate dehydrogenase (NADP)	glx_c + h_c + nadph_c --> glyclt_c + nadp_c	1000	0	Glyoxylate and Dicarboxylate Metabolism	76238	0
860	GLYCLTtp	Glycolate transport, glyoxysome	glyclt_c --> glyclt_x	1000	0	Transport, Peroxisomal		0
861	GLYCTO1p	(S)-2-hydroxy-acid oxidase	glyclt_x + o2_x --> glx_x + h2o2_x	1000	0	Glyoxylate and Dicarboxylate Metabolism	56185 or 15112 or 56185	0
862	GLYCt	Glycerol transport via channel	glyc_c <=> glyc_e	1000	-1000	Transport, Extracellular		0
863	GLYK	Glycerol kinase	atp_c + glyc_c --> adp_c + glyc3p_c + h_c	1000	0	Glycerophospholipid Metabolism	14933 or 14626 or 14933 or 2713	0
864	GLYOX	Hydroxyacylglutathione hydrolase	h2o_c + lgt__S_c --> gthrd_c + h_c + lac__D_c	1000	0	Pyruvate Metabolism	14651 or 68977 or 68977	0
865	GLYVESSEC	Glycine secretion via secretory vesicle (ATP driven)	atp_c + 3.0 gly_c + h2o_c --> adp_c + 3.0 gly_e + h_c + pi_c	1000	0	Transport, Extracellular	22348	0
866	GLYt2r	Glycine reversible transport via proton symport	gly_e + h_e <=> gly_c + h_c	1000	-1000	Transport, Extracellular	215335	0
867	GLYt4	Glycine transport via sodium symport	gly_e + na1_e --> gly_c + na1_c	1000	0	Transport, Extracellular	105727 or 56774 or 67760 or 69354	0
868	GLYt7_211_r	GLYt7 LPAREN 211 RPAREN r	cl_e + gly_e + 2.0 na1_e <=> cl_c + gly_c + 2.0 na1_c	1000	-1000	Transport, Extracellular	14664 or 14664	0
869	GLYt7_311_r	GLYt7 LPAREN 311 RPAREN r	cl_e + gly_e + 3.0 na1_e <=> cl_c + gly_c + 3.0 na1_c	1000	-1000	Transport, Extracellular	104245	0
870	GLYtm	Glycine passive transport to mitochondria	gly_c <=> gly_m	1000	-1000	Transport, Mitochondrial		0
871	GLYtp	Glycine passive transport to peroxisome	gly_c <=> gly_x	1000	-1000	Transport, Peroxisomal		0
872	GMAND	GDP-D-mannose dehydratase	gdpmann_c --> gdpddman_c + h2o_c	1000	0	Fructose and Mannose Metabolism	218138	0
873	GMPR	GMP reductase	gmp_c + 2.0 h_c + nadph_c --> imp_c + nadp_c + nh4_c	1000	0	Nucleotides	66355 or 105446 or 105446 or 105446	0
874	GMPS2	GMP synthase	atp_c + gln__L_c + h2o_c + xmp_c --> amp_c + glu__L_c + gmp_c + 2.0 h_c + ppi_c	1000	0	Nucleotides	229363	0
875	GMPtg	GMP transport (Golgi)	gmp_c <=> gmp_g	1000	-1000	Transport, Golgi Apparatus		0
876	GND	Phosphogluconate dehydrogenase	6pgc_c + nadp_c --> co2_c + nadph_c + ru5p__D_c	1000	0	Pentose Phosphate Pathway	110208	0
877	GNMT	Glycine N-methyltransferase	amet_c + gly_c --> ahcys_c + h_c + sarcs_c	1000	0	Glycine, Serine, and Threonine Metabolism	14711	0
878	GP1CALPHAte	Gp1calpha hs transport	gp1calpha_hs_c <=> gp1calpha_hs_e	1000	-1000	Transport, Extracellular		0
879	GP1CALPHAtg	Gp1calpha hs intracellular transport	gp1calpha_hs_c <=> gp1calpha_hs_g	1000	-1000	Transport, Golgi Apparatus		0
880	GPAM_hs	Glycerol-3-phosphate acyltransferase	Rtotalcoa_c + glyc3p_c --> alpa_hs_c + coa_c	1000	0	Triacylglycerol Synthesis	14732	0
881	GPIAT	Glucosaminylphosphatidyl inositol acetyltransferase	gpail_hs_c + pmtcoa_c --> coa_c + gacpail_hs_c	1000	0	Glycosylphosphatidylinositol (GPI)-anchor biosynthesis	70325	0
882	GPIDAer	Glycophosphatidylinositol (GPI) deacylase, endoplasmic reticulum	gpi_prot_hs_r + h2o_r --> dgpi_prot_hs_r + h_r + hdca_r	1000	0	Glycosylphosphatidylinositol (GPI)-anchor biosynthesis	241062	0
883	GPIMTer_U	GlcN-acylPI mannosyltransferase, endoplasmic reticulum	0.1 dolmanp_U_r + gacpail_hs_r --> 0.1 dolp_U_r + h_r + mgacpail_hs_r	1000	0	Glycosylphosphatidylinositol (GPI)-anchor biosynthesis	67556 and 72084	0
884	GQ1BALPHAte	Gq1balpha hs transport	gq1balpha_hs_c <=> gq1balpha_hs_e	1000	-1000	Transport, Extracellular		0
885	GQ1BALPHAtg	Gq1balpha hs intracellular transport	gq1balpha_hs_c <=> gq1balpha_hs_g	1000	-1000	Transport, Golgi Apparatus		0
886	GQ1Bte	Gq1b hs transport	gq1b_hs_c <=> gq1b_hs_e	1000	-1000	Transport, Extracellular		0
887	GQ1Btg	Gq1b hs intracellular transport	gq1b_hs_c <=> gq1b_hs_g	1000	-1000	Transport, Golgi Apparatus		0
888	GRTTx	Geranyltranstransferase	grdp_x + ipdp_x --> frdp_x + ppi_x	1000	0	Cholesterol Metabolism	110196	0
889	GSNt	Guanosine facilated transport in cytosol	gsn_e <=> gsn_c	1000	-1000	Transport, Extracellular	13340 or 63959	0
890	GSNt5	Guanosine transport in via sodium (1:2) symport	gsn_e + 2.0 na1_e --> gsn_c + 2.0 na1_c	1000	0	Transport, Extracellular	114304	0
891	GT1Ate	Gt1a hs transport	gt1a_hs_c <=> gt1a_hs_e	1000	-1000	Transport, Extracellular		0
892	GT1Atg	Gt1a hs intracellular transport	gt1a_hs_c <=> gt1a_hs_g	1000	-1000	Transport, Golgi Apparatus		0
893	GTHDH	Glutathione dehydrogenase (dehydroascorbate reductase)	dhdascb_c + 2.0 gthrd_c --> ascb__L_c + gthox_c	1000	0	Ascorbate and Aldarate Metabolism		0
894	GTHOr	Glutathione oxidoreductase	gthox_c + h_c + nadph_c --> 2.0 gthrd_c + nadp_c	1000	0	Glutamate metabolism	14782	0
895	GTHOm	Glutathione oxidoreductase	gthox_m + h_m + nadph_m --> 2.0 gthrd_m + nadp_m	1000	0	Glutamate metabolism	14782	0
896	GTHPi	Glutathione peridoxase	2.0 gthrd_c + h2o2_c <=> gthox_c + 2.0 h2o_c	1000	-1000	Glutathione Metabolism	21672 or 18477 or 14776 or 14775 or 18477 or 14775 or 18477 or 21672 or 625249 or 21672	0
897	GTHPm	Glutathione peroxidase mitochondria	2.0 gthrd_m + h2o2_m <=> gthox_m + 2.0 h2o_m	1000	-1000	Glutathione Metabolism	11757 or 11757 or 625249	0
898	GTHRDtr	Glutathione transport via diffusion	gthrd_c <=> gthrd_r	1000	-1000	Transport, Endoplasmic Reticular		0
899	GTHS	Glutathione synthetase	atp_c + glucys_c + gly_c --> adp_c + gthrd_c + h_c + pi_c	1000	0	Glutathione Metabolism	14854	0
900	GTMLTe	G-glutamyltransferase (e)	ala__L_c + gthrd_c --> cgly_e + gluala_e	1000	0	Glutathione Metabolism	2679 or 14598 or 14598 or 14598	0
901	GUACYC	Guanylate cyclase	gtp_c --> 35cgmp_c + ppi_c	1000	0	Nucleotides	(234889 and 54195) or 230103 or (60596 and 2974) or 245650 or 230103 or 14917 or 18160 or (234889 and 2974) or 14919 or (60596 and 54195)	0
902	GUAPRT	Guanine phosphoribosyltransferase	gua_c + prpp_c --> gmp_c + ppi_c	1000	0	Salvage Pathway	15452	0
903	GULN3D	L-gulonate 3-dehydrogenase	guln__L_c + nad_c <=> 3dhguln_c + h_c + nadh_c	1000	-1000	Pentose and Glucuronate Interconversions		0
904	GULNDer	Gulonate dehydrogenase, endoplasmic reticulum	glcur_r + h_r + nadph_r <=> guln__L_r + nadp_r	1000	-1000	Pentose and Glucuronate Interconversions		0
905	GULNter	L-gulonate endoplasmic reticular export	guln__L_r --> guln__L_c	1000	0	Transport, Endoplasmic Reticular		0
906	GluForTx	Formimidoyltransferase cyclodeaminase	forglu_c + h_c + thf_c --> 5forthf_c + glu__L_c	1000	0	Histidine Metabolism	14317 or 14317	0
907	H2CO3D	Carboxylic acid dissociation	co2_c + h2o_c <=> h2co3_c	1000	-1000	Miscellaneous	12350 or 76459 or 71934 or 12351 or 12354 or 23831 or 12354 or 76459 or 12346 or 230099 or 12349	0
908	H2CO3D2	Carboxylic acid dissociation	h_c + hco3_c <=> h2co3_c	1000	-1000	Miscellaneous		0
909	H2MTer_U	H2 mannosyltransferase, endoplasmic reticulum	0.1 dolmanp_U_r + mgacpail_hs_r --> 0.1 dolp_U_r + h_r + m2gacpail_hs_r	1000	0	Glycosylphosphatidylinositol (GPI)-anchor biosynthesis	230801	0
910	H2O2tm	Hydrogen peroxide transport via diffusion, mitochondria	h2o2_c <=> h2o2_m	1000	-1000	Transport, Mitochondrial		0
911	H2O2tn	Hydrogen peroxide nuclear transport	h2o2_c <=> h2o2_n	1000	-1000	Transport, Nuclear		0
912	H2O2tp	Hydrogen peroxide transport via diffusion, glyoxysome	h2o2_c <=> h2o2_x	1000	-1000	Transport, Peroxisomal		0
913	H2Ot	H2O transport via diffusion	h2o_e <=> h2o_c	1000	-1000	Transport, Extracellular	20537	0
914	H2Oter	H2O endoplasmic reticulum transport	h2o_c <=> h2o_r	1000	-1000	Transport, Endoplasmic Reticular		0
915	H2Otg	H2O transport, Golgi apparatus	h2o_c <=> h2o_g	1000	-1000	Transport, Golgi Apparatus		0
916	H2Otly	H2O transport, lysosomal	h2o_c <=> h2o_l	1000	-1000	Transport, Lysosomal		0
917	H2Otm	H2O transport mitochondrial	h2o_c <=> h2o_m	1000	-1000	Transport, Mitochondrial	11833	0
918	H2Otn	H2O transport nuclear	h2o_n <=> h2o_c	1000	-1000	Transport, Nuclear		0
919	H2Otp	H2O transport peroxisomal	h2o_c <=> h2o_x	1000	-1000	Transport, Peroxisomal		0
920	H3MTer_U	H3 mannosyltransferase, endoplasmic reticulum	0.1 dolmanp_U_r + m2gacpail_hs_r --> 0.1 dolp_U_r + h_r + m3gacpail_hs_r	1000	0	Glycosylphosphatidylinositol (GPI)-anchor biosynthesis	55981	0
921	H4ETer	H4 phosphoethanolaminyl transferase, endoplasmic reticulum	m3gacpail_hs_r + pe_hs_r --> dag_hs_r + m2emgacpail_hs_r	1000	0	Glycosylphosphatidylinositol (GPI)-anchor biosynthesis	27392 or 27392	0
922	H6ET3er	H6 phosphoethanolaminyl transferase, endoplasmic reticulum	m2emgacpail_hs_r + pe_hs_r --> dag_hs_r + em2emgacpail_hs_r	1000	0	Glycosylphosphatidylinositol (GPI)-anchor biosynthesis	(56703 and 18701) or (56703 and 18701) or (18701 and 56703) or (56703 and 18701)	0
923	H7ET2er	H7 phosphoethanolaminyl transferase, endoplasmic reticulum	em2emgacpail_hs_r + pe_hs_r --> dag_hs_r + gpi_hs_r	1000	0	Glycosylphosphatidylinositol (GPI)-anchor biosynthesis	(18701 and 433931) or (18701 and 433931)	0
924	H8TAer	H8 transamidase, endoplasmic reticulum	gpi_hs_r + pre_prot_r --> gpi_prot_hs_r + gpi_sig_r	1000	0	Glycosylphosphatidylinositol (GPI)-anchor biosynthesis	329777 and 14731 and 228812 and 276846 and 78928	0
925	HACD1m	3-Hydroxybutanoyl-CoA:NAD+ oxidoreductase, mitochondria	aacoa_m + h_m + nadh_m <=> 3hbcoa_m + nad_m	1000	-1000	Tryptophan metabolism	15108 or 15107 or (97212 and 231086)	0
926	HACD9m	(2S,3S)-3-hydroxy-2-methylbutanoyl-CoA:NAD+ oxidoreductase	3hmbcoa_m + nad_m <=> 2maacoa_m + h_m + nadh_m	1000	-1000	Valine, Leucine, and Isoleucine Metabolism	15108	0
927	HAS1	Hyaluronan synthase	uacgam_c + udpglcur_c --> 2.0 h_c + ha_pre1_e + 2.0 udp_c	1000	0	Hyaluronan Metabolism	15118 or 15116 or 15118 or 15117	0
928	HAS2	Hyaluronan synthase	ha_pre1_e + uacgam_c + udpglcur_c --> 2.0 h_c + ha_e + 2.0 udp_c	1000	0	Hyaluronan Metabolism	15118 or 15116 or 15118 or 15117	0
929	HAtly	Hyaluronan transport, extracellular to lysosome	ha_e --> ha_l	1000	0	Transport, Lysosomal		0
930	HCO3Em	HCO3 equilibration reaction	co2_m + h2o_m <=> h_m + hco3_m	1000	-1000	Urea cycle/amino group metabolism		0
931	HCO3_CLt	Bicarbonate transport (Cl-/HCO3- exchange)	cl_c + hco3_e <=> cl_e + hco3_c	1000	-1000	Transport, Extracellular	20535 or 240215 or 20533 or 20536 or 20536	0
932	HCO3_NAt	Bicarbonate transport (Na/HCO3 cotransport)	hco3_e + na1_e <=> hco3_c + na1_c	1000	-1000	Transport, Extracellular	218756	0
933	HDCAter	Palmitate ER export	hdca_r --> hdca_c	1000	0	Transport, Endoplasmic Reticular		0
934	HDCAt	Hexadecanoate n C160 transport in via uniport	hdca_e <=> hdca_c	1000	-1000	Transport, Extracellular		0
935	HDCEAt	Hexadecenoate n C161 transport in via uniport	hdcea_e <=> hdcea_c	1000	-1000	Transport, Extracellular		0
936	HDD2COAtx	Hdd2coa intracellular transport	hdd2coa_c <=> hdd2coa_x	1000	-1000	Transport, Peroxisomal		0
937	HEX1	Hexokinase (D-glucose:ATP)	atp_c + glc__D_c --> adp_c + g6p_c + h_c	1000	0	Glycolysis/Gluconeogenesis	15275 or 216019 or 103988 or 15275 or 15277 or 103988 or 15275 or 103988 or 15275 or 212032 or 15275	0
938	HEX4	Hexokinase (D-mannose:ATP)	atp_c + man_c --> adp_c + h_c + man6p_c	1000	0	Fructose and Mannose Metabolism	15275 or 103988 or 212032 or 103988 or 15275 or 15275 or 15275 or 15277 or 15275 or 216019 or 103988	0
939	HEX7	Hexokinase (D-fructose:ATP)	atp_c + fru_c --> adp_c + f6p_c + h_c	1000	0	Fructose and Mannose Metabolism	15275 or 103988 or 15275 or 15275 or 212032 or 103988 or 15277 or 103988 or 15275 or 216019 or 15275	0
940	HGNTOR	Homogentisateoxygen 1 2 oxidoreductase decyclizing	hgentis_c + o2_c --> 4mlacac_c + h_c	1000	0	Tyrosine metabolism	15233	0
941	HIBDm	3-hydroxyisobutyrate dehydrogenase, mitochondrial	3hmp_m + nad_m <=> 2mop_m + h_m + nadh_m	1000	-1000	Valine, Leucine, and Isoleucine Metabolism	58875	0
942	HISDr	Histidase r	his__L_c --> nh4_c + urcan_c	1000	0	Histidine Metabolism	15109	0
943	HISDC	Histidine decarboxylase	h_c + his__L_c --> co2_c + hista_c	1000	0	Histidine Metabolism	13195 or 15186	0
944	HISt4	L-histidine transport in via sodium symport	his__L_e + na1_e --> his__L_c + na1_c	1000	0	Transport, Extracellular	56774 or 67760	0
945	HIStN1	Histidine transport (Na, H coupled)	h_c + his__L_e + 2.0 na1_e <=> h_e + his__L_c + 2.0 na1_c	1000	-1000	Transport, Extracellular	76257	0
946	HIStiDF	L-histidine transport via diffusion (extracellular to cytosol)	his__L_e --> his__L_c	1000	0	Transport, Extracellular	69354	0
947	HKYNH	3 Hydroxy L kynurenine hydrolase	h2o_c + hLkynr_c --> 3hanthrn_c + ala__L_c	1000	0	Tryptophan metabolism	70789	0
948	HMGCOARx	Hydroxymethylglutaryl CoA reductase (ir)	2.0 h_x + hmgcoa_x + 2.0 nadph_x --> coa_x + mev__R_x + 2.0 nadp_x	1000	0	Cholesterol Metabolism	15357	0
949	HMGCOAS	Hydroxymethylglutaryl CoA synthase	coa_c + h_c + hmgcoa_c <-- aacoa_c + accoa_c + h2o_c	0	-1000	Cholesterol Metabolism	208715 or 208715	0
950	HMGCOASm	Hydroxymethylglutaryl CoA synthase mitochondrial	coa_m + h_m + hmgcoa_m <-- aacoa_m + accoa_m + h2o_m	0	-1000	Cholesterol Metabolism	15360	0
951	HMGCOAtm	Hydroxymethylglutaryl CoA reversible mitochondrial transport	hmgcoa_c <=> hmgcoa_m	1000	-1000	Transport, Mitochondrial		0
952	HMGCOAtx	Hydroxymethylglutaryl-CoA reversible peroxisomal transport	hmgcoa_c <=> hmgcoa_x	1000	-1000	Transport, Peroxisomal		0
953	HMGLm	Hydroxymethylglutaryl-CoA lyase	hmgcoa_m --> acac_m + accoa_m	1000	0	Cholesterol Metabolism	15356 or 208982	0
954	HMGLx	Hydroxymethylglutaryl-CoA lyase	hmgcoa_x --> acac_x + accoa_x	1000	0	Cholesterol Metabolism	15356	0
955	HPACtr	Hydroxyphenylacetate transport via diffusion	4hphac_c <=> 4hphac_e	1000	-1000	Transport, Extracellular		0
956	HPYRR2x	Hydroxypyruvate reductase (NADH)	h_c + hpyr_c + nadh_c --> glyc__S_c + nad_c	1000	0	Glyoxylate and Dicarboxylate Metabolism	16833 or 52815 or 16832 or 160287 or (16832 and 16828) or 106557 or 16828 or 52815 or 16833	0
957	HPYRRy	Hydroxypyruvate reductase (NADPH)	h_c + hpyr_c + nadph_c --> glyc__R_c + nadp_c	1000	0	Glyoxylate and Dicarboxylate Metabolism	76238	0
958	HPYRtp	Hydroxypyruate transport, peroxisomal	hpyr_c <=> hpyr_x	1000	-1000	Transport, Peroxisomal		0
959	HSD11B1r	11-beta-hydroxysteroid dehydrogenase type 1	cortsn_r + h_r + nadph_r <=> crtsl_r + nadp_r	1000	-1000	Steroid Metabolism	15483 or 15483	0
960	HSD11B2r	11-beta-hydroxysteroid dehydrogenase type 2	cortsn_r + h_r + nadh_r <=> crtsl_r + nad_r	1000	-1000	Steroid Metabolism	15484	0
961	HSD17B42x	Hydroxysteroid (17-beta) dehydrogenase 4	h_x + nadph_x + o2_x + thcholoylcoa_x --> dhocholoylcoa_x + 2.0 h2o_x + nadp_x	1000	0	Bile Acid Biosynthesis	15488	0
962	HSD17B4x	Hydroxysteroid (17-beta) dehydrogenase 4	cholcoads_x + h_x + nadph_x + o2_x --> cholcoaone_x + h2o_x + nadp_x	1000	0	Bile Acid Biosynthesis	15488	0
963	HSD3B7	Hydroxy-delta-5-steroid dehydrogenase, 3 beta- and steroid delta-isomerase 7	nad_r + xol7a_r --> h_r + nadh_r + xol7aone_r	1000	0	Bile Acid Biosynthesis	101502	0
964	HSD3B7P	Hydroxy-delta-5-steroid dehydrogenase, 3 beta- and steroid delta-isomerase 7	nadp_r + xol7a_r --> h_r + nadph_r + xol7aone_r	1000	0	Bile Acid Biosynthesis	101502	0
965	HXANtx	Hypoxanthine diffusion in peroxisome	hxan_c --> hxan_x	1000	0	Transport, Peroxisomal		0
966	HXPRT	Hypoxanthine phosphoribosyltransferase (Hypoxanthine)	hxan_c + prpp_c --> imp_c + ppi_c	1000	0	Salvage Pathway	15452	0
967	HYPOE	Hypothetical enyme	h2o_c + pyam5p_c --> pi_c + pydam_c	1000	0	Vitamin B6 Metabolism	57028	0
968	HYPTROX	Hypotaurine oxidase	2.0 h_c + 2.0 hyptaur_c + o2_c --> 2.0 taur_c	1000	0	Taurine and hypotaurine metabolism		0
969	Htg	Proton transport, Golgi	h_g <=> h_c	1000	-1000	Transport, Golgi Apparatus		0
970	Htr	H transporter, endoplasmic reticulum	h_c <=> h_r	1000	-1000	Transport, Endoplasmic Reticular		0
971	Htx	H transporter, peroxisome	h_c <=> h_x	1000	-1000	Transport, Peroxisomal		0
972	ICDHxm	Isocitrate dehydrogenase NAD	icit_m + nad_m --> akg_m + co2_m + nadh_m	1000	0	Citric Acid Cycle	(15929 and 170718 and 67834) or (170718 and 15929 and 67834) or (170718 and 15929 and 67834) or (170718 and 15929 and 67834) or (15929 and 67834 and 170718) or (15929 and 67834 and 170718)	0
973	ICDHyr	Isocitrate dehydrogenase (NADP)	icit_c + nadp_c --> akg_c + co2_c + nadph_c	1000	0	Citric Acid Cycle	15926	0
974	ICDHym	Isocitrate dehydrogenase NADP	icit_m + nadp_m <=> akg_m + co2_m + nadph_m	1000	-1000	Citric Acid Cycle	269951	0
975	ILETA	Isoleucine transaminase	akg_c + ile__L_c <=> 3mop_c + glu__L_c	1000	-1000	Valine, Leucine, and Isoleucine Metabolism	12035	0
976	ILETAm	Isoleucine transaminase mitochondrial	akg_m + ile__L_m <=> 3mop_m + glu__L_m	1000	-1000	Valine, Leucine, and Isoleucine Metabolism	12036	0
977	ILEtmi	Isoleucine transport from mitochondria to cytosol	ile__L_m <=> ile__L_c	1000	-1000	Transport, Mitochondrial		0
978	ILEtec	L-isoleucine transport via diffusion (extracellular to cytosol)	ile__L_e <=> ile__L_c	1000	-1000	Transport, Extracellular	72401 or 215113	0
979	IMPC	IMP cyclohydrolase	h2o_c + imp_c <=> fprica_c	1000	-1000	IMP Biosynthesis	108147	0
980	IMPD	IMP dehydrogenase	h2o_c + imp_c + nad_c --> h_c + nadh_c + xmp_c	1000	0	Nucleotides	23917 or 23918 or 23917	0
981	INOSTO	Myo-Inositol:oxygen oxidoreductase	inost_c + o2_c --> glcur_c + h2o_c + h_c	1000	0	Inositol Phosphate Metabolism	56727	0
982	INSt	Inosine transport (diffusion)	ins_e <=> ins_c	1000	-1000	Transport, Extracellular	13340 or 63959	0
983	INSt5	Inosine transport in via sodium (1:2) symport	ins_e + 2.0 na1_e --> ins_c + 2.0 na1_c	1000	0	Transport, Extracellular	114304	0
984	IPDDIx	Isopentenyl-diphosphate D-isomerase	ipdp_x <=> dmpp_x	1000	-1000	Cholesterol Metabolism	319554 or 91734	0
985	ITCOAL1m	Itaconate--CoA ligase (GDP-forming), mitochondrial	coa_m + gtp_m + itacon_m <=> gdp_m + itaccoa_m + pi_m	1000	-1000	C5-Branched dibasic acid metabolism	56451 and 20917	0
986	ITCOALm	Itaconate CoA ligase ADP forming mitochondrial	atp_m + coa_m + itacon_m <=> adp_m + itaccoa_m + pi_m	1000	-1000	C5-Branched dibasic acid metabolism	56451 and 20916	0
987	IZPN	Imidazolonepropionase	4izp_c + h2o_c --> forglu_c + h_c	1000	0	Histidine Metabolism		0
988	KAS8	B-ketoacyl synthetase (palmitate, n-C16:0)	accoa_c + 20.0 h_c + 7.0 malcoa_c + 14.0 nadph_c --> 7.0 co2_c + 8.0 coa_c + 6.0 h2o_c + hdca_c + 14.0 nadp_c	1000	0	Fatty acid elongation	14104	0
989	KCC2t	K+-Cl- cotransporter (NH4+)	cl_e + nh4_e <=> cl_c + nh4_c	1000	-1000	Transport, Extracellular	20498 or 20499 or 107723	0
990	KCCt	K+-Cl- cotransport	cl_e + k_e <=> cl_c + k_c	1000	-1000	Transport, Extracellular	20499 or 57138 or 107723 or 20498	0
991	KHK	Ketohexokinase	atp_c + fru_c --> adp_c + f1p_c + h_c	1000	0	Fructose and Mannose Metabolism	16548 or 16548	0
992	KHK2	Ketohexokinase (D-xylulose)	atp_c + xylu__D_c --> adp_c + h_c + xu1p__D_c	1000	0	Glyoxylate and Dicarboxylate Metabolism	16548 or 16548	0
993	KSIt	Keratan sulfate I transport, golgi to extracellular	ksi_g --> ksi_e	1000	0	Transport, Extracellular		0
994	KSItly	Keratan sulfate I transport, extracellular to lysosome	ksi_e --> ksi_l	1000	0	Transport, Lysosomal		0
995	KYN3OX	Kynurenine 3 monooxygenase	Lkynr_c + h_c + nadph_c + o2_c --> h2o_c + hLkynr_c + nadp_c	1000	0	Tryptophan metabolism	98256	0
996	L_LACt2r	L lactate reversible transport via proton symport	h_e + lac__L_e <=> h_c + lac__L_c	1000	-1000	Transport, Extracellular	20503 or 57274 or 20501 or 80879	0
997	L_LACt4r	L-lactate reversible transport via sodium symport	lac__L_e + na1_e <=> lac__L_c + na1_c	1000	-1000	Transport, Extracellular		0
998	LACZe	B-galactosidase, extracellular	h2o_e + lcts_e --> gal_e + glc__D_e	1000	0	Galactose metabolism	226413	0
999	LALDD	D-lactaldehyde dehydrogenase	lald__D_c + nadp_c <=> h_c + mthgxl_c + nadph_c	1000	-1000	Pyruvate Metabolism	76238	0
1000	LALDO2	D-Lactaldehyde:NADP+ 1-oxidoreductase	h_c + mthgxl_c + nadph_c --> lald__D_c + nadp_c	1000	0	Pyruvate Metabolism	58810 or 110198 or 58810 or 11677	0
1001	LALDO2x	D-Lactaldehyde:NAD+ 1-oxidoreductase	h_c + mthgxl_c + nadh_c --> lald__D_c + nad_c	1000	0	Pyruvate Metabolism	110198	0
1002	LCADi_D	Lactaldehyde dehydrogenase	h2o_c + lald__D_c + nad_c --> 2.0 h_c + lac__D_c + nadh_c	1000	0	Pyruvate Metabolism	11670 or 56752 or 19378 or 11671 or 222 or 19378 or 67689 or 11668 or 19378 or 110695 or 56847	0
1003	LCAT1e	Lecithin-cholesterol acyltransferase	chsterol_e + pchol_hs_e --> lpchol_hs_e + xolest2_hs_e	1000	0	Fatty Acid Metabolism	16816	0
1004	LCTStg	Lactose transport from Golgi to extracellular (via vesicle)	lcts_g --> lcts_e	1000	0	Transport, Extracellular		0
1005	LCYSTAT	L-Cysteate:2-oxoglutarate aminotransferase	Lcyst_c + akg_c <=> 3spyr_c + glu__L_c	1000	-1000	Cysteine Metabolism	14718	0
1006	LCYSTCBOXL	3-Sulfoalanine carboxy-lyase	Lcyst_c + h_c --> co2_c + taur_c	1000	0	Taurine and hypotaurine metabolism	246277 or 14415 or 14417 or 14415	0
1007	LDH_D	D-lactate dehydrogenase	lac__D_c + nad_c <=> h_c + nadh_c + pyr_c	1000	-1000	Pyruvate Metabolism	52815 or 52815	0
1008	LEUKTRA4tr	Leukotriene intracellular transport	leuktrA4_c <=> leuktrA4_r	1000	-1000	Transport, Endoplasmic Reticular		0
1009	LEUKTRD4t	Leukotriene D4 transport	leuktrD4_e <=> leuktrD4_c	1000	-1000	Transport, Extracellular		0
1010	LEUKTRD4tr	Leukotriene intracellular transport	leuktrD4_c <=> leuktrD4_r	1000	-1000	Transport, Endoplasmic Reticular		0
1011	LEUTA	Leucine transaminase	akg_c + leu__L_c <=> 4mop_c + glu__L_c	1000	-1000	Valine, Leucine, and Isoleucine Metabolism	12035	0
1012	LEUTAm	Leucine transaminase mitochondrial	akg_m + leu__L_m <=> 4mop_m + glu__L_m	1000	-1000	Valine, Leucine, and Isoleucine Metabolism	12036	0
1013	LEUt4	L-leucine transport in via sodium symport	leu__L_e + na1_e --> leu__L_c + na1_c	1000	0	Transport, Extracellular	105727 or 11989 or 17254 or 11988 or 11987 or 56774 or 69354	0
1014	LEUt5m	Leucine mitochondrial transport	leu__L_c <=> leu__L_m	1000	-1000	Transport, Mitochondrial		0
1015	LEUtec	L-leucine transport via diffusion	leu__L_e <=> leu__L_c	1000	-1000	Transport, Extracellular	72401 or 215113	0
1016	LGTHL	Lactoylglutathione lyase	gthrd_c + mthgxl_c --> lgt__S_c	1000	0	Pyruvate Metabolism	109801	0
1017	LNELDCCPT1	Carnitine O-palmitoyltransferase	crn_c + lneldccoa_c --> coa_c + lneldccrn_c	1000	0	Carnitine shuttle	12895 or 12895 or 12895 or 78070 or 12894 or 12895	0
1018	LNELDCCPT2	Carnitine transferase	coa_m + lneldccrn_m --> crn_m + lneldccoa_m	1000	0	Carnitine shuttle	12896	0
1019	LNELDCCRNt	Transport into the mitochondria (carnitine)	lneldccrn_c --> lneldccrn_m	1000	0	Carnitine shuttle	57279	0
1020	LNLCCPT1	Carnitine O-palmitoyltransferase	crn_c + lnlccoa_c --> coa_c + lnlccrn_c	1000	0	Carnitine shuttle	12895 or 12895 or 12895 or 78070 or 12894 or 12895	0
1021	LNLCCPT2	Carnitine transferase	coa_m + lnlccrn_m --> crn_m + lnlccoa_m	1000	0	Carnitine shuttle	12896	0
1022	LNLCCRNt	Transport into the mitochondria (carnitine)	lnlccrn_c --> lnlccrn_m	1000	0	Carnitine shuttle	57279	0
1023	LNLCt	Linoleic acid (n-C18:2) transport in via diffusion	lnlc_e <=> lnlc_c	1000	-1000	Transport, Extracellular		0
1024	LNLNCGCPT1	Carnitine O-palmitoyltransferase	crn_c + lnlncgcoa_c --> coa_c + lnlncgcrn_c	1000	0	Carnitine shuttle	12895 or 12895 or 12895 or 78070 or 12894 or 12895	0
1025	LNLNCGCPT2	Carnitine transferase	coa_m + lnlncgcrn_m --> crn_m + lnlncgcoa_m	1000	0	Carnitine shuttle	12896	0
1026	LNLNCGCRNt	Transport into the mitochondria (carnitine)	lnlncgcrn_c --> lnlncgcrn_m	1000	0	Carnitine shuttle	57279	0
1027	LNLNCGt	Fatty acid transport via diffusion	lnlncg_e <=> lnlncg_c	1000	-1000	Transport, Extracellular		0
1028	LNS14DMr	Cytochrome P450 lanosterol 14-alpha-demethylase	2.0 h_r + lanost_r + 3.0 nadph_r + 3.0 o2_r --> 44mctr_r + for_r + 4.0 h2o_r + 3.0 nadp_r	1000	0	Cholesterol Metabolism	13121	0
1029	LNSTLSr	Lanosterol synthase	Ssq23epx_r --> lanost_r	1000	0	Cholesterol Metabolism	16987	0
1030	LPS	Lipase	h2o_c + tag_hs_c --> Rtotal3_c + dag_hs_c + h_c	1000	0	Triacylglycerol Synthesis	16956	0
1031	LPS2	Lipase	dag_hs_c + h2o_c --> Rtotal_c + h_c + mag_hs_c	1000	0	Triacylglycerol Synthesis	16956	0
1032	LPS3	Lipase	h2o_c + mag_hs_c --> Rtotal2_c + glyc_c + h_c	1000	0	Triacylglycerol Synthesis	23945 or 23945	0
1033	LSTO1r	Lathosterol oxidase	chlstol_r + h_r + nadph_r + o2_r --> ddsmsterol_r + 2.0 h2o_r + nadp_r	1000	0	Cholesterol Metabolism	235293	0
1034	LSTO2r	Lathosterol oxidase	h_r + lthstrl_r + nadph_r + o2_r --> 7dhchsterol_r + 2.0 h2o_r + nadp_r	1000	0	Cholesterol Metabolism	235293	0
1035	LTC4Sr	Leukotriene C4 synthase	gthrd_r + leuktrA4_r --> leuktrC4_r	1000	0	Eicosanoid Metabolism	17001 or 66447 or 17001 or 211666	0
1036	LYSt5r	LYStiDF	lys__L_e --> lys__L_c	1000	0	Transport, Extracellular	11987 or 11988 or 69354 or 11989	0
1037	LYStm	Lysine mitochondrial transport via ornithine carrier	h_m + lys__L_c <=> h_c + lys__L_m	1000	-1000	Transport, Mitochondrial	83885 or 18408	0
1038	M1316Mg	Mannosyl-oligosaccharide 1,3-1,6-alpha-mannosidase	2.0 h2o_g + nm4masn_g --> 2.0 man_g + nm2masn_g	1000	0	N-Glycan Biosynthesis	17158 or 4122	0
1039	M13N2Tg	Alpha-1,3-mannosyl-glycoprotein 2-beta-N-acetylglucosaminyltransferase	m4masn_g + uacgam_g --> h_g + nm4masn_g + udp_g	1000	0	N-Glycan Biosynthesis	17308	0
1040	M14NTg	Beta-1,4-mannosyl-glycoprotein 4-beta-N-acetylglucosaminyltransferase	n2m2masn_g + uacgam_g --> h_g + n2m2nmasn_g + udp_g	1000	0	N-Glycan Biosynthesis	17309	0
1041	M16NTg	Alpha-1,6-mannosyl-glycoprotein 2-beta-N-acetylglucosaminyltransferase	nm2masn_g + uacgam_g --> h_g + n2m2masn_g + udp_g	1000	0	N-Glycan Biosynthesis	217664	0
1042	M4MPDOL_Lter	M4mpdol flippase	m4mpdol__L_c --> m4mpdol__L_r	1000	0	N-Glycan Biosynthesis		0
1043	M4MPDOL_Uter	M4mpdol flippase	m4mpdol_U_c --> m4mpdol_U_r	1000	0	N-Glycan Biosynthesis		0
1044	M7MASNBterg	M7masnB transport from endoplasmic reticulum to Golgi apparatus	m7masnB_r --> m7masnB_g	1000	0	N-Glycan Biosynthesis		0
1045	M8MASNterg	M8masn transport from ER to Golgi apparatus	m8masn_r --> m8masn_g	1000	0	N-Glycan Biosynthesis		0
1046	MACACI	Maleylacetoacetate isomerase	4mlacac_c --> 4fumacac_c	1000	0	Tyrosine metabolism	14874 or 14874 or 14874	0
1047	MACOXO	3-Methylimidazole acetaldehyde:NAD+ oxidoreductase	3mldz_c + h2o_c + nad_c --> 3mlda_c + 2.0 h_c + nadh_c	1000	0	Histidine Metabolism	11670 or 67689 or 109731 or 222 or 56847	0
1048	MALSO3tm	Malate:sulfite antiport, mitochondrial	mal__L_c + so3_m <=> mal__L_m + so3_c	1000	-1000	Transport, Mitochondrial	27376	0
1049	MALtm	Malate transport mitochondrial	mal__L_c + pi_m <=> mal__L_m + pi_c	1000	-1000	Transport, Mitochondrial	27376	0
1050	MAN1PT2	Mannose-1-phosphate guanylyltransferase (GDP)	gdp_c + h_c + man1p_c --> gdpmann_c + pi_c	1000	0	Fructose and Mannose Metabolism	69080 or 69080 or 331026 or 331026	0
1051	MAN6PI	Mannose-6-phosphate isomerase	man6p_c <=> f6p_c	1000	-1000	Fructose and Mannose Metabolism	110119	0
1052	MANt1r	Mannose transport (uniport)	man_e <=> man_c	1000	-1000	Transport, Extracellular	20525 or 20527 or 20526	0
1053	MANt4	D-mannose transport via sodium cotransport	man_e + na1_e <=> man_c + na1_c	1000	-1000	Transport, Extracellular	230612	0
1054	MANter	Mannose efflux from endoplasmic reticulum	man_r --> man_c	1000	0	Transport, Endoplasmic Reticular		0
1055	MANtg	Mannose efflux from Golgi apparatus	man_g --> man_c	1000	0	Transport, Golgi Apparatus		0
1056	MANtly	Mannose efflux from lysosome	man_l --> man_c	1000	0	Transport, Lysosomal		0
1057	MCCCrm	Methylcrotonoyl-CoA carboxylase, mitochondrial	3mb2coa_m + atp_m + hco3_m <=> 3mgcoa_m + adp_m + h_m + pi_m	1000	-1000	Valine, Leucine, and Isoleucine Metabolism	72039 and 78038	0
1058	MCD	Malonyl-CoA Decarboxylase cytoplasmic	h_c + malcoa_c --> accoa_c + co2_c	1000	0	Fatty Acid Metabolism	56690	0
1059	MCDm	Malonyl-CoA Decarboxylase, mitochondrial	h_m + malcoa_m --> accoa_m + co2_m	1000	0	Fatty Acid Metabolism	56690	0
1060	MCITS	2-methylcitrate synthase	h2o_c + oaa_c + ppcoa_c --> 2mcit_c + coa_c + h_c	1000	0	Propanoate Metabolism		0
1061	MDH	Malate dehydrogenase	mal__L_c + nad_c <=> h_c + nadh_c + oaa_c	1000	-1000	Citric Acid Cycle	76668 or 17449	0
1062	MDHm	Malate dehydrogenase mitochondrial	mal__L_m + nad_m <=> h_m + nadh_m + oaa_m	1000	-1000	Citric Acid Cycle	17448	0
1063	MDRPD	5-Methylthio-5-deoxy-D-ribulose 1-phosphate dehydratase	5mdru1p_c --> dkmpp_c + h2o_c	1000	0	Arginine and Proline Metabolism		0
1064	ME1m	Malic enzyme NAD mitochondrial	mal__L_m + nad_m --> co2_m + nadh_m + pyr_m	1000	0	Pyruvate Metabolism	107029	0
1065	ME2	Malic enzyme (NADP)	mal__L_c + nadp_c --> co2_c + nadph_c + pyr_c	1000	0	Pyruvate Metabolism	17436	0
1066	ME2m	Malic enzyme NADP mitochondrial	mal__L_m + nadp_m --> co2_m + nadph_m + pyr_m	1000	0	Pyruvate Metabolism	107029 or 109264	0
1067	MECOALm	Mesaconate--CoA ligase (ADP-forming), mitochondrial	atp_m + coa_m + mescon_m <=> adp_m + mescoa_m + pi_m	1000	-1000	C5-Branched dibasic acid metabolism	56451 and 20916	0
1068	MECOAS1m	Mesaconate--CoA ligase (GDP-forming)	coa_m + gtp_m + mescon_m <=> gdp_m + mescoa_m + pi_m	1000	-1000	C5-Branched dibasic acid metabolism	56451 and 20917	0
1069	METAT	Methionine adenosyltransferase	atp_c + h2o_c + met__L_c --> amet_c + pi_c + ppi_c	1000	0	Methionine Metabolism	11720 or (108645 and 232087) or (108645 and 232087)	0
1070	METLEUex	Methionine/Leucine exchange (Met in)	leu__L_c + met__L_e --> leu__L_e + met__L_c	1000	0	Transport, Extracellular	17254 and 20539	0
1071	METt4	L-methionine transport in via sodium symport	met__L_e + na1_e --> met__L_c + na1_c	1000	0	Transport, Extracellular	105727 or 56774 or 67760 or 20520	0
1072	METtec	L-methionine transport via diffusion (extracellular to cytosol)	met__L_e <=> met__L_c	1000	-1000	Transport, Extracellular	72401 or 215113	0
1073	MEVK1x	Mevalonate kinase (atp)	atp_x + mev__R_x --> 5pmev_x + adp_x + h_x	1000	0	Cholesterol Metabolism	17855	0
1074	MG1er	Mannosyl-oligosaccharide glucosidase, endoplasmic reticulum	g3m8masn_r + h2o_r --> g2m8masn_r + glc__D_r	1000	0	N-Glycan Biosynthesis	57377	0
1075	MG2er	Mannosyl-oligosaccharide glucosidase, endoplasmic reticulum	g2m8masn_r + h2o_r --> g1m8masn_r + glc__D_r	1000	0	N-Glycan Biosynthesis		0
1076	MG3er	Mannosyl-oligosaccharide glucosidase, endoplasmic reticulum	g1m8masn_r + h2o_r --> glc__D_r + m8masn_r	1000	0	N-Glycan Biosynthesis		0
1077	MGCHrm	Methylglutaconyl-coa hydratase	3mgcoa_m + h2o_m <=> hmgcoa_m	1000	-1000	Valine, Leucine, and Isoleucine Metabolism	11992	0
1078	MGSA	Methylglyoxal synthase	dhap_c --> mthgxl_c + pi_c	1000	0	Pyruvate Metabolism		0
1079	MGSA2	Methyglyoxylate synthase 2 (from g3p)	g3p_c --> mthgxl_c + pi_c	1000	0	Pyruvate Metabolism		0
1080	MHISOR	N-Methylhistamine:oxygen oxidoreductase (deaminating)	h2o_c + mhista_c + o2_c --> 3mldz_c + h2o2_c + nh4_c	1000	0	Histidine Metabolism	76507 or 237940 or 11754 or 237940	0
1081	MI1345PP	D-myo-Inositol 1,3,4,5-tetrakisphosphate 5-phosphohydrolase	h2o_c + mi1345p_c --> mi134p_c + pi_c	1000	0	Inositol Phosphate Metabolism	16331 or 104015 or 16332 or 27124 or 104015 or 27124 or 16330 or 64436 or 212111	0
1082	MI134PP	D-myo-Inositol 1,3,4-trisphosphate 1-phosphohydrolase	h2o_c + mi134p_c --> mi34p_c + pi_c	1000	0	Inositol Phosphate Metabolism	16329	0
1083	MI145PK	Inositol-1,4,5-trisphosphate 3-kinase	atp_c + mi145p_c --> adp_c + h_c + mi1345p_c	1000	0	Inositol Phosphate Metabolism	228550 or 233011 or 320404	0
1084	MI145PP	D-myo-Inositol-1,4,5-trisphosphate 5-phosphohydrolase	h2o_c + mi145p_c --> mi14p_c + pi_c	1000	0	Inositol Phosphate Metabolism	16331 or 104015 or 16332 or 27124 or 104015 or 27124 or 16330 or 64436 or 212111	0
1085	MI14PP	D-myo-Inositol-1,4-bisphosphate 1-phosphohydrolase	h2o_c + mi14p_c --> mi4p__D_c + pi_c	1000	0	Inositol Phosphate Metabolism	16329	0
1086	MI14Ptn	Inositol 1,4-bisphosphate nuclear transport (diffusion)	mi14p_c <=> mi14p_n	1000	-1000	Transport, Nuclear		0
1087	MI1P_Dtn	Inositol 1-phosphate nuclear transport (diffusion)	mi1p__D_c <=> mi1p__D_n	1000	-1000	Transport, Nuclear		0
1088	MI1PP	Myo-inositol 1-phosphatase	h2o_c + mi1p__D_c --> inost_c + pi_c	1000	0	Inositol Phosphate Metabolism	55980 or 114663	0
1089	MI1PS	Myo Inositol 1 phosphate synthase	g6p_c --> mi1p__D_c	1000	0	Inositol Phosphate Metabolism	71780	0
1090	MI34PP	D-myo-Inositol-3,4-bisphosphate 4-phosphohydrolase	h2o_c + mi34p_c --> mi3p__D_c + pi_c	1000	0	Inositol Phosphate Metabolism	269180 or 269180 or 234515	0
1091	MI3PP	1D-myo-Inositol 3-phosphate phosphohydrolase	h2o_c + mi3p__D_c --> inost_c + pi_c	1000	0	Inositol Phosphate Metabolism	55980 or 114663	0
1092	MI4PP	1D-myo-Inositol 4-phosphate phosphohydrolase	h2o_c + mi4p__D_c --> inost_c + pi_c	1000	0	Inositol Phosphate Metabolism	55980 or 114663	0
1093	MM5ag	Mannosyl-oligosaccharide 1,2-alpha-mannosidase, Golgi apparatus	h2o_g + m5masnC_g --> m4masn_g + man_g	1000	0	N-Glycan Biosynthesis	17155 or 230815 or 17156	0
1094	MM5bg	Mannosyl-oligosaccharide 1,2-alpha-mannosidase, Golgi apparatus	h2o_g + m5masnB1_g --> m4masn_g + man_g	1000	0	N-Glycan Biosynthesis	17155 or 230815 or 17156	0
1095	MM5cg	Mannosyl-oligosaccharide 1,2-alpha-mannosidase, Golgi apparatus	h2o_g + m5masnB2_g --> m4masn_g + man_g	1000	0	N-Glycan Biosynthesis	17155 or 230815 or 17156	0
1096	MM6B1ag	Mannosyl-oligosaccharide 1,2-alpha-mannosidase, Golgi apparatus	h2o_g + m6masnB1_g --> m5masnB1_g + man_g	1000	0	N-Glycan Biosynthesis	230815 or 17156 or 17155	0
1097	MM6B1bg	Mannosyl-oligosaccharide 1,2-alpha-mannosidase, Golgi apparatus	h2o_g + m6masnB2_g --> m5masnB1_g + man_g	1000	0	N-Glycan Biosynthesis	17156 or 230815 or 17155	0
1098	MM6B2g	Mannosyl-oligosaccharide 1,2-alpha-mannosidase, Golgi apparatus	h2o_g + m6masnB2_g --> m5masnB2_g + man_g	1000	0	N-Glycan Biosynthesis	17155 or 230815 or 17156	0
1099	MM6ag	Mannosyl-oligosaccharide 1,2-alpha-mannosidase, Golgi apparatus	h2o_g + m6masnA_g --> m5masnC_g + man_g	1000	0	N-Glycan Biosynthesis	230815	0
1100	MM6bg	Mannosyl-oligosaccharide 1,2-alpha-mannosidase, Golgi apparatus	h2o_g + m6masnC_g --> m5masnC_g + man_g	1000	0	N-Glycan Biosynthesis	17155 or 230815 or 17156	0
1101	MM7Ag	Mannosyl-oligosaccharide 1,2-alpha-mannosidase, Golgi apparatus	h2o_g + m7masnA_g --> m6masnA_g + man_g	1000	0	N-Glycan Biosynthesis	230815	0
1102	MM7B1g	Mannosyl-oligosaccharide 1,2-alpha-mannosidase, Golgi apparatus	h2o_g + m7masnB_g --> m6masnB1_g + man_g	1000	0	N-Glycan Biosynthesis	230815 or 17156 or 17155	0
1103	MM7B2g	Mannosyl-oligosaccharide 1,2-alpha-mannosidase, Golgi apparatus	h2o_g + m7masnB_g --> m6masnB2_g + man_g	1000	0	N-Glycan Biosynthesis	17155 or 230815 or 17156	0
1104	MM7Cag	Mannosyl-oligosaccharide 1,2-alpha-mannosidase, Golgi apparatus	h2o_g + m7masnA_g --> m6masnC_g + man_g	1000	0	N-Glycan Biosynthesis	17155 or 230815 or 17156	0
1105	MM7Cbg	Mannosyl-oligosaccharide 1,2-alpha-mannosidase, Golgi apparatus	h2o_g + m7masnC_g --> m6masnC_g + man_g	1000	0	N-Glycan Biosynthesis	230815 or 17156 or 17155	0
1106	MM8Ag	Mannosyl-oligosaccharide 1,2-alpha-mannosidase, Golgi apparatus	h2o_g + m8masn_g --> m7masnA_g + man_g	1000	0	N-Glycan Biosynthesis	17155 or 230815 or 17156	0
1107	MM8Ber	Mannosyl-oligosaccharide 1,2-alpha-mannosidase, endoplasmic reticulum	h2o_r + m8masn_r --> m7masnB_r + man_r	1000	0	N-Glycan Biosynthesis	227619	0
1108	MM8Cg	Mannosyl-oligosaccharide 1,2-alpha-mannosidase, Golgi apparatus	h2o_g + m8masn_g --> m7masnC_g + man_g	1000	0	N-Glycan Biosynthesis	230815 or 17156 or 17155	0
1109	MMCDm	Methylmalonyl-CoA decarboxylase, mitochondrial	h_m + mmcoa__S_m --> co2_m + ppcoa_m	1000	0	Valine, Leucine, and Isoleucine Metabolism	56690	0
1110	MMEm	Methylmalonyl-CoA epimerase/racemase	mmcoa__R_m <=> mmcoa__S_m	1000	-1000	Valine, Leucine, and Isoleucine Metabolism	73724	0
1111	MMMm	Methylmalonyl-CoA mutase	mmcoa__R_m <=> succoa_m	1000	-1000	Valine, Leucine, and Isoleucine Metabolism	17850	0
1112	MMSAD1m	Methylmalonate-semialdehyde dehydrogenase	2mop_m + coa_m + nad_m --> co2_m + nadh_m + ppcoa_m	1000	0	Valine, Leucine, and Isoleucine Metabolism	104776	0
1113	MMSAD3m	Methylmalonate-semialdehyde dehydrogenase (acylating)	coa_m + msa_m + nad_m --> accoa_m + co2_m + nadh_m	1000	0	Propanoate Metabolism	104776	0
1114	MMTSADm	Malonate-semialdehyde dehydrogenase (acetylating), mitochondrial	2mop_m + coa_m + nad_m --> h_m + mmcoa__R_m + nadh_m	1000	0	Valine, Leucine, and Isoleucine Metabolism		0
1115	MOGAT	Monoacylglycerol acyltransferase	Rtotalcoa_c + mag_hs_c --> coa_c + dag_hs_c	1000	0	Triacylglycerol Synthesis	68393 or 233549	0
1116	MTAP	5 methylthioadenosine phosphorylase	5mta_c + pi_c --> 5mdr1p_c + ade_c	1000	0	Arginine and Proline Metabolism	66902	0
1117	MTHFC	Methenyltetrahydrofolate cyclohydrolase	h2o_c + methf_c <=> 10fthf_c + h_c	1000	-1000	Folate Metabolism	108156 or 285216 or 80068	0
1118	MTHFCm	Methenyltetrahydrifikate cyclohydrolase mitochondrial	h2o_m + methf_m <=> 10fthf_m + h_m	1000	-1000	Folate Metabolism	270685 or 17768	0
1119	MTHFD	Methylenetetrahydrofolate dehydrogenase (NADP)	mlthf_c + nadp_c <=> methf_c + nadph_c	1000	-1000	Folate Metabolism	108156	0
1120	MTHFD2i	Methylenetetrahydrofolate dehydrogenase NAD	mlthf_c + nad_c <=> methf_c + nadh_c	1000	-1000	Folate Metabolism	285216 or 80068	0
1121	MTHFD2m	Methylenetetrahydrofolate dehydrogenase (NAD), mitochondrial	mlthf_m + nad_m <=> methf_m + nadh_m	1000	-1000	Folate Metabolism	17768	0
1122	MTHFDm	Methylenetetrahydrofolate dehydrogenase NADP mitochondrial	mlthf_m + nadp_m <=> methf_m + nadph_m	1000	-1000	Folate Metabolism	270685 or 17768	0
1123	MTHFR3	5 10 methylenetetrahydrofolatereductase NADPH	2.0 h_c + mlthf_c + nadph_c --> 5mthf_c + nadp_c	1000	0	Folate Metabolism	17769	0
1124	MTRI	5-methylthioribose-1-phosphate isomerase	5mdr1p_c <=> 5mdru1p_c	1000	-1000	Arginine and Proline Metabolism		0
1125	N2M2NMASNt	N2m2nmasn transport, Golgi to extracellular	n2m2nmasn_g --> n2m2nmasn_e	1000	0	Transport, Extracellular		0
1126	N2M2NMASNtly	N2m2nmasn transport, extracellular to lysosome	n2m2nmasn_e --> n2m2nmasn_l	1000	0	Transport, Lysosomal		0
1127	NACASPAH	N-Acetyl-L-aspartate amidohydrolase	Nacasp_c + h2o_c --> ac_c + asp__L_c	1000	0	Alanine and Aspartate Metabolism	11484 or 71670	0
1128	NACASPtm	N-acetyl-L-aspartate transport (mitochondria to cytosol)	Nacasp_m --> Nacasp_c	1000	0	Transport, Mitochondrial		0
1129	NACHEX10ly	Beta-N-acetylhexosaminidase, lysosomal	2.0 h2o_l + ksi_deg7_l --> 2.0 acgam_l + ksi_deg8_l	1000	0	Keratan sulfate degradation	15212 or 15211 or (15211 and 15212)	0
1130	NACHEX11ly	Beta-N-acetylhexosaminidase, lysosomal	h2o_l + ksi_deg10_l --> acgam_l + ksi_deg11_l	1000	0	Keratan sulfate degradation	15211 or (15211 and 15212) or 15212	0
1131	NACHEX12ly	Beta-N-acetylhexosaminidase, lysosomal	h2o_l + ksi_deg13_l --> acgam_l + ksi_deg14_l	1000	0	Keratan sulfate degradation	15212 or 15211 or (15211 and 15212)	0
1132	NACHEX13ly	Beta-N-acetylhexosaminidase, lysosomal	h2o_l + ksi_deg16_l --> acgam_l + ksi_deg17_l	1000	0	Keratan sulfate degradation	15212 or 15211 or (15211 and 15212)	0
1133	NACHEX14ly	Beta-N-acetylhexosaminidase, lysosomal	h2o_l + ksi_deg19_l --> acgam_l + ksi_deg20_l	1000	0	Keratan sulfate degradation	(15211 and 15212) or 15212 or 15211	0
1134	NACHEX15ly	Beta-N-acetylhexosaminidase, lysosomal	h2o_l + ksi_deg22_l --> acgam_l + ksi_deg23_l	1000	0	Keratan sulfate degradation	(15211 and 15212) or 15212 or 15211	0
1135	NACHEX16ly	Beta-N-acetylhexosaminidase, lysosomal	h2o_l + ksi_deg25_l --> acgam_l + ksi_deg26_l	1000	0	Keratan sulfate degradation	(15211 and 15212) or 15212 or 15211	0
1136	NACHEX17ly	Beta-N-acetylhexosaminidase, lysosomal	h2o_l + ksi_deg28_l --> acgam_l + ksi_deg29_l	1000	0	Keratan sulfate degradation	15212 or 15211 or (15211 and 15212)	0
1137	NACHEX18ly	Beta-N-acetylhexosaminidase, lysosomal	h2o_l + ksi_deg31_l --> acgam_l + ksi_deg32_l	1000	0	Keratan sulfate degradation	15211 or (15211 and 15212) or 15212	0
1138	NACHEX19ly	Beta-N-acetylhexosaminidase, lysosomal	h2o_l + ksi_deg34_l --> acgam_l + ksi_deg35_l	1000	0	Keratan sulfate degradation	15212 or (15211 and 15212) or 15211	0
1139	NACHEX20ly	Beta-N-acetylhexosaminidase, lysosomal	h2o_l + ksi_deg37_l --> acgam_l + ksi_deg38_l	1000	0	Keratan sulfate degradation	(15211 and 15212) or 15212 or 15211	0
1140	NACHEX21ly	Beta-N-acetylhexosaminidase, lysosomal	h2o_l + ksi_deg39_l --> acgam_l + ksi_deg40_l	1000	0	Keratan sulfate degradation	15212 or 15211 or (15211 and 15212)	0
1141	NACHEX22ly	Beta-N-acetylhexosaminidase, lysosomal	h2o_l + ksi_deg41_l --> acgam_l + m2mn_l	1000	0	Keratan sulfate degradation	15212 or (15211 and 15212) or 15211	0
1142	NACHEX27ly	Beta-N-acetylhexosaminidase, lysosomal	h2o_l + ha_deg1_l --> acgam_l + ha_pre1_l	1000	0	Hyaluronan Metabolism	(15211 and 15212) or 15211 or 15212	0
1143	NACHEXA10ly	Beta-N-acetylhexosaminidase A, lysosomal	2.0 h2o_l + ksi_deg9_l --> acgam_l + h_l + ksi_deg11_l + so4_l	1000	0	Keratan sulfate degradation	15211 or (15211 and 15212)	0
1144	NACHEXA11ly	Beta-N-acetylhexosaminidase A, lysosomal	2.0 h2o_l + ksi_deg12_l --> acgam_l + h_l + ksi_deg14_l + so4_l	1000	0	Keratan sulfate degradation	15211 or (15211 and 15212)	0
1145	NACHEXA12ly	Beta-N-acetylhexosaminidase A, lysosomal	2.0 h2o_l + ksi_deg15_l --> acgam_l + h_l + ksi_deg17_l + so4_l	1000	0	Keratan sulfate degradation	15211 or (15211 and 15212)	0
1146	NACHEXA13ly	Beta-N-acetylhexosaminidase A, lysosomal	2.0 h2o_l + ksi_deg18_l --> acgam_l + h_l + ksi_deg20_l + so4_l	1000	0	Keratan sulfate degradation	15211 or (15211 and 15212)	0
1147	NACHEXA14ly	Beta-N-acetylhexosaminidase A, lysosomal	2.0 h2o_l + ksi_deg21_l --> acgam_l + h_l + ksi_deg23_l + so4_l	1000	0	Keratan sulfate degradation	15211 or (15211 and 15212)	0
1148	NACHEXA15ly	Beta-N-acetylhexosaminidase A, lysosomal	2.0 h2o_l + ksi_deg24_l --> acgam_l + h_l + ksi_deg26_l + so4_l	1000	0	Keratan sulfate degradation	15211 or (15211 and 15212)	0
1149	NACHEXA16ly	Beta-N-acetylhexosaminidase A, lysosomal	2.0 h2o_l + ksi_deg27_l --> acgam_l + h_l + ksi_deg29_l + so4_l	1000	0	Keratan sulfate degradation	15211 or (15211 and 15212)	0
1150	NACHEXA17ly	Beta-N-acetylhexosaminidase A, lysosomal	2.0 h2o_l + ksi_deg30_l --> acgam_l + h_l + ksi_deg32_l + so4_l	1000	0	Keratan sulfate degradation	15211 or (15211 and 15212)	0
1151	NACHEXA18ly	Beta-N-acetylhexosaminidase A, lysosomal	2.0 h2o_l + ksi_deg33_l --> acgam_l + h_l + ksi_deg35_l + so4_l	1000	0	Keratan sulfate degradation	15211 or (15211 and 15212)	0
1152	NACHEXA19ly	Beta-N-acetylhexosaminidase A, lysosomal	2.0 h2o_l + ksi_deg36_l --> acgam_l + h_l + ksi_deg38_l + so4_l	1000	0	Keratan sulfate degradation	15211 or (15211 and 15212)	0
1153	NACHEXA9ly	Beta-N-acetylhexosaminidase A, lysosomal	3.0 h2o_l + ksi_deg6_l --> 2.0 acgam_l + h_l + ksi_deg8_l + so4_l	1000	0	Keratan sulfate degradation	15211 or (15211 and 15212)	0
1154	NADN	NAD nucleosidase	h2o_c + nad_c --> adprib_c + h_c + ncam_c	1000	0	NAD Metabolism		0
1155	NADPHtru	NADPH transporter, endoplasmic reticulum	nadph_c --> nadph_r	1000	0	Transport, Endoplasmic Reticular		0
1156	NADPHtxu	NADPH transport, glyoxysome	nadph_c --> nadph_x	1000	0	Transport, Peroxisomal		0
1157	NADPtru	NADP transporter, endoplasmic reticulum	nadp_r --> nadp_c	1000	0	Transport, Endoplasmic Reticular		0
1158	NADPtxu	NADP transport, glyoxysome	nadp_x --> nadp_c	1000	0	Transport, Peroxisomal		0
1159	NAGAly	N-acetylgalactosaminidase, alpha-	acgagbside_hs_l + h_l + udp_l --> gbside_hs_l + udpacgal_l	1000	0	Sphingolipid Metabolism	17939	0
1160	NAHCO3_HCLt	Bicarbonate transport (HCl/NaHCO3 exchange)	cl_c + h_c + hco3_e + na1_e <=> cl_e + h_e + hco3_c + na1_c	1000	-1000	Transport, Extracellular	59033 or 94229	0
1161	NAt	Sodium transport (uniport)	na1_e <=> na1_c	1000	-1000	Transport, Extracellular	53881 or 20537 or 114479	0
1162	NAt3_1	Sodium proton antiporter HNA is 11	h_e + na1_c <=> h_c + na1_e	1000	-1000	Transport, Extracellular	110895 or 20544 or 105243 or 226999 or 277973	0
1163	NAt5	Sodium/ammonium proton antiporter	na1_c + nh4_e <=> na1_e + nh4_c	1000	-1000	Transport, Extracellular	20544 or 105243 or 226999	0
1164	NAtx	Sodium transport via diffusion (perioxisome)	na1_c <=> na1_x	1000	-1000	Transport, Peroxisomal		0
1165	NCCt	Na+-Cl- cotransport	cl_e + na1_e --> cl_c + na1_c	1000	0	Transport, Extracellular	20497	0
1166	NCKt	Na+/Ca2+-K+ exchange	ca2_e + k_e + 4.0 na1_c <=> ca2_c + k_c + 4.0 na1_e	1000	-1000	Transport, Extracellular	238384 or 94249 or 214111 or 238384 or 76376 or 238384	0
1167	NCNt	Na+/Ca2+-NH4+ exchange	ca2_e + 4.0 na1_c + nh4_e <=> ca2_c + 4.0 na1_e + nh4_c	1000	-1000	Transport, Extracellular	214111 or 76376	0
1168	NDP7er	Nucleoside-diphosphatase (UDP), endoplasmic reticulum	h2o_r + udp_r --> h_r + pi_r + ump_r	1000	0	Nucleotides		0
1169	NDP7g	Nucleoside-diphosphatase (UDP), Golgi apparatus	h2o_g + udp_g --> h_g + pi_g + ump_g	1000	0	Nucleotides	67464	0
1170	NDP8	Nucleoside-diphosphatase (dUDP)	dudp_c + h2o_c --> dump_c + h_c + pi_c	1000	0	Nucleotides	21915	0
1171	NDPK1	Nucleoside-diphosphate kinase (ATP:GDP)	atp_c + gdp_c <=> adp_c + gtp_c	1000	-1000	Nucleotides	79059 or 54369 or (18103 and 18102) or 171567 or (18103 and 18102) or 171567	0
1172	NDPK1m	Nucleoside-diphosphate kinase (ATP:GDP), mitochondrial	atp_m + gdp_m <=> adp_m + gtp_m	1000	-1000	Nucleotides	56520	0
1173	NDPK2	Nucleoside-diphosphate kinase (ATP:UDP)	atp_c + udp_c <=> adp_c + utp_c	1000	-1000	Nucleotides	79059 or 171567 or (18103 and 18102) or 54369 or (18103 and 18102) or 171567	0
1174	NDPK3m	ATP:CDP phosphotransferase, mitochondria	atp_m + cdp_m <=> adp_m + ctp_m	1000	-1000	Nucleotides	56520	0
1175	NDPK4	Nucleoside-diphosphate kinase (ATP:dTDP)	atp_c + dtdp_c <=> adp_c + dttp_c	1000	-1000	Nucleotides	79059 or (18103 and 18102) or 54369 or 171567 or 171567 or (18103 and 18102)	0
1176	NDPK4m	ATP:dTDP phosphotransferase, mitochondria	atp_m + dtdp_m <=> adp_m + dttp_m	1000	-1000	Nucleotides	56520	0
1177	NDPK4n	Nucleoside-diphosphate kinase (ATP:dTDP), nuclear	atp_n + dtdp_n <=> adp_n + dttp_n	1000	-1000	Nucleotides	(18103 and 18102) or (18102 and 18103)	0
1178	NDPK5	Nucleoside-diphosphate kinase (ATP:dGDP)	atp_c + dgdp_c <=> adp_c + dgtp_c	1000	-1000	Nucleotides	79059 or (18103 and 18102) or 54369 or 171567 or 171567 or (18103 and 18102)	0
1179	NDPK5m	Nucleoside-diphosphate kinase (ATP:dGDP), mitochondrial	atp_m + dgdp_m <=> adp_m + dgtp_m	1000	-1000	Nucleotides	56520	0
1180	NDPK6	Nucleoside-diphosphate kinase (ATP:dUDP)	atp_c + dudp_c <=> adp_c + dutp_c	1000	-1000	Nucleotides	79059 or (18103 and 18102) or 54369 or 171567 or 171567 or (18103 and 18102)	0
1181	NDPK6m	ATP:dUDP phosphotransferase, mitochondria	atp_m + dudp_m <=> adp_m + dutp_m	1000	-1000	Nucleotides	56520	0
1182	NDPK6n	Nucleoside-diphosphate kinase (ATP:dUDP), nuclear	atp_n + dudp_n <=> adp_n + dutp_n	1000	-1000	Nucleotides	(18103 and 18102) or (18102 and 18103)	0
1183	NDPK7	Nucleoside-diphosphate kinase (ATP:dCDP)	atp_c + dcdp_c <=> adp_c + dctp_c	1000	-1000	Nucleotides	79059 or (18103 and 18102) or 54369 or 171567 or 171567 or (18103 and 18102)	0
1184	NDPK8	Nucleoside-diphosphate kinase (ATP:dADP)	atp_c + dadp_c <=> adp_c + datp_c	1000	-1000	Nucleotides	79059 or (18103 and 18102) or 54369 or 171567 or 171567 or (18103 and 18102)	0
1185	NH4t3r	Ammonia transport via proton antiport	h_e + nh4_c <=> h_c + nh4_e	1000	-1000	Transport, Extracellular	58176 or 19743	0
1186	NH4tp	Ammonia peroxisomal transport	nh4_c <=> nh4_x	1000	-1000	Transport, Peroxisomal		0
1187	NICRNS	Nicotinate D-ribonucleotide synthase (ATP)	atp_c + nicrns_c --> adp_c + h_c + nicrnt_c	1000	0	NAD Metabolism		0
1188	NKCC2t	Na+-K+-Cl- cotransport (NH4+)	2.0 cl_e + na1_e + nh4_e <=> 2.0 cl_c + na1_c + nh4_c	1000	-1000	Transport, Extracellular	20495 or 20496	0
1189	NKCCt	Na+-K+-Cl- cotransport	2.0 cl_e + k_e + na1_e <=> 2.0 cl_c + k_c + na1_c	1000	-1000	Transport, Extracellular	20495 or 20496	0
1190	NMNAT	Nicotinamide-nucleotide adenylyltransferase	atp_c + h_c + nmn_c <=> nad_c + ppi_c	1000	-1000	NAD Metabolism	74080 or 226518 or 226518	0
1191	NMNS	NMN synthetase	h_c + ncam_c + prpp_c --> nmn_c + ppi_c	1000	0	NAD Metabolism		0
1192	NNATr_copy1	Nicotinate-nucleotide adenylyltransferase	atp_c + h_c + nicrnt_c --> dnad_c + ppi_c	1000	0	NAD Metabolism	18605 or 209558 or 18606	0
1193	NNATr_copy2	Nicotinate-nucleotide adenylyltransferase	atp_c + h_c + nicrnt_c <=> dnad_c + ppi_c	1000	-1000	NAD Metabolism	74080 or 226518 or 226518	0
1194	NOS1	L-Arginine,NADPH:oxygen oxidoreductase (N-(omega)-hydroxyarginine-forming)	arg__L_c + h_c + nadph_c + o2_c --> h2o_c + nadp_c + nwharg_c	1000	0	Arginine and Proline Metabolism	18127 or 4844 or 18125 or 18126 or 18126 or 4845	0
1195	NOS2	Nitric Oxide Synthase (NO forming)	nadph_c + 2.0 nwharg_c + 2.0 o2_c --> 2.0 citr__L_c + 2.0 h2o_c + h_c + nadp_c + 2.0 no_c	1000	0	Arginine and Proline Metabolism	18127 or 4844 or 18125 or 18126 or 18126 or 4845	0
1196	NOt	NO transport (diffusion)	no_e <=> no_c	1000	-1000	Transport, Extracellular		0
1197	NT5C	5'-nucleotidase	h2o_c + nicrnt_c --> nicrns_c + pi_c	1000	0	NAD Metabolism	76952	0
1198	NTD1	5'-nucleotidase (dUMP)	dump_c + h2o_c --> duri_c + pi_c	1000	0	Pyrimidine Catabolism	50773	0
1199	NTD10	5'-nucleotidase (XMP)	h2o_c + xmp_c --> pi_c + xtsn_c	1000	0	Nucleotides	76952	0
1200	NTD1m	5'-nucleotidase (dUMP),mitochondrial	dump_m + h2o_m --> duri_m + pi_m	1000	0	Nucleotides	103850	0
1201	NTD2	5'-nucleotidase (UMP)	h2o_c + ump_c --> pi_c + uri_c	1000	0	Pyrimidine Catabolism	107569	0
1202	NTD4	5'-nucleotidase (CMP)	cmp_c + h2o_c --> cytd_c + pi_c	1000	0	Pyrimidine Catabolism	107569	0
1203	NTD5	5'-nucleotidase (dTMP)	dtmp_c + h2o_c --> pi_c + thymd_c	1000	0	Pyrimidine Catabolism	50773	0
1204	NTD5m	5'-nucleotidase (dTMP), mitochondrial	dtmp_m + h2o_m --> pi_m + thymd_m	1000	0	Nucleotides	103850	0
1205	NTD6	5'-nucleotidase (dAMP)	damp_c + h2o_c --> dad_2_c + pi_c	1000	0	Nucleotides	76952	0
1206	NTD8	5'-nucleotidase (dGMP)	dgmp_c + h2o_c --> dgsn_c + pi_c	1000	0	Nucleotides	76952 or 50773	0
1207	NTD9	5'-nucleotidase (GMP)	gmp_c + h2o_c --> gsn_c + pi_c	1000	0	Nucleotides	76952	0
1208	O2Stm	Superoxide anion transport via diffusion (mitochondria)	o2s_c <=> o2s_m	1000	-1000	Transport, Mitochondrial		0
1209	O2Stn	Superoxide anion transport via diffusion (nucleus)	o2s_c <=> o2s_n	1000	-1000	Transport, Nuclear		0
1210	O2Stx	Superoxide anion transport via diffusion (peroxisome)	o2s_c <=> o2s_x	1000	-1000	Transport, Peroxisomal		0
1211	O2t	O2 transport diffusion	o2_e <=> o2_c	1000	-1000	Transport, Extracellular		0
1212	O2ter	O2 transport endoplasmic reticulum	o2_c <=> o2_r	1000	-1000	Transport, Endoplasmic Reticular		0
1213	O2tm	O2 transport diffusion	o2_c <=> o2_m	1000	-1000	Transport, Mitochondrial		0
1214	O2tn	O2 transport (diffusion), nucleus	o2_c <=> o2_n	1000	-1000	Transport, Nuclear		0
1215	O2tp	O2 transport glycosome	o2_c <=> o2_x	1000	-1000	Transport, Peroxisomal		0
1216	OBDHc	2-Oxobutanoate dehydrogenase, cytosolic	2obut_c + coa_c + nad_c --> co2_c + nadh_c + ppcoa_c	1000	0	Glycine, Serine, and Threonine Metabolism		0
1217	OCBTm	Ornithine carbamoyltransferase, irreversible	cbp_m + orn_m --> citr__L_m + h_m + pi_m	1000	0	Urea cycle/amino group metabolism	18416	0
1218	OCCOAtx	Fatty acid intracellular transport	occoa_c <=> occoa_x	1000	-1000	Transport, Peroxisomal		0
1219	OCDCAt	Octadecanoate n C180 transport in via uniport	ocdca_e <=> ocdca_c	1000	-1000	Transport, Extracellular		0
1220	OCDCEAt	Octadecenoate n C181 transport in via uniport	ocdcea_e <=> ocdcea_c	1000	-1000	Transport, Extracellular		0
1221	OCOAT1m	3-oxoacid CoA-transferase	acac_m + succoa_m <=> aacoa_m + succ_m	1000	-1000	Valine, Leucine, and Isoleucine Metabolism	67041 or 64059	0
1222	OIVD1m	2-oxoisovalerate dehydrogenase (acylating; 4-methyl-2-oxopentaoate), mitochondrial	4mop_m + coa_m + nad_m --> co2_m + ivcoa_m + nadh_m	1000	0	Valine, Leucine, and Isoleucine Metabolism	(13171 and (12040 and 12039) and 13382) or (13171 and 13382 and (12040 and 12039))	0
1223	OIVD2m	2-oxoisovalerate dehydrogenase (acylating; 3-methyl-2-oxobutanoate), mitochondrial	3mob_m + coa_m + nad_m --> co2_m + ibcoa_m + nadh_m	1000	0	Valine, Leucine, and Isoleucine Metabolism	(13171 and (12040 and 12039) and 13382) or (13171 and 13382 and (12040 and 12039))	0
1224	OIVD3m	2-oxoisovalerate dehydrogenase (acylating; 3-methyl-2-oxopentanoate), mitochondrial	3mop_m + coa_m + nad_m --> 2mbcoa_m + co2_m + nadh_m	1000	0	Valine, Leucine, and Isoleucine Metabolism	(13171 and (12040 and 12039) and 13382) or (13171 and 13382 and (12040 and 12039))	0
1225	OMPDC	Orotidine-5'-phosphate decarboxylase	h_c + orot5p_c --> co2_c + ump_c	1000	0	Pyrimidine Biosynthesis	22247	0
1226	OPAH	5-Oxoproline amidohydrolase (ATP-hydrolysing) (ir)	5oxpro_c + atp_c + 2.0 h2o_c --> adp_c + glu__L_c + h_c + pi_c	1000	0	Glutathione Metabolism	75475	0
1227	ORNDC	Ornithine Decarboxylase	h_c + orn_c --> co2_c + ptrc_c	1000	0	Urea cycle/amino group metabolism	18263	0
1228	ORNTArm	L-Ornithine:2-oxo-acid aminotransferase	akg_m + orn_m <=> glu5sa_m + glu__L_m	1000	-1000	Urea cycle/amino group metabolism	18242	0
1229	ORNt3m	Ornithine mitochondrial transport via proton antiport	h_c + orn_m <=> h_m + orn_c	1000	-1000	Transport, Mitochondrial	83885 or 18408	0
1230	ORNt4m	Ornithine mitochondrial transport exchange with citruline	citr__L_c + h_c + orn_m <=> citr__L_m + h_m + orn_c	1000	-1000	Transport, Mitochondrial	18408 or 83885	0
1231	ORPT	Orotate phosphoribosyltransferase	orot5p_c + ppi_c <=> orot_c + prpp_c	1000	-1000	Pyrimidine Biosynthesis	22247	0
1232	P45027A11m	5-beta-cholestane-3-alpha,7-alpha,12-alpha-triol 27-hydroxylase	h_m + nadph_m + o2_m + xoltriol_m --> h2o_m + nadp_m + xoltetrol_m	1000	0	Bile Acid Biosynthesis	104086	0
1233	P45027A12m	5-beta-cholestane-3-alpha,7-alpha,12-alpha-triol 27-hydroxylase	nadp_m + xoltetrol_m --> h_m + nadph_m + thcholst_m	1000	0	Bile Acid Biosynthesis	104086	0
1234	P45027A13m	5-beta-cholestane-3-alpha,7-alpha,12-alpha-triol 27-hydroxylase	nadph_m + o2_m + thcholst_m --> h2o_m + nadp_m + thcholstoic_m	1000	0	Bile Acid Biosynthesis	104086	0
1235	P45027A14m	5-beta-cytochrome P450, family 27, subfamily A, polypeptide 1	h_m + nadph_m + o2_m + xol7ah2_m --> h2o_m + nadp_m + xol7ah3_m	1000	0	Bile Acid Biosynthesis	104086	0
1236	P45027A15m	5-beta-cytochrome P450, family 27, subfamily A, polypeptide 1	h_m + nadph_m + o2_m + xol7ah3_m --> 2.0 h2o_m + nadp_m + xol7ah2al_m	1000	0	Bile Acid Biosynthesis	104086	0
1237	P45027A16m	Cytochrome P450 27	nadph_m + o2_m + xol7ah2al_m --> dhcholestanate_m + h2o_m + nadp_m	1000	0	Bile Acid Biosynthesis	104086	0
1238	P45027A1m	Cytochrome P450 27	chsterol_m + h_m + nadph_m + o2_m --> h2o_m + nadp_m + xol27oh_m	1000	0	Bile Acid Biosynthesis	104086	0
1239	P45039A1r	Oxysterol 7-alpha-hydroxylase	h_r + nadph_r + o2_r + xol24oh_r --> h2o_r + nadp_r + xoltri24_r	1000	0	Bile Acid Biosynthesis	56050	0
1240	P45046A1r	Cytochrome P450, family 46, subfamily A, polypeptide 1	chsterol_r + h_r + nadph_r + o2_r --> h2o_r + nadp_r + xol24oh_r	1000	0	Bile Acid Biosynthesis	13116	0
1241	P4507A1r	Cytochrome P450, family 7, subfamily A, polypeptide 1	chsterol_r + h_r + nadph_r + o2_r --> h2o_r + nadp_r + xol7a_r	1000	0	Bile Acid Biosynthesis	13122	0
1242	P4507B12r	Oxysterol 7alpha-hydroxylase	h_r + nadph_r + o2_r + xol27oh_r --> h2o_r + nadp_r + xoltri27_r	1000	0	Bile Acid Biosynthesis	13123	0
1243	P4508B11r	Sterol 12-alpha-hydroxylase	h_r + nadph_r + o2_r + xol7aone_r --> h2o_r + nadp_r + xoldiolone_r	1000	0	Bile Acid Biosynthesis	13124	0
1244	P4508B13r	Sterol 12-alpha-hydroxylase (nadh)	h_r + nadh_r + o2_r + xol7aone_r --> h2o_r + nad_r + xoldiolone_r	1000	0	Bile Acid Biosynthesis	13124	0
1245	P5CDm	1 pyrroline 5 carboxylate dehydrogenase mitochondrial	1pyr5c_m + 2.0 h2o_m + nad_m --> glu__L_m + h_m + nadh_m	1000	0	Glutamate metabolism	212647 or 212647	0
1246	P5CR	Pyrroline-5-carboxylate reductase	1pyr5c_c + 2.0 h_c + nadph_c --> nadp_c + pro__L_c	1000	0	Urea cycle/amino group metabolism	69051 or 66194	0
1247	P5CRm	Pyrroline-5-carboxylate reductase, mitochondria	1pyr5c_m + 2.0 h_m + nadph_m --> nadp_m + pro__L_m	1000	0	Arginine and Proline Metabolism	209027 or 209027	0
1248	P5CRx	Pyrroline-5-carboxylate reductase(nadh)	1pyr5c_c + 2.0 h_c + nadh_c --> nad_c + pro__L_c	1000	0	Urea cycle/amino group metabolism	69051 or 66194	0
1249	P5CRxm	Pyrroline-5-carboxylate reductase (m)	1pyr5c_m + 2.0 h_m + nadh_m --> nad_m + pro__L_m	1000	0	Arginine and Proline Metabolism	209027 or 209027	0
1250	PACCOAL	Phenylacetate-CoA ligase	atp_c + coa_c + pac_c --> amp_c + phaccoa_c + ppi_c	1000	0	Phenylalanine metabolism		0
1251	PAFHe	Platelet-activating factor acetylhydrolase	h2o_e + paf_hs_e --> ac_e + ak2lgchol_hs_e + h_e	1000	0	Glycerophospholipid Metabolism	27226	0
1252	PAFS	Alkyl glycerol phosphocholine acetyl transferase	accoa_c + ak2lgchol_hs_c --> coa_c + paf_hs_c	1000	0	Glycerophospholipid Metabolism		0
1253	PAFt	1-Alkyl 2-Acteylglycerol 3-Phosphocholine Transport, Vescicular	paf_hs_e <=> paf_hs_c	1000	-1000	Transport, Extracellular		0
1254	PAIL4P_HStn	Phosphatidylinositol 4-phosphate nuclear transport (diffusion)	pail4p_hs_c <=> pail4p_hs_n	1000	-1000	Transport, Nuclear		0
1255	PAIL_HStn	Phosphatidylinositol nuclear transport (diffusion)	pail_hs_c <=> pail_hs_n	1000	-1000	Transport, Nuclear		0
1256	PAPStg	3'-Phosphoadenylyl sufate Golgi transport	paps_c <=> paps_g	1000	-1000	Transport, Golgi Apparatus	73836	0
1257	PAPtg	Adenosine 3',5'-bisphosphate Golgi transport	pap_g --> pap_c	1000	0	Transport, Golgi Apparatus		0
1258	PA_HStn	Phosphatidate transport, nuclear	pa_hs_c <=> pa_hs_n	1000	-1000	Transport, Nuclear		0
1259	PCFLOPm	Phosphatidylcholine flippase	atp_c + h2o_c + pchol_hs_m --> adp_c + h_c + pchol_hs_c + pi_c	1000	0	Transport, Mitochondrial	11982	0
1260	PCHOLPm_hs	Choline phosphatase	h2o_m + pchol_hs_m --> chol_m + h_m + pa_hs_m	1000	0	Glycerophospholipid Metabolism	18805	0
1261	PCHOL_HSter	Phosphatidylcholine scramblase	pchol_hs_c <=> pchol_hs_r	1000	-1000	Transport, Endoplasmic Reticular		0
1262	PCLAD	Picolinic acid decarboxylase	cmusa_c + h_c --> am6sa_c + co2_c	1000	0	Tryptophan metabolism	266645	0
1263	PCRNtc	Transport into the cytosol from peroxisome (carnitine)	pcrn_x --> pcrn_c	1000	0	Carnitine shuttle		0
1264	PCRNtm	Transport into the mitochondria from cytosol (carnitine)	pcrn_c --> pcrn_m	1000	0	Carnitine shuttle		0
1265	PCm	Pyruvate carboxylase	atp_m + hco3_m + pyr_m --> adp_m + h_m + oaa_m + pi_m	1000	0	Pyruvate Metabolism	18563 or 18563	0
1266	PCt	Phosphatidylcholine transporter	atp_c + h2o_c + pchol_hs_c <=> adp_c + h_c + pchol_hs_e + pi_c	1000	-1000	Transport, Extracellular	18670 or 18670 or 18670	0
1267	PDE1	3',5'-cyclic-nucleotide phosphodiesterase	camp_c + h2o_c --> amp_c + h_c	1000	0	Nucleotides	54611 or 18578 or 18584 or 18574 or 18583 or 110385 or 18583 or 18575 or 238871 or 18573 or 18576 or 218461 or 23984 or 18584 or 18576 or 207728 or 18573 or 18584 or 241489 or 29863 or 18584 or 18584	0
1268	PDE4	3',5'-cyclic-nucleotide phosphodiesterase	35cgmp_c + h2o_c --> gmp_c + h_c	1000	0	Nucleotides	54611 or 110855 or 242202 or 18573 or 241489 or 242202 or 23984 or (225600 and 18587 and 78600) or 18576 or 18575 or 18573 or 207728 or 18574 or 242202 or 18576 or (225600 and 110855 and 18582 and 18587 and 18588)	0
1269	PDHm	Pyruvate dehydrogenase	coa_m + nad_m + pyr_m --> accoa_m + co2_m + nadh_m	1000	0	Glycolysis/Gluconeogenesis	((13382 and 27402) and (18598 and 68263) and 235339) or ((13382 and 27402) and (18597 and 68263) and 235339)	0
1270	PDXPP	Pyridoxine 5-phosphate phosphatase	h2o_c + pdx5p_c --> pi_c + pydxn_c	1000	0	Vitamin B6 Metabolism	57028	0
1271	PEAMNO	Phenethylamine oxidase	h2o_c + o2_c + peamn_c --> h2o2_c + nh4_c + pacald_c	1000	0	Phenylalanine metabolism	237940 or 17161 or 76507 or 109731 or 237940	0
1272	PEFLIP	Phosphatidylethanolamine flippase	atp_c + h2o_c + pe_hs_e --> adp_c + h_c + pe_hs_c + pi_c	1000	0	Transport, Extracellular	11980 or 11982	0
1273	PEFLIPm	Phosphatidylethanolamine flippase	atp_c + h2o_c + pe_hs_c --> adp_c + h_c + pe_hs_m + pi_c	1000	0	Transport, Mitochondrial	11980 or 11982	0
1274	PEPCK_re	Phosphoenolpyruvate carboxykinase (GTP)	gtp_c + oaa_c --> co2_c + gdp_c + pep_c	1000	0	Glycolysis/Gluconeogenesis	18534	0
1275	PEPCKm	Phosphoenolpyruvate carboxykinase (GTP)	gtp_m + oaa_m --> co2_m + gdp_m + pep_m	1000	0	Glycolysis/Gluconeogenesis	74551	0
1276	PETHCT	Phosphoethanolamine cytidyltransferase	ctp_c + ethamp_c + h_c --> cdpea_c + ppi_c	1000	0	Glycerophospholipid Metabolism	68671	0
1277	PETOHMm_hs	Phosphatidylethanolamine N-methyltransferase	3.0 amet_m + pe_hs_m --> 3.0 ahcys_m + 3.0 h_m + pchol_hs_m	1000	0	Glycerophospholipid Metabolism	18618 or 18618 or 18618	0
1278	PETOHMr_hs	Phosphatidylethanolamine N-methyltransferase	3.0 amet_r + pe_hs_r --> 3.0 ahcys_r + 3.0 h_r + pchol_hs_r	1000	0	Glycerophospholipid Metabolism	18618 or 18618 or 18618	0
1279	PE_HSter	Phosphatidylethanolamine scramblase	pe_hs_c <=> pe_hs_r	1000	-1000	Transport, Endoplasmic Reticular		0
1280	PE_HStm	Phosphatidylethanolamine scramblase	pe_hs_c <=> pe_hs_m	1000	-1000	Transport, Mitochondrial		0
1281	PEt	Phosphatidylethanolamine Transport	pe_hs_e <=> pe_hs_c	1000	-1000	Transport, Extracellular		0
1282	PFK	Phosphofructokinase	atp_c + f6p_c --> adp_c + fdp_c + h_c	1000	0	Glycolysis/Gluconeogenesis	56421 or 18641 or (56421 and 18641) or (56421 and 18642) or 18642 or (56421 and 18641) or 18641 or (18641 and 18642) or (18642 and 18641)	0
1283	PGCD	Phosphoglycerate dehydrogenase	3pg_c + nad_c --> 3php_c + h_c + nadh_c	1000	0	Glycine, Serine, and Threonine Metabolism	236539	0
1284	PGDI	Prostaglandin-H2 D-isomerase [Precursor]	prostgh2_c <=> prostgd2_c	1000	-1000	Eicosanoid Metabolism	19215 or 54486	0
1285	PGI	Glucose-6-phosphate isomerase	g6p_c <=> f6p_c	1000	-1000	Glycolysis/Gluconeogenesis	14751	0
1286	PGK	Phosphoglycerate kinase	3pg_c + atp_c <=> 13dpg_c + adp_c	1000	-1000	Glycolysis/Gluconeogenesis	18655 or 348477 or 18663	0
1287	PGL	6-phosphogluconolactonase	6pgl_c + h2o_c --> 6pgc_c + h_c	1000	0	Pentose Phosphate Pathway	66171	0
1288	PGM	Phosphoglycerate mutase	2pg_c <=> 3pg_c	1000	-1000	Glycolysis/Gluconeogenesis	12183 or 18648 or 56012 or 56012 or 12183	0
1289	PGMT	Phosphoglucomutase	g1p_c <=> g6p_c	1000	-1000	Glycolysis/Gluconeogenesis	72157 or 66681	0
1290	PGPPT	Phosphatidyl-CMP: glycerophosphate phosphatidyltransferase	cdpdag_hs_c + glyc3p_c --> cmp_c + h_c + pgp_hs_c	1000	0	Glycerophospholipid Metabolism	74451	0
1291	PGPP_hs	Phosphatidylglycerol phosphate phosphatase (homo sapiens)	h2o_c + pgp_hs_c --> pglyc_hs_c + pi_c	1000	0	Glycerophospholipid Metabolism		0
1292	PGS	Prostaglandin G/H synthase	arachd_c + h_c + nadph_c + 2.0 o2_c --> h2o_c + nadp_c + prostgh2_c	1000	0	Eicosanoid Metabolism	19225 or 19224	0
1293	PHACCOAGLNAC	Phenylacetyl-CoA:L-glutamine alpha-N-phenylacetyltransferase	gln__L_c + phaccoa_c --> coa_c + pheacgln_c	1000	0	Phenylalanine metabolism		0
1294	PHEACGLNt	PHEACGLN extracellular transport via diffusion	pheacgln_c <=> pheacgln_e	1000	-1000	Transport, Extracellular		0
1295	PHETHPTOX2	L-Phenylalanine,tetrahydrobiopterin:oxygen oxidoreductase (4-hydroxylating)	o2_c + phe__L_c + thbpt_c --> thbpt4acam_c + tyr__L_c	1000	0	Tyr, Phe, Trp Biosynthesis	18478	0
1296	PHEt4	L-phenylalanine transport in via sodium symport	na1_e + phe__L_e --> na1_c + phe__L_c	1000	0	Transport, Extracellular	67760 or 11989 or 56774 or 11988 or 105727 or 11987 or 69354	0
1297	PHYCBOXL	L-Phenylalanine carboxy-lyase	h_c + phe__L_c --> co2_c + peamn_c	1000	0	Phenylalanine metabolism	13195	0
1298	PI345P3P	Phosphatidylinositol-3,4,5-trisphosphate 3-phosphatase	h2o_c + pail345p_hs_c --> pail45p_hs_c + pi_c	1000	0	Inositol Phosphate Metabolism	19211	0
1299	PI345P3Pn	Phosphatidylinositol-3,4,5-trisphosphate 3-phosphatase, nuclear	h2o_n + pail345p_hs_n --> pail45p_hs_n + pi_n	1000	0	Inositol Phosphate Metabolism	19211	0
1300	PI34P5K	Phosphatidylinositol 3,4-bisphosphate 5-kinase	atp_c + pail34p_hs_c --> adp_c + h_c + pail345p_hs_c	1000	0	Inositol Phosphate Metabolism	18720 or 18717 or 18719	0
1301	PI35P3P	Phosphatidylinositol-3,5-bisphosphate 3-phosphatase	h2o_c + pail35p_hs_c --> pail5p_hs_c + pi_c	1000	0	Inositol Phosphate Metabolism	74302 or 74302 or 74302	0
1302	PI3P4K	Phosphatidylinositol 3-phosphate 4-kinase	atp_c + pail3p_hs_c --> adp_c + h_c + pail34p_hs_c	1000	0	Inositol Phosphate Metabolism	84095 or 224020 or 18720 or 18717 or 18719 or 107650	0
1303	PI3P5K	Phosphatidylinositol 3-phosphate 5-kinase	atp_c + pail3p_hs_c --> adp_c + h_c + pail35p_hs_c	1000	0	Inositol Phosphate Metabolism	18720 or 18717 or 18719	0
1304	PI3PP	Phosphatidylinositol-3-phosphate 3-phosphatase	h2o_c + pail3p_hs_c --> pail_hs_c + pi_c	1000	0	Inositol Phosphate Metabolism	74302 or 74302 or 74302	0
1305	PI45P3K	Phosphatidylinositol 4,5-bisphosphate 3-kinase	atp_c + pail45p_hs_c --> adp_c + h_c + pail345p_hs_c	1000	0	Inositol Phosphate Metabolism	(18706 and 18710) or (18707 and 18708) or (18706 and 18708) or (18708 and 74769) or (18707 and 18708) or (23900 and 30955) or (18707 and 18709) or (74769 and 18708) or (18710 and 74769) or (18709 and 74769) or (74769 and 18708) or (18706 and 18708) or (18708 and 18706) or (320207 and 30955) or (18707 and 18710) or (18708 and 18707) or (18709 and 18706)	0
1306	PI45P3Kn	Phosphatidylinositol 4,5-bisphosphate 3-kinase, nuclear	atp_n + pail45p_hs_n --> adp_n + h_n + pail345p_hs_n	1000	0	Inositol Phosphate Metabolism		0
1307	PI45P5P	Phosphatidylinositol-4,5-bisphosphate 5-phosphatase	h2o_c + pail45p_hs_c --> pail4p_hs_c + pi_c	1000	0	Inositol Phosphate Metabolism	104015 or 64436 or 320634 or 20975 or 104015 or 320634 or 16330	0
1308	PI45PLC	Phosphatidylinositol 4,5-bisphosphate phospholipase C	h2o_c + pail45p_hs_c --> dag_hs_c + h_c + mi145p_c	1000	0	Inositol Phosphate Metabolism	269615 or 18798 or 18799 or 72469 or 114875 or 18802 or 5334 or 18797 or 18798 or 269437 or 18795 or 433022 or 18803 or 18803 or 18795 or 74055 or 18796 or 234779	0
1309	PI4P3K	Phosphatidylinositol 4-phosphate 3-kinase	atp_c + pail4p_hs_c --> adp_c + h_c + pail34p_hs_c	1000	0	Inositol Phosphate Metabolism	(18706 and 18708) or 18704 or (74769 and 18708) or (18707 and 18708) or (18708 and 18707) or (18709 and 74769) or (18708 and 74769) or (18709 and 18706) or (320207 and 30955) or (18707 and 18709) or 18705 or (18708 and 18706) or (18707 and 18708) or (18706 and 18710) or (74769 and 18708) or 240752 or (18707 and 18710) or (18710 and 74769) or (18706 and 18708) or (23900 and 30955)	0
1310	PI4P5K	Phosphatidylinositol 4-phosphate 5-kinase	atp_c + pail4p_hs_c --> adp_c + h_c + pail45p_hs_c	1000	0	Glycerophospholipid Metabolism	18711 or 108083 or 18711 or 117150 or 18720 or 18717 or 18719 or 108083 or 18718 or 18711	0
1311	PI4PLCn	Phosphatidylinositol 4-phosphate phospholipase C, nucleus	h2o_n + pail4p_hs_n --> dag_hs_n + h_n + mi14p_n	1000	0	Inositol Phosphate Metabolism	18795 or 18795	0
1312	PI5P3K	Phosphatidylinositol-5-phosphate 3-kinase	atp_c + pail5p_hs_c --> adp_c + h_c + pail35p_hs_c	1000	0	Inositol Phosphate Metabolism	(18708 and 74769) or (320207 and 30955) or (18708 and 18706) or (18707 and 18708) or 240752 or 18704 or (18707 and 18709) or (18708 and 18707) or (18709 and 74769) or (18706 and 18708) or 18705 or (18706 and 18710) or (74769 and 18708) or (23900 and 30955) or (18710 and 74769) or (18707 and 18708) or (18709 and 18706) or 225326 or (18707 and 18710) or (74769 and 18708) or (18706 and 18708)	0
1313	PI5P4K	Phosphatidylinositol-5-phosphate 4-kinase	atp_c + pail5p_hs_c --> adp_c + h_c + pail45p_hs_c	1000	0	Inositol Phosphate Metabolism	224020 or 84095 or 107650	0
1314	PIACGT	Phosphatidylinositol N-acetylglucosaminyltransferase	pail_hs_c + uacgam_c --> acgpail_hs_c + h_c + udp_c	1000	0	Glycosylphosphatidylinositol (GPI)-anchor biosynthesis	(67292 and 56176 and 110417 and 18700 and 14755 and 13481) or (67292 and 56176 and 14755 and 18700 and 110417 and 13481) or (67292 and 14755 and 56176 and 18700 and 110417 and 13481) or (56176 and 18700 and 110417 and 14755 and 13481 and 67292) or (67292 and 56176 and 14755 and 18700 and 110417 and 13481) or (56176 and 14755 and 18700 and 110417 and 13481 and 67292) or (14755 and 56176 and 18700 …	0
1315	PIK3	Phosphatidylinositol 3-kinase	atp_c + pail_hs_c --> adp_c + h_c + pail3p_hs_c	1000	0	Inositol Phosphate Metabolism	(18708 and 18706) or (18707 and 18708) or 18704 or (18708 and 74769) or (18707 and 18708) or (18708 and 18707) or (74769 and 18708) or (74769 and 18708) or (18706 and 18708) or (320207 and 30955) or (18707 and 18709) or 18705 or (18706 and 18708) or (18710 and 74769) or (18709 and 18706) or (18706 and 18710) or 240752 or (18707 and 18710) or (18709 and 74769) or 225326 or (23900 and 30955)	0
1316	PIK4	Phosphatidylinositol 4-kinase	atp_c + pail_hs_c --> adp_c + h_c + pail4p_hs_c	1000	0	Glycerophospholipid Metabolism	107650 or 84095 or 224020	0
1317	PIK5	Phosphatidylinositol 5-kinase	atp_c + pail_hs_c --> adp_c + h_c + pail5p_hs_c	1000	0	Inositol Phosphate Metabolism	18720 or 18717 or 18719	0
1318	PIPLCn	Phosphatidylinositol phospholipase C, nucleus	h2o_n + pail_hs_n --> dag_hs_n + h_n + mi1p__D_n	1000	0	Inositol Phosphate Metabolism	18795 or 18795	0
1319	PIt2m_2	Phosphate mitochondrial transport via proton symport	2.0 h_c + pi_c <=> 2.0 h_m + pi_m	1000	-1000	Transport, Mitochondrial		0
1320	PIt8	Phosphate transport in/out via Na+ symporter	1.5 na1_e + pi_e <=> 1.5 na1_c + pi_c	1000	-1000	Transport, Extracellular	20515 or 20516	0
1321	PIt9	Phosphate transport in/out via two Na+ symporter	2.0 na1_e + pi_e <=> 2.0 na1_c + pi_c	1000	-1000	Transport, Extracellular	142681	0
1322	PIter	Phosphate transport, endoplasmic reticulum	pi_r <=> pi_c	1000	-1000	Transport, Endoplasmic Reticular	2544	0
1323	PItg	Phosphate transport, Golgi apparatus	pi_g --> pi_c	1000	0	Transport, Golgi Apparatus		0
1324	PItn	Phosphate transport, nuclear	pi_n <=> pi_c	1000	-1000	Transport, Nuclear		0
1325	PItx	Phosphate transporter, peroxisome	pi_c <=> pi_x	1000	-1000	Transport, Peroxisomal		0
1326	PMANM	Phosphomannomutase	man1p_c <=> man6p_c	1000	-1000	Fructose and Mannose Metabolism	29858 or 66681 or 54128	0
1327	PMEVKx	Phosphomevalonate kinase	5pmev_x + atp_x --> 5dpmev_x + adp_x	1000	0	Cholesterol Metabolism	68603	0
1328	PMTCOAtx	Fatty acid intracellular transport	pmtcoa_c <=> pmtcoa_x	1000	-1000	Transport, Peroxisomal		0
1329	PPA	Inorganic diphosphatase	h2o_c + ppi_c --> h_c + 2.0 pi_c	1000	0	Oxidative Phosphorylation	67895	0
1330	PPAP	Phosphatidic acid phosphatase	h2o_c + pa_hs_c --> dag_hs_c + pi_c	1000	0	Triacylglycerol Synthesis	50784 or 19012 or 67916 or 19012	0
1331	PPAer	Inorganic diphosphatase, endoplasmic reticulum	h2o_r + ppi_r --> h_r + 2.0 pi_r	1000	0	Miscellaneous	14377 or 68401 or 14378	0
1332	PPAm	Inorganic diphosphatase	h2o_m + ppi_m --> h_m + 2.0 pi_m	1000	0	Oxidative Phosphorylation	74776 or 74776 or 74776 or 74776	0
1333	PPAn	Inorganic diphosphatase, nuclear	h2o_n + ppi_n --> h_n + 2.0 pi_n	1000	0	Miscellaneous		0
1334	PPCOACm	Propionyl-CoA carboxylase, mitochondrial	atp_m + hco3_m + ppcoa_m --> adp_m + h_m + mmcoa__S_m + pi_m	1000	0	Valine, Leucine, and Isoleucine Metabolism	66904 and 110821	0
1335	PPItr	Diphosphate transporter, endoplasmic reticulum	ppi_c <=> ppi_r	1000	-1000	Transport, Endoplasmic Reticular		0
1336	PPItx	Diphosphate transporter, peroxisome	ppi_c <=> ppi_x	1000	-1000	Transport, Peroxisomal		0
1337	PPM	Phosphopentomutase	r1p_c <=> r5p_c	1000	-1000	Pentose Phosphate Pathway	72157	0
1338	PRAGSr	Phosphoribosylglycinamide synthase	atp_c + gly_c + pram_c <=> adp_c + gar_c + h_c + pi_c	1000	-1000	IMP Biosynthesis	14450 or 14450	0
1339	PRAIS	Phosphoribosylaminoimidazole synthase	atp_c + fpram_c --> adp_c + air_c + 2.0 h_c + pi_c	1000	0	IMP Biosynthesis	14450 or 14450	0
1340	PRASCSi	Phosphoribosylaminoimidazolesuccinocarboxamide synthase	5aizc_c + asp__L_c + atp_c <=> 25aics_c + adp_c + h_c + pi_c	1000	-1000	IMP Biosynthesis	67054	0
1341	PRFGS	Phosphoribosylformylglycinamidine synthase	atp_c + fgam_c + gln__L_c + h2o_c --> adp_c + fpram_c + glu__L_c + h_c + pi_c	1000	0	IMP Biosynthesis	237823	0
1342	PRO1xm	Proline oxidase NAD mitochondrial	nad_m + pro__L_m --> 1pyr5c_m + 2.0 h_m + nadh_m	1000	0	Arginine and Proline Metabolism	19125	0
1343	PROD2	Proline dehydrogenase	fad_c + pro__L_c --> 1pyr5c_c + fadh2_c + h_c	1000	0	Arginine and Proline Metabolism	56189	0
1344	PROSTGD2t	Prostaglandin transport via bicarbonate countertransport	hco3_c + prostgd2_e <=> hco3_e + prostgd2_c	1000	-1000	Transport, Extracellular	24059	0
1345	PROSTGE2t	Prostaglandin transport via bicarbonate countertransport	hco3_c + prostge2_e <=> hco3_e + prostge2_c	1000	-1000	Transport, Extracellular	108115 or 24059 or 108116 or 28250	0
1346	PROSTGE2t2	Prostaglandin uniport	prostge2_e <=> prostge2_c	1000	-1000	Transport, Extracellular	20518 or 20518 or 20517	0
1347	PROt2r	L proline reversible transport via proton symport	h_e + pro__L_e <=> h_c + pro__L_c	1000	-1000	Transport, Extracellular	215335	0
1348	PROt4	Na+/Proline-L symporter	na1_e + pro__L_e --> na1_c + pro__L_c	1000	0	Transport, Extracellular	69354 or 105727 or 67760	0
1349	PROt4_2_r	PROt4 LPAREN 2 RPAREN r	2.0 na1_e + pro__L_e <=> 2.0 na1_c + pro__L_c	1000	-1000	Transport, Extracellular	240332	0
1350	PROtm	L proline transport mitochondrial	pro__L_c <=> pro__L_m	1000	-1000	Transport, Mitochondrial		0
1351	PRPPS	Phosphoribosylpyrophosphate synthetase	atp_c + r5p_c <=> amp_c + h_c + prpp_c	1000	-1000	Pentose Phosphate Pathway	75456 or 19139 or 75456 or 110639	0
1352	PSDm_hs	Phosphatidylserine decarboxylase	h_m + ps_hs_m --> co2_m + pe_hs_m	1000	0	Glycerophospholipid Metabolism		0
1353	PSERT	Phosphoserine transaminase	3php_c + glu__L_c --> akg_c + pser__L_c	1000	0	Glycine, Serine, and Threonine Metabolism	107272 or 107272	0
1354	PSFLIP	Phosphatidylserine flippase	atp_c + h2o_c + ps_hs_e --> adp_c + h_c + pi_c + ps_hs_c	1000	0	Transport, Extracellular	11980 or 11982	0
1355	PSFLIPm	Phosphatidylserine flippase	atp_c + h2o_c + ps_hs_c --> adp_c + h_c + pi_c + ps_hs_m	1000	0	Transport, Mitochondrial	11980 or 11982	0
1356	PSP_L	Phosphoserine phosphatase (L-serine)	h2o_c + pser__L_c --> pi_c + ser__L_c	1000	0	Glycine, Serine, and Threonine Metabolism	8781 or 100678	0
1357	PSSA1_hs	Phosphatidylserine synthase homo sapiens	pchol_hs_c + ser__L_c <=> chol_c + ps_hs_c	1000	-1000	Glycerophospholipid Metabolism	19210	0
1358	PSSA2_hs	Phosphatidylserine synthase homo sapiens	pe_hs_c + ser__L_c <=> etha_c + ps_hs_c	1000	-1000	Glycerophospholipid Metabolism	27388	0
1359	PSt3	Transport of Phosphatidylserine	ps_hs_e <=> ps_hs_c	1000	-1000	Transport, Extracellular		0
1360	PTPATi	Pantetheine-phosphate adenylyltransferase	atp_c + h_c + pan4p_c <=> dpcoa_c + ppi_c	1000	-1000	CoA Biosynthesis	71743	0
1361	PUNP1	Purine-nucleoside phosphorylase (Adenosine)	adn_c + pi_c <=> ade_c + r1p_c	1000	-1000	Nucleotides	667034	0
1362	PUNP2	Purine-nucleoside phosphorylase (Deoxyadenosine)	dad_2_c + pi_c <=> 2dr1p_c + ade_c	1000	-1000	Purine Catabolism	667034	0
1363	PUNP3	Purine-nucleoside phosphorylase (Guanosine)	gsn_c + pi_c <=> gua_c + r1p_c	1000	-1000	Purine Catabolism	667034	0
1364	PUNP4	Purine-nucleoside phosphorylase (Deoxyguanosine)	dgsn_c + pi_c <=> 2dr1p_c + gua_c	1000	-1000	Purine Catabolism	667034	0
1365	PUNP5	Purine-nucleoside phosphorylase (Inosine)	ins_c + pi_c <=> hxan_c + r1p_c	1000	-1000	Purine Catabolism	667034	0
1366	PUNP7	Purine-nucleoside phosphorylase (Xanthosine)	pi_c + xtsn_c <=> r1p_c + xan_c	1000	-1000	Nucleotides	667034	0
1367	PVD3	Previtamin D3 formation	7dhchsterol_c <=> pd3_c	1000	-1000	Vitamin D		0
1368	PYDAMK	Pyridoxamine kinase	atp_c + pydam_c --> adp_c + h_c + pyam5p_c	1000	0	Vitamin B6 Metabolism	216134	0
1369	PYDXK	Pyridoxal kinase	atp_c + pydx_c --> adp_c + h_c + pydx5p_c	1000	0	Vitamin B6 Metabolism	216134	0
1370	PYDXNK	Pyridoxine kinase	atp_c + pydxn_c --> adp_c + h_c + pdx5p_c	1000	0	Vitamin B6 Metabolism	216134	0
1371	PYDXPP	Pyridoxal 5-phosphate phosphatase	h2o_c + pydx5p_c --> pi_c + pydx_c	1000	0	Vitamin B6 Metabolism	57028	0
1372	PYK	Pyruvate kinase	adp_c + h_c + pep_c --> atp_c + pyr_c	1000	0	Glycolysis/Gluconeogenesis	18746 or 18770 or 18746 or 18770 or 66260 or 18746	0
1373	PYNP2r	Pyrimidine-nucleoside phosphorylase (uracil)	pi_c + uri_c <=> r1p_c + ura_c	1000	-1000	Pyrimidine Catabolism	22271 or 76654 or 22271	0
1374	PYRt2m	Pyruvate mitochondrial transport via proton symport	h_c + pyr_c <=> h_m + pyr_m	1000	-1000	Transport, Mitochondrial	20501	0
1375	PYRt2p	Pyruvate peroxisomal transport via proton symport	h_c + pyr_c <=> h_x + pyr_x	1000	-1000	D-alanine metabolism	20501 or 20503	0
1376	PYRt2	Pyruvate transport in via proton symport	h_e + pyr_e <=> h_c + pyr_c	1000	-1000	Transport, Extracellular	80879 or 20503 or 20501	0
1377	RDH1	Retinol dehydrogenase (all-trans)	nad_c + retinol_c <=> h_c + nadh_c + retinal_c	1000	-1000	Vitamin A Metabolism	19682 or 107605	0
1378	RDH1a	Retinol dehydrogenase (all-trans,NADPH)	nadp_c + retinol_c --> h_c + nadph_c + retinal_c	1000	0	Vitamin A Metabolism	98711 or 108841 or 77974 or 17252 or 242285 or 105014 or 235033	0
1379	RDH2	Retinol dehydrogenase (9-cis,NADH)	nad_c + retinol_9_cis_c <=> h_c + nadh_c + retinal_cis_9_c	1000	-1000	Vitamin A Metabolism	19682	0
1380	RDH2a	Retinol dehydrogenase (9-cis,NADPH)	nadp_c + retinol_9_cis_c --> h_c + nadph_c + retinal_cis_9_c	1000	0	Vitamin A Metabolism	242285 or 108841 or 77974 or 17252 or 105014 or 235033	0
1381	RDH3	Retinol dehydrogenase (11-cis,NADH)	nad_c + retinol_cis_11_c <=> h_c + nadh_c + retinal_11_cis_c	1000	-1000	Vitamin A Metabolism	19682	0
1382	RDH3a	Retinol dehydrogenase (11-cis,NADPH)	nadp_c + retinol_cis_11_c --> h_c + nadph_c + retinal_11_cis_c	1000	0	Vitamin A Metabolism	108841 or 77974 or 17252 or 105014 or 242285	0
1383	RNDR1	Ribonucleoside-diphosphate reductase (ADP)	adp_c + trdrd_c --> dadp_c + h2o_c + trdox_c	1000	0	Nucleotides	20133 and 20135	0
1384	RNDR2	Ribonucleoside-diphosphate reductase (GDP)	gdp_c + trdrd_c --> dgdp_c + h2o_c + trdox_c	1000	0	Nucleotides	20133 and 20135	0
1385	RNDR3	Ribonucleoside-diphosphate reductase (CDP)	cdp_c + trdrd_c --> dcdp_c + h2o_c + trdox_c	1000	0	Nucleotides	20133 and 20135	0
1386	RNDR4	Ribonucleoside-diphosphate reductase (UDP)	trdrd_c + udp_c --> dudp_c + h2o_c + trdox_c	1000	0	Nucleotides	20133 and 20135	0
1387	RPE	Ribulose 5-phosphate 3-epimerase	ru5p__D_c <=> xu5p__D_c	1000	-1000	Pentose Phosphate Pathway	66646 or 66646	0
1388	RPI	Ribose-5-phosphate isomerase	r5p_c <=> ru5p__D_c	1000	-1000	Pentose Phosphate Pathway	19895	0
1389	RTOT1	R total flux	R1coa_hs_c --> Rtotalcoa_c	1000	0	R Group Synthesis		0
1390	RTOT2	R total flux	R2coa_hs_c --> Rtotalcoa_c	1000	0	R Group Synthesis		0
1391	RTOT4	R total flux	R4coa_hs_c --> Rtotalcoa_c	1000	0	R Group Synthesis		0
1392	RTOTAL2CRNCPT1	Carnitine fatty-acyl transferase	Rtotal2coa_c + crn_c --> Rtotal2crn_c + coa_c	1000	0	Carnitine shuttle	12895 or 12895 or 12895 or 12894 or 78070 or 12895	0
1393	RTOTAL2CRNCPT2	R group transport into the mitochondria	Rtotal2crn_m + coa_m --> Rtotal2coa_m + crn_m	1000	0	Carnitine shuttle	12896	0
1394	RTOTAL2CRNt	R group transport into the mitochondria	Rtotal2crn_c --> Rtotal2crn_m	1000	0	Carnitine shuttle	57279	0
1395	RTOTAL3CRNCPT1	Carnitine fatty-acyl transferase	Rtotal3coa_c + crn_c --> Rtotal3crn_c + coa_c	1000	0	Carnitine shuttle	12895 or 12895 or 12895 or 12894 or 78070 or 12895	0
1396	RTOTAL3CRNCPT2	R group transport into the mitochondria	Rtotal3crn_m + coa_m --> Rtotal3coa_m + crn_m	1000	0	Carnitine shuttle	12896	0
1397	RTOTAL3CRNt	R group transport into the mitochondria	Rtotal3crn_c --> Rtotal3crn_m	1000	0	Carnitine shuttle	57279	0
1398	RTOTALCRNCPT1	Carnitine fatty-acyl transferase	Rtotalcoa_c + crn_c --> Rtotalcrn_c + coa_c	1000	0	Carnitine shuttle	12895 or 12895 or 12895 or 12894 or 78070 or 12895	0
1399	RTOTALCRNCPT2	R group transport into the mitochondria	Rtotalcrn_m + coa_m --> Rtotalcoa_m + crn_m	1000	0	Carnitine shuttle	12896	0
1400	RTOTALCRNt	R group transport into the mitochondria	Rtotalcrn_c --> Rtotalcrn_m	1000	0	Carnitine shuttle	57279	0
1401	RTOT_2	R total flux 2 position	R2coa_hs_c + R4coa_hs_c --> 2.0 Rtotal2coa_c	1000	0	R Group Synthesis		0
1402	RTOT_3	R total flux 3 position	R1coa_hs_c + R2coa_hs_c --> 2.0 Rtotal3coa_c	1000	0	R Group Synthesis		0
1403	Rtotaltl	Fatty acid intracellular transport	Rtotal_c <=> Rtotal_l	1000	-1000	Transport, Lysosomal		0
1404	S23T3g	Beta-galactoside alpha-2,3-sialyltransferase (complex N-glycan)	cmpacna_g + l2fn2m2masn_g --> cmp_g + h_g + ksi_pre1_g	1000	0	Keratan sulfate biosynthesis	6487 or 6487 or 6487 or 6487 or 6487 or 6487 or 6487 or 6487 or 6487 or 6487 or 6487	0
1405	S26Tg	Beta-galactoside alpha-2,6-sialyltransferase	2.0 cmpacna_g + l2fn2m2masn_g --> 2.0 cmp_g + 2.0 h_g + s2l2fn2m2masn_g	1000	0	N-Glycan Biosynthesis	20440 or 20440 or 20440	0
1406	S2L2FN2M2MASNt	S2l2fn2m2masn transport, Golgi to extracellular	s2l2fn2m2masn_g --> s2l2fn2m2masn_e	1000	0	Transport, Extracellular		0
1407	S2L2FN2M2MASNtly	S2l2fn2m2masn transport, extracellular to lysosome	s2l2fn2m2masn_e --> s2l2fn2m2masn_l	1000	0	Transport, Lysosomal		0
1408	S6T10g	Galactose/N-acetylglucosamine 6-O-sulfotransferase, Golgi apparatus	ksi_pre22_g + paps_g --> h_g + ksi_pre23_g + pap_g	1000	0	Keratan sulfate biosynthesis	23563 or 54371 or 23563 or 26887 or 56773	0
1409	S6T11g	Galactose/N-acetylglucosamine 6-O-sulfotransferase, Golgi apparatus	ksi_pre25_g + paps_g --> h_g + ksi_pre26_g + pap_g	1000	0	Keratan sulfate biosynthesis	23563 or 54371 or 23563 or 26887 or 56773	0
1410	S6T12g	Galactose/N-acetylglucosamine 6-O-sulfotransferase, Golgi apparatus	ksi_pre28_g + paps_g --> h_g + ksi_pre29_g + pap_g	1000	0	Keratan sulfate biosynthesis	23563 or 54371 or 26887 or 56773 or 23563	0
1411	S6T13g	Galactose/N-acetylglucosamine 6-O-sulfotransferase, Golgi apparatus	ksi_pre31_g + paps_g --> h_g + ksi_pre32_g + pap_g	1000	0	Keratan sulfate biosynthesis	56773 or 26887 or 23563 or 23563 or 54371	0
1412	S6T14g	Galactose/N-acetylglucosamine 6-O-sulfotransferase, Golgi apparatus	ksi_pre34_g + paps_g --> h_g + ksi_pre35_g + pap_g	1000	0	Keratan sulfate biosynthesis	23563 or 54371 or 23563 or 26887 or 56773	0
1413	S6T15g	Galactose/N-acetylglucosamine 6-O-sulfotransferase, Golgi apparatus	ksi_pre36_g + paps_g --> h_g + ksi_g + pap_g	1000	0	Keratan sulfate biosynthesis	76969 or 53374	0
1414	S6T4g	Galactose/N-acetylglucosamine 6-O-sulfotransferase, Golgi apparatus	ksi_pre4_g + paps_g --> h_g + ksi_pre5_g + pap_g	1000	0	Keratan sulfate biosynthesis	23563 or 54371 or 23563 or 26887 or 56773	0
1415	S6T5g	Galactose/N-acetylglucosamine 6-O-sulfotransferase, Golgi apparatus	ksi_pre7_g + paps_g --> h_g + ksi_pre8_g + pap_g	1000	0	Keratan sulfate biosynthesis	23563 or 54371 or 23563 or 26887 or 56773	0
1416	S6T6g	Galactose/N-acetylglucosamine 6-O-sulfotransferase, Golgi apparatus	ksi_pre10_g + paps_g --> h_g + ksi_pre11_g + pap_g	1000	0	Keratan sulfate biosynthesis	23563 or 54371 or 23563 or 26887 or 56773	0
1417	S6T7g	Galactose/N-acetylglucosamine 6-O-sulfotransferase, Golgi apparatus	ksi_pre13_g + paps_g --> h_g + ksi_pre14_g + pap_g	1000	0	Keratan sulfate biosynthesis	23563 or 54371 or 23563 or 26887 or 56773	0
1418	S6T8g	Galactose/N-acetylglucosamine 6-O-sulfotransferase, Golgi apparatus	ksi_pre16_g + paps_g --> h_g + ksi_pre17_g + pap_g	1000	0	Keratan sulfate biosynthesis	23563 or 54371 or 23563 or 26887 or 56773	0
1419	S6T9g	Galactose/N-acetylglucosamine 6-O-sulfotransferase, Golgi apparatus	ksi_pre19_g + paps_g --> h_g + ksi_pre20_g + pap_g	1000	0	Keratan sulfate biosynthesis	23563 or 54371 or 23563 or 26887 or 56773	0
1420	S6TASE10ly	Galactose-6-sulfate sulfatase, lysosomal	h2o_l + ksi_deg4_l <=> h_l + ksi_deg5_l + so4_l	1000	-1000	Keratan sulfate degradation	19025 and 12091 and 50917 and 18010	0
1421	S6TASE11ly	N-acetylglucosamine-6-sulfatase, lysosomal	h2o_l + ksi_deg6_l <=> h_l + ksi_deg7_l + so4_l	1000	-1000	Keratan sulfate degradation	75612	0
1422	S6TASE12ly	N-acetylglucosamine-6-sulfatase, lysosomal	h2o_l + ksi_deg9_l <=> h_l + ksi_deg10_l + so4_l	1000	-1000	Keratan sulfate degradation	75612	0
1423	S6TASE13ly	N-acetylglucosamine-6-sulfatase, lysosomal	h2o_l + ksi_deg12_l <=> h_l + ksi_deg13_l + so4_l	1000	-1000	Keratan sulfate degradation	75612	0
1424	S6TASE14ly	N-acetylglucosamine-6-sulfatase, lysosomal	h2o_l + ksi_deg15_l <=> h_l + ksi_deg16_l + so4_l	1000	-1000	Keratan sulfate degradation	75612	0
1425	S6TASE15ly	N-acetylglucosamine-6-sulfatase, lysosomal	h2o_l + ksi_deg18_l <=> h_l + ksi_deg19_l + so4_l	1000	-1000	Keratan sulfate degradation	75612	0
1426	S6TASE16ly	N-acetylglucosamine-6-sulfatase, lysosomal	h2o_l + ksi_deg21_l <=> h_l + ksi_deg22_l + so4_l	1000	-1000	Keratan sulfate degradation	75612	0
1427	S6TASE17ly	N-acetylglucosamine-6-sulfatase, lysosomal	h2o_l + ksi_deg24_l <=> h_l + ksi_deg25_l + so4_l	1000	-1000	Keratan sulfate degradation	75612	0
1428	S6TASE18ly	N-acetylglucosamine-6-sulfatase, lysosomal	h2o_l + ksi_deg27_l <=> h_l + ksi_deg28_l + so4_l	1000	-1000	Keratan sulfate degradation	75612	0
1429	S6TASE19ly	N-acetylglucosamine-6-sulfatase, lysosomal	h2o_l + ksi_deg30_l <=> h_l + ksi_deg31_l + so4_l	1000	-1000	Keratan sulfate degradation	75612	0
1430	S6TASE20ly	N-acetylglucosamine-6-sulfatase, lysosomal	h2o_l + ksi_deg33_l <=> h_l + ksi_deg34_l + so4_l	1000	-1000	Keratan sulfate degradation	75612	0
1431	S6TASE21ly	N-acetylglucosamine-6-sulfatase, lysosomal	h2o_l + ksi_deg36_l <=> h_l + ksi_deg37_l + so4_l	1000	-1000	Keratan sulfate degradation	75612	0
1432	SACCD3m	Saccharopine dehydrogenase (NADP, L-lysine forming), mitochondrial	akg_m + h_m + lys__L_m + nadph_m --> h2o_m + nadp_m + saccrp__L_m	1000	0	Lysine Metabolism	30956	0
1433	SACCD4m	Saccharopine dehydrogenase (NAD, L-glutamate forming), mitochondrial	h2o_m + nadp_m + saccrp__L_m --> L2aadp6sa_m + glu__L_m + h_m + nadph_m	1000	0	Lysine Metabolism	30956	0
1434	SADT	Sulfate adenylyltransferase	atp_c + h_c + so4_c --> aps_c + ppi_c	1000	0	Nucleotides	23972 or 23971	0
1435	SAMHISTA	S-Adenosyl-L-methionine:histamine N-tele-methyltransferase	amet_c + hista_c --> ahcys_c + h_c + mhista_c	1000	0	Histidine Metabolism	140483	0
1436	SARCStm	Sarcosine transport (mitochondrial)	sarcs_c --> sarcs_m	1000	0	Transport, Mitochondrial		0
1437	SARDHm	Sarcosine dehydrogenase (m)	fad_m + sarcs_m + thf_m --> fadh2_m + gly_m + mlthf_m	1000	0	Urea cycle/amino group metabolism	192166	0
1438	SBPP1er	Sphingoid base phosphate phosphatase sphinganine 1 phosphatase endoplasmic reticulum	h2o_r + sph1p_r --> pi_r + sphgn_r	1000	0	Sphingolipid Metabolism	81535	0
1439	SBPP3er	Sphingoid base-phosphate phosphatase (sphinganine 1-phosphatase), endoplasmic reticulum	h2o_r + sphs1p_r --> pi_r + sphings_r	1000	0	Sphingolipid Metabolism	81535	0
1440	SBTD_D2	D sorbitol dehydrogenase D fructose producing	nad_c + sbt__D_c --> fru_c + h_c + nadh_c	1000	0	Fructose and Mannose Metabolism	20322	0
1441	SBTR	D sorbitol reductase	glc__D_c + h_c + nadph_c --> nadp_c + sbt__D_c	1000	0	Fructose and Mannose Metabolism	110198 or 58810 or 11677 or 58810	0
1442	SCP22x	Sterol carrier protein 2	dmnoncoa_c <=> dmnoncoa_x	1000	-1000	Transport, Peroxisomal	20280	0
1443	SCP2x	Peroxisomal thiolase 2	coa_x + dhocholoylcoa_x --> dgcholcoa_x + ppcoa_x	1000	0	Bile Acid Biosynthesis	20280	0
1444	SCP3x	Peroxisomal thiolase 2	coa_x + dhcholestancoa_x + o2_x --> dcholcoa_x + h2o_x + ppcoa_x	1000	0	Bile Acid Biosynthesis	20280	0
1445	SCPx	Peroxisomal thiolase 2	cholcoaone_x + coa_x --> cholcoa_x + ppcoa_x	1000	0	Bile Acid Biosynthesis	20280	0
1446	SERALANaEx	L-alanine/L-serine Na-dependent exchange (Ser-L in)	ala__L_c + na1_e + ser__L_e --> ala__L_e + na1_c + ser__L_c	1000	0	Transport, Extracellular	55963 or 20514	0
1447	SERASNNaEx	L-serine/L-asparagine Na-dependent exchange (Ser-L in)	asn__L_c + na1_e + ser__L_e --> asn__L_e + na1_c + ser__L_c	1000	0	Transport, Extracellular	20514	0
1448	SERCYSNaEx	L-serine/L-cysteine Na-dependent exchange (Ser-L in)	cys__L_c + na1_e + ser__L_e --> cys__L_e + na1_c + ser__L_c	1000	0	Transport, Extracellular	55963 or 20514	0
1449	SERDGLNexR	D-Serine/Glutamine reversible exchange	gln__L_c + ser__D_e <=> gln__L_e + ser__D_c	1000	-1000	Transport, Extracellular	53896 and 17254	0
1450	SERDGLYexR	D-Serine/Glycine reversible exchange	gly_c + ser__D_e <=> gly_e + ser__D_c	1000	-1000	Transport, Extracellular	53896 and 17254	0
1451	SERGLNexR	L-Serine/Glutamine reversible exchange	gln__L_c + ser__L_e <=> gln__L_e + ser__L_c	1000	-1000	Transport, Extracellular	53896 and 17254	0
1452	SERGLYexR	L-Serine/Glycine reversible exchange	gly_c + ser__L_e <=> gly_e + ser__L_c	1000	-1000	Transport, Extracellular	53896 and 17254	0
1453	SERHL	L-Serine hydro-lyase	ser__L_c --> 2amac_c + h2o_c	1000	0	Glycine, Serine, and Threonine Metabolism	231691	0
1454	SERPT	Serine C palmitoyltransferase	h_c + pmtcoa_c + ser__L_c --> 3dsphgn_c + co2_c + coa_c	1000	0	Sphingolipid Metabolism	268656 and 20773	0
1455	SERTHRNaEx	L-serine/L-threonine Na-dependent exchange (Ser-L in)	na1_e + ser__L_e + thr__L_c --> na1_c + ser__L_c + thr__L_e	1000	0	Transport, Extracellular	55963 or 20514	0
1456	SERt4	L-serine via sodium symport	na1_e + ser__L_e --> na1_c + ser__L_c	1000	0	Transport, Extracellular	105727 or 56774 or 67760 or 69354	0
1457	SERtN1	Serine transport (Na, H coupled)	h_c + 2.0 na1_e + ser__L_e <=> h_e + 2.0 na1_c + ser__L_c	1000	-1000	Transport, Extracellular	209837	0
1458	SERtp	L-serine transport, peroxisomal	ser__L_c <=> ser__L_x	1000	-1000	Transport, Peroxisomal		0
1459	SGALSIDEtg	Sgalside hs intracellular transport	sgalside_hs_c <=> sgalside_hs_g	1000	-1000	Transport, Golgi Apparatus		0
1460	SGALSIDEtl	Sgalside hs intracellular transport	sgalside_hs_c <=> sgalside_hs_l	1000	-1000	Transport, Lysosomal		0
1461	SGPL12r	Sphingosine-1-phosphate lyase	h2o_r + sphs1p_r --> ethamp_r + h_r + hdca_r	1000	0	Sphingolipid Metabolism	20397	0
1462	SIAASE2ly	Sialidase, lysosomal	h2o_l + ksi_deg3_l --> acnam_l + ksi_deg4_l	1000	0	Keratan sulfate degradation	19025 and 12091 and 50917 and 18010	0
1463	SIAASEly	Sialidase, lysosomal	2.0 h2o_l + s2l2n2m2mn_l --> 2.0 acnam_l + l2n2m2mn_l	1000	0	N-Glycan Degradation	19025 and 12091 and 50917 and 18010	0
1464	SIAT4Bg	Beta-galactoside alpha-2,3-sialyltransferase, Golgi apparatus	cmpacna_g + galgbside_hs_g --> acngalgbside_hs_g + cmp_g + h_g	1000	0	Sphingolipid Metabolism	20444	0
1465	SIAT9g	Lactosylceramide alpha-2,3-sialyltransferase, Golgi apparatus	cmpacna_g + galgluside_hs_g --> cmp_g + gm3_hs_g + h_g	1000	0	Sphingolipid Metabolism	20454	0
1466	SLCBK1	Sphingolipid long chain base kinase sphinganine	atp_c + sphgn_c --> adp_c + h_c + sph1p_c	1000	0	Sphingolipid Metabolism	56632	0
1467	SLDt	L-sulfolactate transport (cytosol to extracellular)	sl__L_c --> sl__L_e	1000	0	Cysteine Metabolism		0
1468	SLDx	L-sulfolactate dehydrogenase (NAD+)	nad_c + sl__L_c <=> 3spyr_c + h_c + nadh_c	1000	-1000	Cysteine Metabolism	17449 or 76668	0
1469	SMPD3g	Sphingomyelin phosphodiesterase 3, neutral membrane (neutral sphingomyelinase II)	h2o_g + sphmyln_hs_g --> cholp_g + crm_hs_g + h_g	1000	0	Sphingolipid Metabolism	58994 or 58994	0
1470	SMS	Sphingomyelin synthase (homo sapiens)	crm_hs_c + pchol_hs_c --> dag_hs_c + sphmyln_hs_c	1000	0	Sphingolipid Metabolism	208449	0
1471	SO4t4_2	Sulfate transport via sodium symport	2.0 na1_e + so4_e <=> 2.0 na1_c + so4_c	1000	-1000	Transport, Extracellular	243755	0
1472	SO4t4_3	Sulfate transport via sodium symport	3.0 na1_e + so4_e <=> 3.0 na1_c + so4_c	1000	-1000	Transport, Extracellular	55961	0
1473	SO4tl	Sulfate transport (lysosome)	so4_l <=> so4_c	1000	-1000	Transport, Lysosomal		0
1474	SOProd	SOProd	e_m + o2_m --> o2s_m	1000	0	Miscellaneous		0
1475	SPH1Pter	Sphinganine 1 phosphate endoplasmic reticular transport	sph1p_c <=> sph1p_r	1000	-1000	Transport, Endoplasmic Reticular		0
1476	SPHGNtr	Sphinganine intracellular transport	sphgn_r <=> sphgn_c	1000	-1000	Transport, Endoplasmic Reticular		0
1477	SPHINGStl	Sphingosine intracellular transport	sphings_c <=> sphings_l	1000	-1000	Transport, Lysosomal		0
1478	SPHINGStr	Sphingosine intracellular transport	sphings_c <=> sphings_r	1000	-1000	Transport, Endoplasmic Reticular		0
1479	SPHK21c	Sphingosine kinase	atp_c + sphings_c --> adp_c + h_c + sphs1p_c	1000	0	Sphingolipid Metabolism	56632	0
1480	SPHMYLNtg	Sphingomyelin intracellular transport	sphmyln_hs_c <=> sphmyln_hs_g	1000	-1000	Transport, Golgi Apparatus		0
1481	SPHS1Ptr	Sphingosine-1-phosphate transport	sphs1p_c <=> sphs1p_r	1000	-1000	Transport, Endoplasmic Reticular		0
1482	SPMDOX	Spermidine:(acceptor) oxidoreductase	h2o_c + o2_c + spmd_c --> 13dampp_c + 4abutn_c + h2o2_c	1000	0	beta-Alanine metabolism		0
1483	SPMS	Spermidine synthase	ametam_c + ptrc_c --> 5mta_c + h_c + spmd_c	1000	0	Urea cycle/amino group metabolism	20810	0
1484	SPODM	Superoxide dismutase	2.0 h_c + 2.0 o2s_c --> h2o2_c + o2_c	1000	0	ROS Detoxification	20655	0
1485	SPODMm	Superoxide dismutase	2.0 h_m + 2.0 o2s_m --> h2o2_m + o2_m	1000	0	ROS Detoxification	20656	0
1486	SPODMn	Superoxide dismutase, nuclear	2.0 h_n + 2.0 o2s_n --> h2o2_n + o2_n	1000	0	ROS Detoxification	20655	0
1487	SPODMx	Superoxide dismutase, peroxisome	2.0 h_x + 2.0 o2s_x --> h2o2_x + o2_x	1000	0	ROS Detoxification	20655	0
1488	SPRMS	Spermine synthase	ametam_c + spmd_c --> 5mta_c + h_c + sprm_c	1000	0	Urea cycle/amino group metabolism	20603	0
1489	SPTix	Serine-pyruvate aminotransferase (irreversible), peroxisomal	pyr_x + ser__L_x --> ala__L_x + hpyr_x	1000	0	Glycine, Serine, and Threonine Metabolism	11611	0
1490	SQLEr	Squalene epoxidase endoplasmic reticular NADP	h_r + nadph_r + o2_r + sql_r --> Ssq23epx_r + h2o_r + nadp_r	1000	0	Cholesterol Metabolism	20775	0
1491	SQLSr	Squalene synthase	2.0 frdp_r + h_r + nadph_r --> nadp_r + 2.0 ppi_r + sql_r	1000	0	Cholesterol Metabolism	14137	0
1492	SRTNt6_2_r	SRTNt6 LPAREN 2 RPAREN r	2.0 k_c + 2.0 na1_e + srtn_e <=> 2.0 k_e + 2.0 na1_c + srtn_c	1000	-1000	Transport, Extracellular	15567	0
1493	SRTNtu	Serotonin uniport	srtn_e <=> srtn_c	1000	-1000	Transport, Extracellular	20517 or 20518 or 20518	0
1494	SSALxm	Succinate-semialdehyde:NAD+ oxidoreductase, mitochondria	h2o_m + nad_m + sucsal_m --> 2.0 h_m + nadh_m + succ_m	1000	0	Glutamate metabolism	214579 or 214579	0
1495	ST3GAL21g	CMP-N-acetylneuraminate-beta-galactosamide-alpha-2,3-sialyltransferase, Golgi apparatus	cmpacna_g + ga1_hs_g --> cmp_g + gm1b_hs_g + h_g	1000	0	Sphingolipid Metabolism	20444	0
1496	ST3GAL22g	CMP-N-acetylneuraminate-beta-galactosamide-alpha-2,3-sialyltransferase, Golgi apparatus	cmpacna_g + gm1_hs_g --> cmp_g + gd1a_hs_g + h_g	1000	0	Sphingolipid Metabolism	20444	0
1497	ST3GAL23g	CMP-N-acetylneuraminate-beta-galactosamide-alpha-2,3-sialyltransferase, Golgi apparatus	cmpacna_g + gd1b_hs_g --> cmp_g + gt1b_hs_g + h_g	1000	0	Sphingolipid Metabolism	20444	0
1498	ST3GAL61g	Type 2 lactosamine alpha-2,3-sialyltransferase	cmpacna_g + gal14acglcgalgluside_hs_g --> acngal14acglcgalgluside_hs_g + cmp_g + h_g	1000	0	Blood Group Biosynthesis	54613	0
1499	ST6GALNAC25	Alpha-N-acetylgalactosaminide alpha-2,6-sialyltransferase 2	cmpacna_g + gd1alpha_hs_g --> cmp_g + gt1alpha_hs_g + h_g	1000	0	Sphingolipid Metabolism	20446	0
1500	ST6GALNAC26	Alpha-N-acetylgalactosaminide alpha-2,6-sialyltransferase 2	cmpacna_g + gt1alpha_hs_g --> cmp_g + gq1balpha_hs_g + h_g	1000	0	Sphingolipid Metabolism	20446	0
1501	ST6GALNAC27	Alpha-N-acetylgalactosaminide alpha-2,6-sialyltransferase 2	cmpacna_g + gt1c_hs_g --> cmp_g + gq1c_hs_g + h_g	1000	0	Sphingolipid Metabolism	20446	0
1502	ST6GALNAC31	Alpha-N-acetylgalactosaminide alpha-2,6-sialyltransferase 3	cmpacna_g + gm1b_hs_g --> cmp_g + gd1alpha_hs_g + h_g	1000	0	Sphingolipid Metabolism	20447 or 50935 or 26938	0
1503	ST6GALNAC61	Sialytransferase 7 ((alpha-N-acetylneuraminyl 2,3-betagalactosyl-1,3)-N-acetyl galactosaminide alpha-2,6-sialytransferase) F	cmpacna_g + gd1a_hs_g --> cmp_g + gt1alpha_hs_g + h_g	1000	0	Sphingolipid Metabolism	50935	0
1504	ST6GALNAC62	Sialytransferase 7 ((alpha-N-acetylneuraminyl 2,3-betagalactosyl-1,3)-N-acetyl galactosaminide alpha-2,6-sialytransferase) F	cmpacna_g + gt1b_hs_g --> cmp_g + gq1balpha_hs_g + h_g	1000	0	Sphingolipid Metabolism	50935	0
1505	ST8SIA11	Beta-galactoside alpha-2,3-sialyltransferase	acngalgbside_hs_g + cmpacna_g --> acnacngalgbside_hs_g + cmp_g + h_g	1000	0	Sphingolipid Metabolism	20449	0
1506	ST8SIA12	Beta-galactoside alpha-2,3-sialyltransferase	cmpacna_g + gm3_hs_g --> cmp_g + gd3_hs_g + h_g	1000	0	Sphingolipid Metabolism	20449	0
1507	ST8SIA51g	Beta-galactoside alpha-2,3-sialyltransferase	cmpacna_g + gd3_hs_g --> cmp_g + gt3_hs_g + h_g	1000	0	Sphingolipid Metabolism	225742	0
1508	ST8SIA52g	Beta-galactoside alpha-2,3-sialyltransferase	cmpacna_g + gt1b_hs_g --> cmp_g + gq1b_hs_g + h_g	1000	0	Sphingolipid Metabolism	225742	0
1509	ST8SIA53g	Beta-galactoside alpha-2,3-sialyltransferase	cmpacna_g + gd1a_hs_g --> cmp_g + gt1a_hs_g + h_g	1000	0	Sphingolipid Metabolism	225742	0
1510	ST8SIA54g	Beta-galactoside alpha-2,3-sialyltransferase	cmpacna_g + gm1b_hs_g --> cmp_g + gd1c_hs_g + h_g	1000	0	Sphingolipid Metabolism	225742	0
1511	ST8SIA55g	Beta-galactoside alpha-2,3-sialyltransferase	cmpacna_g + gq1c_hs_g --> cmp_g + gp1calpha_hs_g + h_g	1000	0	Sphingolipid Metabolism	225742	0
1512	ST8SIA56g	Alpha-2,8-sialyltransferase 8E	acngal14acglcgalgluside_hs_g + cmpacna_g --> acnacngal14acglcgalgluside_hs_g + cmp_g + h_g	1000	0	Blood Group Biosynthesis	225742	0
1513	STCOAtx	Fatty acid intracellular transport	stcoa_c <=> stcoa_x	1000	-1000	Transport, Peroxisomal		0
1514	SUCD1m	Succinate dehydrogenase	fad_m + succ_m <=> fadh2_m + fum_m	1000	-1000	Citric Acid Cycle	66945 and 66925 and 66052 and 67680	0
1515	SUCOAS1m	Succinyl-CoA ligase (GDP-forming)	coa_m + gtp_m + succ_m <=> gdp_m + pi_m + succoa_m	1000	-1000	Citric Acid Cycle	56451 and 20917	0
1516	SUCOASm	Succinate CoA ligase ADP forming	atp_m + coa_m + succ_m <=> adp_m + pi_m + succoa_m	1000	-1000	Citric Acid Cycle	56451 and 20916	0
1517	SULFOX	Sulfite oxidase	2.0 ficytC_m + h2o_c + so3_c --> 2.0 focytC_m + 2.0 h_c + so4_c	1000	0	Cysteine Metabolism	211389	0
1518	TALA	Transaldolase	g3p_c + s7p_c <=> e4p_c + f6p_c	1000	-1000	Pentose Phosphate Pathway	21351	0
1519	TAURt4_2_r	TAURt4 LPAREN 2 RPAREN r	2.0 na1_e + taur_e <=> 2.0 na1_c + taur_c	1000	-1000	Transport, Extracellular	21366	0
1520	TAURtcx	Taurine transport (sodium symport) (cytosol to peroxisome)	na1_c + taur_c <=> na1_x + taur_x	1000	-1000	Taurine and hypotaurine metabolism	21366	0
1521	TCHOLAte	Bile acid intracellular transport	tchola_e <=> tchola_c	1000	-1000	Transport, Extracellular		0
1522	TCHOLAtx	Bile acid intracellular transport	tchola_x <=> tchola_c	1000	-1000	Transport, Peroxisomal		0
1523	TDCHOLAte	Bile acid intracellular transport	tdchola_e <=> tdchola_c	1000	-1000	Transport, Extracellular		0
1524	TDCHOLAtx	Bile acid intracellular transport	tdchola_x <=> tdchola_c	1000	-1000	Transport, Peroxisomal		0
1525	THBPT4ACAMDASE	Tetrahydrobiopterin-4a-carbinolamine dehydratase	thbpt4acam_c --> dhbpt_c + h2o_c	1000	0	Tetrahydrobiopterin	13180 or 13180	0
1526	THCHOLSTOICtm	Lipid, flip-flop intracellular transport	thcholstoic_m <=> thcholstoic_x	1000	-1000	Transport, Peroxisomal		0
1527	THFtm	5,6,7,8-Tetrahydrofolate transport, diffusion, mitochondrial	thf_c <=> thf_m	1000	-1000	Transport, Mitochondrial		0
1528	THRALANaEx	L-alanine/L-threonine Na-dependent exchange (Thr-L in)	ala__L_c + na1_e + thr__L_e --> ala__L_e + na1_c + thr__L_c	1000	0	Transport, Extracellular	55963 or 20514	0
1529	THRCYSNaEx	L-cysteine/L-threonine Na-dependent exchange (Thr-L in)	cys__L_c + na1_e + thr__L_e --> cys__L_e + na1_c + thr__L_c	1000	0	Transport, Extracellular	55963 or 20514	0
1530	THRGLNexR	L-threonine/glycine reversible exchange	gln__L_c + thr__L_e <=> gln__L_e + thr__L_c	1000	-1000	Transport, Extracellular	53896 and 17254	0
1531	THRGLYexR	L-threonine/glycine reversible exchange	gly_c + thr__L_e <=> gly_e + thr__L_c	1000	-1000	Transport, Extracellular	53896 and 17254	0
1532	THRSERNaEx	L-serine/L-threonine Na-dependent exchange (Thr-L in)	na1_e + ser__L_c + thr__L_e --> na1_c + ser__L_e + thr__L_c	1000	0	Transport, Extracellular	55963 or 20514	0
1533	THRt4	L-threonine via sodium symport	na1_e + thr__L_e --> na1_c + thr__L_c	1000	0	Transport, Extracellular	56774 or 105727 or 67760	0
1534	THYMt	Thymine reversible transport via facilated diffusion	thym_e <=> thym_c	1000	-1000	Transport, Extracellular	13340	0
1535	TKT1	Transketolase	r5p_c + xu5p__D_c <=> g3p_c + s7p_c	1000	-1000	Pentose Phosphate Pathway	21881 or 74419 or 83553	0
1536	TKT2	Transketolase	e4p_c + xu5p__D_c <=> f6p_c + g3p_c	1000	-1000	Pentose Phosphate Pathway	21881 or 74419 or 83553	0
1537	TMDK1	Thymidine kinase (ATP:thymidine)	atp_c + thymd_c --> adp_c + dtmp_c + h_c	1000	0	Nucleotides	57813 or 619653	0
1538	TMDK1m	Thymidine kinase (ATP:thymidine)	atp_m + thymd_m --> adp_m + dtmp_m + h_m	1000	0	Nucleotides	57813	0
1539	TMDPP	Thymidine phosphorylase	pi_c + thymd_c <=> 2dr1p_c + thym_c	1000	-1000	Pyrimidine Catabolism	72962	0
1540	TMDS	Thymidylate synthase	dump_c + mlthf_c --> dhf_c + dtmp_c	1000	0	Nucleotides	22171	0
1541	TMNDNCCOAtx	Fatty acid intracellular transport	tmndnccoa_c <=> tmndnccoa_x	1000	-1000	Transport, Peroxisomal		0
1542	TMNDNCCPT1	Carnitine O-palmitoyltransferase	crn_c + tmndnccoa_c --> coa_c + tmndnccrn_c	1000	0	Carnitine shuttle	12895 or 12895 or 12895 or 78070 or 12894 or 12895	0
1543	TMNDNCCPT2	Carnitine transferase	coa_m + tmndnccrn_m --> crn_m + tmndnccoa_m	1000	0	Carnitine shuttle	12896	0
1544	TMNDNCCRNt	Transport into the mitochondria (carnitine)	tmndnccrn_c --> tmndnccrn_m	1000	0	Carnitine shuttle	57279	0
1545	TPI	Triose-phosphate isomerase	dhap_c <=> g3p_c	1000	-1000	Glycolysis/Gluconeogenesis	21991 or 286016	0
1546	TRDR	Thioredoxin reductase (NADPH)	h_c + nadph_c + trdox_c --> nadp_c + trdrd_c	1000	0	Nucleotides	50493 or 50493 or 50493 or 50493	0
1547	TRIOK	Triokinase	atp_c + glyald_c --> adp_c + g3p_c + h_c	1000	0	Fructose and Mannose Metabolism		0
1548	TRPO2	L Tryptophanoxygen 2 3 oxidoreductase decyclizing	o2_c + trp__L_c --> Lfmkynr_c	1000	0	Tryptophan metabolism	56720	0
1549	TRPt4	L-tryptophan transport in via sodium symport	na1_e + trp__L_e --> na1_c + trp__L_c	1000	0	Transport, Extracellular	56774	0
1550	TTDCPT1	Carnitine O-palmitoyltransferase	crn_c + tdcoa_c --> coa_c + ttdcrn_c	1000	0	Carnitine shuttle	12895 or 12895 or 12894 or 12895 or 78070 or 12895	0
1551	TTDCPT2	Carnitine transferase	coa_m + ttdcrn_m --> crn_m + tdcoa_m	1000	0	Carnitine shuttle	12896	0
1552	TTDCRNt	Transport into the mitochondria (carnitine)	ttdcrn_c --> ttdcrn_m	1000	0	Carnitine shuttle	57279	0
1553	TYRCBOX	L-Tyrosine carboxy-lyase	h_c + tyr__L_c --> co2_c + tym_c	1000	0	Tyrosine metabolism	13195	0
1554	TYROXDAc	Tyramine:oxygen oxidoreductase(deaminating)(flavin-containing) (cytosol)	h2o_c + o2_c + tym_c --> 4hoxpacd_c + h2o2_c + nh4_c	1000	0	Tyrosine metabolism	17161 or 109731	0
1555	TYRTA	Tyrosine transaminase	akg_c + tyr__L_c <=> 34hpp_c + glu__L_c	1000	-1000	Tyrosine metabolism	14718	0
1556	UAG2EMA	UDP-N-acetyl-D-glucosamine 2-epimerase (Hydrolysis)	h2o_c + uacgam_c --> acmana_c + h_c + udp_c	1000	0	Aminosugar Metabolism	50798	0
1557	UAG4Ei	UDP-N-acetylglucosamine 4-epimerase	uacgam_c <=> udpacgal_c	1000	-1000	Aminosugar Metabolism	74246 or 74246	0
1558	UAGDP	UDP-N-acetylglucosamine diphosphorylase	acgam1p_c + h_c + utp_c --> ppi_c + uacgam_c	1000	0	Aminosugar Metabolism	107652	0
1559	UDPACGALtl	Udpacgal intracellular transport	udpacgal_c <=> udpacgal_l	1000	-1000	Transport, Lysosomal		0
1560	UDPDOLPT_L	UDPglucose:dolichyl-phosphate beta-D-glucosyltransferase (liver)	0.1 dolp__L_c + udpg_c --> 0.1 dolglcp__L_c + udp_c	1000	0	N-Glycan Biosynthesis	66248	0
1561	UDPDOLPT_U	UDPglucose:dolichyl-phosphate beta-D-glucosyltransferase (uterus)	0.1 dolp_U_c + udpg_c --> 0.1 dolglcp_U_c + udp_c	1000	0	N-Glycan Biosynthesis	66248	0
1562	UDPG4E	UDPglucose 4-epimerase	udpg_c <=> udpgal_c	1000	-1000	Galactose metabolism	74246 or 74246	0
1563	UDPGALtg	UDP-Gal Golgi transport via CMP antiport	udpgal_c + ump_g <=> udpgal_g + ump_c	1000	-1000	Transport, Golgi Apparatus	22232	0
1564	UDPGD	UDPglucose 6-dehydrogenase	h2o_c + 2.0 nad_c + udpg_c --> 3.0 h_c + 2.0 nadh_c + udpglcur_c	1000	0	Starch and Sucrose Metabolism	22235	0
1565	UDPGLCter	UDP-Glc endoplasmic reticulum transport via CMP antiport	udpg_c + ump_r <=> udpg_r + ump_c	1000	-1000	Transport, Endoplasmic Reticular		0
1566	UDPGNP	UDP-glucuronate glucuronohydrolase	h2o_c + udpglcur_c --> glcur_c + h_c + udp_c	1000	0	Pentose and Glucuronate Interconversions		0
1567	UDPGP	UDP-glucose glucophosphohydrolase	h2o_c + udpg_c --> g1p_c + 2.0 h_c + ump_c	1000	0	Starch and Sucrose Metabolism	18605 or 209558 or 18606	0
1568	UDPtl	Udp intracellular transport	udp_c <=> udp_l	1000	-1000	Transport, Lysosomal		0
1569	UGALGTg	UDPgalactose:D-glucose 4-beta-D-galactosyltransferase, Golgi apparatus	glc__D_g + udpgal_g --> h_g + lcts_g + udp_g	1000	0	Galactose metabolism	(16770 and 14595) or 53418 or 53418	0
1570	UGALNACtg	UDP-GalNAc Golgi transport via CMP antiport	udpacgal_c + ump_g <=> udpacgal_g + ump_c	1000	-1000	Transport, Golgi Apparatus	22232	0
1571	UGCG	Ceramide glucosyltransferase	crm_hs_r + udpg_r --> gluside_hs_r + h_r + udp_r	1000	0	Sphingolipid Metabolism	22234	0
1572	UGLCNACtg	UDP-GlcNAc Golgi transport via CMP antiport	uacgam_c + ump_g <=> uacgam_g + ump_c	1000	-1000	Transport, Golgi Apparatus	70484	0
1573	UGLT	UDPglucose--hexose-1-phosphate uridylyltransferase	gal1p_c + udpg_c <=> g1p_c + udpgal_c	1000	-1000	Galactose metabolism	14430 or 14430 or 14430	0
1574	UMPK	UMP kinase	atp_c + ump_c <=> adp_c + udp_c	1000	-1000	Nucleotides	66588	0
1575	UMPK2	UMP kinase (CTP)	ctp_c + ump_c <=> cdp_c + udp_c	1000	-1000	Nucleotides	66588	0
1576	UMPK2n	UMP kinase (CTP),nuclear	ctp_n + ump_n <=> cdp_n + udp_n	1000	-1000	Nucleotides	66588	0
1577	UMPK3	UMP kinase (UTP)	ump_c + utp_c <=> 2.0 udp_c	1000	-1000	Nucleotides	66588	0
1578	UMPK3n	UMP kinase (UTP),nuclear	ump_n + utp_n <=> 2.0 udp_n	1000	-1000	Nucleotides	66588	0
1579	UMPK4	UMP kinase (GTP)	gtp_c + ump_c <=> gdp_c + udp_c	1000	-1000	Nucleotides	66588	0
1580	UMPK4n	UMP kinase (GTP),nuclear	gtp_n + ump_n <=> gdp_n + udp_n	1000	-1000	Nucleotides	66588	0
1581	UMPK5	UMP kinase (dATP)	datp_c + ump_c <=> dadp_c + udp_c	1000	-1000	Nucleotides	66588	0
1582	UMPK5n	UMP kinase (dATP),nuclear	datp_n + ump_n <=> dadp_n + udp_n	1000	-1000	Nucleotides	66588	0
1583	UMPK6	UMP kinase (dCTP)	dctp_c + ump_c <=> dcdp_c + udp_c	1000	-1000	Nucleotides	66588	0
1584	UMPK6n	UMP kinase (dCTP),nuclear	dctp_n + ump_n <=> dcdp_n + udp_n	1000	-1000	Nucleotides	66588	0
1585	UMPK7	UMP kinase (dGTP)	dgtp_c + ump_c <=> dgdp_c + udp_c	1000	-1000	Nucleotides	66588	0
1586	UMPK7n	UMP kinase (dGTP),nuclear	dgtp_n + ump_n <=> dgdp_n + udp_n	1000	-1000	Nucleotides	66588	0
1587	UMPKn	UMP kinase nuclear	atp_n + ump_n <=> adp_n + udp_n	1000	-1000	Nucleotides	66588	0
1588	UNK3	2-keto-4-methylthiobutyrate transamination	2kmb_c + glu__L_c --> akg_c + met__L_c	1000	0	Arginine and Proline Metabolism		0
1589	UPPN	B-ureidopropionase	cala_c + h2o_c + 2.0 h_c --> ala_B_c + co2_c + nh4_c	1000	0	Pyrimidine Catabolism	103149	0
1590	URATEt	Urate export from cytosol	urate_c --> urate_e	1000	0	Transport, Extracellular		0
1591	URATEtx	Urate export from peroxisome	urate_x --> urate_c	1000	0	Transport, Peroxisomal		0
1592	URCN	Urocanase	h2o_c + urcan_c --> 4izp_c	1000	0	Histidine Metabolism	243537	0
1593	UREAt	Urea transport via facilitate diffusion	urea_e <=> urea_c	1000	-1000	Transport, Extracellular	20537 or 108052 or 114479 or 27411	0
1594	UREAt5	Urea, water cotransport	h2o_e + urea_e <=> h2o_c + urea_c	1000	-1000	Transport, Extracellular	20537	0
1595	URIDK2m	Uridylate kinase (dUMP), mitochondrial	atp_m + dump_m <=> adp_m + dudp_m	1000	-1000	Nucleotides		0
1596	URIK1	Uridine kinase ATPUridine	atp_c + uri_c --> adp_c + h_c + ump_c	1000	0	Pyrimidine Biosynthesis	80914 or 22245	0
1597	URIt	Uridine facilated transport in cytosol	uri_e <=> uri_c	1000	-1000	Transport, Extracellular	13340 or 63959	0
1598	URIt5	Uridine transport in via sodium symport (1:2)	2.0 na1_e + uri_e --> 2.0 na1_c + uri_c	1000	0	Transport, Extracellular	114304	0
1599	VACCCPT1	Carnitine O-palmitoyltransferase	crn_c + vacccoa_c --> coa_c + vacccrn_c	1000	0	Carnitine shuttle	12895 or 12895 or 12895 or 78070 or 12894 or 12895	0
1600	VACCCPT2	Carnitine transferase	coa_m + vacccrn_m --> crn_m + vacccoa_m	1000	0	Carnitine shuttle	12896	0
1601	VACCCRNt	Transport into the mitochondria (carnitine)	vacccrn_c --> vacccrn_m	1000	0	Carnitine shuttle	57279	0
1602	VACCt	Fatty acid transport via diffusion	vacc_e <=> vacc_c	1000	-1000	Transport, Extracellular		0
1603	VALTA	Valine transaminase	akg_c + val__L_c <=> 3mob_c + glu__L_c	1000	-1000	Valine, Leucine, and Isoleucine Metabolism	12035	0
1604	VALTAim	Valine transaminase mitochondiral	akg_m + val__L_m <=> 3mob_m + glu__L_m	1000	-1000	Valine, Leucine, and Isoleucine Metabolism	12036	0
1605	VALt5m	Valine reversible mitochondrial transport	val__L_c <=> val__L_m	1000	-1000	Transport, Mitochondrial		0
1606	VALtec	L-valine transport via diffusion (extracellular to cytosol)	val__L_e <=> val__L_c	1000	-1000	Transport, Extracellular	72401 or 215113	0
1607	VD3	Vitamin D3 formation	pd3_c <=> vitd3_c	1000	-1000	Vitamin D		0
1608	VITD3Hm	Vitamin D-25-hydroxylase (D3)	h_m + nadph_m + o2_m + vitd3_m --> 25hvitd3_m + h2o_m + nadp_m	1000	0	Vitamin D	104086	0
1609	VITD3tm3	Vitamin D3 transport in mitochondria	vitd3_c --> vitd3_m	1000	0	Transport, Mitochondrial		0
1610	VLCS2p	Very-long-chain-fatty-acid-CoA ligase	atp_x + coa_x + dhcholestanate_x --> amp_x + dhcholestancoa_x + ppi_x	1000	0	Bile Acid Biosynthesis	26458	0
1611	VLCSp	Very-long-chain-fatty-acid-CoA ligase	atp_x + coa_x + thcholstoic_x --> amp_x + cholcoar_x + ppi_x	1000	0	Bile Acid Biosynthesis	26458	0
1612	XANtx	Xanthine diffusion in peroxisome	xan_c --> xan_x	1000	0	Transport, Peroxisomal		0
1613	XAO2x	Xanthine oxidase	h2o_x + hxan_x + o2_x --> h2o2_x + xan_x	1000	0	Purine Catabolism	22436	0
1614	XAOx	Xanthine oxidase,peroxisomal	h2o_x + o2_x + xan_x --> h2o2_x + urate_x	1000	0	Purine Catabolism	22436	0
1615	XOL27OHtm	27 hydroxy cholesterol transport	xol27oh_r <=> xol27oh_m	1000	-1000	Transport, Mitochondrial		0
1616	XOL7AH2tm	Lipid, flip-flop intracellular transport	xol7ah2_c <=> xol7ah2_m	1000	-1000	Transport, Mitochondrial		0
1617	XOL7AONEtr	Lipid, flip-flop intracellular transport	xol7aone_c <=> xol7aone_r	1000	-1000	Transport, Endoplasmic Reticular		0
1618	XOLDIOLONEt	Lipid, flip-flop intracellular transport	xoldiolone_c <=> xoldiolone_r	1000	-1000	Transport, Endoplasmic Reticular		0
1619	XOLTRI24tc	24 trihydroxy cholesterol transport	xoltri24_r <=> xoltri24_c	1000	-1000	Transport, Endoplasmic Reticular		0
1620	XOLTRI24te	24 trihydroxy cholesterol transport	xoltri24_c <=> xoltri24_e	1000	-1000	Transport, Extracellular		0
1621	XOLTRI27tc	27 trihydroxy cholesterol transport	xoltri27_r <=> xoltri27_c	1000	-1000	Transport, Endoplasmic Reticular		0
1622	XOLTRI27te	27 trihydroxy cholesterol transport	xoltri27_c <=> xoltri27_e	1000	-1000	Transport, Extracellular		0
1623	XOLTRIOLtm	Lipid, flip-flop intracellular transport	xoltriol_c <=> xoltriol_m	1000	-1000	Transport, Mitochondrial		0
1624	XYLK	Xylulokinase	atp_c + xylu__D_c --> adp_c + h_c + xu5p__D_c	1000	0	Pentose and Glucuronate Interconversions	102448	0
1625	XYLTD_D	Xylitol dehydrogenase D xyulose forming	nad_c + xylt_c <=> h_c + nadh_c + xylu__D_c	1000	-1000	Pentose and Glucuronate Interconversions		0
1626	XYLUR	Xylulose reductase	h_c + nadph_c + xylu__L_c <=> nadp_c + xylt_c	1000	-1000	Pentose and Glucuronate Interconversions	67880	0
1627	BIOMASS_mm_1_no_glygln	Biomass mm 1 no glygln	0.6 ala__L_c + 0.033 amp_c + 0.377 arg__L_c + 0.2881 asn__L_c + 0.359 asp__L_c + 43.153 atp_c + 0.018 chsterol_c + 0.003 clpn_hs_c + 0.0551 cmp_c + 0.145 cys__L_c + 0.0148 damp_c + 0.0099 dcmp_c + 0.0099 dgmp_c + 0.0148 dtmp_c + 0.322 gln__L_c + 0.386 glu__L_c + 0.538 gly_c + 0.0624 gmp_c + 43.153 h2o_c + 0.143 his__L_c + 0.324 ile__L_c + 0.564 leu__L_c + 0.57 lys__L_c + 0.138 met__L_c + 0.01 pai…	1000	0	Biomass and maintenance functions		1
1628	R01465m	L-threonine 3-dehydrogenase, mitochondrial	nad_m + thr__L_m <=> 2aobut_m + h_m + nadh_m	1000	-1000	Glycine, Serine, and Threonine Metabolism		0
1629	thr_mt	Transport reaction	thr__L_c <=> thr__L_m	1000	-1000	Transport, Mitochondrial		0
1630	GLUDxm		glu__L_m + h2o_m + nad_m <=> akg_m + h_m + nadh_m + nh4_m	1000	-1000	Glutamate metabolism	(14661 or 104277)	0
1631	GLUDym		glu__L_m + h2o_m + nadp_m <=> akg_m + h_m + nadph_m + nh4_m	1000	-1000	Glutamate metabolism	(14661 or 104277)	0
1632	NADH2_u10mi		5.0 h_m + nadh_m + q10_m --> 4.0 h_i + nad_m + q10h2_m	1000	0	Oxidative Phosphorylation	(66218 and 226646 and 227197 and 66414 and 67130 and 66495 and 4710 and 407785 and 66091 and 68197 and 54405 and 75406 and 225887 and 66377 and 78330 and 67273 and 595136 and 68342 and 17718 and 68349 and 80286 and 4541 and 17720 and 230075 and 4707 and 66416 and 17995 and 68202 and 17719 and 17992 and 67184 and 67264 and 66108 and 66046 and 69875 and 17993 and 66916 and 17717 and 17991 and 68375…	0
1633	FADH2ETC		fadh2_m + q10_m --> fad_m + q10h2_m	1000	0	Oxidative Phosphorylation	110826 and 110842	0
1634	CYOR_u10mi		2.0 ficytC_m + 2.0 h_m + q10h2_m --> 2.0 focytC_m + 4.0 h_i + q10_m	1000	0	Oxidative Phosphorylation	(22273 and 100042918 and 66152 and 66594 and 17711 and 67003 and 66694 and 66445 and 22272 and 67530) or (22273 and 100042918 and 17711 and 66594 and 66152 and 67003 and 66445 and 66694 and 22272 and 67530)	0
1635	CYOOm2i		4.0 focytC_m + 8.0 h_m + o2_m --> 4.0 ficytC_m + 2.0 h2o_m + 4.0 h_i	11.9151	7.69199	Oxidative Phosphorylation		0
1636	ATPS4mi		adp_m + 4.0 h_i + pi_m --> atp_m + h2o_m + 3.0 h_m	1000	0	Oxidative Phosphorylation	((11946 and 11949 and 66043 and 11947 and 514) or (66043 and 11947 and 11946 and 11949 and 514) or (66043 and 11946 and 11947 and 11949 and 514) or (66043 and 11949 and 11947 and 11946 and 514) or (66043 and 11949 and 11946 and 514 and 11947) or (66043 and 514 and 11947 and 11946 and 11949) or (66043 and 11949 and 11946 and 11947 and 514) or (66043 and 11949 and 514 and 11947 and 11946) or (66043…	0
1637	Htmi		h_i --> h_m	1000	0	Transport, Mitochondrial	20523 or 22229 or 22229 or 22228 or 20523 or 22227 or 74011	0

## Sheet: 15Q_2_Genes
	ID
0	76507
1	11754
2	237940
3	217593
4	232156
5	54403
6	13382
7	18293
8	27402
9	78920
10	15445
11	268860
12	70750
13	107766
14	222
15	67689
16	11670
17	56847
18	50799
19	78830
20	14415
21	14417
22	246277
23	14718
24	14719
25	239559
26	78894
27	23923
28	56752
29	215335
30	243616
31	14412
32	14411
33	232333
34	110446
35	224530
36	97212
37	231086
38	20501
39	20503
40	100705
41	107476
42	80879
43	19703
44	54342
45	56174
46	109785
47	327942
48	104112
49	94181
50	235504
51	66885
52	11364
53	56357
54	66948
55	11430
56	64602
57	11428
58	11429
59	93732
60	57279
61	60525
62	68738
63	13106
64	69519
65	66204
66	75572
67	11486
68	11636
69	229949
70	78801
71	56248
72	11702
73	210044
74	432530
75	104111
76	11514
77	271639
78	11513
79	11515
80	224129
81	104110
82	11512
83	11534
84	63959
85	13340
86	114304
87	53893
88	11821
89	12895
90	78070
91	12894
92	12896
93	23972
94	23971
95	11564
96	11565
97	11566
98	284208
99	227327
100	108902
101	231727
102	72297
103	232984
104	53625
105	28169
106	67512
107	55979
108	102247
109	68262
110	52123
111	11611
112	229709
113	269378
114	15211
115	15212
116	108147
117	67054
118	67863
119	83702
120	208665
121	20514
122	55963
123	53896
124	17254
125	114863
126	76282
127	108682
128	69354
129	56774
130	67760
131	11989
132	11988
133	11987
134	105727
135	209837
136	76257
137	110695
138	19378
139	11671
140	11668
141	72535
142	11669
143	11689
144	11677
145	110198
146	58810
147	17117
148	50798
149	67582
150	11717
151	109674
152	229665
153	16790
154	11846
155	109900
156	11898
157	11883
158	11886
159	54338
160	20522
161	66514
162	27053
163	69719
164	338375
165	66290
166	11975
167	74915
168	114143
169	11966
170	11972
171	21871
172	140494
173	108664
174	11984
175	110935
176	66237
177	11974
178	73834
179	27060
180	11964
181	11973
182	68775
183	66335
184	242341
185	66144
186	11739
187	433923
188	11740
189	17159
190	26879
191	54218
192	93961
193	108105
194	12012
195	22348
196	71911
197	208211
198	23827
199	330064
200	80721
201	110173
202	73166
203	18194
204	15488
205	66234
206	381290
207	320707
208	67972
209	11941
210	27416
211	239273
212	12359
213	20541
214	110891
215	110893
216	227231
217	52858
218	74596
219	110911
220	212862
221	99712
222	223753
223	68018
224	57738
225	13026
226	236899
227	12660
228	12651
229	11303
230	69634
231	18408
232	83885
233	13358
234	66586
235	24060
236	12764
237	73132
238	6537
239	102857
240	30805
241	12908
242	74114
243	12974
244	51797
245	55936
246	50934
247	12583
248	107869
249	12411
250	215113
251	22245
252	80914
253	66588
254	57274
255	104418
256	320127
257	13142
258	69367
259	93692
260	320685
261	20249
262	56473
263	76267
264	67800
265	13350
266	14923
267	20525
268	20527
269	20528
270	74754
271	13360
272	13244
273	13361
274	56749
275	64705
276	12934
277	22240
278	110391
279	110196
280	18606
281	209558
282	18605
283	67283
284	13200
285	13135
286	20014
287	103963
288	57170
289	320438
290	381903
291	380959
292	208624
293	79087
294	13481
295	13480
296	68563
297	56012
298	18648
299	12183
300	192156
301	71336
302	21915
303	99586
304	57813
305	619653
306	76654
307	667034
308	110074
309	13595
310	93747
311	11992
312	26237
313	13808
314	13807
315	13806
316	75320
317	214253
318	75540
319	53618
320	22305
321	433256
322	74205
323	14081
324	50790
325	83603
326	11409
327	113868
328	74147
329	14104
330	26569
331	26568
332	26457
333	230163
334	11676
335	11674
336	14121
337	14120
338	107747
339	73649
340	234730
341	319945
342	14317
343	108156
344	286297
345	270685
346	71665
347	14194
348	14085
349	27376
350	14348
351	56737
352	56336
353	57370
354	53418
355	14595
356	14555
357	14571
358	56454
359	26384
360	67980
361	100198
362	14381
363	14378
364	14377
365	68401
366	14385
367	14431
368	53897
369	18010
370	50917
371	19025
372	12091
373	14421
374	69976
375	14635
376	14430
377	7359
378	216558
379	56017
380	20526
381	170441
382	20537
383	100043349
384	14447
385	14450
386	11593
387	14466
388	227671
389	68133
390	434437
391	104174
392	228368
393	14583
394	14584
395	22122
396	2655
397	14936
398	232493
399	8908
400	27357
401	23887
402	20425
403	74185
404	110006
405	13478
406	246787
407	77559
408	266744
409	14645
410	110095
411	19309
412	110078
413	14630
414	14629
415	14660
416	216456
417	231327
418	270076
419	71803
420	68267
421	67092
422	26912
423	76238
424	56185
425	15112
426	14933
427	14626
428	2713
429	14651
430	68977
431	14664
432	104245
433	218138
434	66355
435	105446
436	229363
437	110208
438	14711
439	14732
440	70325
441	241062
442	67556
443	72084
444	14782
445	625249
446	14776
447	18477
448	21672
449	14775
450	11757
451	14854
452	2679
453	14598
454	14919
455	245650
456	54195
457	14917
458	60596
459	2974
460	230103
461	18160
462	234889
463	15452
464	12346
465	12354
466	23831
467	230099
468	12351
469	76459
470	12349
471	71934
472	12350
473	230801
474	11833
475	55981
476	27392
477	18701
478	56703
479	433931
480	329777
481	14731
482	276846
483	78928
484	228812
485	15107
486	15108
487	15116
488	15117
489	15118
490	20536
491	20533
492	240215
493	20535
494	218756
495	212032
496	103988
497	15275
498	216019
499	15277
500	15233
501	58875
502	15109
503	13195
504	15186
505	70789
506	15357
507	208715
508	15360
509	15356
510	208982
511	52815
512	16833
513	160287
514	16828
515	16832
516	106557
517	15483
518	15484
519	101502
520	57028
521	67834
522	15929
523	170718
524	15926
525	269951
526	12035
527	12036
528	72401
529	23918
530	23917
531	56727
532	319554
533	91734
534	56451
535	20917
536	20916
537	20498
538	107723
539	20499
540	57138
541	16548
542	98256
543	226413
544	16816
545	109801
546	13121
547	16987
548	16956
549	23945
550	235293
551	211666
552	17001
553	66447
554	17158
555	4122
556	17308
557	17309
558	217664
559	14874
560	109731
561	69080
562	331026
563	110119
564	230612
565	72039
566	78038
567	17449
568	76668
569	17448
570	107029
571	17436
572	109264
573	232087
574	108645
575	11720
576	20539
577	238505
578	20520
579	17855
580	57377
581	16332
582	212111
583	16330
584	104015
585	64436
586	16331
587	27124
588	16329
589	233011
590	320404
591	228550
592	55980
593	114663
594	71780
595	269180
596	234515
597	17156
598	230815
599	17155
600	227619
601	56690
602	73724
603	17850
604	104776
605	233549
606	68393
607	66902
608	285216
609	80068
610	17768
611	17769
612	71670
613	11484
614	17939
615	94229
616	59033
617	114479
618	53881
619	277973
620	20544
621	105243
622	110895
623	226999
624	214111
625	76376
626	238384
627	94249
628	67464
629	18102
630	171567
631	54369
632	79059
633	18103
634	56520
635	20496
636	20495
637	74080
638	226518
639	18126
640	4845
641	18125
642	4844
643	18127
644	76952
645	50773
646	103850
647	107569
648	18416
649	64059
650	67041
651	12040
652	12039
653	13171
654	22247
655	75475
656	18263
657	18242
658	104086
659	56050
660	13116
661	13122
662	13123
663	13124
664	212647
665	69051
666	66194
667	209027
668	27226
669	73836
670	18805
671	266645
672	18563
673	18670
674	23984
675	18574
676	54611
677	110385
678	18573
679	18584
680	18583
681	18578
682	218461
683	241489
684	18575
685	18576
686	238871
687	29863
688	207728
689	18587
690	18582
691	18588
692	225600
693	242202
694	110855
695	78600
696	18598
697	68263
698	18597
699	235339
700	17161
701	11982
702	11980
703	18534
704	74551
705	68671
706	18618
707	18642
708	18641
709	56421
710	236539
711	19215
712	54486
713	14751
714	348477
715	18663
716	18655
717	66171
718	66681
719	72157
720	74451
721	19224
722	19225
723	18478
724	19211
725	18720
726	18719
727	18717
728	74302
729	84095
730	224020
731	107650
732	18707
733	30955
734	320207
735	18708
736	18710
737	18706
738	23900
739	18709
740	74769
741	320634
742	20975
743	18795
744	269615
745	18796
746	18797
747	18799
748	234779
749	18798
750	433022
751	74055
752	269437
753	18802
754	18803
755	72469
756	114875
757	5334
758	18705
759	18704
760	240752
761	108083
762	18718
763	117150
764	18711
765	225326
766	56176
767	110417
768	14755
769	18700
770	67292
771	20516
772	20515
773	142681
774	2544
775	29858
776	54128
777	68603
778	67895
779	19012
780	67916
781	50784
782	74776
783	110821
784	66904
785	237823
786	19125
787	56189
788	24059
789	240332
790	110639
791	75456
792	19139
793	107272
794	8781
795	100678
796	19210
797	27388
798	71743
799	216134
800	66260
801	18770
802	18746
803	22271
804	107605
805	19682
806	105014
807	242285
808	98711
809	235033
810	17252
811	108841
812	77974
813	20135
814	20133
815	66646
816	19895
817	6487
818	20440
819	23563
820	26887
821	56773
822	54371
823	53374
824	76969
825	75612
826	30956
827	140483
828	192166
829	81535
830	20322
831	20280
832	231691
833	20773
834	268656
835	20397
836	20444
837	20454
838	56632
839	58994
840	208449
841	208890
842	268512
843	13521
844	224661
845	13487
846	231583
847	320718
848	243755
849	55961
850	20810
851	20655
852	20656
853	20603
854	20775
855	14137
856	15567
857	20518
858	20517
859	214579
860	54613
861	20446
862	26938
863	50935
864	20447
865	20449
866	225742
867	66052
868	66925
869	67680
870	66945
871	211389
872	21351
873	21366
874	13180
875	21881
876	74419
877	83553
878	72962
879	22171
880	21991
881	286016
882	50493
883	56720
884	74246
885	107652
886	66248
887	22232
888	22235
889	16770
890	22234
891	70484
892	103149
893	243537
894	108052
895	27411
896	26458
897	22436
898	102448
899	67880
900	104277
901	14661
902	100043472
903	17721
904	68202
905	69875
906	67273
907	75406
908	66108
909	17718
910	226646
911	227197
912	17719
913	67184
914	68349
915	78330
916	407785
917	225887
918	68342
919	4541
920	67130
921	17716
922	66414
923	66416
924	68375
925	595136
926	72900
927	80286
928	17720
929	66046
930	66495
931	66091
932	66916
933	17993
934	4707
935	66218
936	230075
937	17717
938	67264
939	17991
940	17995
941	17992
942	4710
943	68197
944	68198
945	66377
946	54405
947	110826
948	110842
949	22273
950	66694
951	17711
952	66445
953	66152
954	100042918
955	67003
956	22272
957	67530
958	66594
959	11958
960	66043
961	11957
962	57423
963	11947
964	100039108
965	228033
966	514
967	18195
968	11946
969	627998
970	11950
971	11951
972	10476
973	11949
974	20523
975	22228
976	22229
977	22227
978	74011

## Sheet: 15Q_2_Metabolites
	ID	formula	name	compartment
0	10fthf_c	C20H21N7O7	10-Formyltetrahydrofolate	c
1	13dampp_c	C3H12N2	1 3 Diaminopropane C3H12N2	c
2	13dpg_c	C3H4O10P2	3-Phospho-D-glyceroyl phosphate	c
3	1pyr5c_c	C5H6NO2	1-Pyrroline-5-carboxylate	c
4	23dpg_c	C3H3O10P2	2 3 Disphospho D glycerate C3H3O10P2	c
5	25aics_c	C13H15N4O12P	(S)-2-[5-Amino-1-(5-phospho-D-ribosyl)imidazole-4-carboxamido]succinate	c
6	25hvitd3_c	C27H44O2	25-Hydroxyvitamin D3	c
7	2amac_c	C3H5NO2	2-Aminoacrylate	c
8	2dr1p_c	C5H9O7P	2-Deoxy-D-ribose 1-phosphate	c
9	2dr5p_c	C5H9O7P	2-Deoxy-D-ribose 5-phosphate	c
10	2kmb_c	C5H7O3S	2-keto-4-methylthiobutyrate	c
11	2mcit_c	C7H7O7	2-Methylcitrate	c
12	2obut_c	C4H5O3	2-Oxobutanoate	c
13	2oxoadp_c	C6H6O5	2 Oxoadipate C6H6O5	c
14	2pg_c	C3H4O7P	D-Glycerate 2-phosphate	c
15	34hpp_c	C9H7O4	3-(4-Hydroxyphenyl)pyruvate	c
16	35cgmp_c	C10H11N5O7P	3',5'-Cyclic GMP	c
17	3aib_c	C4H9NO2	L-3-Amino-isobutanoate	c
18	3dhguln_c	C6H9O7	3-Dehydro-L-gulonate	c
19	3dsphgn_c	C18H38NO2	3 Dehydrosphinganine C18H38NO2	c
20	3hanthrn_c	C7H7NO3	3 Hydroxyanthranilate C7H7NO3	c
21	3m4hpga_c	C9H10O4	3-Methoxy-4-hydroxyphenylglycolaldehyde	c
22	3mlda_c	C6H7N2O2	3-Methylimidazoleacetic acid	c
23	3mldz_c	C6H8N2O	3-Methylimidazole acetaldehyde	c
24	3mob_c	C5H7O3	3-Methyl-2-oxobutanoate	c
25	3mop_c	C6H9O3	(S)-3-Methyl-2-oxopentanoate	c
26	3mox4hoxm_c	C9H9O5	3-Methoxy-4-hydroxymandelate	c
27	3pg_c	C3H4O7P	3-Phospho-D-glycerate	c
28	3php_c	C3H2O7P	3-Phosphohydroxypyruvate	c
29	3sala_c	C3H5NO4S	3-Sulfino-L-alanine	c
30	3snpyr_c	C3H2O5S	3-Sulfinopyruvate	c
31	3spyr_c	C3H2O6S	3-Sulfopyruvate	c
32	4abut_c	C4H9NO2	4-Aminobutanoate	c
33	4abutn_c	C4H10NO	4-Aminobutanal	c
34	4fumacac_c	C8H6O6	4 Fumarylacetoacetate C8H6O6	c
35	4hoxpacd_c	C8H8O2	4-Hydroxyphenylacetaldehyde	c
36	4hphac_c	C8H7O3	4-Hydroxyphenylacetate	c
37	4izp_c	C6H7N2O3	4-Imidazolone-5-propanoate	c
38	4mlacac_c	C8H6O6	4 Maleylacetoacetate C8H6O6	c
39	4mop_c	C6H9O3	4-Methyl-2-oxopentanoate	c
40	56dura_c	C4H6N2O2	5,6-dihydrouracil	c
41	5HPET_c	C20H31O4	5-Hydroperoxy-6-trans-8,11,14-cis-eicosatetraenoate	c
42	5aizc_c	C9H11N3O9P	5-amino-1-(5-phospho-D-ribosyl)imidazole-4-carboxylate	c
43	5forthf_c	C20H22N8O6	5-Formiminotetrahydrofolate	c
44	5mdr1p_c	C6H11O7PS	5-Methylthio-5-deoxy-D-ribose 1-phosphate	c
45	5mdru1p_c	C6H11O7PS	5-Methylthio-5-deoxy-D-ribulose 1-phosphate	c
46	5mta_c	C11H15N5O3S	5-Methylthioadenosine	c
47	5mthf_c	C20H24N7O6	5-Methyltetrahydrofolate	c
48	5oxpro_c	C5H6NO3	5-Oxoproline	c
49	6pgc_c	C6H10O10P	6-Phospho-D-gluconate	c
50	6pgl_c	C6H9O9P	6-phospho-D-glucono-1,5-lactone	c
51	7dhchsterol_c	C27H44O	Cholesta-5,7-dien-3beta-ol	c
52	L2aadp_c	C6H10NO4	L 2 Aminoadipate C6H10NO4	c
53	Lcyst_c	C3H6NO5S	L-Cysteate	c
54	Lfmkynr_c	C11H12N2O4	L Formylkynurenine C11H12N2O4	c
55	Lkynr_c	C10H12N2O3	L Kynurenine C10H12N2O3	c
56	Nacasp_c	C6H7NO5	N-Acetyl-L-aspartate	c
57	R1coa_hs_c	XCO2C21H31N7O15P3S	R group 1 Coenzyme A homo sapiens	c
58	R2coa_hs_c	XCO2C21H31N7O15P3S	R group 2 Coenzyme A homo sapiens	c
59	R4coa_hs_c	XCO2C21H31N7O15P3S	R group 4 Coenzyme A homo sapiens	c
60	Rtotal_c	CO2R	Rtotal c	c
61	Rtotal2_c	CO2R2	R total 2 position	c
62	Rtotal2coa_c	CO2R2C21H31N7O15P3S	Rtotal2coa c	c
63	Rtotal2crn_c	CO2R2C7H14NO2	Rtotal2crn c	c
64	Rtotal3_c	CO2R3	R total 3 position	c
65	Rtotal3coa_c	CO2R3C21H31N7O15P3S	Rtotal3coa c	c
66	Rtotal3crn_c	CO2R3C7H14NO2	Rtotal3crn c	c
67	Rtotalcoa_c	CO2RC21H31N7O15P3S	Rtotalcoa c	c
68	Rtotalcrn_c	CO2RC7H14NO2	Rtotalcrn c	c
69	Tyr_ggn_c	XOH	Tyr-194 of apo-glycogenin protein (primer for glycogen synthesis)	c
70	aacoa_c	C25H36N7O18P3S	Acetoacetyl-CoA	c
71	aact_c	C3H8NO	Aminoacetone	c
72	ac_c	C2H3O2	Acetate	c
73	acac_c	C4H5O3	Acetoacetate	c
74	acald_c	C2H4O	Acetaldehyde	c
75	accoa_c	C23H34N7O17P3S	Acetyl-CoA	c
76	acetol_c	C3H6O2	Acetol cytosol	c
77	acetone_c	C3H6O	Acetone	c
78	acgagbside_hs_c	C52H92N3O27RCO	Alpha GalNAc globoside (homo sapiens)	c
79	acgam_c	C8H15NO6	N-Acetyl-D-glucosamine	c
80	acgam1p_c	C8H14NO9P	N-Acetyl-D-glucosamine 1-phosphate	c
81	acgam6p_c	C8H14NO9P	N-Acetyl-D-glucosamine 6-phosphate	c
82	acgpail_hs_c	C17H29NO14PRCO2R2CO2	N-Acetyl-D-glucosaminylphosphatidylinositol	c
83	acmana_c	C8H15NO6	N-Acetyl-D-mannosamine	c
84	acmanap_c	C8H14NO9P	N-Acetyl-D-mannosamine 6-phosphate	c
85	acnacngal14acglcgalgluside_hs_c	C66H111N4O38RCO	3',8'-LD1	c
86	acnacngalgbside_hs_c	C72H121N4O43RCO	Disialyl galactosylgloboside (homo sapiens)	c
87	acnam_c	C11H18NO9	N-Acetylneuraminate	c
88	acnamp_c	C11H17NO12P	N-Acetylneuraminate 9-phosphate	c
89	acrn_c	C9H17NO4	O Acetylcarnitine C9H17NO4	c
90	ade_c	C5H5N5	Adenine	c
91	adn_c	C10H13N5O4	Adenosine	c
92	adp_c	C10H12N5O10P2	ADP C10H12N5O10P2	c
93	adprib_c	C15H21N5O14P2	ADPribose C15H21N5O14P2	c
94	adrncoa_c	C43H66N7O17P3S	Adrenyl coenzyme A	c
95	adrncrn_c	C29H49NO4	Adrenyl carnitine	c
96	ahcys_c	C14H20N6O5S	S-Adenosyl-L-homocysteine	c
97	aicar_c	C9H13N4O8P	5-Amino-1-(5-Phospho-D-ribosyl)imidazole-4-carboxamide	c
98	air_c	C8H12N3O7P	5-amino-1-(5-phospho-D-ribosyl)imidazole	c
99	ak2lgchol_hs_c	C10H21O5NPR	1-alkyl 2-lysoglycerol 3-phosphocholine	c
100	akg_c	C5H4O5	2-Oxoglutarate	c
101	ala_B_c	C3H7NO2	Beta-Alanine	c
102	ala__D_c	C3H7NO2	D-Alanine	c
103	ala__L_c	C3H7NO2	L-Alanine	c
104	alpa_hs_c	C3H6O5PRCO2	Lysophosphatidic acid (homo sapiens)	c
105	am6sa_c	C6H7NO3	2-Aminomuconate 6-semialdehyde	c
106	amet_c	C15H23N6O5S	S-Adenosyl-L-methionine	c
107	ametam_c	C14H24N6O3S	S-Adenosylmethioninamine	c
108	amp_c	C10H12N5O7P	AMP C10H12N5O7P	c
109	amuco_c	C6H6NO4	2-Aminomuconate	c
110	aps_c	C10H12N5O10PS	Adenosine 5'-phosphosulfate	c
111	arachd_c	C20H31O2	Arachidonic acid	c
112	arachdcoa_c	C41H62N7O17P3S	C20:4-CoA	c
113	arachdcrn_c	C27H45NO4	C20:4 carnitine	c
114	arg__L_c	C6H15N4O2	L-Arginine	c
115	argsuc_c	C10H17N4O6	N(omega)-(L-Arginino)succinate	c
116	ascb__L_c	C6H8O6	L-Ascorbate	c
117	asn__L_c	C4H8N2O3	L-Asparagine	c
118	asp__L_c	C4H6NO4	L-Aspartate	c
119	atp_c	C10H12N5O13P3	ATP C10H12N5O13P3	c
120	bamppald_c	C3H8NO	Beta-Aminopropion aldehyde	c
121	bhb_c	C4H7O3	(R)-3-Hydroxybutanoate	c
122	btn_c	C10H15N2O3S	Biotin	c
123	c226coa_c	C43H62N7O17P3S	Cervonyl coenzyme A	c
124	c226crn_c	C29H45NO4	Cervonyl carnitine	c
125	ca2_c	Ca	Calcium	c
126	cala_c	C4H7N2O3	N-Carbamoyl-beta-alanine	c
127	camp_c	C10H11N5O6P	CAMP C10H11N5O6P	c
128	cbasp_c	C5H6N2O5	N-Carbamoyl-L-aspartate	c
129	cbp_c	CH2NO5P	Carbamoyl phosphate	c
130	cdp_c	C9H12N3O11P2	CDP C9H12N3O11P2	c
131	cdpchol_c	C14H25N4O11P2	CDPcholine C14H25N4O11P2	c
132	cdpdag_hs_c	C12H17N3O11P2RCO2R2CO2	CDP diacylglycerol (homo sapiens)	c
133	cdpea_c	C11H19N4O11P2	CDPethanolamine C11H19N4O11P2	c
134	cgly_c	C5H10N2O3S	Cys Gly C5H10N2O3S	c
135	chito2pdol__L_c	C1240H2028N20O170P20	N,N'-Diacetylchitobiosyldiphosphodolichol, human liver homolog	c
136	chito2pdol_U_c	C1185H1940N20O170P20	N,N'-Diacetylchitobiosyldiphosphodolichol, human uterine homolog	c
137	chol_c	C5H14NO	Choline C5H14NO	c
138	cholp_c	C5H13NO4P	Choline phosphate C5H13NO4P	c
139	chsterol_c	C27H46O	Chsterol c	c
140	cit_c	C6H5O7	Citrate	c
141	citr__L_c	C6H13N3O3	L-Citrulline	c
142	cl_c	Cl	Chloride	c
143	clpn_hs_c	C9H16O9P2RCO2R2CO2RCO2R2CO2	Cardiolipin (homo sapiens)	c
144	clpndcoa_c	C43H64N7O17P3S	Clupanodonyl CoA	c
145	cmp_c	C9H12N3O8P	CMP C9H12N3O8P	c
146	cmpacna_c	C20H29N4O16P	CMP-N-acetylneuraminate	c
147	cmusa_c	C7H6NO5	2 Amino 3 carboxymuconate semialdehyde C7H6NO5	c
148	co2_c	CO2	CO2 CO2	c
149	coa_c	C21H32N7O16P3S	Coenzyme A	c
150	creat_c	C4H9N3O2	Creatine cytosol	c
151	crm_hs_c	C18H36NO2RCO	Ceramide (homo sapiens)	c
152	crmp_hs_c	C18H35NO5PRCO	Ceramide 1-phosphate	c
153	crn_c	C7H15NO3	L-Carnitine	c
154	ctp_c	C9H12N3O14P3	CTP C9H12N3O14P3	c
155	cys__L_c	C3H7NO2S	L-Cysteine	c
156	cyst__L_c	C7H14N2O4S	L-Cystathionine	c
157	cytd_c	C9H13N3O5	Cytidine	c
158	dad_2_c	C10H13N5O3	Deoxyadenosine	c
159	dadp_c	C10H12N5O9P2	DADP C10H12N5O9P2	c
160	dag_hs_c	C3H6ORCO2R2CO2	Diacylglycerol (homo sapiens)	c
161	damp_c	C10H12N5O6P	DAMP C10H12N5O6P	c
162	datp_c	C10H12N5O12P3	DATP C10H12N5O12P3	c
163	dcacoa_c	C31H50N7O17P3S	Decanoyl-CoA (n-C10:0CoA)	c
164	dcamp_c	C14H14N5O11P	N6-(1,2-Dicarboxyethyl)-AMP	c
165	dcdp_c	C9H12N3O10P2	DCDP C9H12N3O10P2	c
166	dcmp_c	C9H12N3O7P	DCMP C9H12N3O7P	c
167	dcsptn1coa_c	C43H64N7O17P3S	Docosa-4,7,10,13,16-pentaenoyl coenzyme A	c
168	dcsptn1crn_c	C29H47NO4	Docosa-4,7,10,13,16-pentaenoyl carnitine	c
169	dctp_c	C9H12N3O13P3	DCTP C9H12N3O13P3	c
170	ddcacoa_c	C33H54N7O17P3S	Dodecanoyl-CoA (n-C12:0CoA)	c
171	dgchol_c	C26H43NO5	Chenodeoxyglycocholate	c
172	dgdp_c	C10H12N5O10P2	DGDP C10H12N5O10P2	c
173	dgmp_c	C10H12N5O7P	DGMP C10H12N5O7P	c
174	dgsn_c	C10H13N5O4	Deoxyguanosine	c
175	dgtp_c	C10H12N5O13P3	DGTP C10H12N5O13P3	c
176	dhap_c	C3H5O6P	Dihydroxyacetone phosphate	c
177	dhbpt_c	C9H13N5O3	6,7-Dihydrobiopterin	c
178	dhcrm_hs_c	C18H38NO2RCO	Dihydroceramide (homo sapiens)	c
179	dhdascb_c	C6H6O6	Dehydroascorbate	c
180	dhf_c	C19H19N7O6	7,8-Dihydrofolate	c
181	dhor__S_c	C5H5N2O4	(S)-Dihydroorotate	c
182	dkmpp_c	C6H9O6PS	2,3-diketo-5-methylthio-1-phosphopentane	c
183	dlnlcgcoa_c	C41H64N7O17P3S	Dihomo-gamma-linolenyl coenzyme A	c
184	dlnlcgcrn_c	C27H47NO4	Dihomo-gamma-linolenyl carnitine	c
185	dmnoncoa_c	C32H54N7O17P3S	4,8 dimethylnonanoyl-CoA	c
186	dmnoncrn_c	C18H37NO4	4,8 dimethylnonanoyl carnitine	c
187	dnad_c	C21H24N6O15P2	Deamino-NAD+	c
188	dolglcp__L_c	C1140H1868O90P10	Dolichyl beta-D-glucosyl phosphate, human liver homolog	c
189	dolglcp_U_c	C1085H1780O90P10	Dolichyl beta-D-glucosyl phosphate, human uterine homolog	c
190	dolichol_U_c	C1025H1680O10	Dolichol, human uterine homolog	c
191	dolmanp__L_c	C1140H1868O90P10	Dolichyl phosphate D-mannose, human liver homolog	c
192	dolmanp_U_c	C1085H1780O90P10	Dolichyl phosphate D-mannose, human uterine homolog	c
193	dolp__L_c	C1080H1758O40P10	Dolichol phosphate, human liver homolog	c
194	dolp_U_c	C1025H1670O40P10	Dolichol phosphate, human uterine homolog	c
195	dpcoa_c	C21H33N7O13P2S	Dephospho-CoA	c
196	drib_c	C5H10O4	Deoxyribose C5H10O4	c
197	dtdp_c	C10H13N2O11P2	DTDP C10H13N2O11P2	c
198	dtmp_c	C10H13N2O8P	DTMP C10H13N2O8P	c
199	dttp_c	C10H13N2O14P3	DTTP C10H13N2O14P3	c
200	dudp_c	C9H11N2O11P2	DUDP C9H11N2O11P2	c
201	dump_c	C9H11N2O8P	DUMP C9H11N2O8P	c
202	duri_c	C9H12N2O5	Deoxyuridine	c
203	dutp_c	C9H11N2O14P3	DUTP C9H11N2O14P3	c
204	dxtrn_c	C48H81O41X	Phosphorylase-limit dextrin (glycogenin-1,6{4[1,4-Glc], 4[1,4-Glc]})	c
205	e4p_c	C4H7O7P	D-Erythrose 4-phosphate	c
206	elaid_c	C18H33O2	Elaidic acid	c
207	elaidcrn_c	C25H47NO4	Elaidic carnitine	c
208	etha_c	C2H8NO	Ethanolamine	c
209	ethamp_c	C2H7NO4P	Ethanolamine phosphate C2H7NO4P	c
210	f1p_c	C6H11O9P	D-Fructose 1-phosphate	c
211	f6p_c	C6H11O9P	D-Fructose 6-phosphate	c
212	fad_c	C27H31N9O15P2	Flavin adenine dinucleotide oxidized	c
213	fadh2_c	C27H33N9O15P2	Flavin adenine dinucleotide reduced	c
214	fdp_c	C6H10O12P2	D-Fructose 1,6-bisphosphate	c
215	fgam_c	C8H13N2O9P	N2-Formyl-N1-(5-phospho-D-ribosyl)glycinamide	c
216	fmn_c	C17H19N4O9P	FMN C17H19N4O9P	c
217	for_c	CH1O2	Formate	c
218	forglu_c	C6H8N2O4	N-Formimidoyl-L-glutamate	c
219	fpram_c	C8H15N3O8P	2-(Formamido)-N1-(5-phospho-D-ribosyl)acetamidine	c
220	fprica_c	C10H13N4O9P	5-Formamido-1-(5-phospho-D-ribosyl)imidazole-4-carboxamide	c
221	fru_c	C6H12O6	D-Fructose	c
222	fuc__L_c	C6H12O5	L-Fucose	c
223	fuc13galacglcgal14acglcgalgluside_hs_c	C64H112N3O36RCO	III3Fuc-nLc6Cer	c
224	fuc1p__L_c	C6H11O8P	L-Fucose 1-phosphate	c
225	fucacngal14acglcgalgluside_hs_c	C61H105N3O34RCO	IV3-a-NeuAc,III3-a-Fuc-nLc4Cer	c
226	fucfuc132galacglcgal14acglcgalgluside_hs_c	C70H122N3O40RCO	V3Fuc,III3Fuc-nLc6Cer	c
227	fucfucfucgalacglc13galacglcgal14acglcgalgluside_hs_c	C90H155N4O54RCO	(Gal)4 (Glc)1 (GlcNAc)3 (LFuc)3 (Cer)1	c
228	fucgal14acglcgalgluside_hs_c	C50H89N2O26RCO	Lacto-N-fucopentaosyl III ceramide	c
229	fum_c	C4H2O4	Fumarate	c
230	g1p_c	C6H11O9P	D-Glucose 1-phosphate	c
231	g3p_c	C3H5O6P	Glyceraldehyde 3-phosphate	c
232	g6p_c	C6H11O9P	D-Glucose 6-phosphate	c
233	gacpail_hs_c	C31H58NO14PRCO2R2CO2	Glucosaminyl-acylphosphatidylinositol	c
234	gal_c	C6H12O6	D-Galactose	c
235	gal1p_c	C6H11O9P	Alpha-D-Galactose 1-phosphate	c
236	galgluside_hs_c	C30H56NO12RCO	Galactosyl glucosyl ceramide	c
237	galside_hs_c	C24H46NO7RCO	Galactocerebroside (homo sapiens)	c
238	gam6p_c	C6H13NO8P	D-Glucosamine 6-phosphate	c
239	gar_c	C7H14N2O8P	N1-(5-Phospho-D-ribosyl)glycinamide	c
240	gbside_hs_c	C44H79N2O22RCO	Globoside (homo sapiens)	c
241	gcald_c	C2H4O2	Glycolaldehyde	c
242	gchola_c	C26H43NO6	Glycocholate	c
243	gd1c_hs_c	C66H111N4O38RCO	GD1c (homo sapiens)	c
244	gdp_c	C10H12N5O11P2	GDP C10H12N5O11P2	c
245	gdpddman_c	C16H21N5O15P2	GDP-4-dehydro-6-deoxy-D-mannose	c
246	gdpfuc_c	C16H23N5O15P2	GDP-L-fucose	c
247	gdpmann_c	C16H23N5O16P2	GDP-D-mannose	c
248	ggn_c	C48H81O41X	Primed glycogenin (glycogenin-8[1,4-Glc])	c
249	glc__D_c	C6H12O6	D-Glucose	c
250	glcur_c	C6H9O7	D-Glucuronate	c
251	gln__L_c	C5H10N2O3	L-Glutamine	c
252	glu__L_c	C5H8NO4	L-Glutamate	c
253	glucys_c	C8H13N2O5S	Gamma-L-Glutamyl-L-cysteine	c
254	gluside_hs_c	C24H46NO7RCO	Glucocerebroside (homo sapiens)	c
255	glx_c	C2H1O3	Glyoxylate	c
256	gly_c	C2H5NO2	Glycine	c
257	glyald_c	C3H6O3	D-Glyceraldehyde	c
258	glyc_c	C3H8O3	Glycerol	c
259	glyc__R_c	C3H5O4	(R)-Glycerate	c
260	glyc__S_c	C3H5O4	(S)-Glycerate	c
261	glyc3p_c	C3H7O6P	Glycerol 3-phosphate	c
262	glyclt_c	C2H3O3	Glycolate C2H3O3	c
263	glygn1_c	C66H111O56X	Glycogen, structure 1 (glycogenin-11[1,4-Glc])	c
264	glygn2_c	C66H111O56X	Glycogen, structure 2 (glycogenin-1,6-{7[1,4-Glc], 4[1,4-Glc]})	c
265	glygn3_c	C42H71O36X	Glycogen, structure 3 (glycogenin-7[1,4-Glc])	c
266	gmp_c	C10H12N5O8P	GMP C10H12N5O8P	c
267	gp1calpha_hs_c	C99H159N7O62RCO	GP1c alpha (homo sapiens)	c
268	gpail_hs_c	C15H28NO13PRCO2R2CO2	D-glucosaminylphosphatidylinositol	c
269	gq1b_hs_c	C88H143N6O54RCO	GQ1b (homo sapiens)	c
270	gq1balpha_hs_c	C88H143N6O54RCO	GQ1balpha (homo sapiens)	c
271	gsn_c	C10H13N5O5	Guanosine	c
272	gt1a_hs_c	C77H127N5O46RCO	GT1a (homo sapiens)	c
273	gthox_c	C20H30N6O12S2	Oxidized glutathione	c
274	gthrd_c	C10H16N3O6S	Reduced glutathione	c
275	gtp_c	C10H12N5O14P3	GTP C10H12N5O14P3	c
276	gua_c	C5H5N5O	Guanine	c
277	gudac_c	C3H7N3O2	Guanidinoacetate	c
278	guln__L_c	C6H11O7	L-gulonate	c
279	h_c	H	H+	c
280	h2co3_c	H2CO3	Carbonic acid	c
281	h2o_c	H2O	H2O H2O	c
282	h2o2_c	H2O2	Hydrogen peroxide	c
283	hLkynr_c	C10H12N2O4	3 Hydroxy L kynurenine C10H12N2O4	c
284	hco3_c	CHO3	Bicarbonate	c
285	hcys__L_c	C4H9NO2S	L-Homocysteine	c
286	hdca_c	C16H31O2	Hexadecanoate (n-C16:0)	c
287	hdcea_c	C16H29O2	Hexadecenoate (n-C16:1)	c
288	hdcecrn_c	C23H43NO4	Hexadecenoyl carnitine	c
289	hdcoa_c	C37H60N7O17P3S	Hexadecenoyl-CoA (n-C16:1CoA)	c
290	hdd2coa_c	C37H60N7O17P3S	Trans-Hexadec-2-enoyl-CoA	c
291	hdd2crn_c	C23H43NO4	Trans-Hexadec-2-enoyl carnitine	c
292	hgentis_c	C8H7O4	Homogentisate C8H7O4	c
293	his__L_c	C6H9N3O2	L-Histidine	c
294	hista_c	C5H10N3	Histamine extracellular	c
295	hmgcoa_c	C27H39N7O20P3S	Hydroxymethylglutaryl CoA C27H39N7O20P3S	c
296	hpyr_c	C3H3O4	Hydroxypyruvate	c
297	hxan_c	C5H4N4O	Hypoxanthine	c
298	hyptaur_c	C2H6NO2S	Hypotaurine; 2-Aminoethanesulfinic acid	c
299	icit_c	C6H5O7	Isocitrate	c
300	ile__L_c	C6H13NO2	L-Isoleucine	c
301	imp_c	C10H11N4O8P	IMP C10H11N4O8P	c
302	inost_c	C6H12O6	Myo-Inositol	c
303	ins_c	C10H12N4O5	Inosine	c
304	k_c	K	Potassium	c
305	lac__D_c	C3H5O3	D-Lactate	c
306	lac__L_c	C3H5O3	L-Lactate	c
307	lald__D_c	C3H6O2	D-Lactaldehyde	c
308	leu__L_c	C6H13NO2	L-Leucine	c
309	leuktrA4_c	C20H29O3	Leukotriene A4 cytosol	c
310	leuktrD4_c	C25H39N2O6S	Leukotriene D4 ER	c
311	lgt__S_c	C13H20N3O8S	(R)-S-Lactoylglutathione	c
312	lneldccoa_c	C39H62N7O17P3S	Linoelaidyl coenzyme A	c
313	lneldccrn_c	C25H45NO4	Linoelaidyl carnitine	c
314	lnlc_c	C18H31O2	Linoleic acid (all cis C18:2) n-6	c
315	lnlccoa_c	C39H62N7O17P3S	Linoleic coenzyme A	c
316	lnlccrn_c	C25H45NO4	Linoleyl carnitine	c
317	lnlncg_c	C18H29O2	Gamma-linolenic acid	c
318	lnlncgcoa_c	C39H60N7O17P3S	Gamma-linolenoyl-CoA	c
319	lnlncgcrn_c	C25H43NO4	Gamma-linolenyl carnitine	c
320	lys__L_c	C6H15N2O2	L-Lysine	c
321	m1mpdol__L_c	C1360H2228N20O270P20	Alpha-D-mannosyl-beta-D-mannosyl-diacylchitobiosyldiphosphodolichol, human liver homolog	c
322	m1mpdol_U_c	C1305H2140N20O270P20	Alpha-D-mannosyl-beta-D-mannosyl-diacylchitobiosyldiphosphodolichol, human uterine homolog	c
323	m2mpdol__L_c	C1420H2328N20O320P20	(alpha-D-mannosyl)2-beta-D-mannosyl-diacetylchitobiosyldiphosphodolichol, human liver homolog	c
324	m2mpdol_U_c	C1365H2240N20O320P20	(alpha-D-mannosyl)2-beta-D-mannosyl-diacetylchitobiosyldiphosphodolichol, human uterine homolog	c
325	m3mpdol__L_c	C1480H2428N20O370P20	(alpha-D-mannosyl)3-beta-D-mannosyl-diacetylchitodiphosphodolichol, human liver homolog	c
326	m3mpdol_U_c	C1425H2340N20O370P20	(alpha-D-mannosyl)3-beta-D-mannosyl-diacetylchitodiphosphodolichol, human uterine homolog	c
327	m4mpdol__L_c	C1540H2528N20O420P20	(alpha-D-Mannosyl)4-beta-D-mannosyl-diacetylchitobiosyldiphosphodolichol, human liver homolog	c
328	m4mpdol_U_c	C1485H2440N20O420P20	(alpha-D-Mannosyl)4-beta-D-mannosyl-diacetylchitobiosyldiphosphodolichol, human uterine homolog	c
329	mag_hs_c	C3H7O2R2CO2	Monoacylglycerol 2 (homo sapiens)	c
330	mal__L_c	C4H4O5	L-Malate	c
331	malcoa_c	C24H33N7O19P3S	Malonyl CoA C24H33N7O19P3S	c
332	man_c	C6H12O6	D-Mannose	c
333	man1p_c	C6H11O9P	D-Mannose 1-phosphate	c
334	man6p_c	C6H11O9P	D-Mannose 6-phosphate	c
335	met__L_c	C5H11NO2S	L-Methionine	c
336	methf_c	C20H20N7O6	5,10-Methenyltetrahydrofolate	c
337	mhista_c	C6H12N3	N-Methylhistamine	c
338	mi1345p_c	C6H8O18P4	1D myo Inositol 1 3 4 5 tetrakisphosphate C6H8O18P4	c
339	mi134p_c	C6H9O15P3	1D-myo-Inositol 1,3,4-trisphosphate	c
340	mi145p_c	C6H9O15P3	1D myo Inositol 1 4 5 trisphosphate C6H9O15P3	c
341	mi14p_c	C6H10O12P2	1D-myo-Inositol 1,4-bisphosphate	c
342	mi1p__D_c	C6H11O9P	1D-myo-Inositol 1-phosphate	c
343	mi34p_c	C6H10O12P2	1D-myo-Inositol 3,4-bisphosphate	c
344	mi3p__D_c	C6H11O9P	1D-myo-Inositol 3-phosphate	c
345	mi4p__D_c	C6H11O9P	1D-myo-Inositol 4-phosphate	c
346	mlthf_c	C20H21N7O6	5,10-Methylenetetrahydrofolate	c
347	mpdol__L_c	C1300H2128N20O220P20	Beta-D-Mannosyldiacetylchitobiosyldiphosphodolichol, human liver homolog	c
348	mpdol_U_c	C1245H2040N20O220P20	Beta-D-Mannosyldiacetylchitobiosyldiphosphodolichol, human uterine homolog	c
349	mthgxl_c	C3H4O2	Methylglyoxal	c
350	na1_c	Na	Sodium	c
351	nad_c	C21H26N7O14P2	Nicotinamide adenine dinucleotide	c
352	nadh_c	C21H27N7O14P2	Nicotinamide adenine dinucleotide - reduced	c
353	nadp_c	C21H25N7O17P3	Nicotinamide adenine dinucleotide phosphate	c
354	nadph_c	C21H26N7O17P3	Nicotinamide adenine dinucleotide phosphate - reduced	c
355	naglc2p__L_c	C1160H1898N10O120P20	N-Acetyl-D-glucosaminyldiphosphodolichol, human liver homolog	c
356	naglc2p_U_c	C1105H1810N10O120P20	N-Acetyl-D-glucosaminyldiphosphodolichol, human uterine homolog	c
357	ncam_c	C6H6N2O	Nicotinamide	c
358	nh4_c	H4N	Ammonium	c
359	nicrns_c	C11H13NO6	Nicotinate D-ribonucleoside	c
360	nicrnt_c	C11H12NO9P	Nicotinate D-ribonucleotide	c
361	nmn_c	C11H14N2O8P	NMN C11H14N2O8P	c
362	no_c	NO	Nitric oxide	c
363	nwharg_c	C6H15N4O3	N-(omega)-Hydroxyarginine	c
364	o2_c	O2	O2 O2	c
365	o2s_c	O2	Superoxide anion	c
366	oaa_c	C4H2O5	Oxaloacetate	c
367	occoa_c	C29H46N7O17P3S	Octanoyl-CoA (n-C8:0CoA)	c
368	ocdca_c	C18H35O2	Octadecanoate (n-C18:0)	c
369	ocdcea_c	C18H33O2	Octadecenoate (n-C18:1)	c
370	od2coa_c	C39H64N7O17P3S	Trans-Octadec-2-enoyl-CoA	c
371	odecoa_c	C39H64N7O17P3S	Octadecenoyl-CoA (n-C18:1CoA)	c
372	odecrn_c	C25H47NO4	Octadecenoyl carnitine	c
373	orn_c	C5H13N2O2	Ornithine	c
374	orot_c	C5H3N2O4	Orotate C5H3N2O4	c
375	orot5p_c	C10H10N2O11P	Orotidine 5'-phosphate	c
376	pa_hs_c	C3H5O4PRCO2R2CO2	Phosphatidic acid (homo sapiens)	c
377	pac_c	C8H7O2	Phenylacetic acid	c
378	pacald_c	C8H8O	Phenylacetaldehyde	c
379	paf_hs_c	C11H23O4NPRCO2	1-alkyl 2-acteylglycerol 3-phosphocholine (homo sapiens)	c
380	pail345p_hs_c	C9H13O18P4RCO2R2CO2	Phosphatidylinositol-3,4,5-trisphosphate (Homo sapiens)	c
381	pail34p_hs_c	C9H14O15P3RCO2R2CO2	Phosphatidylinositol-3,4-bisphosphate (Homo sapiens)	c
382	pail35p_hs_c	C9H14O15P3RCO2R2CO2	Phosphatidylinositol-3,5-bisphosphate (Homo sapiens)	c
383	pail3p_hs_c	C9H15O12P2RCO2R2CO2	1-Phosphatidyl-1D-myo-inositol 3-phosphate (Homo sapiens)	c
384	pail45p_hs_c	C9H14O15P3RCO2R2CO2	Phosphatidylinositol 4,5-bisphosphate (Homo sapiens)	c
385	pail4p_hs_c	C9H15O12P2RCO2R2CO2	1-Phosphatidyl-1D-myo-inositol 4-phosphate (Homo sapiens)	c
386	pail5p_hs_c	C9H15O12P2RCO2R2CO2	1-Phosphatidyl-1D-myo-inositol 5-phosphate (Homo sapiens)	c
387	pail_hs_c	C9H16O9PRCO2R2CO2	Phosphatidylinositol (homo sapiens)	c
388	pan4p_c	C11H21N2O7PS	Pantetheine 4'-phosphate	c
389	pap_c	C10H11N5O10P2	Adenosine 3',5'-bisphosphate	c
390	paps_c	C10H11N5O13P2S	3'-Phosphoadenylyl sulfate	c
391	pchol_hs_c	C8H18NO4PRCO2R2CO2	Phosphatidylcholine (homo sapiens)	c
392	pcrn_c	C10H19NO4	Propionyl-carnitine	c
393	pd3_c	C27H44O	Previtamin D3	c
394	pdx5p_c	C8H10NO6P	Pyridoxine 5'-phosphate	c
395	pe_hs_c	C5H12NO4PRCO2R2CO2	Phosphatidylethanolamine (homo sapiens)	c
396	peamn_c	C8H12N	Phenethylamine	c
397	pep_c	C3H2O6P	Phosphoenolpyruvate	c
398	pglyc_hs_c	C6H12O6PRCO2R2CO2	Phosphatidylglycerol (homo sapiens)	c
399	pgp_hs_c	C6H11O9P2RCO2R2CO2	Phosphatidyl glycerol phosphate (homo sapiens)	c
400	phaccoa_c	C29H38N7O17P3S	Phenylacetyl-CoA	c
401	phe__L_c	C9H11NO2	L-Phenylalanine	c
402	pheacgln_c	C13H16N2O4	Alpha-N-Phenylacetyl-L-glutamine	c
403	pi_c	HO4P	Phosphate	c
404	pmtcoa_c	C37H62N7O17P3S	Palmitoyl-CoA (n-C16:0CoA)	c
405	pmtcrn_c	C23H45NO4	L-Palmitoylcarnitine	c
406	ppcoa_c	C24H36N7O17P3S	Propanoyl-CoA	c
407	ppi_c	HO7P2	Diphosphate	c
408	pram_c	C5H11NO7P	5-Phospho-beta-D-ribosylamine	c
409	pro__L_c	C5H9NO2	L-Proline	c
410	prostgd2_c	C20H31O5	Prostaglandin D2	c
411	prostgh2_c	C20H31O5	Prostaglandin H2	c
412	prpp_c	C5H8O14P3	5-Phospho-alpha-D-ribose 1-diphosphate	c
413	ps_hs_c	C6H11NO6PRCO2R2CO2	Phosphatidylserine (homo sapiens)	c
414	pser__L_c	C3H6NO6P	O-Phospho-L-serine	c
415	ptrc_c	C4H14N2	Putrescine	c
416	pyam5p_c	C8H12N2O5P	Pyridoxamine 5'-phosphate	c
417	pydam_c	C8H13N2O2	Pyridoxamine	c
418	pydx_c	C8H9NO3	Pyridoxal	c
419	pydx5p_c	C8H8NO6P	Pyridoxal 5'-phosphate	c
420	pydxn_c	C8H11NO3	Pyridoxine	c
421	pyr_c	C3H3O3	Pyruvate	c
422	r1p_c	C5H9O8P	Alpha-D-Ribose 1-phosphate	c
423	r5p_c	C5H9O8P	Alpha-D-Ribose 5-phosphate	c
424	retinal_c	C20H28O	All-trans-Retinal	c
425	retinal_11_cis_c	C20H28O	11-cis-Retinal	c
426	retinal_cis_9_c	C20H28O	Cis-9-retinal	c
427	retinol_c	C20H30O	All-trans-Retinol	c
428	retinol_9_cis_c	C20H30O	9-cis-retinol	c
429	retinol_cis_11_c	C20H30O	11-cis-Retinol	c
430	ru5p__D_c	C5H9O8P	D-Ribulose 5-phosphate	c
431	s7p_c	C7H13O10P	Sedoheptulose 7-phosphate	c
432	sarcs_c	C3H7NO2	Sarcosine C3H7NO2	c
433	sbt__D_c	C6H14O6	D-Sorbitol	c
434	ser__D_c	C3H7NO3	D-Serine	c
435	ser__L_c	C3H7NO3	L-Serine	c
436	sgalside_hs_c	C24H45NO10SRCO	Sulfatide galactocerebroside (homo sapiens)	c
437	sl__L_c	C3H4O6S	Sl L c	c
438	so3_c	O3S	Sulfite	c
439	so4_c	O4S	Sulfate	c
440	sph1p_c	C18H39NO5P	Sphinganine 1 phosphate C18H39NO5P	c
441	sphgn_c	C18H40NO2	Sphinganine C18H40NO2	c
442	sphings_c	C18H38NO2	Sphingosine cytosol	c
443	sphmyln_hs_c	C23H48N2O5PRCO	Sphingomyelin (homo sapiens)	c
444	sphs1p_c	C18H37NO5P	Sphingosine 1-phosphate	c
445	spmd_c	C7H22N3	Spermidine	c
446	sprm_c	C10H30N4	Spermine C10H30N4	c
447	srtn_c	C10H13N2O	Serotonin	c
448	stcoa_c	C39H66N7O17P3S	Stearoyl-CoA (n-C18:0CoA)	c
449	stcrn_c	C25H49NO4	Stearoylcarnitine	c
450	tag_hs_c	C3H5RCO2R2CO2R3CO2	Triacylglycerol (homo sapiens)	c
451	taur_c	C2H7NO3S	Taurine C2H7NO3S	c
452	tchola_c	C26H45NO7S	Taurocholic acid C26H45NO7S	c
453	tdchola_c	C26H45NO6S	Taurochenodeoxycholate	c
454	tdcoa_c	C35H58N7O17P3S	Tetradecanoyl-CoA (n-C14:0CoA)	c
455	thbpt_c	C9H15N5O3	Tetrahydrobiopterin	c
456	thbpt4acam_c	C9H15N5O4	Tetrahydrobiopterin-4a-carbinolamine	c
457	thf_c	C19H21N7O6	5,6,7,8-Tetrahydrofolate	c
458	thr__L_c	C4H9NO3	L-Threonine	c
459	thym_c	C5H6N2O2	Thymine C5H6N2O2	c
460	thymd_c	C10H14N2O5	Thymidine C10H14N2O5	c
461	tmndnccoa_c	C41H60N7O17P3S	Timnodonyl coenzyme A	c
462	tmndnccrn_c	C27H43NO4	Timnodonyl carnitine	c
463	trdox_c	X	Oxidized thioredoxin	c
464	trdrd_c	XH2	Reduced thioredoxin	c
465	trp__L_c	C11H12N2O2	L-Tryptophan	c
466	tsul_c	O3S2	Thiosulfate	c
467	ttdcrn_c	C21H41NO4	Tetradecanoyl carnitine	c
468	tym_c	C8H12NO	Tyramine	c
469	tyr__L_c	C9H11NO3	L-Tyrosine	c
470	uacgam_c	C17H25N3O17P2	UDP-N-acetyl-D-glucosamine	c
471	udp_c	C9H11N2O12P2	UDP C9H11N2O12P2	c
472	udpacgal_c	C17H25N3O17P2	UDP-N-acetyl-D-galactosamine	c
473	udpg_c	C15H22N2O17P2	UDPglucose	c
474	udpgal_c	C15H22N2O17P2	UDPgalactose	c
475	udpglcur_c	C15H19N2O18P2	UDP-D-glucuronate	c
476	ump_c	C9H11N2O9P	UMP C9H11N2O9P	c
477	ura_c	C4H4N2O2	Uracil	c
478	urate_c	C5H4N4O3	Urate C5H4N4O3	c
479	urcan_c	C6H5N2O2	Urocanate C6H5N2O2	c
480	urea_c	CH4N2O	Urea CH4N2O	c
481	uri_c	C9H12N2O6	Uridine	c
482	utp_c	C9H11N2O15P3	UTP C9H11N2O15P3	c
483	vacc_c	C18H33O2	Vaccenic acid	c
484	vacccoa_c	C39H64N7O17P3S	Vaccenyl coenzyme A	c
485	vacccrn_c	C25H47NO4	Vaccenyl carnitine	c
486	val__L_c	C5H11NO2	L-Valine	c
487	vitd3_c	C27H44O	Calciol; (+)-Vitamin D3	c
488	xan_c	C5H4N4O2	Xanthine	c
489	xmp_c	C10H11N4O9P	Xanthosine 5'-phosphate	c
490	xol7ah_c	C27H46O2	7alpha-Hydroxy-5beta-cholestan-3-one	c
491	xol7ah2_c	C27H48O2	3alpha,7alpha-Dihydroxy-5beta-cholestane	c
492	xol7aone_c	C27H44O2	7alpha-Hydroxycholest-4-en-3-one	c
493	xoldiolone_c	C27H44O3	7alpha,12alpha-Dihydroxycholest-4-en-3-one	c
494	xoldioloneh_c	C27H46O3	7alpha,12alpha-Dihydroxy-5beta-cholestan-3-one	c
495	xoltri24_c	C27H46O3	7-alpha,24(S)-Dihydroxycholesterol	c
496	xoltri27_c	C27H46O3	7-alpha,27-Dihydroxycholesterol	c
497	xoltriol_c	C27H48O3	3alpha,7alpha,12alpha-Trihydroxy-5beta-cholestane	c
498	xtsn_c	C10H12N4O6	Xanthosine	c
499	xu1p__D_c	C5H9O8P	D-Xylulose 1-phosphate	c
500	xu5p__D_c	C5H9O8P	D-Xylulose 5-phosphate	c
501	xylt_c	C5H12O5	Xylitol C5H12O5	c
502	xylu__D_c	C5H10O5	D-Xylulose	c
503	xylu__L_c	C5H10O5	L-Xylulose	c
504	25hvitd3_e	C27H44O2	25-Hydroxyvitamin D3	e
505	2mcit_e	C7H7O7	2-Methylcitrate	e
506	35cgmp_e	C10H11N5O7P	3',5'-Cyclic GMP	e
507	3aib_e	C4H9NO2	L-3-Amino-isobutanoate	e
508	3mlda_e	C6H7N2O2	3-Methylimidazoleacetic acid	e
509	4abut_e	C4H9NO2	4-Aminobutanoate	e
510	4hphac_e	C8H7O3	4-Hydroxyphenylacetate	e
511	ac_e	C2H3O2	Acetate	e
512	acac_e	C4H5O3	Acetoacetate	e
513	acetone_e	C3H6O	Acetone	e
514	acnacngal14acglcgalgluside_hs_e	C66H111N4O38RCO	3',8'-LD1	e
515	acnacngalgbside_hs_e	C72H121N4O43RCO	Disialyl galactosylgloboside (homo sapiens)	e
516	adn_e	C10H13N5O4	Adenosine	e
517	ak2lgchol_hs_e	C10H21O5NPR	1-alkyl 2-lysoglycerol 3-phosphocholine	e
518	ala_B_e	C3H7NO2	Beta-Alanine	e
519	ala__D_e	C3H7NO2	D-Alanine	e
520	ala__L_e	C3H7NO2	L-Alanine	e
521	ascb__L_e	C6H8O6	L-Ascorbate	e
522	asn__L_e	C4H8N2O3	L-Asparagine	e
523	bhb_e	C4H7O3	(R)-3-Hydroxybutanoate	e
524	btn_e	C10H15N2O3S	Biotin	e
525	ca2_e	Ca	Calcium	e
526	camp_e	C10H11N5O6P	CAMP C10H11N5O6P	e
527	cgly_e	C5H10N2O3S	Cys Gly C5H10N2O3S	e
528	chsterol_e	C27H46O	Chsterol c	e
529	cl_e	Cl	Chloride	e
530	co2_e	CO2	CO2 CO2	e
531	creat_e	C4H9N3O2	Creatine cytosol	e
532	crmp_hs_e	C18H35NO5PRCO	Ceramide 1-phosphate	e
533	crn_e	C7H15NO3	L-Carnitine	e
534	cys__L_e	C3H7NO2S	L-Cysteine	e
535	cytd_e	C9H13N3O5	Cytidine	e
536	dgchol_e	C26H43NO5	Chenodeoxyglycocholate	e
537	dhdascb_e	C6H6O6	Dehydroascorbate	e
538	elaid_e	C18H33O2	Elaidic acid	e
539	fe2_e	Fe	Fe2+ mitochondria	e
540	fe3_e	Fe	Iron (Fe3+)	e
541	fuc13galacglcgal14acglcgalgluside_hs_e	C64H112N3O36RCO	III3Fuc-nLc6Cer	e
542	fucacngal14acglcgalgluside_hs_e	C61H105N3O34RCO	IV3-a-NeuAc,III3-a-Fuc-nLc4Cer	e
543	fucfuc132galacglcgal14acglcgalgluside_hs_e	C70H122N3O40RCO	V3Fuc,III3Fuc-nLc6Cer	e
544	fucfucfucgalacglc13galacglcgal14acglcgalgluside_hs_e	C90H155N4O54RCO	(Gal)4 (Glc)1 (GlcNAc)3 (LFuc)3 (Cer)1	e
545	fucgal14acglcgalgluside_hs_e	C50H89N2O26RCO	Lacto-N-fucopentaosyl III ceramide	e
546	gal_e	C6H12O6	D-Galactose	e
547	gbside_hs_e	C44H79N2O22RCO	Globoside (homo sapiens)	e
548	gchola_e	C26H43NO6	Glycocholate	e
549	gd1c_hs_e	C66H111N4O38RCO	GD1c (homo sapiens)	e
550	glc__D_e	C6H12O6	D-Glucose	e
551	gln__L_e	C5H10N2O3	L-Glutamine	e
552	gluala_e	C8H13N2O5	5 L Glutamyl L alanine C8H13N2O5	e
553	gly_e	C2H5NO2	Glycine	e
554	glyc_e	C3H8O3	Glycerol	e
555	glyc__S_e	C3H5O4	(S)-Glycerate	e
556	gp1calpha_hs_e	C99H159N7O62RCO	GP1c alpha (homo sapiens)	e
557	gq1b_hs_e	C88H143N6O54RCO	GQ1b (homo sapiens)	e
558	gq1balpha_hs_e	C88H143N6O54RCO	GQ1balpha (homo sapiens)	e
559	gsn_e	C10H13N5O5	Guanosine	e
560	gt1a_hs_e	C77H127N5O46RCO	GT1a (homo sapiens)	e
561	h_e	H	H+	e
562	h2o_e	H2O	H2O H2O	e
563	ha_e	C28H40N2O22	Hyaluronan	e
564	ha_pre1_e	C14H20NO11	Hyaluronan biosynthesis, precursor 1	e
565	hco3_e	CHO3	Bicarbonate	e
566	hdca_e	C16H31O2	Hexadecanoate (n-C16:0)	e
567	hdcea_e	C16H29O2	Hexadecenoate (n-C16:1)	e
568	his__L_e	C6H9N3O2	L-Histidine	e
569	ile__L_e	C6H13NO2	L-Isoleucine	e
570	ins_e	C10H12N4O5	Inosine	e
571	k_e	K	Potassium	e
572	ksi_e	C247H393N17O213S12X	Keratan sulfate I	e
573	lac__D_e	C3H5O3	D-Lactate	e
574	lac__L_e	C3H5O3	L-Lactate	e
575	lcts_e	C12H22O11	Lactose C12H22O11	e
576	leu__L_e	C6H13NO2	L-Leucine	e
577	leuktrD4_e	C25H39N2O6S	Leukotriene D4 ER	e
578	lnlc_e	C18H31O2	Linoleic acid (all cis C18:2) n-6	e
579	lnlncg_e	C18H29O2	Gamma-linolenic acid	e
580	lpchol_hs_e	C8H19NO5PRCO2	Lysophosphatidylcholine (homo sapiens)	e
581	lys__L_e	C6H15N2O2	L-Lysine	e
582	man_e	C6H12O6	D-Mannose	e
583	met__L_e	C5H11NO2S	L-Methionine	e
584	n2m2nmasn_e	C58H96N5O40X	N-Acetyl-beta-D-glucosaminyl-1,2-alpha-D-mannosyl-1,3-(N-acetyl-beta-D-glucosaminyl-1,2-alpha-D-mannosyl-1,6)-(N-acetyl-beta-D-glucosaminyl-1,4)-beta-D-mannosyl-1,4-N-acetyl-beta-D-glucosaminyl-R	e
585	na1_e	Na	Sodium	e
586	nh4_e	H4N	Ammonium	e
587	no_e	NO	Nitric oxide	e
588	o2_e	O2	O2 O2	e
589	ocdca_e	C18H35O2	Octadecanoate (n-C18:0)	e
590	ocdcea_e	C18H33O2	Octadecenoate (n-C18:1)	e
591	paf_hs_e	C11H23O4NPRCO2	1-alkyl 2-acteylglycerol 3-phosphocholine (homo sapiens)	e
592	pchol_hs_e	C8H18NO4PRCO2R2CO2	Phosphatidylcholine (homo sapiens)	e
593	pe_hs_e	C5H12NO4PRCO2R2CO2	Phosphatidylethanolamine (homo sapiens)	e
594	phe__L_e	C9H11NO2	L-Phenylalanine	e
595	pheacgln_e	C13H16N2O4	Alpha-N-Phenylacetyl-L-glutamine	e
596	pi_e	HO4P	Phosphate	e
597	pro__L_e	C5H9NO2	L-Proline	e
598	prostgd2_e	C20H31O5	Prostaglandin D2	e
599	ps_hs_e	C6H11NO6PRCO2R2CO2	Phosphatidylserine (homo sapiens)	e
600	pyr_e	C3H3O3	Pyruvate	e
601	s2l2fn2m2masn_e	C90H145N6O65X	PA6	e
602	ser__D_e	C3H7NO3	D-Serine	e
603	ser__L_e	C3H7NO3	L-Serine	e
604	sl__L_e	C3H4O6S	Sl L c	e
605	so4_e	O4S	Sulfate	e
606	srtn_e	C10H13N2O	Serotonin	e
607	taur_e	C2H7NO3S	Taurine C2H7NO3S	e
608	tchola_e	C26H45NO7S	Taurocholic acid C26H45NO7S	e
609	tdchola_e	C26H45NO6S	Taurochenodeoxycholate	e
610	thr__L_e	C4H9NO3	L-Threonine	e
611	thym_e	C5H6N2O2	Thymine C5H6N2O2	e
612	trp__L_e	C11H12N2O2	L-Tryptophan	e
613	urate_e	C5H4N4O3	Urate C5H4N4O3	e
614	urea_e	CH4N2O	Urea CH4N2O	e
615	uri_e	C9H12N2O6	Uridine	e
616	vacc_e	C18H33O2	Vaccenic acid	e
617	val__L_e	C5H11NO2	L-Valine	e
618	xolest2_hs_e	C27H45R2CO2	Cholesterol ester (from FULLR2)	e
619	xoltri24_e	C27H46O3	7-alpha,24(S)-Dihydroxycholesterol	e
620	xoltri27_e	C27H46O3	7-alpha,27-Dihydroxycholesterol	e
621	acgagbside_hs_g	C52H92N3O27RCO	Alpha GalNAc globoside (homo sapiens)	g
622	acglc13galacglcgal14acglcgalgluside_hs_g	C66H115N4O37RCO	NLc7Cer	g
623	acglcgal14acglcgalgluside_hs_g	C52H92N3O27RCO	NLc5Cer	g
624	acglcgalgluside_hs_g	C38H69N2O17RCO	(Gal)1 (Glc)1 (GlcNAc)1 (Cer)1	g
625	acnacngal14acglcgalgluside_hs_g	C66H111N4O38RCO	3',8'-LD1	g
626	acnacngalgbside_hs_g	C72H121N4O43RCO	Disialyl galactosylgloboside (homo sapiens)	g
627	acngal14acglcgalgluside_hs_g	C55H95N3O30RCO	Sialyl-3-paragloboside	g
628	acngalgbside_hs_g	C61H105N3O35RCO	Sialyl galactosylgloboside (homo sapiens)	g
629	cholp_g	C5H13NO4P	Choline phosphate C5H13NO4P	g
630	cmp_g	C9H12N3O8P	CMP C9H12N3O8P	g
631	cmpacna_g	C20H29N4O16P	CMP-N-acetylneuraminate	g
632	crm_hs_g	C18H36NO2RCO	Ceramide (homo sapiens)	g
633	fn2m2masn_g	C56H93N4O39X	N4-{N-Acetyl-beta-D-glucosaminyl-(1,2)-alpha-D-mannosyl-(1,3)-[N-acetyl-beta-D-glucosaminyl-(1,2)-alpha-D-mannosyl-(1,6)]-beta-D-mannosyl-(1,4)-N-acetyl-beta-D-glucosaminyl-(1,4)-[alpha-L-fucosyl-(1,6)]-N-acetyl-beta-D-glucosaminyl}asparagine	g
634	fuc132galacglcgal14acglcgalgluside_hs_g	C64H112N3O36RCO	V3Fuc-nLc6Cer	g
635	fuc13galacglcgal14acglcgalgluside_hs_g	C64H112N3O36RCO	III3Fuc-nLc6Cer	g
636	fucacngal14acglcgalgluside_hs_g	C61H105N3O34RCO	IV3-a-NeuAc,III3-a-Fuc-nLc4Cer	g
637	fucfuc132galacglcgal14acglcgalgluside_hs_g	C70H122N3O40RCO	V3Fuc,III3Fuc-nLc6Cer	g
638	fucfucfucgalacglc13galacglcgal14acglcgalgluside_hs_g	C90H155N4O54RCO	(Gal)4 (Glc)1 (GlcNAc)3 (LFuc)3 (Cer)1	g
639	fucfucgalacglc13galacglcgal14acglcgalgluside_hs_g	C84H145N4O50RCO	(Gal)4 (Glc)1 (GlcNAc)3 (LFuc)2 (Cer)1	g
640	fucgal14acglcgalgluside_hs_g	C50H89N2O26RCO	Lacto-N-fucopentaosyl III ceramide	g
641	fucgalacglc13galacglcgal14acglcgalgluside_hs_g	C78H135N4O46RCO	(Gal)4 (Glc)1 (GlcNAc)3 (LFuc)1 (Cer)1	g
642	ga1_hs_g	C44H79N2O22RCO	GA1 (homo sapiens)	g
643	ga2_hs_g	C38H69N2O17RCO	GA2 (homo sapiens)	g
644	gal14acglcgalgluside_hs_g	C44H79N2O22RCO	Lactoneotetraosylceramide	g
645	galacglc13galacglcgal14acglcgalgluside_hs_g	C72H125N4O42RCO	NLc8Cer	g
646	galacglcgal14acglcgalgluside_hs_g	C58H102N3O32RCO	I-antigen	g
647	galgbside_hs_g	C50H89N2O27RCO	Galactosylgloboside (homo sapiens)	g
648	galgluside_hs_g	C30H56NO12RCO	Galactosyl glucosyl ceramide	g
649	galside_hs_g	C24H46NO7RCO	Galactocerebroside (homo sapiens)	g
650	gbside_hs_g	C44H79N2O22RCO	Globoside (homo sapiens)	g
651	gd1a_hs_g	C66H111N4O38RCO	GD1a (homo sapiens)	g
652	gd1alpha_hs_g	C66H111N4O38RCO	GD1a (homo sapiens)	g
653	gd1b_hs_g	C66H111N4O38RCO	GD1b (homo sapiens)	g
654	gd1c_hs_g	C66H111N4O38RCO	GD1c (homo sapiens)	g
655	gd2_hs_g	C60H101N4O33RCO	GD2 (homo sapiens)	g
656	gd3_hs_g	C52H88N3O28RCO	GD3 (homo sapiens)	g
657	gdp_g	C10H12N5O11P2	GDP C10H12N5O11P2	g
658	gdpfuc_g	C16H23N5O15P2	GDP-L-fucose	g
659	glc__D_g	C6H12O6	D-Glucose	g
660	gluside_hs_g	C24H46NO7RCO	Glucocerebroside (homo sapiens)	g
661	gm1_hs_g	C55H95N3O30RCO	Ganglioside GM1 (homo sapiens)	g
662	gm1b_hs_g	C55H95N3O30RCO	GM1b (homo sapiens)	g
663	gm2_hs_g	C49H85N3O25RCO	Ganglioside GM2 (homo sapiens)	g
664	gm3_hs_g	C41H72N2O20RCO	Ganglioside GM3 (homo sapiens)	g
665	gmp_g	C10H12N5O8P	GMP C10H12N5O8P	g
666	gp1calpha_hs_g	C99H159N7O62RCO	GP1c alpha (homo sapiens)	g
667	gq1b_hs_g	C88H143N6O54RCO	GQ1b (homo sapiens)	g
668	gq1balpha_hs_g	C88H143N6O54RCO	GQ1balpha (homo sapiens)	g
669	gq1c_hs_g	C88H143N6O54RCO	GQ1c (homo sapiens)	g
670	gt1a_hs_g	C77H127N5O46RCO	GT1a (homo sapiens)	g
671	gt1alpha_hs_g	C77H127N5O46RCO	GT1aalpha (homo sapiens)	g
672	gt1b_hs_g	C77H127N5O46RCO	GT1b (homo sapiens)	g
673	gt1c_hs_g	C77H127N5O46RCO	GT1c (homo sapiens)	g
674	gt2_hs_g	C71H117N5O41RCO	GT2 (homo sapiens)	g
675	gt3_hs_g	C63H104N4O36RCO	GT3 (homo sapiens)	g
676	h_g	H	H+	g
677	h2o_g	H2O	H2O H2O	g
678	ksi_g	C247H393N17O213S12X	Keratan sulfate I	g
679	ksi_pre1_g	C79H129N5O57X	Keratan sulfate I biosynthesis, precursor 1	g
680	ksi_pre10_g	C129H209N9O98S2X	Keratan sulfate I biosynthesis, precursor 10	g
681	ksi_pre11_g	C129H208N9O101S3X	Keratan sulfate I biosynthesis, precursor 11	g
682	ksi_pre12_g	C135H218N9O106S3X	Keratan sulfate I biosynthesis, precursor 12	g
683	ksi_pre13_g	C143H231N10O111S3X	Keratan sulfate I biosynthesis, precursor 13	g
684	ksi_pre14_g	C143H230N10O114S4X	Keratan sulfate I biosynthesis, precursor 14	g
685	ksi_pre15_g	C149H240N10O119S4X	Keratan sulfate I biosynthesis, precursor 15	g
686	ksi_pre16_g	C157H253N11O124S4X	Keratan sulfate I biosynthesis, precursor 16	g
687	ksi_pre17_g	C157H252N11O127S5X	Keratan sulfate I biosynthesis, precursor 17	g
688	ksi_pre18_g	C163H262N11O132S5X	Keratan sulfate I biosynthesis, precursor 18	g
689	ksi_pre19_g	C171H275N12O137S5X	Keratan sulfate I biosynthesis, precursor 19	g
690	ksi_pre2_g	C87H142N6O62X	Keratan sulfate I biosynthesis, precursor 2	g
691	ksi_pre20_g	C171H274N12O140S6X	Keratan sulfate I biosynthesis, precursor 20	g
692	ksi_pre21_g	C177H284N12O145S6X	Keratan sulfate I biosynthesis, precursor 21	g
693	ksi_pre22_g	C185H297N13O150S6X	Keratan sulfate I biosynthesis, precursor 22	g
694	ksi_pre23_g	C185H296N13O153S7X	Keratan sulfate I biosynthesis, precursor 23	g
695	ksi_pre24_g	C191H306N13O158S7X	Keratan sulfate I biosynthesis, precursor 24	g
696	ksi_pre25_g	C199H319N14O163S7X	Keratan sulfate I biosynthesis, precursor 25	g
697	ksi_pre26_g	C199H318N14O166S8X	Keratan sulfate I biosynthesis, precursor 26	g
698	ksi_pre27_g	C205H328N14O171S8X	Keratan sulfate I biosynthesis, precursor 27	g
699	ksi_pre28_g	C213H341N15O176S8X	Keratan sulfate I biosynthesis, precursor 28	g
700	ksi_pre29_g	C213H340N15O179S9X	Keratan sulfate I biosynthesis, precursor 29	g
701	ksi_pre3_g	C93H152N6O67X	Keratan sulfate I biosynthesis, precursor 3	g
702	ksi_pre30_g	C219H350N15O184S9X	Keratan sulfate I biosynthesis, precursor 30	g
703	ksi_pre31_g	C227H363N16O189S9X	Keratan sulfate I biosynthesis, precursor 31	g
704	ksi_pre32_g	C227H362N16O192S10X	Keratan sulfate I biosynthesis, precursor 32	g
705	ksi_pre33_g	C233H372N16O197S10X	Keratan sulfate I biosynthesis, precursor 33	g
706	ksi_pre34_g	C241H385N17O202S10X	Keratan sulfate I biosynthesis, precursor 34	g
707	ksi_pre35_g	C241H384N17O205S11X	Keratan sulfate I biosynthesis, precursor 35	g
708	ksi_pre36_g	C247H394N17O210S11X	Keratan sulfate I biosynthesis, precursor 36	g
709	ksi_pre4_g	C101H165N7O72X	Keratan sulfate I biosynthesis, precursor 4	g
710	ksi_pre5_g	C101H164N7O75SX	Keratan sulfate I biosynthesis, precursor 5	g
711	ksi_pre6_g	C107H174N7O80SX	Keratan sulfate I biosynthesis, precursor 6	g
712	ksi_pre7_g	C115H187N8O85SX	Keratan sulfate I biosynthesis, precursor 7	g
713	ksi_pre8_g	C115H186N8O88S2X	Keratan sulfate I biosynthesis, precursor 8	g
714	ksi_pre9_g	C121H196N8O93S2X	Keratan sulfate I biosynthesis, precursor 9	g
715	l2fn2m2masn_g	C68H113N4O49X	{[galactosyl-(1,4)-N-Acetyl-glucosaminyl-(1,2)-mannosyl-(1,3)-],[N-acetyl-glucosaminyl-(1,2)-mannosyl-(1,6)-]mannosyl-(1,4)-N-acetyl-glucosaminyl-(1,4)-[fucosyl-(1,6)]-N-acetyl-glucosaminyl}asparagine	g
716	lcts_g	C12H22O11	Lactose C12H22O11	g
717	m4masn_g	C46H77N2O35X	(alpha-D-mannosyl)4-beta-D-mannosyl-diacetylchitobiosyl-L-asparagine (protein)	g
718	m5masnB1_g	C52H87N2O40X	(alpha-D-mannosyl)5-beta-D-mannosyl-diacetylchitobiosyl-L-asparagine (protein)	g
719	m5masnB2_g	C52H87N2O40X	(alpha-D-mannosyl)5-beta-D-mannosyl-diacetylchitobiosyl-L-asparagine (protein)	g
720	m5masnC_g	C52H87N2O40X	(alpha-D-mannosyl)5-beta-D-mannosyl-diacetylchitobiosyl-L-asparagine (protein)	g
721	m6masnA_g	C58H97N2O45X	(alpha-D-mannosyl)6-beta-D-mannosyl-diacetylchitobiosyl-L-asparagine (protein)	g
722	m6masnB1_g	C58H97N2O45X	(alpha-D-mannosyl)6-beta-D-mannosyl-diacetylchitobiosyl-L-asparagine (protein)	g
723	m6masnB2_g	C58H97N2O45X	(alpha-D-mannosyl)6-beta-D-mannosyl-diacetylchitobiosyl-L-asparagine (protein)	g
724	m6masnC_g	C58H97N2O45X	(alpha-D-mannosyl)6-beta-D-mannosyl-diacetylchitobiosyl-L-asparagine (protein)	g
725	m7masnA_g	C64H107N2O50X	(alpha-D-mannosyl)7-beta-D-mannosyl-diacetylchitobiosyl-L-asparagine, isoform A (protein)	g
726	m7masnB_g	C64H107N2O50X	(alpha-D-mannosyl)7-beta-D-mannosyl-diacetylchitobiosyl-L-asparagine, isoform B (protein)	g
727	m7masnC_g	C64H107N2O50X	(alpha-D-mannosyl)7-beta-D-mannosyl-diacetylchitobiosyl-L-asparagine, isoform C (protein)	g
728	m8masn_g	C70H117N2O55X	(alpha-D-mannosyl)8-beta-D-mannosyl-diacetylchitobiosyl-L-asparagine (protein)	g
729	man_g	C6H12O6	D-Mannose	g
730	n2m2masn_g	C50H83N4O35X	((N-acetyl-D-glucosaminyl)2-(alpha-D-mannosyl)2-beta-D-mannosyl-diacetylchitobiosyl)-L-asparagine (protein)	g
731	n2m2nmasn_g	C58H96N5O40X	N-Acetyl-beta-D-glucosaminyl-1,2-alpha-D-mannosyl-1,3-(N-acetyl-beta-D-glucosaminyl-1,2-alpha-D-mannosyl-1,6)-(N-acetyl-beta-D-glucosaminyl-1,4)-beta-D-mannosyl-1,4-N-acetyl-beta-D-glucosaminyl-R	g
732	nm2masn_g	C42H70N3O30X	(N-acetyl-D-glucosaminyl-(alpha-D-mannosyl)2-beta-D-mannosyl-diacetylchitobiosyl)-L-asparagine (protein)	g
733	nm4masn_g	C54H90N3O40X	(N-acetyl-D-glucosaminyl-(alpha-D-mannosyl)4-beta-D-mannosyl-diacetylchitobiosyl)-L-asparagine (protein)	g
734	pap_g	C10H11N5O10P2	Adenosine 3',5'-bisphosphate	g
735	paps_g	C10H11N5O13P2S	3'-Phosphoadenylyl sulfate	g
736	pi_g	HO4P	Phosphate	g
737	s2l2fn2m2masn_g	C90H145N6O65X	PA6	g
738	sgalside_hs_g	C24H45NO10SRCO	Sulfatide galactocerebroside (homo sapiens)	g
739	sphmyln_hs_g	C23H48N2O5PRCO	Sphingomyelin (homo sapiens)	g
740	thcrm_hs_g	C36H66NO17RCO	Trihexosyl ceramide (homo sapiens)	g
741	uacgam_g	C17H25N3O17P2	UDP-N-acetyl-D-glucosamine	g
742	udp_g	C9H11N2O12P2	UDP C9H11N2O12P2	g
743	udpacgal_g	C17H25N3O17P2	UDP-N-acetyl-D-galactosamine	g
744	udpgal_g	C15H22N2O17P2	UDPgalactose	g
745	ump_g	C9H11N2O9P	UMP C9H11N2O9P	g
746	Asn_X_Ser_Thr_l	XH	Asn X Ser FSLASH Thr l	l
747	Rtotal_l	CO2R	Rtotal c	l
748	acgagbside_hs_l	C52H92N3O27RCO	Alpha GalNAc globoside (homo sapiens)	l
749	acgam_l	C8H15NO6	N-Acetyl-D-glucosamine	l
750	acnam_l	C11H18NO9	N-Acetylneuraminate	l
751	crm_hs_l	C18H36NO2RCO	Ceramide (homo sapiens)	l
752	fuc__L_l	C6H12O5	L-Fucose	l
753	gal_l	C6H12O6	D-Galactose	l
754	galgluside_hs_l	C30H56NO12RCO	Galactosyl glucosyl ceramide	l
755	galside_hs_l	C24H46NO7RCO	Galactocerebroside (homo sapiens)	l
756	gbside_hs_l	C44H79N2O22RCO	Globoside (homo sapiens)	l
757	glc__D_l	C6H12O6	D-Glucose	l
758	glcur_l	C6H9O7	D-Glucuronate	l
759	gluside_hs_l	C24H46NO7RCO	Glucocerebroside (homo sapiens)	l
760	h_l	H	H+	l
761	h2o_l	H2O	H2O H2O	l
762	ha_l	C28H40N2O22	Hyaluronan	l
763	ha_deg1_l	C22H33N2O16	Hyaluronan degradation product 1	l
764	ha_pre1_l	C14H20NO11	Hyaluronan biosynthesis, precursor 1	l
765	ksi_l	C247H393N17O213S12X	Keratan sulfate I	l
766	ksi_deg1_l	C241H383N17O209S12X	Keratan sulfate I, degradation product 1	l
767	ksi_deg10_l	C188H302N13O163S9	Keratan sulfate I, degradation product 10	l
768	ksi_deg11_l	C180H289N12O158S9	Keratan sulfate I, degradation product 11	l
769	ksi_deg12_l	C174H279N12O153S9	Keratan sulfate I, degradation product 12	l
770	ksi_deg13_l	C174H280N12O150S8	Keratan sulfate I, degradation product 13	l
771	ksi_deg14_l	C166H267N11O145S8	Keratan sulfate I, degradation product 14	l
772	ksi_deg15_l	C160H257N11O140S8	Keratan sulfate I, degradation product 15	l
773	ksi_deg16_l	C160H258N11O137S7	Keratan sulfate I, degradation product 16	l
774	ksi_deg17_l	C152H245N10O132S7	Keratan sulfate I, degradation product 17	l
775	ksi_deg18_l	C146H235N10O127S7	Keratan sulfate I, degradation product 18	l
776	ksi_deg19_l	C146H236N10O124S6	Keratan sulfate I, degradation product 19	l
777	ksi_deg2_l	C241H384N17O210S12	Keratan sulfate I, degradation product 2	l
778	ksi_deg20_l	C138H223N9O119S6	Keratan sulfate I, degradation product 20	l
779	ksi_deg21_l	C132H213N9O114S6	Keratan sulfate I, degradation product 21	l
780	ksi_deg22_l	C132H214N9O111S5	Keratan sulfate I, degradation product 22	l
781	ksi_deg23_l	C124H201N8O106S5	Keratan sulfate I, degradation product 23	l
782	ksi_deg24_l	C118H191N8O101S5	Keratan sulfate I, degradation product 24	l
783	ksi_deg25_l	C118H192N8O98S4	Keratan sulfate I, degradation product 25	l
784	ksi_deg26_l	C110H179N7O93S4	Keratan sulfate I, degradation product 26	l
785	ksi_deg27_l	C104H169N7O88S4	Keratan sulfate I, degradation product 27	l
786	ksi_deg28_l	C104H170N7O85S3	Keratan sulfate I, degradation product 28	l
787	ksi_deg29_l	C96H157N6O80S3	Keratan sulfate I, degradation product 29	l
788	ksi_deg3_l	C233H371N16O205S12	Keratan sulfate I, degradation product 3	l
789	ksi_deg30_l	C90H147N6O75S3	Keratan sulfate I, degradation product 30	l
790	ksi_deg31_l	C90H148N6O72S2	Keratan sulfate I, degradation product 31	l
791	ksi_deg32_l	C82H135N5O67S2	Keratan sulfate I, degradation product 32	l
792	ksi_deg33_l	C76H125N5O62S2	Keratan sulfate I, degradation product 33	l
793	ksi_deg34_l	C76H126N5O59S1	Keratan sulfate I, degradation product 34	l
794	ksi_deg35_l	C68H113N4O54S1	Keratan sulfate I, degradation product 35	l
795	ksi_deg36_l	C62H103N4O49S1	Keratan sulfate I, degradation product 36	l
796	ksi_deg37_l	C62H104N4O46	Keratan sulfate I, degradation product 37	l
797	ksi_deg38_l	C54H91N3O41	Keratan sulfate I, degradation product 38	l
798	ksi_deg39_l	C48H81N3O36	Keratan sulfate I, degradation product 39	l
799	ksi_deg4_l	C222H355N15O197S12	Keratan sulfate I, degradation product 4	l
800	ksi_deg40_l	C40H68N2O31	Keratan sulfate I, degradation product 40	l
801	ksi_deg41_l	C34H58N2O26	Keratan sulfate I, degradation product 41	l
802	ksi_deg5_l	C222H356N15O194S11	Keratan sulfate I, degradation product 5	l
803	ksi_deg6_l	C210H336N15O184S11	Keratan sulfate I, degradation product 6	l
804	ksi_deg7_l	C210H337N15O181S10	Keratan sulfate I, degradation product 7	l
805	ksi_deg8_l	C194H311N13O171S10	Keratan sulfate I, degradation product 8	l
806	ksi_deg9_l	C188H301N13O166S10	Keratan sulfate I, degradation product 9	l
807	l2n2m2mn_l	C54H91N3O41	De-Fuc, reducing GlcNAc removed, de-Sia form of PA6 (w/o peptide linkage)	l
808	m2mn_l	C26H45NO21	(alpha-D-mannosyl)2-beta-D-mannosyl-N-acetylglucosamine	l
809	man_l	C6H12O6	D-Mannose	l
810	mn_l	C14H25NO11	Beta-1,4-mannose-N-acetylglucosamine	l
811	n2m2mn_l	C42H71N3O31	De-Fuc, reducing GlcNAc removed, de-Sia, de-Gal form of PA6 (w/o peptide linkage)	l
812	n2m2nm_l	C58H97N5O41	N2m2nmasn (w/o peptide linkage)	l
813	n2m2nmasn_l	C58H96N5O40X	N-Acetyl-beta-D-glucosaminyl-1,2-alpha-D-mannosyl-1,3-(N-acetyl-beta-D-glucosaminyl-1,2-alpha-D-mannosyl-1,6)-(N-acetyl-beta-D-glucosaminyl-1,4)-beta-D-mannosyl-1,4-N-acetyl-beta-D-glucosaminyl-R	l
814	n2m2nmn_l	C50H84N4O36	Reducing GlcNAc removed form of n2m2nmasn (w/o peptide)	l
815	s2l2fn2m2masn_l	C90H145N6O65X	PA6	l
816	s2l2n2m2m_l	C84H136N6O62	De-Fuc form of PA6 (w/o peptide linkage)	l
817	s2l2n2m2masn_l	C84H135N6O61X	De-Fuc form of PA6	l
818	s2l2n2m2mn_l	C76H123N5O57	De-Fuc, reducing GlcNAc removed form of PA6 (w/o peptide linkage)	l
819	sgalside_hs_l	C24H45NO10SRCO	Sulfatide galactocerebroside (homo sapiens)	l
820	so4_l	O4S	Sulfate	l
821	sphings_l	C18H38NO2	Sphingosine cytosol	l
822	udp_l	C9H11N2O12P2	UDP C9H11N2O12P2	l
823	udpacgal_l	C17H25N3O17P2	UDP-N-acetyl-D-galactosamine	l
824	10fthf_m	C20H21N7O7	10-Formyltetrahydrofolate	m
825	1pyr5c_m	C5H6NO2	1-Pyrroline-5-carboxylate	m
826	25hvitd3_m	C27H44O2	25-Hydroxyvitamin D3	m
827	2aobut_m	C4H7NO3	L-2-Amino-3-oxobutanoate	m
828	2maacoa_m	C26H38N7O18P3S	2-Methyl-3-acetoacetyl-CoA	m
829	2mb2coa_m	C26H38N7O17P3S	Trans-2-Methylbut-2-enoyl-CoA	m
830	2mbcoa_m	C26H40N7O17P3S	2-Methylbutanoyl-CoA	m
831	2mop_m	C4H5O3	2-Methyl-3-oxopropanoate	m
832	2mp2coa_m	C25H36N7O17P3S	2-Methylprop-2-enoyl-CoA	m
833	2oxoadp_m	C6H6O5	2 Oxoadipate C6H6O5	m
834	3aib_m	C4H9NO2	L-3-Amino-isobutanoate	m
835	3hbcoa_m	C25H38N7O18P3S	(S)-3-Hydroxybutanoyl-CoA	m
836	3hibutcoa_m	C25H38N7O18P3S	(S)-3-Hydroxyisobutyryl-CoA	m
837	3hmbcoa_m	C26H40N7O18P3S	(S)-3-Hydroxy-2-methylbutyryl-CoA	m
838	3hmp_m	C4H7O3	3-Hydroxy-2-methylpropanoate	m
839	3mb2coa_m	C26H38N7O17P3S	3-Methylbut-2-enoyl-CoA	m
840	3mgcoa_m	C27H37N7O19P3S	3-Methylglutaconyl-CoA	m
841	3mob_m	C5H7O3	3-Methyl-2-oxobutanoate	m
842	3mop_m	C6H9O3	(S)-3-Methyl-2-oxopentanoate	m
843	3sala_m	C3H5NO4S	3-Sulfino-L-alanine	m
844	3snpyr_m	C3H2O5S	3-Sulfinopyruvate	m
845	4abut_m	C4H9NO2	4-Aminobutanoate	m
846	4mop_m	C6H9O3	4-Methyl-2-oxopentanoate	m
847	L2aadp_m	C6H10NO4	L 2 Aminoadipate C6H10NO4	m
848	L2aadp6sa_m	C6H11NO3	L 2 Aminoadipate 6 semialdehyde C6H11NO3	m
849	Nacasp_m	C6H7NO5	N-Acetyl-L-aspartate	m
850	Rtotal2coa_m	CO2R2C21H31N7O15P3S	Rtotal2coa c	m
851	Rtotal2crn_m	CO2R2C7H14NO2	Rtotal2crn c	m
852	Rtotal3coa_m	CO2R3C21H31N7O15P3S	Rtotal3coa c	m
853	Rtotal3crn_m	CO2R3C7H14NO2	Rtotal3crn c	m
854	Rtotalcoa_m	CO2RC21H31N7O15P3S	Rtotalcoa c	m
855	Rtotalcrn_m	CO2RC7H14NO2	Rtotalcrn c	m
856	aacoa_m	C25H36N7O18P3S	Acetoacetyl-CoA	m
857	aact_m	C3H8NO	Aminoacetone	m
858	ac_m	C2H3O2	Acetate	m
859	acac_m	C4H5O3	Acetoacetate	m
860	acald_m	C2H4O	Acetaldehyde	m
861	accoa_m	C23H34N7O17P3S	Acetyl-CoA	m
862	acetone_m	C3H6O	Acetone	m
863	acrn_m	C9H17NO4	O Acetylcarnitine C9H17NO4	m
864	adn_m	C10H13N5O4	Adenosine	m
865	adp_m	C10H12N5O10P2	ADP C10H12N5O10P2	m
866	adrncoa_m	C43H66N7O17P3S	Adrenyl coenzyme A	m
867	adrncrn_m	C29H49NO4	Adrenyl carnitine	m
868	ahcys_m	C14H20N6O5S	S-Adenosyl-L-homocysteine	m
869	akg_m	C5H4O5	2-Oxoglutarate	m
870	ala_B_m	C3H7NO2	Beta-Alanine	m
871	alpam_m	C9H21N2OS2	S aminomethyldihydrolipoamide C9H21N2OS2	m
872	alpro_m	CH6NS2X	S Aminomethyldihydrolipoylprotein CH6NS2X	m
873	amet_m	C15H23N6O5S	S-Adenosyl-L-methionine	m
874	amp_m	C10H12N5O7P	AMP C10H12N5O7P	m
875	arachdcoa_m	C41H62N7O17P3S	C20:4-CoA	m
876	arachdcrn_m	C27H45NO4	C20:4 carnitine	m
877	asn__L_m	C4H8N2O3	L-Asparagine	m
878	asp__L_m	C4H6NO4	L-Aspartate	m
879	atp_m	C10H12N5O13P3	ATP C10H12N5O13P3	m
880	b2coa_m	C25H36N7O17P3S	Crotonoyl-CoA	m
881	bhb_m	C4H7O3	(R)-3-Hydroxybutanoate	m
882	c226coa_m	C43H62N7O17P3S	Cervonyl coenzyme A	m
883	c226crn_m	C29H45NO4	Cervonyl carnitine	m
884	cbp_m	CH2NO5P	Carbamoyl phosphate	m
885	cdp_m	C9H12N3O11P2	CDP C9H12N3O11P2	m
886	cdpdag_hs_m	C12H17N3O11P2RCO2R2CO2	CDP diacylglycerol (homo sapiens)	m
887	chol_m	C5H14NO	Choline C5H14NO	m
888	chsterol_m	C27H46O	Chsterol c	m
889	cit_m	C6H5O7	Citrate	m
890	citr__L_m	C6H13N3O3	L-Citrulline	m
891	cmp_m	C9H12N3O8P	CMP C9H12N3O8P	m
892	co2_m	CO2	CO2 CO2	m
893	coa_m	C21H32N7O16P3S	Coenzyme A	m
894	crn_m	C7H15NO3	L-Carnitine	m
895	ctp_m	C9H12N3O14P3	CTP C9H12N3O14P3	m
896	cytd_m	C9H13N3O5	Cytidine	m
897	dadp_m	C10H12N5O9P2	DADP C10H12N5O9P2	m
898	datp_m	C10H12N5O12P3	DATP C10H12N5O12P3	m
899	dcdp_m	C9H12N3O10P2	DCDP C9H12N3O10P2	m
900	dcsptn1coa_m	C43H64N7O17P3S	Docosa-4,7,10,13,16-pentaenoyl coenzyme A	m
901	dcsptn1crn_m	C29H47NO4	Docosa-4,7,10,13,16-pentaenoyl carnitine	m
902	dctp_m	C9H12N3O13P3	DCTP C9H12N3O13P3	m
903	dgdp_m	C10H12N5O10P2	DGDP C10H12N5O10P2	m
904	dgtp_m	C10H12N5O13P3	DGTP C10H12N5O13P3	m
905	dhcholestanate_m	C27H45O4	3alpha,7alpha-Dihydroxy-5beta-cholestanate	m
906	dhlam_m	C8H17NOS2	Dihydrolipoamide C8H17NOS2	m
907	dhlpro_m	H2S2X	Dihydrolipolprotein H2S2X	m
908	dlnlcgcoa_m	C41H64N7O17P3S	Dihomo-gamma-linolenyl coenzyme A	m
909	dlnlcgcrn_m	C27H47NO4	Dihomo-gamma-linolenyl carnitine	m
910	dmnoncrn_m	C18H37NO4	4,8 dimethylnonanoyl carnitine	m
911	dtdp_m	C10H13N2O11P2	DTDP C10H13N2O11P2	m
912	dtmp_m	C10H13N2O8P	DTMP C10H13N2O8P	m
913	dttp_m	C10H13N2O14P3	DTTP C10H13N2O14P3	m
914	dudp_m	C9H11N2O11P2	DUDP C9H11N2O11P2	m
915	dump_m	C9H11N2O8P	DUMP C9H11N2O8P	m
916	duri_m	C9H12N2O5	Deoxyuridine	m
917	dutp_m	C9H11N2O14P3	DUTP C9H11N2O14P3	m
918	e_m	None	E m	m
919	elaidcrn_m	C25H47NO4	Elaidic carnitine	m
920	fad_m	C27H31N9O15P2	Flavin adenine dinucleotide oxidized	m
921	fadh2_m	C27H33N9O15P2	Flavin adenine dinucleotide reduced	m
922	ficytC_m	C42H54FeN8O6S2	Ferricytochrome c	m
923	focytC_m	C42H54FeN8O6S2	Ferrocytochrome C	m
924	for_m	CH1O2	Formate	m
925	fum_m	C4H2O4	Fumarate	m
926	gdp_m	C10H12N5O11P2	GDP C10H12N5O11P2	m
927	gln__L_m	C5H10N2O3	L-Glutamine	m
928	glu__L_m	C5H8NO4	L-Glutamate	m
929	glu5p_m	C5H8NO7P	L-Glutamate 5-phosphate	m
930	glu5sa_m	C5H9NO3	L-Glutamate 5-semialdehyde	m
931	glutcoa_m	C26H37N7O19P3S	Glutaryl-CoA mitochondria	m
932	gly_m	C2H5NO2	Glycine	m
933	gthox_m	C20H30N6O12S2	Oxidized glutathione	m
934	gthrd_m	C10H16N3O6S	Reduced glutathione	m
935	gtp_m	C10H12N5O14P3	GTP C10H12N5O14P3	m
936	h_m	H	H+	m
937	h2o_m	H2O	H2O H2O	m
938	h2o2_m	H2O2	Hydrogen peroxide	m
939	hco3_m	CHO3	Bicarbonate	m
940	hdcecrn_m	C23H43NO4	Hexadecenoyl carnitine	m
941	hdcoa_m	C37H60N7O17P3S	Hexadecenoyl-CoA (n-C16:1CoA)	m
942	hdd2coa_m	C37H60N7O17P3S	Trans-Hexadec-2-enoyl-CoA	m
943	hdd2crn_m	C23H43NO4	Trans-Hexadec-2-enoyl carnitine	m
944	hmgcoa_m	C27H39N7O20P3S	Hydroxymethylglutaryl CoA C27H39N7O20P3S	m
945	ibcoa_m	C25H38N7O17P3S	Isobutyryl-CoA	m
946	icit_m	C6H5O7	Isocitrate	m
947	ile__L_m	C6H13NO2	L-Isoleucine	m
948	itaccoa_m	C26H35N7O19P3S	Itaconyl CoA C26H35N7O19P3S	m
949	itacon_m	C5H4O4	Itaconate C5H4O4	m
950	ivcoa_m	C26H40N7O17P3S	Isovaleryl-CoA	m
951	leu__L_m	C6H13NO2	L-Leucine	m
952	lneldccoa_m	C39H62N7O17P3S	Linoelaidyl coenzyme A	m
953	lneldccrn_m	C25H45NO4	Linoelaidyl carnitine	m
954	lnlccoa_m	C39H62N7O17P3S	Linoleic coenzyme A	m
955	lnlccrn_m	C25H45NO4	Linoleyl carnitine	m
956	lnlncgcoa_m	C39H60N7O17P3S	Gamma-linolenoyl-CoA	m
957	lnlncgcrn_m	C25H43NO4	Gamma-linolenyl carnitine	m
958	lpam_m	C8H15NOS2	Lipoamide C8H15NOS2	m
959	lpro_m	S2X	Lipoylprotein S2X	m
960	lys__L_m	C6H15N2O2	L-Lysine	m
961	mal__L_m	C4H4O5	L-Malate	m
962	mescoa_m	C26H35N7O19P3S	Mesaconyl-CoA	m
963	mescon_m	C5H4O4	Mesaconate;(E)-2-Methyl-2-butenedioic acid	m
964	methf_m	C20H20N7O6	5,10-Methenyltetrahydrofolate	m
965	mlthf_m	C20H21N7O6	5,10-Methylenetetrahydrofolate	m
966	mmcoa__R_m	C25H35N7O19P3S	(R)-Methylmalonyl-CoA	m
967	mmcoa__S_m	C25H35N7O19P3S	(S)-Methylmalonyl-CoA	m
968	msa_m	C3H3O3	Malonate semialdehyde	m
969	nad_m	C21H26N7O14P2	Nicotinamide adenine dinucleotide	m
970	nadh_m	C21H27N7O14P2	Nicotinamide adenine dinucleotide - reduced	m
971	nadp_m	C21H25N7O17P3	Nicotinamide adenine dinucleotide phosphate	m
972	nadph_m	C21H26N7O17P3	Nicotinamide adenine dinucleotide phosphate - reduced	m
973	nh4_m	H4N	Ammonium	m
974	o2_m	O2	O2 O2	m
975	o2s_m	O2	Superoxide anion	m
976	oaa_m	C4H2O5	Oxaloacetate	m
977	occoa_m	C29H46N7O17P3S	Octanoyl-CoA (n-C8:0CoA)	m
978	od2coa_m	C39H64N7O17P3S	Trans-Octadec-2-enoyl-CoA	m
979	odecoa_m	C39H64N7O17P3S	Octadecenoyl-CoA (n-C18:1CoA)	m
980	odecrn_m	C25H47NO4	Octadecenoyl carnitine	m
981	orn_m	C5H13N2O2	Ornithine	m
982	pa_hs_m	C3H5O4PRCO2R2CO2	Phosphatidic acid (homo sapiens)	m
983	pchol_hs_m	C8H18NO4PRCO2R2CO2	Phosphatidylcholine (homo sapiens)	m
984	pcrn_m	C10H19NO4	Propionyl-carnitine	m
985	pe_hs_m	C5H12NO4PRCO2R2CO2	Phosphatidylethanolamine (homo sapiens)	m
986	pep_m	C3H2O6P	Phosphoenolpyruvate	m
987	pi_m	HO4P	Phosphate	m
988	pmtcoa_m	C37H62N7O17P3S	Palmitoyl-CoA (n-C16:0CoA)	m
989	pmtcrn_m	C23H45NO4	L-Palmitoylcarnitine	m
990	ppcoa_m	C24H36N7O17P3S	Propanoyl-CoA	m
991	ppi_m	HO7P2	Diphosphate	m
992	pro__L_m	C5H9NO2	L-Proline	m
993	ps_hs_m	C6H11NO6PRCO2R2CO2	Phosphatidylserine (homo sapiens)	m
994	pyr_m	C3H3O3	Pyruvate	m
995	q10_m	C59H90O4	Ubiquinone-10	m
996	q10h2_m	C59H92O4	Ubiquinol-10	m
997	saccrp__L_m	C11H19N2O6	L Saccharopine C11H19N2O6	m
998	sarcs_m	C3H7NO2	Sarcosine C3H7NO2	m
999	so3_m	O3S	Sulfite	m
1000	stcoa_m	C39H66N7O17P3S	Stearoyl-CoA (n-C18:0CoA)	m
1001	stcrn_m	C25H49NO4	Stearoylcarnitine	m
1002	strdnccoa_m	C39H58N7O17P3S	Stearidonyl coenzyme A	m
1003	succ_m	C4H4O4	Succinate	m
1004	succoa_m	C25H35N7O19P3S	Succinyl-CoA	m
1005	sucsal_m	C4H5O3	Succinic semialdehyde	m
1006	tdcoa_m	C35H58N7O17P3S	Tetradecanoyl-CoA (n-C14:0CoA)	m
1007	thcholst_m	C27H46O4	3alpha,7alpha,12alpha-Trihydroxy-5beta-cholestan-26-al	m
1008	thcholstoic_m	C27H45O5	3alpha,7alpha,12alpha-Trihydroxy-5beta-cholestanoate	m
1009	thf_m	C19H21N7O6	5,6,7,8-Tetrahydrofolate	m
1010	thymd_m	C10H14N2O5	Thymidine C10H14N2O5	m
1011	tmndnccoa_m	C41H60N7O17P3S	Timnodonyl coenzyme A	m
1012	tmndnccrn_m	C27H43NO4	Timnodonyl carnitine	m
1013	tsul_m	O3S2	Thiosulfate	m
1014	ttdcrn_m	C21H41NO4	Tetradecanoyl carnitine	m
1015	vacccoa_m	C39H64N7O17P3S	Vaccenyl coenzyme A	m
1016	vacccrn_m	C25H47NO4	Vaccenyl carnitine	m
1017	val__L_m	C5H11NO2	L-Valine	m
1018	vitd3_m	C27H44O	Calciol; (+)-Vitamin D3	m
1019	xol27oh_m	C27H46O2	27-Hydroxycholesterol	m
1020	xol7ah2_m	C27H48O2	3alpha,7alpha-Dihydroxy-5beta-cholestane	m
1021	xol7ah2al_m	C27H46O3	3alpha,7alpha-Dihydroxy-5beta-cholestan-26-al	m
1022	xol7ah3_m	C27H48O3	3alpha,7alpha,26-Trihydroxy-5beta-cholestane	m
1023	xoltetrol_m	C27H48O4	3alpha,7alpha,12alpha,26-Tetrahydroxy-5beta-cholestane	m
1024	xoltriol_m	C27H48O3	3alpha,7alpha,12alpha-Trihydroxy-5beta-cholestane	m
1025	acnam_n	C11H18NO9	N-Acetylneuraminate	n
1026	adp_n	C10H12N5O10P2	ADP C10H12N5O10P2	n
1027	atp_n	C10H12N5O13P3	ATP C10H12N5O13P3	n
1028	cdp_n	C9H12N3O11P2	CDP C9H12N3O11P2	n
1029	cmp_n	C9H12N3O8P	CMP C9H12N3O8P	n
1030	cmpacna_n	C20H29N4O16P	CMP-N-acetylneuraminate	n
1031	ctp_n	C9H12N3O14P3	CTP C9H12N3O14P3	n
1032	dadp_n	C10H12N5O9P2	DADP C10H12N5O9P2	n
1033	dag_hs_n	C3H6ORCO2R2CO2	Diacylglycerol (homo sapiens)	n
1034	datp_n	C10H12N5O12P3	DATP C10H12N5O12P3	n
1035	dcdp_n	C9H12N3O10P2	DCDP C9H12N3O10P2	n
1036	dcmp_n	C9H12N3O7P	DCMP C9H12N3O7P	n
1037	dctp_n	C9H12N3O13P3	DCTP C9H12N3O13P3	n
1038	dgdp_n	C10H12N5O10P2	DGDP C10H12N5O10P2	n
1039	dgtp_n	C10H12N5O13P3	DGTP C10H12N5O13P3	n
1040	dtdp_n	C10H13N2O11P2	DTDP C10H13N2O11P2	n
1041	dttp_n	C10H13N2O14P3	DTTP C10H13N2O14P3	n
1042	dudp_n	C9H11N2O11P2	DUDP C9H11N2O11P2	n
1043	dump_n	C9H11N2O8P	DUMP C9H11N2O8P	n
1044	dutp_n	C9H11N2O14P3	DUTP C9H11N2O14P3	n
1045	gdp_n	C10H12N5O11P2	GDP C10H12N5O11P2	n
1046	gtp_n	C10H12N5O14P3	GTP C10H12N5O14P3	n
1047	h_n	H	H+	n
1048	h2o_n	H2O	H2O H2O	n
1049	h2o2_n	H2O2	Hydrogen peroxide	n
1050	mi14p_n	C6H10O12P2	1D-myo-Inositol 1,4-bisphosphate	n
1051	mi1p__D_n	C6H11O9P	1D-myo-Inositol 1-phosphate	n
1052	o2_n	O2	O2 O2	n
1053	o2s_n	O2	Superoxide anion	n
1054	pa_hs_n	C3H5O4PRCO2R2CO2	Phosphatidic acid (homo sapiens)	n
1055	pail345p_hs_n	C9H13O18P4RCO2R2CO2	Phosphatidylinositol-3,4,5-trisphosphate (Homo sapiens)	n
1056	pail45p_hs_n	C9H14O15P3RCO2R2CO2	Phosphatidylinositol 4,5-bisphosphate (Homo sapiens)	n
1057	pail4p_hs_n	C9H15O12P2RCO2R2CO2	1-Phosphatidyl-1D-myo-inositol 4-phosphate (Homo sapiens)	n
1058	pail_hs_n	C9H16O9PRCO2R2CO2	Phosphatidylinositol (homo sapiens)	n
1059	pi_n	HO4P	Phosphate	n
1060	ppi_n	HO7P2	Diphosphate	n
1061	udp_n	C9H11N2O12P2	UDP C9H11N2O12P2	n
1062	ump_n	C9H11N2O9P	UMP C9H11N2O9P	n
1063	utp_n	C9H11N2O15P3	UTP C9H11N2O15P3	n
1064	44mctr_r	C29H46O	4 4 dimethylcholesta 8 14 24 trienol C29H46O	r
1065	44mzym_r	C29H48O	4 4 dimethylzymosterol C29H48O	r
1066	4mzym_int1_r	C29H46O3	4 Methylzymosterol intermediate 1 C29H46O3	r
1067	4mzym_int2_r	C28H44O	4 Methylzymosterol intermediate 2 C28H44O	r
1068	6pgl_r	C6H9O9P	6-phospho-D-glucono-1,5-lactone	r
1069	7dhchsterol_r	C27H44O	Cholesta-5,7-dien-3beta-ol	r
1070	Asn_X_Ser_Thr_r	XH	Asn X Ser FSLASH Thr l	r
1071	Ssq23epx_r	C30H50O	S Squalene 2 3 epoxide C30H50O	r
1072	ahcys_r	C14H20N6O5S	S-Adenosyl-L-homocysteine	r
1073	amet_r	C15H23N6O5S	S-Adenosyl-L-methionine	r
1074	chlstol_r	C27H44O	5alpha-Cholesta-7,24-dien-3beta-ol	r
1075	chsterol_r	C27H46O	Chsterol c	r
1076	co2_r	CO2	CO2 CO2	r
1077	cortsn_r	C21H28O5	Cortsn r	r
1078	crm_hs_r	C18H36NO2RCO	Ceramide (homo sapiens)	r
1079	crtsl_r	C21H30O5	Crtsl c	r
1080	dag_hs_r	C3H6ORCO2R2CO2	Diacylglycerol (homo sapiens)	r
1081	ddsmsterol_r	C27H42O	7-Dehydrodesmosterol	r
1082	dgpi_prot_hs_r	C39H76N4O37P4RCO2R2CO2X	Deacylated-glycophosphatidylinositol (GPI)-anchored protein	r
1083	doldp__L_r	C1080H1758O70P20	Dolichol diphosphate, human liver homolog	r
1084	doldp_U_r	C1025H1670O70P20	Dolichol diphosphate, human uterine homolog	r
1085	dolglcp__L_r	C1140H1868O90P10	Dolichyl beta-D-glucosyl phosphate, human liver homolog	r
1086	dolglcp_U_r	C1085H1780O90P10	Dolichyl beta-D-glucosyl phosphate, human uterine homolog	r
1087	dolichol_U_r	C1025H1680O10	Dolichol, human uterine homolog	r
1088	dolmanp__L_r	C1140H1868O90P10	Dolichyl phosphate D-mannose, human liver homolog	r
1089	dolmanp_U_r	C1085H1780O90P10	Dolichyl phosphate D-mannose, human uterine homolog	r
1090	dolp__L_r	C1080H1758O40P10	Dolichol phosphate, human liver homolog	r
1091	dolp_U_r	C1025H1670O40P10	Dolichol phosphate, human uterine homolog	r
1092	dsmsterol_r	C27H44O	Desmosterol; 3beta-cholesta-5,24-dien-3-ol	r
1093	em2emgacpail_hs_r	C53H100N3O35P3RCO2R2CO2	(phosphoethanolaminyl-dimannosyl),(phosphoethanolaminyl)-mannosyl-glucosaminyl-acylphosphatidylinositol (H7)	r
1094	ethamp_r	C2H7NO4P	Ethanolamine phosphate C2H7NO4P	r
1095	fad_r	C27H31N9O15P2	Flavin adenine dinucleotide oxidized	r
1096	fadh2_r	C27H33N9O15P2	Flavin adenine dinucleotide reduced	r
1097	for_r	CH1O2	Formate	r
1098	frdp_r	C15H25O7P2	Farnesyl diphosphate	r
1099	g1m8masn_r	C76H127N2O60X	(alpha-D-Glucosyl)-(alpha-D-mannosyl)8-beta-D-mannosyl-diacetylchitobiosyl-L-asparagine (protein)	r
1100	g1m8mpdol__L_r	C1840H3028N20O670P20	Alpha-D-Glucosyl-(alpha-D-mannosyl)8-beta-D-mannosyl-diacetylchitobiosyldiphosphodolichol, human liver homolog	r
1101	g1m8mpdol_U_r	C1785H2940N20O670P20	Alpha-D-Glucosyl-(alpha-D-mannosyl)8-beta-D-mannosyl-diacetylchitobiosyldiphosphodolichol, human uterine homolog	r
1102	g2m8masn_r	C82H137N2O65X	(alpha-D-Glucosyl)2-(alpha-D-mannosyl)8-beta-D-mannosyl-diacetylchitobiosyl-L-asparagine (protein)	r
1103	g2m8mpdol__L_r	C1900H3128N20O720P20	(alpha-D-Glucosyl)2-(alpha-D-mannosyl)8-beta-D-mannosyl-diacetylchitobiosyldiphosphodolichol, human liver homolog	r
1104	g2m8mpdol_U_r	C1845H3040N20O720P20	(alpha-D-Glucosyl)2-(alpha-D-mannosyl)8-beta-D-mannosyl-diacetylchitobiosyldiphosphodolichol, human uterine homolog	r
1105	g3m8masn_r	C88H147N2O70X	(alpha-D-Glucosyl)3-(alpha-D-mannosyl)8-beta-D-mannosyl-diacetylchitobiosyl-L-asparagine (protein)	r
1106	g3m8mpdol__L_r	C1960H3228N20O770P20	(alpha-D-Glucosyl)3-(alpha-D-mannosyl)8-beta-D-mannosyl-diacetylchitobiosyldiphosphodolichol, human liver homolog	r
1107	g3m8mpdol_U_r	C1905H3140N20O770P20	(alpha-D-Glucosyl)3-(alpha-D-mannosyl)8-beta-D-mannosyl-diacetylchitobiosyldiphosphodolichol, human uterine homolog	r
1108	g6p_r	C6H11O9P	D-Glucose 6-phosphate	r
1109	gacpail_hs_r	C31H58NO14PRCO2R2CO2	Glucosaminyl-acylphosphatidylinositol	r
1110	glc__D_r	C6H12O6	D-Glucose	r
1111	glcur_r	C6H9O7	D-Glucuronate	r
1112	glu__L_r	C5H8NO4	L-Glutamate	r
1113	gluside_hs_r	C24H46NO7RCO	Glucocerebroside (homo sapiens)	r
1114	gpi_hs_r	C55H106N4O38P4RCO2R2CO2	Glycophosphatidylinositol (GPI) anchor precursor (3-(phosphoethanolaminyl-mannosyl)-glucosaminyl-acylphosphatidylinositol) (H8)	r
1115	gpi_prot_hs_r	C55H106N4O38P4RCO2R2CO2X	Glycophosphatidylinositol (GPI)-anchored protein	r
1116	gpi_sig_r	Y	Glycophosphatidylinositol (GPI) signal sequence (C-terminal peptide)	r
1117	gthrd_r	C10H16N3O6S	Reduced glutathione	r
1118	guln__L_r	C6H11O7	L-gulonate	r
1119	h_r	H	H+	r
1120	h2o_r	H2O	H2O H2O	r
1121	hdca_r	C16H31O2	Hexadecanoate (n-C16:0)	r
1122	lanost_r	C30H50O	Lanosterol C30H50O	r
1123	leuktrA4_r	C20H29O3	Leukotriene A4 cytosol	r
1124	leuktrC4_r	C30H45N3O9S	Leukotriene C4 ER	r
1125	leuktrD4_r	C25H39N2O6S	Leukotriene D4 ER	r
1126	lthstrl_r	C27H46O	5alpha-Cholest-7-en-3beta-ol	r
1127	m2emgacpail_hs_r	C51H94N2O32P2RCO2R2CO2	(dimannosyl),(phosphoethanolaminyl)-mannosyl-glucosylaminyl-acylphosphatidylinositol (H6)	r
1128	m2gacpail_hs_r	C43H78NO24PRCO2R2CO2	Dimannosyl-glucosaminyl-acylphosphatidylinositol (H3)	r
1129	m3gacpail_hs_r	C49H88NO29PRCO2R2CO2	Trimannosyl-glucosaminyl-acylphosphatidylinositol (H4)	r
1130	m4mpdol__L_r	C1540H2528N20O420P20	(alpha-D-Mannosyl)4-beta-D-mannosyl-diacetylchitobiosyldiphosphodolichol, human liver homolog	r
1131	m4mpdol_U_r	C1485H2440N20O420P20	(alpha-D-Mannosyl)4-beta-D-mannosyl-diacetylchitobiosyldiphosphodolichol, human uterine homolog	r
1132	m5mpdol__L_r	C1600H2628N20O470P20	(alpha-D-Mannosyl)5-beta-D-mannosyl-diacetylchitobiosyldiphosphodolichol, human liver homolog	r
1133	m5mpdol_U_r	C1545H2540N20O470P20	(alpha-D-Mannosyl)5-beta-D-mannosyl-diacetylchitobiosyldiphosphodolichol, human uterine homolog	r
1134	m6mpdol__L_r	C1660H2728N20O520P20	(alpha-D-Mannosyl)6-beta-D-mannosyl-diacetylchitobiosyldiphosphodolichol, human liver homolog	r
1135	m6mpdol_U_r	C1605H2640N20O520P20	(alpha-D-Mannosyl)6-beta-D-mannosyl-diacetylchitobiosyldiphosphodolichol, human uterine homolog	r
1136	m7masnB_r	C64H107N2O50X	(alpha-D-mannosyl)7-beta-D-mannosyl-diacetylchitobiosyl-L-asparagine, isoform B (protein)	r
1137	m7mpdol__L_r	C1720H2828N20O570P20	(alpha-D-Mannosyl)7-beta-D-mannosyl-diacetylchitobiosyldiphosphodolichol, human liver homolog	r
1138	m7mpdol_U_r	C1665H2740N20O570P20	(alpha-D-Mannosyl)7-beta-D-mannosyl-diacetylchitobiosyldiphosphodolichol, human uterine homolog	r
1139	m8masn_r	C70H117N2O55X	(alpha-D-mannosyl)8-beta-D-mannosyl-diacetylchitobiosyl-L-asparagine (protein)	r
1140	m8mpdol__L_r	C1780H2928N20O620P20	(alpha-D-Mannosyl)8-beta-D-mannosyl-diacetylchitobiosyldiphosphodolichol, human liver homolog	r
1141	m8mpdol_U_r	C1725H2840N20O620P20	(alpha-D-Mannosyl)8-beta-D-mannosyl-diacetylchitobiosyldiphosphodolichol, human uterine homolog	r
1142	man_r	C6H12O6	D-Mannose	r
1143	mgacpail_hs_r	C37H68NO19PRCO2R2CO2	Mannosyl-glucosaminyl-acylphosphatidylinositiol (H2)	r
1144	nad_r	C21H26N7O14P2	Nicotinamide adenine dinucleotide	r
1145	nadh_r	C21H27N7O14P2	Nicotinamide adenine dinucleotide - reduced	r
1146	nadp_r	C21H25N7O17P3	Nicotinamide adenine dinucleotide phosphate	r
1147	nadph_r	C21H26N7O17P3	Nicotinamide adenine dinucleotide phosphate - reduced	r
1148	o2_r	O2	O2 O2	r
1149	pchol_hs_r	C8H18NO4PRCO2R2CO2	Phosphatidylcholine (homo sapiens)	r
1150	pe_hs_r	C5H12NO4PRCO2R2CO2	Phosphatidylethanolamine (homo sapiens)	r
1151	pi_r	HO4P	Phosphate	r
1152	ppi_r	HO7P2	Diphosphate	r
1153	pre_prot_r	XY	Glycophosphatidylinositol (GPI)-anchored protein precursor	r
1154	sph1p_r	C18H39NO5P	Sphinganine 1 phosphate C18H39NO5P	r
1155	sphgn_r	C18H40NO2	Sphinganine C18H40NO2	r
1156	sphings_r	C18H38NO2	Sphingosine cytosol	r
1157	sphs1p_r	C18H37NO5P	Sphingosine 1-phosphate	r
1158	sql_r	C30H50	Squalene C30H50	r
1159	udp_r	C9H11N2O12P2	UDP C9H11N2O12P2	r
1160	udpg_r	C15H22N2O17P2	UDPglucose	r
1161	ump_r	C9H11N2O9P	UMP C9H11N2O9P	r
1162	xol24oh_r	C27H46O2	24-Hydroxycholesterol	r
1163	xol27oh_r	C27H46O2	27-Hydroxycholesterol	r
1164	xol7a_r	C27H46O2	7 alpha-Hydroxycholesterol	r
1165	xol7aone_r	C27H44O2	7alpha-Hydroxycholest-4-en-3-one	r
1166	xoldiolone_r	C27H44O3	7alpha,12alpha-Dihydroxycholest-4-en-3-one	r
1167	xoltri24_r	C27H46O3	7-alpha,24(S)-Dihydroxycholesterol	r
1168	xoltri27_r	C27H46O3	7-alpha,27-Dihydroxycholesterol	r
1169	zym_int2_r	C27H42O	Zymosterol intermediate 2 C27H42O	r
1170	zymst_r	C27H44O	Zymosterol C27H44O	r
1171	zymstnl_r	C27H46O	5alpha-cholest-8-en-3beta-ol	r
1172	5dpmev_x	C6H10O10P2	R 5 Diphosphomevalonate C6H10O10P2	x
1173	5pmev_x	C6H10O7P	R 5 Phosphomevalonate C6H10O7P	x
1174	acac_x	C4H5O3	Acetoacetate	x
1175	accoa_x	C23H34N7O17P3S	Acetyl-CoA	x
1176	acrn_x	C9H17NO4	O Acetylcarnitine C9H17NO4	x
1177	adp_x	C10H12N5O10P2	ADP C10H12N5O10P2	x
1178	adrncoa_x	C43H66N7O17P3S	Adrenyl coenzyme A	x
1179	ala__D_x	C3H7NO2	D-Alanine	x
1180	ala__L_x	C3H7NO2	L-Alanine	x
1181	amp_x	C10H12N5O7P	AMP C10H12N5O7P	x
1182	arachdcoa_x	C41H62N7O17P3S	C20:4-CoA	x
1183	atp_x	C10H12N5O13P3	ATP C10H12N5O13P3	x
1184	c226coa_x	C43H62N7O17P3S	Cervonyl coenzyme A	x
1185	cholcoa_x	C45H70N7O20P3S	Choloyl-CoA(4-)	x
1186	cholcoads_x	C48H74N7O20P3S	3alpha,7alpha,12alpha-Trihydroxy-5beta-cholest-24-enoyl-CoA	x
1187	cholcoaone_x	C48H74N7O21P3S	3alpha,7alpha,12alpha-Trihydroxy-5beta-24-oxocholestanoyl-CoA	x
1188	cholcoar_x	C48H76N7O20P3S	3alpha,7alpha,12alpha-Trihydroxy-5beta-cholestanoyl-CoA	x
1189	cholcoas_x	C48H76N7O20P3S	3alpha,7alpha,12alpha-Trihydroxy-5beta-cholestanoyl-CoA(S)	x
1190	clpndcoa_x	C43H64N7O17P3S	Clupanodonyl CoA	x
1191	co2_x	CO2	CO2 CO2	x
1192	coa_x	C21H32N7O16P3S	Coenzyme A	x
1193	crn_x	C7H15NO3	L-Carnitine	x
1194	dcholcoa_x	C45H70N7O19P3S	Chenodeoxycholoyl coenzyme a	x
1195	dcsptn1coa_x	C43H64N7O17P3S	Docosa-4,7,10,13,16-pentaenoyl coenzyme A	x
1196	dgchol_x	C26H43NO5	Chenodeoxyglycocholate	x
1197	dgcholcoa_x	C45H70N7O19P3S	Chenodeoxyglycocholoyl-CoA	x
1198	dhcholestanate_x	C27H45O4	3alpha,7alpha-Dihydroxy-5beta-cholestanate	x
1199	dhcholestancoa_x	C48H76N7O19P3S	3alpha,7alpha-Dihydroxy-5beta-cholestanoyl-CoA	x
1200	dhcholoylcoa_x	C48H74N7O19P3S	3alpha,7alpha-Dihydroxy-5beta-cholest-24-enoyl-CoA	x
1201	dhocholoylcoa_x	C48H74N7O20P3S	3alpha,7alpha,12alpha,26-Tetrahydroxy-5beta-cholestane	x
1202	dmnoncoa_x	C32H54N7O17P3S	4,8 dimethylnonanoyl-CoA	x
1203	dmnoncrn_x	C18H37NO4	4,8 dimethylnonanoyl carnitine	x
1204	dmpp_x	C5H9O7P2	Dimethylallyl diphosphate	x
1205	fad_x	C27H31N9O15P2	Flavin adenine dinucleotide oxidized	x
1206	fadh2_x	C27H33N9O15P2	Flavin adenine dinucleotide reduced	x
1207	frdp_x	C15H25O7P2	Farnesyl diphosphate	x
1208	gchola_x	C26H43NO6	Glycocholate	x
1209	glx_x	C2H1O3	Glyoxylate	x
1210	gly_x	C2H5NO2	Glycine	x
1211	glyclt_x	C2H3O3	Glycolate C2H3O3	x
1212	grdp_x	C10H17O7P2	Geranyl diphosphate	x
1213	h_x	H	H+	x
1214	h2o_x	H2O	H2O H2O	x
1215	h2o2_x	H2O2	Hydrogen peroxide	x
1216	hdd2coa_x	C37H60N7O17P3S	Trans-Hexadec-2-enoyl-CoA	x
1217	hmgcoa_x	C27H39N7O20P3S	Hydroxymethylglutaryl CoA C27H39N7O20P3S	x
1218	hpyr_x	C3H3O4	Hydroxypyruvate	x
1219	hxan_x	C5H4N4O	Hypoxanthine	x
1220	ipdp_x	C5H9O7P2	Isopentenyl diphosphate	x
1221	lnlncgcoa_x	C39H60N7O17P3S	Gamma-linolenoyl-CoA	x
1222	mev__R_x	C6H11O4	R Mevalonate C6H11O4	x
1223	na1_x	Na	Sodium	x
1224	nad_x	C21H26N7O14P2	Nicotinamide adenine dinucleotide	x
1225	nadh_x	C21H27N7O14P2	Nicotinamide adenine dinucleotide - reduced	x
1226	nadp_x	C21H25N7O17P3	Nicotinamide adenine dinucleotide phosphate	x
1227	nadph_x	C21H26N7O17P3	Nicotinamide adenine dinucleotide phosphate - reduced	x
1228	nh4_x	H4N	Ammonium	x
1229	o2_x	O2	O2 O2	x
1230	o2s_x	O2	Superoxide anion	x
1231	occoa_x	C29H46N7O17P3S	Octanoyl-CoA (n-C8:0CoA)	x
1232	pcrn_x	C10H19NO4	Propionyl-carnitine	x
1233	pi_x	HO4P	Phosphate	x
1234	pmtcoa_x	C37H62N7O17P3S	Palmitoyl-CoA (n-C16:0CoA)	x
1235	ppcoa_x	C24H36N7O17P3S	Propanoyl-CoA	x
1236	ppi_x	HO7P2	Diphosphate	x
1237	pyr_x	C3H3O3	Pyruvate	x
1238	ser__L_x	C3H7NO3	L-Serine	x
1239	stcoa_x	C39H66N7O17P3S	Stearoyl-CoA (n-C18:0CoA)	x
1240	strdnccoa_x	C39H58N7O17P3S	Stearidonyl coenzyme A	x
1241	taur_x	C2H7NO3S	Taurine C2H7NO3S	x
1242	tchola_x	C26H45NO7S	Taurocholic acid C26H45NO7S	x
1243	tdchola_x	C26H45NO6S	Taurochenodeoxycholate	x
1244	thcholoylcoa_x	C48H76N7O20P3S	3alpha,7alpha,24-Trihydroxy-5beta-cholestanoyl-CoA	x
1245	thcholstoic_x	C27H45O5	3alpha,7alpha,12alpha-Trihydroxy-5beta-cholestanoate	x
1246	tmndnccoa_x	C41H60N7O17P3S	Timnodonyl coenzyme A	x
1247	urate_x	C5H4N4O3	Urate C5H4N4O3	x
1248	xan_x	C5H4N4O2	Xanthine	x
1249	thr__L_m	C4H9NO3	L-Threonine	m
1250	h_i	H		i

## Sheet: 15Q_2_Reactions
	ID	name	reaction	upper_bound	lower_bound	subsystem	GPR	is_objective
0	ATPM	ATP maintenance requirement	atp_c + h2o_c --> adp_c + h_c + pi_c	1000	0	Biomass and maintenance functions		0
1	DM_datp_m	DATP demand	datp_m -->	1000	0	Intracellular demand		0
2	DM_dgpi_prot_hs_r	Demand for Deacylated-Glycophosphatidylinositol (Gpi)-Anchored Protein, Endoplasmatic Reticulum	dgpi_prot_hs_r -->	1000	0	Intracellular demand		0
3	DM_dttp_m	DTTP demand	dttp_m -->	1000	0	Intracellular demand		0
4	DM_ethamp_r	Ethanolamine phosphate demand	ethamp_r -->	1000	0	Intracellular demand		0
[truncated: 1,626 more rows]

## Sheet: 15Q_3_Genes
	ID
0	11754
1	237940
2	76507
[truncated: 959 more rows]

## Sheet: 15Q_3_Metabolites
	ID	formula	name	compartment
[truncated: 1,256 more rows]

[truncated: 19 more sheets: 15Q_3_Reactions, 84Q_1_Genes, 84Q_1_Metabolites, 84Q_1_Reactions, 84Q_2_Genes, 84Q_2_Metabolites, 84Q_2_Reactions, 84Q_3_Genes, 84Q_3_Metabolites, 84Q_3_Reactions, 84Q+IGF1_1_Genes, 84Q+IGF1_1_Metabolites, 84Q+IGF1_1_Reactions, 84Q+IGF1_2_Genes, 84Q+IGF1_2_Metabolites, 84Q+IGF1_2_Reactions, 84Q+IGF1_3_Genes, 84Q+IGF1_3_Metabolites, 84Q+IGF1_3_Reactions]
