# Supplementary material for: Transcriptomic and Metabolic Network Analysis of Metabolic Reprogramming and IGF-1 Modulation in SCA3 Transgenic Mice
Source: Int J Mol Sci. 2021 Jul 26;22(15):7974. doi: 10.3390/ijms22157974 (PMC8348158; doi:10.3390/ijms22157974)
Supplement: Supplementary file 1 [file ijms-22-07974-s001.zip › Supporting Information/S8 PCR primer sequences.xlsx]

## Sheet: Sheet1
Gene		Primer Forward(F)/ Reverse(R)	Universal ProbeLibrary Set (Roche)
			Probe#
IGF1	F:	tgcccaagactcagaagga	63
	R:	tgatgtggcattttctgctc
IGF1R	F:	ctgccctgatatgctgtttg	12
	R:	ttgatgctgccgatgatct
GHR	F:	agtaaatgaatcaaaatggaaagtga	47
	R:	atctcacccgcacttcatgt
AKT1	F:	tcgtgtggcaggatgtgtat	45
	R:	acctggtgtcagtctcagagg
JAK2	F:	cctgagtgctctggattctca	4
	R:	ggtttgctaactctgtccacttg
Pik3r1	F:	ggggaatgaaaataccgaaga	32
	R:	gcaataggttctccgctttg
AMPK(Prkaa1)	F:	tctgatattttcatggtgatgga	25
	R:	gctttccttttcgtccaacc
CREB1	F:	gacggaggagcttgtaccac	50
	R:	gcatctccactctgctggtt
NDUFA1	F:	gtcaatcgctactatgtgtccaa	72
	R:	caggaacagatgaccatagctg
Atp5a1	F:	atggtattgcgcgagtgc	73
	R:	ccaagttcagggacataccc
FAP	F:	caaatgtggcatagcagtgg	78
	R:	ggcccatgaatctctctgagt
Actb	F:	ctaaggccaaccgtgaaaag	64
	R:	accagaggcatacagggaca
